# Supplementary material for: PMF-seq: a highly scalable screening strategy for linking genetics to mitochondrial bioenergetics
Source: Nat Metab. 2024 Feb 27;6(4):687–96. doi: 10.1038/s42255-024-00994-0 (PMC11052718; doi:10.1038/s42255-024-00994-0)
Supplement: Supplementary file 3 — Numerical data and further analyses of the CRISPR screens. [file 42255_2024_994_MOESM3_ESM.xlsx]

## Sheet: Readme
Table S1 - Z-scores, raw sgRNA counts, and pathway enrichment analysis from the screens
Tab information:
	Annotations: all genes considered in the custom MitoPlus library including 500 non-targeting control sgRNAs (NO_CURRENT)
	A375_log2_rpkm			Expression levels in A375 cells, based on RNAseq data from Broad's CCLE (https://sites.broadinstitute.org/ccle/)
	K562_log2_fpkm			Expression levels in K562 cells, based on RNAseq sample GSM854403 in GEO series GSE34740 (PMID:23160002)
	Control			1= Non-expressed gene set (A375 log2 rpkm < 0; K562 log2 fpkm < -1); used to define the null distribution in Z-score transformation
	Non-cutting			1= Non-targeting control sgRNAs (NO_CURRENT)
	Core_ess			1= Core essential gene set as defined in PMID: 26627737
	Z-scores: Z-score transformation of mean log2 fold difference in sgRNA abudances between the low tail and high tail for each treatment. Null distribution was defined by the "Control" set.
	Raw counts: Raw read counts from Illumina sequencing were normalized and transformed as: Log2(Reads from an individual sgRNA / Total Reads in the sample * 1e6 + 1)
	MitoPathways CHOS PVs: p-values from overlap based on cumulative hypergeometric test statistics with a cutoff of Z<-2. Mitopathways are annotated in PMID: 33174596

## Sheet: Annotations
sgRNA	gene	A375_log2_rpkm	A375_control	K562_log2_fpkm	K562_control	Non_cutting	Core_ess
ACATCCATGGAAAGAAATGT	AADAT	3.21515	0	-7	1	0	0
ACGCAAAAAGGAAATCTATG	AADAT	3.21515	0	-7	1	0	0
AGACACAGGGCCTTACCCAG	AADAT	3.21515	0	-7	1	0	0
AGATCCATTTGTCCTTGACT	AADAT	3.21515	0	-7	1	0	0
ATTGATACTTACCCAGCACT	AADAT	3.21515	0	-7	1	0	0
GTAGCTGACATATTGAGCAG	AADAT	3.21515	0	-7	1	0	0
TAATAATGTTGCAGCCCAGT	AADAT	3.21515	0	-7	1	0	0
TTTGAAATGATCATTAATCC	AADAT	3.21515	0	-7	1	0	0
AGCAAACTGGGGTCGCCGCG	AARS2	3.50271	0	3.59335	0	0	1
CCAACTTCTACGCAGAACAG	AARS2	3.50271	0	3.59335	0	0	1
GAACATATCTGAAGGCCCCA	AARS2	3.50271	0	3.59335	0	0	1
GCTGAGCCAGTTCAGAAGCA	AARS2	3.50271	0	3.59335	0	0	1
GGATGTGGTCAGCCACCACG	AARS2	3.50271	0	3.59335	0	0	1
TCAGCTCTACCATGTCCAAG	AARS2	3.50271	0	3.59335	0	0	1
TCGTAGTGGATCTCAGTACA	AARS2	3.50271	0	3.59335	0	0	1
TCTGGCTGTTGGCCACACGT	AARS2	3.50271	0	3.59335	0	0	1
AAGACCTCAGAAAAGTGTAT	AASS	2.97566	0	-1.32193	1	0	0
ACAAGAGGGTGCAATACATA	AASS	2.97566	0	-1.32193	1	0	0
AGCATTCTGTAGCTTCAATT	AASS	2.97566	0	-1.32193	1	0	0
CCTGCATTACCACACAAGTA	AASS	2.97566	0	-1.32193	1	0	0
GGGTAGTGGCATTTGGACAG	AASS	2.97566	0	-1.32193	1	0	0
GTTAAGGGTCCTATTGACTT	AASS	2.97566	0	-1.32193	1	0	0
TAAATATATCCAGACACTCC	AASS	2.97566	0	-1.32193	1	0	0
TGATACAGCCTTCGAATCGG	AASS	2.97566	0	-1.32193	1	0	0
CCTTAAAGACCATCTTCATG	ABAT	1.21475	0	-3.47393	1	0	0
CTGATGAAGACGGAAGTCCC	ABAT	1.21475	0	-3.47393	1	0	0
GAAAGAAGTCATCGGATGCG	ABAT	1.21475	0	-3.47393	1	0	0
GACGGTGGCCGGGATCATCG	ABAT	1.21475	0	-3.47393	1	0	0
GCATTACCTCTTCCAGACAG	ABAT	1.21475	0	-3.47393	1	0	0
GTGAATGGCTTTAGAGTGCG	ABAT	1.21475	0	-3.47393	1	0	0
TGCAATTACGAAGAGAGCCG	ABAT	1.21475	0	-3.47393	1	0	0
TTTGTCAACAGACCCGCCCT	ABAT	1.21475	0	-3.47393	1	0	0
ACAATTTAGCTGATTCGGCG	ABCA13	-3.34531	1	-3.47393	1	0	0
AGTTCATTTATATTAGACAA	ABCA13	-3.34531	1	-3.47393	1	0	0
CAATGACTTCCATAATTGGG	ABCA13	-3.34531	1	-3.47393	1	0	0
CACACTAGTCCACAAAATGC	ABCA13	-3.34531	1	-3.47393	1	0	0
CTTGGCCTTTGAAATGATTG	ABCA13	-3.34531	1	-3.47393	1	0	0
GTCCATGCAGAATATAGTGT	ABCA13	-3.34531	1	-3.47393	1	0	0
TAAACATATTAGAATCGCTA	ABCA13	-3.34531	1	-3.47393	1	0	0
TATCAGGAAGACTTGCGAAG	ABCA13	-3.34531	1	-3.47393	1	0	0
ACTGTGCCTGAGAGTCAGAA	ABCA2	2.55139	0	2.37851	0	0	0
AGCTTCAACACAGACCTTGG	ABCA2	2.55139	0	2.37851	0	0	0
CATGTACGTGGCGATCCGAG	ABCA2	2.55139	0	2.37851	0	0	0
CGGCCTGGGCCCAATACTGG	ABCA2	2.55139	0	2.37851	0	0	0
CTGCAGCGATGCCTGCGACT	ABCA2	2.55139	0	2.37851	0	0	0
CTTGTGTGGCAACAACCGGT	ABCA2	2.55139	0	2.37851	0	0	0
GATGTCGTGCCCGTAGATGG	ABCA2	2.55139	0	2.37851	0	0	0
TAGGGGATGAAATTGCCACG	ABCA2	2.55139	0	2.37851	0	0	0
AAGGGGTCTGCGATGAACGG	ABCA3	-3.62623	1	3.32048	0	0	0
AATGCGCATTTACTGACCGA	ABCA3	-3.62623	1	3.32048	0	0	0
ACCTACGGTTCAGTTACACA	ABCA3	-3.62623	1	3.32048	0	0	0
AGGGGGGCGGCTTTAATGAG	ABCA3	-3.62623	1	3.32048	0	0	0
AGTGGACGGGCATACATCAG	ABCA3	-3.62623	1	3.32048	0	0	0
CCTCCTGAGTCCCGTCAACG	ABCA3	-3.62623	1	3.32048	0	0	0
CTGGCGCGAGTGGAAAATGG	ABCA3	-3.62623	1	3.32048	0	0	0
GCTCACCGTATTTCTGCTTG	ABCA3	-3.62623	1	3.32048	0	0	0
AAAATGAATGATACCTCAGG	ABCA5	-0.00574469	1	-1.152	1	0	0
AAATTATGAGGAGTTATCAG	ABCA5	-0.00574469	1	-1.152	1	0	0
AATGCCACCTTACTTTGCCA	ABCA5	-0.00574469	1	-1.152	1	0	0
GAAATAGATACCTTTCCCCG	ABCA5	-0.00574469	1	-1.152	1	0	0
GAAGCAGAAATTGACCAAGC	ABCA5	-0.00574469	1	-1.152	1	0	0
TATAAGCTCACAATACCATC	ABCA5	-0.00574469	1	-1.152	1	0	0
TCAAAGTGTATATCTAACTG	ABCA5	-0.00574469	1	-1.152	1	0	0
TGACAGTGACTATGTATCCG	ABCA5	-0.00574469	1	-1.152	1	0	0
AAAGTCCATTCCAAAAATGC	ABCA9	-4.33345	1	-2.39593	1	0	0
ACACGGAAGGGCTAATCATG	ABCA9	-4.33345	1	-2.39593	1	0	0
ATATCAGAAAAGTTACCCGT	ABCA9	-4.33345	1	-2.39593	1	0	0
CTTGATAGATGTTCTAACCA	ABCA9	-4.33345	1	-2.39593	1	0	0
GCCAGCATACATCAAACCCC	ABCA9	-4.33345	1	-2.39593	1	0	0
TGGCAGGAAGAACAATCATG	ABCA9	-4.33345	1	-2.39593	1	0	0
TTAGGTACAACGAGTTGTAC	ABCA9	-4.33345	1	-2.39593	1	0	0
TTATTTCTAACTAGACAGGA	ABCA9	-4.33345	1	-2.39593	1	0	0
ACAGCAATGATTGACACTGG	ABCB10	3.44408	0	5.88996	0	0	0
ACCATGTAATGCAGTTAGCA	ABCB10	3.44408	0	5.88996	0	0	0
CCACCGTTAAAAGGCAGCTT	ABCB10	3.44408	0	5.88996	0	0	0
CTCAGTGCCGTGTTTCTGTG	ABCB10	3.44408	0	5.88996	0	0	0
GAGTTCACCCACGGTCATGT	ABCB10	3.44408	0	5.88996	0	0	0
GGCTGGCGTACCCTGAGCGC	ABCB10	3.44408	0	5.88996	0	0	0
GTGCAGTGTCTGATGAGAGG	ABCB10	3.44408	0	5.88996	0	0	0
TATCGCCGTTCACTGGCCTG	ABCB10	3.44408	0	5.88996	0	0	0
ACCTGCAATGTATAGGACTG	ABCB6	3.94799	0	4.46074	0	0	0
CGAAGTGGAACGCTATCGAG	ABCB6	3.94799	0	4.46074	0	0	0
CTCAGTGACCACAATGGTCA	ABCB6	3.94799	0	4.46074	0	0	0
CTGCAAACGCCACAGTCCAG	ABCB6	3.94799	0	4.46074	0	0	0
GCACGTAGGGAGAGATGCGA	ABCB6	3.94799	0	4.46074	0	0	0
GGAACGGGCACTCAATGTGT	ABCB6	3.94799	0	4.46074	0	0	0
GTGCTGCGGATCGCGGATCG	ABCB6	3.94799	0	4.46074	0	0	0
TAGGTGCCAAACCAATTGAG	ABCB6	3.94799	0	4.46074	0	0	0
ACAGCATATTTAAACATGAA	ABCB7	3.46618	0	4.43496	0	0	1
AGTCATTAAAAAGTATCACA	ABCB7	3.46618	0	4.43496	0	0	1
AGTTAAAAGATGTTGATACT	ABCB7	3.46618	0	4.43496	0	0	1
CACACCACAGACAGCTACCG	ABCB7	3.46618	0	4.43496	0	0	1
GATTAAATACCAAAGCACTC	ABCB7	3.46618	0	4.43496	0	0	1
GTTCAGCATAGCCAGAGTAG	ABCB7	3.46618	0	4.43496	0	0	1
TCACAGTTGCAGTCACACGG	ABCB7	3.46618	0	4.43496	0	0	1
TTAGATGGTGTATCAAGAGC	ABCB7	3.46618	0	4.43496	0	0	1
AAGCGAGACCCCACGACATG	ABCB8	2.7055	0	4.21956	0	0	0
AAGTACACAAGGGACCACGT	ABCB8	2.7055	0	4.21956	0	0	0
CCTGCCCAAACAGGACAGAG	ABCB8	2.7055	0	4.21956	0	0	0
CGTGAGGCGTGTCGACAGCA	ABCB8	2.7055	0	4.21956	0	0	0
CTTGGAACAAGGCGATGCCG	ABCB8	2.7055	0	4.21956	0	0	0
GCAGACGTTCTGAAATGTAA	ABCB8	2.7055	0	4.21956	0	0	0
GGCAATGGGCGTAGCAGACG	ABCB8	2.7055	0	4.21956	0	0	0
TCTTTGACGCCAATAAGACA	ABCB8	2.7055	0	4.21956	0	0	0
AATGCCGCCCCGAATACCTG	ABCB9	1.65926	0	1.33914	0	0	0
AATGTACGTCCACACGAACA	ABCB9	1.65926	0	1.33914	0	0	0
CTCCTACACCAAGCCCGACG	ABCB9	1.65926	0	1.33914	0	0	0
GCCCCAGACGTAGTACATGT	ABCB9	1.65926	0	1.33914	0	0	0
TGGACACCATCATGATGATG	ABCB9	1.65926	0	1.33914	0	0	0
TGGCCAAGAACAGTGCGCTG	ABCB9	1.65926	0	1.33914	0	0	0
TGTCCTGGGAGATTGTATGG	ABCB9	1.65926	0	1.33914	0	0	0
TTGATGAGAACCGCACAGGT	ABCB9	1.65926	0	1.33914	0	0	0
AAGGGTGTCACCCTTAGCGG	ABCC10	2.04707	0	2.62761	0	0	0
AGCTGCCCATCCCAGTGCAT	ABCC10	2.04707	0	2.62761	0	0	0
CAAGATGAGACCACCCACGA	ABCC10	2.04707	0	2.62761	0	0	0
CCTGTGGAGCTCTCCAGCGA	ABCC10	2.04707	0	2.62761	0	0	0
CGATGGAGATGACAACCGGT	ABCC10	2.04707	0	2.62761	0	0	0
CGTGTACCAAGCTTACTGGA	ABCC10	2.04707	0	2.62761	0	0	0
GAGGGAATTTACACCAGCAA	ABCC10	2.04707	0	2.62761	0	0	0
GGGCCCTGAGAATCCCAACA	ABCC10	2.04707	0	2.62761	0	0	0
ACGGATGGCACTGTTGACGA	ABCD1	2.81336	0	0.765535	0	0	0
CCTTACCTCGGATCTTCAGG	ABCD1	2.81336	0	0.765535	0	0	0
CTACATGCACTCGCGTGTGG	ABCD1	2.81336	0	0.765535	0	0	0
GATCATGTCGTCGTACAAGG	ABCD1	2.81336	0	0.765535	0	0	0
GCTCCAGCATAACATACCAC	ABCD1	2.81336	0	0.765535	0	0	0
GGCCACATACACCGACAGGA	ABCD1	2.81336	0	0.765535	0	0	0
GGCCGCCCGAAGCAGGGTGT	ABCD1	2.81336	0	0.765535	0	0	0
GGGTCTTCAGGCGCCCGCCG	ABCD1	2.81336	0	0.765535	0	0	0
ATTACCTCTCAGTGACACAT	ABCD2	-4.06281	1	-6.64386	1	0	0
ATTGGGCCCACCCTACTAGC	ABCD2	-4.06281	1	-6.64386	1	0	0
CAGCAGTGGACTAATTATGG	ABCD2	-4.06281	1	-6.64386	1	0	0
CCCTGACCAATCTCTTACGG	ABCD2	-4.06281	1	-6.64386	1	0	0
CCTTATTGCACTGTTGACGA	ABCD2	-4.06281	1	-6.64386	1	0	0
CTGGAGCTGATGCTATTGAA	ABCD2	-4.06281	1	-6.64386	1	0	0
TTGTGACCACTGAAACAGGG	ABCD2	-4.06281	1	-6.64386	1	0	0
TTTAAACGCTTGCCAATGAT	ABCD2	-4.06281	1	-6.64386	1	0	0
AATTAAACTTACAAGAGGCA	ABCD3	2.91492	0	3.5435	0	0	0
AATTATGTAGGTGTTCCACC	ABCD3	2.91492	0	3.5435	0	0	0
ACCACCATTACAGAACAATG	ABCD3	2.91492	0	3.5435	0	0	0
ACTCGACTTCGAAGACCCAT	ABCD3	2.91492	0	3.5435	0	0	0
CTTTCACATATTATAAAATG	ABCD3	2.91492	0	3.5435	0	0	0
TCTGTATTCAAATCTTAGTA	ABCD3	2.91492	0	3.5435	0	0	0
TGGCAAATATGAGCGCACAA	ABCD3	2.91492	0	3.5435	0	0	0
TGTGTACTCTTGAGATGTCG	ABCD3	2.91492	0	3.5435	0	0	0
AACCAATGAGGCCATAACGA	ABCF2	5.09552	0	6.10748	0	0	0
AGAAGTAGATTTGCTGACCA	ABCF2	5.09552	0	6.10748	0	0	0
AGGGTCGTGAGCGATAAGGT	ABCF2	5.09552	0	6.10748	0	0	0
ATGATCAGTACGTGAAGACG	ABCF2	5.09552	0	6.10748	0	0	0
CAGTCCATGCAAGATCCGCG	ABCF2	5.09552	0	6.10748	0	0	0
GGGTCGTGAGCGATAAGGTG	ABCF2	5.09552	0	6.10748	0	0	0
TGATGGAAGTCGACACAGAG	ABCF2	5.09552	0	6.10748	0	0	0
TGGACCTAGATGCTTGCGTG	ABCF2	5.09552	0	6.10748	0	0	0
AACTCCTGAGTAATCAAACC	ABHD10	4.42515	0	3.20945	0	0	0
ACTCAGAGGAAAGCACACTG	ABHD10	4.42515	0	3.20945	0	0	0
TAATTGATGACTTAGCTGAT	ABHD10	4.42515	0	3.20945	0	0	0
TACCTCAGCGGGCGCCACGG	ABHD10	4.42515	0	3.20945	0	0	0
TCATATAAGAAAGATAGCCA	ABHD10	4.42515	0	3.20945	0	0	0
TCTTATAAGCCAGGTTTGGA	ABHD10	4.42515	0	3.20945	0	0	0
TGCACGACCAGAGAAGGTCG	ABHD10	4.42515	0	3.20945	0	0	0
TGGGTACCTTGTCGGAGCTG	ABHD10	4.42515	0	3.20945	0	0	0
CCACGGCCCTAGCTTCGCGA	ABHD11	2.518	0	3.51475	0	0	1
CCACTCGAAAGCTCACCCTA	ABHD11	2.518	0	3.51475	0	0	1
CCATGCTGCTGGCACTACAG	ABHD11	2.518	0	3.51475	0	0	1
CTCCCGTGCCCGAAAACTGG	ABHD11	2.518	0	3.51475	0	0	1
CTGCCACATAGGTTGCAAAG	ABHD11	2.518	0	3.51475	0	0	1
GAGCTACGAGATCATGAGCC	ABHD11	2.518	0	3.51475	0	0	1
GCAAAAAGACGACGGCCGGG	ABHD11	2.518	0	3.51475	0	0	1
GCTGTGGCCAACGACGACGC	ABHD11	2.518	0	3.51475	0	0	1
AAAGATGGTTCTACCACAGC	ACAA1	3.54435	0	4.63923	0	0	0
AGGAAATGTGCTGCAGCCTG	ACAA1	3.54435	0	4.63923	0	0	0
ATGACATTGGCATGGCCTGT	ACAA1	3.54435	0	4.63923	0	0	0
CTGCCGAGAGAAGCTCGTCG	ACAA1	3.54435	0	4.63923	0	0	0
CTTGTCATCATGGACCGTGG	ACAA1	3.54435	0	4.63923	0	0	0
GAAGCAGGATACCTTTGCCC	ACAA1	3.54435	0	4.63923	0	0	0
GAGATTGCCTGATTCCTATG	ACAA1	3.54435	0	4.63923	0	0	0
TCAATAGACAGTGTTCGTCG	ACAA1	3.54435	0	4.63923	0	0	0
ATATATTTGGCAAGGCATGT	ACAA2	4.00988	0	4.26379	0	0	0
ATCACACTGTCAACTGTTTC	ACAA2	4.00988	0	4.26379	0	0	0
CTTGGATCAGATATCAAGGT	ACAA2	4.00988	0	4.26379	0	0	0
TACCTGACATCCATTCACAA	ACAA2	4.00988	0	4.26379	0	0	0
TAGCAGTGAAGTCTTTCAGA	ACAA2	4.00988	0	4.26379	0	0	0
TCACAGCAGAGATGGAAAGC	ACAA2	4.00988	0	4.26379	0	0	0
TGCTCGGCCCCAAACCACCC	ACAA2	4.00988	0	4.26379	0	0	0
TGTTACTGCAGGGAATGCAT	ACAA2	4.00988	0	4.26379	0	0	0
AATGCATGCGGTCTATCCGT	ACACA	3.47078	0	4.82324	0	0	1
AGTAATGATCAAGGCCTCAG	ACACA	3.47078	0	4.82324	0	0	1
CAGCCACCATCTCTGTACAA	ACACA	3.47078	0	4.82324	0	0	1
CCAGAGTCCCACATTCCCTG	ACACA	3.47078	0	4.82324	0	0	1
GATGTACATCGGCTGAGTGA	ACACA	3.47078	0	4.82324	0	0	1
TATTTGCCTAGGTACCGAAG	ACACA	3.47078	0	4.82324	0	0	1
TGATGGGTCCATGATAACCG	ACACA	3.47078	0	4.82324	0	0	1
TTGAAGGAGCTGTCTATTCG	ACACA	3.47078	0	4.82324	0	0	1
AAAGCGTGTGACAAACTCAG	ACACB	0.306239	0	-2.05889	1	0	0
ACAACGACATCGACACCGGG	ACACB	0.306239	0	-2.05889	1	0	0
GAACTCGAATATGGCCAGCG	ACACB	0.306239	0	-2.05889	1	0	0
GCTGACACAGTACACAGTGG	ACACB	0.306239	0	-2.05889	1	0	0
GTCGGAGTCCATAATCCACA	ACACB	0.306239	0	-2.05889	1	0	0
TAGCGTCTGGGCGACAACGG	ACACB	0.306239	0	-2.05889	1	0	0
TATAGCCGCGGATCCCGCTG	ACACB	0.306239	0	-2.05889	1	0	0
TGCCTTGTCAGGTTTACGTG	ACACB	0.306239	0	-2.05889	1	0	0
AGAGAGAAAAATGAGTCCAC	ACAD10	2.3854	0	3.06523	0	0	0
AGCTCGATACTGCTTAACCC	ACAD10	2.3854	0	3.06523	0	0	0
ATCAGCAAGGGGGTCGCCCA	ACAD10	2.3854	0	3.06523	0	0	0
ATCGCTTGTAGACTCCCTGT	ACAD10	2.3854	0	3.06523	0	0	0
CCAGCTCATACCTCAAGGGG	ACAD10	2.3854	0	3.06523	0	0	0
GGACCGGAAACAGTTTGATG	ACAD10	2.3854	0	3.06523	0	0	0
GTACTCCATCACATAGAAGG	ACAD10	2.3854	0	3.06523	0	0	0
TCCAACTTACTACATCAGGC	ACAD10	2.3854	0	3.06523	0	0	0
CAATCAAGGCATAGTCCACG	ACAD11	-5.56594	1	0.847997	0	0	0
CCATGCAACAGCTATCGGAG	ACAD11	-5.56594	1	0.847997	0	0	0
CCTTGGCCAAAAGTAGAACA	ACAD11	-5.56594	1	0.847997	0	0	0
CTGAGCCAATGTTTCTACCG	ACAD11	-5.56594	1	0.847997	0	0	0
CTGCAGTACAGTATAGGCTT	ACAD11	-5.56594	1	0.847997	0	0	0
CTGGAGATAAAAGGTTGGAT	ACAD11	-5.56594	1	0.847997	0	0	0
TCTGGGAAATAATTCATCTG	ACAD11	-5.56594	1	0.847997	0	0	0
TTGTTTGTACAGACTCGGAA	ACAD11	-5.56594	1	0.847997	0	0	0
AGCCCAGCTAGGCTTCGGAG	ACAD8	3.01937	0	3.60999	0	0	0
CAAATTCACCTGGTTCAGTG	ACAD8	3.01937	0	3.60999	0	0	0
CTCTCGGGCAGCAAAGTCAA	ACAD8	3.01937	0	3.60999	0	0	0
TCAGTCCTCTCACGGCAATG	ACAD8	3.01937	0	3.60999	0	0	0
TCCGAAGCTATCAATCATCC	ACAD8	3.01937	0	3.60999	0	0	0
TCCTCGTCCAGACCGGCCAC	ACAD8	3.01937	0	3.60999	0	0	0
TCGAAGATCACAGCTCGTGT	ACAD8	3.01937	0	3.60999	0	0	0
TGGTGAGTCAGACATCTATG	ACAD8	3.01937	0	3.60999	0	0	0
ACTAGGGGAGATCATCAGCA	ACAD9	3.60539	0	3.3505	0	0	0
CACCATGTACTCAAGACTAG	ACAD9	3.60539	0	3.3505	0	0	0
CTTTCCCGACTGCTCCATCG	ACAD9	3.60539	0	3.3505	0	0	0
GAAGATAAATTAGGCATTCG	ACAD9	3.60539	0	3.3505	0	0	0
GCAGGCACGAGCCGCAGCCG	ACAD9	3.60539	0	3.3505	0	0	0
GGACTCCCGAAAAATTGACC	ACAD9	3.60539	0	3.3505	0	0	0
TGAACATCCTCAACAGCGGC	ACAD9	3.60539	0	3.3505	0	0	0
TGGTCTCTACCGCGAACCGG	ACAD9	3.60539	0	3.3505	0	0	0
ATGACTGCAGGCAAATGTAT	ACADL	-2.51672	1	-7	1	0	0
CAGAAAAAGGCTAATACCAT	ACADL	-2.51672	1	-7	1	0	0
CTACTTGGAGAAGAGAATAA	ACADL	-2.51672	1	-7	1	0	0
CTCCTCCCAGACAATAGCTG	ACADL	-2.51672	1	-7	1	0	0
CTGGATTCTCAATGGAAGCA	ACADL	-2.51672	1	-7	1	0	0
GCCACTTACTCTGAGTGATG	ACADL	-2.51672	1	-7	1	0	0
TAAAATGGGATTAAAAGCCC	ACADL	-2.51672	1	-7	1	0	0
TTAAGATGTTCTCATTCCGG	ACADL	-2.51672	1	-7	1	0	0
AAGATGTGGATAACCAACGG	ACADM	4.28545	0	5.54844	0	0	0
AATTGGCTTATGGATGTACA	ACADM	4.28545	0	5.54844	0	0	0
ATTGTGGAAGCAGATACCCC	ACADM	4.28545	0	5.54844	0	0	0
CCCCCTAATTAGAAGAGCCT	ACADM	4.28545	0	5.54844	0	0	0
GCCAATCGACAACGTGAACC	ACADM	4.28545	0	5.54844	0	0	0
GCTGGTTTCAAAGTTGCAAT	ACADM	4.28545	0	5.54844	0	0	0
GTATTTGGGGAGAATGACTG	ACADM	4.28545	0	5.54844	0	0	0
TGCTCGTAAATTTGCCAGAG	ACADM	4.28545	0	5.54844	0	0	0
ACACACCATCTACCAGTCTG	ACADS	1.84355	0	3.43162	0	0	0
CCGGGCCGAGGGCGACTCAT	ACADS	1.84355	0	3.43162	0	0	0
GAAGACAAGCTGGGCATCCG	ACADS	1.84355	0	3.43162	0	0	0
GACACTCATGATGACTCCGG	ACADS	1.84355	0	3.43162	0	0	0
GATGGGCTTCAAGATAGCCA	ACADS	1.84355	0	3.43162	0	0	0
GGCAGGTACCTGGTTCGCTG	ACADS	1.84355	0	3.43162	0	0	0
GTCCGTGCTGGCAAAGACCA	ACADS	1.84355	0	3.43162	0	0	0
TAAGGAACATCTCTTCCCAG	ACADS	1.84355	0	3.43162	0	0	0
AAGACCAGAGCTGATAAAGA	ACADSB	2.38928	0	1.57531	0	0	0
AGCCAAAGTTGATGCATCTG	ACADSB	2.38928	0	1.57531	0	0	0
AGTATCACGATCTACTAAGA	ACADSB	2.38928	0	1.57531	0	0	0
AGTGAGCTGAGGCAAATAGG	ACADSB	2.38928	0	1.57531	0	0	0
ATACAAGGATTATTTCAACA	ACADSB	2.38928	0	1.57531	0	0	0
ATTGAGTAGAGCTTCTGACT	ACADSB	2.38928	0	1.57531	0	0	0
GAAATGATGATAAAGAGTTC	ACADSB	2.38928	0	1.57531	0	0	0
TTCGAATGTTAACGGGCAGG	ACADSB	2.38928	0	1.57531	0	0	0
CAGGTGTTCCCATACCCGTC	ACADVL	7.04724	0	6.64559	0	0	0
CATGAGAGGCATCATTGCTA	ACADVL	7.04724	0	6.64559	0	0	0
CCAGGGTAATGCCCACGCCA	ACADVL	7.04724	0	6.64559	0	0	0
GTCTAACCGAGCCCTCAAGC	ACADVL	7.04724	0	6.64559	0	0	0
GTGGAGGAGACCACTTGGCA	ACADVL	7.04724	0	6.64559	0	0	0
TATGCTGCAGTATGTAACTG	ACADVL	7.04724	0	6.64559	0	0	0
TCCTGGTCAGAGCGTCAGAG	ACADVL	7.04724	0	6.64559	0	0	0
TGATGGAGTACGGGTGCCAT	ACADVL	7.04724	0	6.64559	0	0	0
AGCACAAACTTTGTTTATGG	ACAT1	4.02468	0	5.64126	0	0	0
ATACCAGAAGTAAAGCAGCA	ACAT1	4.02468	0	5.64126	0	0	0
ATTACAGGAAATAAGATATG	ACAT1	4.02468	0	5.64126	0	0	0
CTGCCTAAAAAAGATCCAAT	ACAT1	4.02468	0	5.64126	0	0	0
GAAGTGAAAGAAGCATACAT	ACAT1	4.02468	0	5.64126	0	0	0
GAGGATCAACACCATATGGT	ACAT1	4.02468	0	5.64126	0	0	0
TTCTGCGCAGGATGTGATGG	ACAT1	4.02468	0	5.64126	0	0	0
TTTAGGTCAACCAGATGTAG	ACAT1	4.02468	0	5.64126	0	0	0
ATGTCGCGCTGACTCAGCTG	ACCS	1.58946	0	2.83996	0	0	0
CCCAACAGACTTCTCAAACA	ACCS	1.58946	0	2.83996	0	0	0
GGGGAGTATACATCACCCAG	ACCS	1.58946	0	2.83996	0	0	0
GTATCAGAGGAGATCATGGC	ACCS	1.58946	0	2.83996	0	0	0
GTGTGTCTAGCCCAGTGACC	ACCS	1.58946	0	2.83996	0	0	0
TAGGTGGTTGTCCTGAATGG	ACCS	1.58946	0	2.83996	0	0	0
TCTTATCTTCAGCCTCCGGG	ACCS	1.58946	0	2.83996	0	0	0
TGTGATAGCGCCATAGTAAG	ACCS	1.58946	0	2.83996	0	0	0
AAGGGGATTGATCTCGAGGT	ACLY	6.35409	0	6.72778	0	0	1
AGAGCAATTCGAGATTACCA	ACLY	6.35409	0	6.72778	0	0	1
CGGTCACCTGTACACGACAG	ACLY	6.35409	0	6.72778	0	0	1
GACCAGCTGATCAAACGTCG	ACLY	6.35409	0	6.72778	0	0	1
GCCAGCGGGAGCACATCGGT	ACLY	6.35409	0	6.72778	0	0	1
TAACACATGATCCATGAATG	ACLY	6.35409	0	6.72778	0	0	1
TCACGTGAAAGGGTAGACCA	ACLY	6.35409	0	6.72778	0	0	1
TTGCCAATCTTAAAGCACCC	ACLY	6.35409	0	6.72778	0	0	1
ACAGCGTTTCTTGCAAGAAT	ACN9	3.40871	0	0	0	0	0
CCCAGGGATTTGAGGTCCGG	ACN9	3.40871	0	0	0	0	0
CTGTGCCTCGTCAGAACCAA	ACN9	3.40871	0	0	0	0	0
GAAAACAGACAAAATTCAAC	ACN9	3.40871	0	0	0	0	0
GCGGCACGTTTCTCGAGTCC	ACN9	3.40871	0	0	0	0	0
TAAATTCGTCTTTCACGTAC	ACN9	3.40871	0	0	0	0	0
TAAGACCGTTGGTTCTGACG	ACN9	3.40871	0	0	0	0	0
TGCAACAGCGTTATTGCAAC	ACN9	3.40871	0	0	0	0	0
AAACTCATCACAATTCCGAA	ACO1	2.39084	0	3.97453	0	0	0
ATGTCAGTGGATGTTACCAG	ACO1	2.39084	0	3.97453	0	0	0
CCTGCCCCTAACATCACAGA	ACO1	2.39084	0	3.97453	0	0	0
CTTGGTGTCTAGGTTTGACG	ACO1	2.39084	0	3.97453	0	0	0
GATGCTGTGAAAAAGTTAGG	ACO1	2.39084	0	3.97453	0	0	0
TGAAGTTAGTATCACGTACC	ACO1	2.39084	0	3.97453	0	0	0
TTATTACCCAGACAGCCTCG	ACO1	2.39084	0	3.97453	0	0	0
TTGCATATGCTATTACTAAG	ACO1	2.39084	0	3.97453	0	0	0
AGCGAGGCAAGTCGTACCTG	ACO2	4.18986	0	6.10329	0	0	1
ATAGCCGTCCCGCTCAATGG	ACO2	4.18986	0	6.10329	0	0	1
CCCAAGGCCGCCACCATTGG	ACO2	4.18986	0	6.10329	0	0	1
GTCTCAATAGGACATCAACC	ACO2	4.18986	0	6.10329	0	0	1
GTGCAGCTACCAATTAGACC	ACO2	4.18986	0	6.10329	0	0	1
TGATGAATTCAAGGATCACT	ACO2	4.18986	0	6.10329	0	0	1
TGCCTTTGTCACGTCCCCAG	ACO2	4.18986	0	6.10329	0	0	1
TGGAGTCTACACCAGGCCCG	ACO2	4.18986	0	6.10329	0	0	1
ACGTGGCTGTCAAACCGCCG	ACOT13	1.27715	0	3.848	0	0	0
AGTAGATAACATATCAACAA	ACOT13	1.27715	0	3.848	0	0	0
ATTTCACAAATCACTTTCCC	ACOT13	1.27715	0	3.848	0	0	0
CCAGCATGACTCAGTCTCTG	ACOT13	1.27715	0	3.848	0	0	0
GCAATAGGCACTCTCCACGG	ACOT13	1.27715	0	3.848	0	0	0
GCTCTGCTATGCACGGAAAG	ACOT13	1.27715	0	3.848	0	0	0
GGTGATAAAGGCCATGACCA	ACOT13	1.27715	0	3.848	0	0	0
TGATATGTTATCTACTAACG	ACOT13	1.27715	0	3.848	0	0	0
AGATCATTAGGGTTCCTGCT	ACOT2	2.2328	0	-3.8365	1	0	0
AGCCCGAGAAACCTTTGGTG	ACOT2	2.2328	0	-3.8365	1	0	0
CATGTCCACAATCCCAGGAA	ACOT2	2.2328	0	-3.8365	1	0	0
CCGGTGCGAATCGCCGTGCG	ACOT2	2.2328	0	-3.8365	1	0	0
CTACTTGCTCAGTCATCCCG	ACOT2	2.2328	0	-3.8365	1	0	0
GCTCGCCAAGAGTGTCGGCG	ACOT2	2.2328	0	-3.8365	1	0	0
GGCGGCTGCTGTGCCAGACG	ACOT2	2.2328	0	-3.8365	1	0	0
GGTACAGCCGGGACGCTCGA	ACOT2	2.2328	0	-3.8365	1	0	0
AGCGCATGGAGACCAAGTGG	ACOT7	5.57183	0	5.55551	0	0	0
CCACAACAGGAGGCACCTCG	ACOT7	5.57183	0	5.55551	0	0	0
CGCTCCCAGAAGTACCTGTG	ACOT7	5.57183	0	5.55551	0	0	0
CTGCACGGCTTTGTGCACGG	ACOT7	5.57183	0	5.55551	0	0	0
GCGCTCGACACGAGCCAGGG	ACOT7	5.57183	0	5.55551	0	0	0
GCGGCCAGATGATGCCAACG	ACOT7	5.57183	0	5.55551	0	0	0
GGAGCGCAGCACCCTCGCCG	ACOT7	5.57183	0	5.55551	0	0	0
TGAGGTGGCGCATGTCAGCG	ACOT7	5.57183	0	5.55551	0	0	0
AAGAGGAGCTCTTTAGACAA	ACOT9	3.88217	0	4.54164	0	0	0
CTTACCAATCTTATCCACCA	ACOT9	3.88217	0	4.54164	0	0	0
GAGAAACATCTCATGTATGG	ACOT9	3.88217	0	4.54164	0	0	0
GGATGCAACATTTGTAATGG	ACOT9	3.88217	0	4.54164	0	0	0
TCCATCCACACTGCATTAGA	ACOT9	3.88217	0	4.54164	0	0	0
TCTTCCCGACCCAGCTAACA	ACOT9	3.88217	0	4.54164	0	0	0
TGACTGTTCAAAACACCGTA	ACOT9	3.88217	0	4.54164	0	0	0
TTTCAGTTCGAGATAAGTTG	ACOT9	3.88217	0	4.54164	0	0	0
ACCTATCACCGGATTAACGA	ACOX1	2.34028	0	2.46467	0	0	0
AGCGCTGTATCGGATGGCAA	ACOX1	2.34028	0	2.46467	0	0	0
CACTGTCATGATGCTCCAGA	ACOX1	2.34028	0	2.46467	0	0	0
CTGACCCTGATGAAATTATG	ACOX1	2.34028	0	2.46467	0	0	0
CTGTGGTTTCCAAGCCTCGA	ACOX1	2.34028	0	2.46467	0	0	0
GCGCCGCCGAGAGATCGGTG	ACOX1	2.34028	0	2.46467	0	0	0
TGGCATTGAAGCATGTCGGA	ACOX1	2.34028	0	2.46467	0	0	0
TTTGGGGCCGATGTCACCAA	ACOX1	2.34028	0	2.46467	0	0	0
AAGCCACGGCAGTAATACCA	ACOX3	2.6032	0	1.05658	0	0	0
AGCAAACACCACCGCGTGAG	ACOX3	2.6032	0	1.05658	0	0	0
AGCGCTTTGGAGCGTCCCTG	ACOX3	2.6032	0	1.05658	0	0	0
CCGCACGCCTCACCTTAAAG	ACOX3	2.6032	0	1.05658	0	0	0
GATCCCAACTGCACATACGA	ACOX3	2.6032	0	1.05658	0	0	0
GCGTCAGTTTGGACCCACAG	ACOX3	2.6032	0	1.05658	0	0	0
GGAAAAAAACTCGGGCAGAA	ACOX3	2.6032	0	1.05658	0	0	0
TGAACATGTCTTCGACACTG	ACOX3	2.6032	0	1.05658	0	0	0
ACATGGTGGCCAACGAGACA	ACP2	3.60787	0	2.70487	0	0	0
AGGTGGTCGCCATTAGGGTC	ACP2	3.60787	0	2.70487	0	0	0
CACCTCTTATCACCGGCAAG	ACP2	3.60787	0	2.70487	0	0	0
GCGATACACAGCAAACGCAC	ACP2	3.60787	0	2.70487	0	0	0
GCTTCAACCCGAACATCTCG	ACP2	3.60787	0	2.70487	0	0	0
GGGGTTTGGTCAGTTAACCA	ACP2	3.60787	0	2.70487	0	0	0
TTCTCTCAGCTGTACCGCCA	ACP2	3.60787	0	2.70487	0	0	0
TTCTGCAGCTGCTCATAACG	ACP2	3.60787	0	2.70487	0	0	0
ACCCACGGCTACAAAGCGCA	ACP5	2.80149	0	-2	1	0	0
ACTCTAAGATCTCCAAGCGC	ACP5	2.80149	0	-2	1	0	0
CCAATGCCAAGGAGATCGCT	ACP5	2.80149	0	-2	1	0	0
CTGGACACAGTGACACTATG	ACP5	2.80149	0	-2	1	0	0
GCTCGGCTATGGACCACACG	ACP5	2.80149	0	-2	1	0	0
GTACCAGGGCACTTTGCGAA	ACP5	2.80149	0	-2	1	0	0
GTCCTGGCTCAAGAAACAGC	ACP5	2.80149	0	-2	1	0	0
TGCAAGACATCAATGACAAG	ACP5	2.80149	0	-2	1	0	0
AAAAAGGTGAAGGACAGGAT	ACP6	2.46641	0	-1.64386	1	0	0
ACAGTCACCAATCTAGCTGG	ACP6	2.46641	0	-1.64386	1	0	0
ACCAACCTTCAACCCACAGG	ACP6	2.46641	0	-1.64386	1	0	0
CCATGCTGAAGAGATTTGCA	ACP6	2.46641	0	-1.64386	1	0	0
GCAGGTCGTGTTTCGACACG	ACP6	2.46641	0	-1.64386	1	0	0
GGAGCCTGAGGCAGAGAACC	ACP6	2.46641	0	-1.64386	1	0	0
GTGTGGATGATGATGGGTCC	ACP6	2.46641	0	-1.64386	1	0	0
GTTTGCTGGGCAGCTGACCA	ACP6	2.46641	0	-1.64386	1	0	0
AAAGGCAGGTATAGCAACTG	ACPP	0.64101	0	-6.64386	1	0	0
ACTCCTTGGCTAGTACACTT	ACPP	0.64101	0	-6.64386	1	0	0
ATGGAGCAGCATTATGAACT	ACPP	0.64101	0	-6.64386	1	0	0
CTACGACCCTTTATATTGTG	ACPP	0.64101	0	-6.64386	1	0	0
CTGCTTGTGAATTCCATAGA	ACPP	0.64101	0	-6.64386	1	0	0
GAGTGAGACTTTGAAATCAG	ACPP	0.64101	0	-6.64386	1	0	0
GCCATGAGGATTCCTTTATG	ACPP	0.64101	0	-6.64386	1	0	0
TCATAGCACTCATCAAAGTC	ACPP	0.64101	0	-6.64386	1	0	0
ACGTAGCTGAGGCCTCCGAT	ACSF2	1.17187	0	0.176323	0	0	0
ACTGGAGTATGTCCTCAAGA	ACSF2	1.17187	0	0.176323	0	0	0
ATGGCTCGGATCAACTCTGG	ACSF2	1.17187	0	0.176323	0	0	0
CATCAACATCCAGTTCACCT	ACSF2	1.17187	0	0.176323	0	0	0
CGTGGGGGTACCATACAGGA	ACSF2	1.17187	0	0.176323	0	0	0
GGCATCCACCGAGATGACTG	ACSF2	1.17187	0	0.176323	0	0	0
GGGACCTAACTCCTATGCAT	ACSF2	1.17187	0	0.176323	0	0	0
GTCTTCATGGAGGACGACCA	ACSF2	1.17187	0	0.176323	0	0	0
AACTGCACGCAAGAAATCCT	ACSF3	2.04579	0	2.69599	0	0	0
ACTGCTCCAGTGTAGATGGC	ACSF3	2.04579	0	2.69599	0	0	0
CCATGATCATCTACACCAGT	ACSF3	2.04579	0	2.69599	0	0	0
CGGTATGGCATGACCGAGAT	ACSF3	2.04579	0	2.69599	0	0	0
GCACGGCCGCCACACGTACA	ACSF3	2.04579	0	2.69599	0	0	0
GCAGCGCGTTGACCACACCA	ACSF3	2.04579	0	2.69599	0	0	0
TAACGATGCCTCCTACGTCG	ACSF3	2.04579	0	2.69599	0	0	0
TCTTAAGTTCTGAAACGCCG	ACSF3	2.04579	0	2.69599	0	0	0
ATCACGTACATAGTCAACAA	ACSL1	3.21311	0	3.76129	0	0	0
CAAGAGCCATCGCTTCAGCG	ACSL1	3.21311	0	3.76129	0	0	0
GAGTGACCATTGCTCCTTTG	ACSL1	3.21311	0	3.76129	0	0	0
GATGCCAATGAACTGATCTG	ACSL1	3.21311	0	3.76129	0	0	0
GGCAGTGAACTGGTGGAACG	ACSL1	3.21311	0	3.76129	0	0	0
GTTTCCGAGAGCCTAAACAA	ACSL1	3.21311	0	3.76129	0	0	0
TATGTTTGAGAGAGTTGTAG	ACSL1	3.21311	0	3.76129	0	0	0
TGCATGGAGAGGTCGCATGG	ACSL1	3.21311	0	3.76129	0	0	0
AAGCCCACTTCAGACAAACC	ACSL4	3.91381	0	3.80323	0	0	0
AATAAAGCAGAGTACCCTGA	ACSL4	3.91381	0	3.80323	0	0	0
AATCGCAGAGTGAATAACTT	ACSL4	3.91381	0	3.80323	0	0	0
ACCTGGTCAGAGAGTGTAAG	ACSL4	3.91381	0	3.80323	0	0	0
GAAGGACAGCCTTGGGACCA	ACSL4	3.91381	0	3.80323	0	0	0
GCATCATCACTCCCTTAGGT	ACSL4	3.91381	0	3.80323	0	0	0
GTGACTTTATATGCCACACT	ACSL4	3.91381	0	3.80323	0	0	0
GTGTGTCTGAGGAGATAGCG	ACSL4	3.91381	0	3.80323	0	0	0
AGCAAAGCGTAAGCAAGCCG	ACSL6	-5.44994	1	-1.08927	1	0	0
CCAGAACTGTTGGTGATGCT	ACSL6	-5.44994	1	-1.08927	1	0	0
CTGAGATGCTAAGCCCACGG	ACSL6	-5.44994	1	-1.08927	1	0	0
CTTCTTCGAATGGGTCCATG	ACSL6	-5.44994	1	-1.08927	1	0	0
GATGCTCACCCATGGGAACG	ACSL6	-5.44994	1	-1.08927	1	0	0
GTCTCCACAGTGGATCATTG	ACSL6	-5.44994	1	-1.08927	1	0	0
TCTGTCGTCTATTGCCACGG	ACSL6	-5.44994	1	-1.08927	1	0	0
TGGCCGGTGAGTGAACCAGT	ACSL6	-5.44994	1	-1.08927	1	0	0
ACCCTCCTTCCCAGGAAGGT	ACSM1	-9.96578	1	-1.12029	1	0	0
CAAGGTCTTTGACTTAACAC	ACSM1	-9.96578	1	-1.12029	1	0	0
CCCCCCAAAAGTGGTTAATG	ACSM1	-9.96578	1	-1.12029	1	0	0
CGCTGTCCATGGTTCTACCA	ACSM1	-9.96578	1	-1.12029	1	0	0
CTACAGTTGTCTAAAGCCAA	ACSM1	-9.96578	1	-1.12029	1	0	0
GAATGACTATGAAGTACCGG	ACSM1	-9.96578	1	-1.12029	1	0	0
GCACTGCTATACTGGCGGGG	ACSM1	-9.96578	1	-1.12029	1	0	0
TGAAGACGTTGGCTACACGG	ACSM1	-9.96578	1	-1.12029	1	0	0
ACAGGCTCCCGAGAGGACGT	ACSM2A	-9.96578	1	-7	1	0	0
AGAGGACGTTGGCTGCCTGC	ACSM2A	-9.96578	1	-7	1	0	0
GCAGGCAGCCAACGTCCTCT	ACSM2A	-9.96578	1	-7	1	0	0
TTACAGGCCTGAATATGCAT	ACSM2A	-9.96578	1	-7	1	0	0
ACGGGCCTGGATATCTACGA	ACSM3	-2.90101	1	6.96993	0	0	0
ATAGAAGTCGGCTCAAAACG	ACSM3	-2.90101	1	6.96993	0	0	0
ATTTCTGTTGATCCACCAGA	ACSM3	-2.90101	1	6.96993	0	0	0
GAAGCCTGTTCCCTACAAAG	ACSM3	-2.90101	1	6.96993	0	0	0
GTCAAATCTAGCCAGAACCT	ACSM3	-2.90101	1	6.96993	0	0	0
TGAAACAGGACTTCAAACTG	ACSM3	-2.90101	1	6.96993	0	0	0
TGCAACAGCGTCTACTGCTG	ACSM3	-2.90101	1	6.96993	0	0	0
TTGTACAGAATGATATAACC	ACSM3	-2.90101	1	6.96993	0	0	0
ATAACTTTGGCATCAACTCG	ACSM5	-8.31534	1	-7	1	0	0
CTTTACCAGCGGAACCACCG	ACSM5	-8.31534	1	-7	1	0	0
GCATGCACCCCCCAGCACAT	ACSM5	-8.31534	1	-7	1	0	0
GTGGAAACACCAGACTGGTG	ACSM5	-8.31534	1	-7	1	0	0
GTTCCAGAAGATGTCAGATT	ACSM5	-8.31534	1	-7	1	0	0
TGGCATCCACCCTTGGAGCT	ACSM5	-8.31534	1	-7	1	0	0
TGGGCGAAGTTGAAGTACTC	ACSM5	-8.31534	1	-7	1	0	0
TGGTCAGTGTGGCTTGCATG	ACSM5	-8.31534	1	-7	1	0	0
AAGAGGCATGGAGTCCACCG	ACSS1	1.57177	0	-0.0588937	0	0	0
ACCAGCATTGGGATAAACTG	ACSS1	1.57177	0	-0.0588937	0	0	0
AGTCGCAGTCCCAGACGGTG	ACSS1	1.57177	0	-0.0588937	0	0	0
CAGACAACAAGGTCCACATG	ACSS1	1.57177	0	-0.0588937	0	0	0
GATCAAAGCAACGCTCTCGG	ACSS1	1.57177	0	-0.0588937	0	0	0
GCTGAAATACGGTGATGCCT	ACSS1	1.57177	0	-0.0588937	0	0	0
GGGAGCACCGGAATGCCCAA	ACSS1	1.57177	0	-0.0588937	0	0	0
TCTGTTAGCCAAGTGCAAGG	ACSS1	1.57177	0	-0.0588937	0	0	0
AAGAGGTCCATAGCAGATAT	ACSS3	0.49636	0	-7	1	0	0
ACATGGTATACATCGCCTGT	ACSS3	0.49636	0	-7	1	0	0
AGGTCACGACCGGGAGCCAA	ACSS3	0.49636	0	-7	1	0	0
CCGGGACCACTAAAGCCCTG	ACSS3	0.49636	0	-7	1	0	0
CTTGTACCAGCTGATCTGCT	ACSS3	0.49636	0	-7	1	0	0
GGAAGCAGTACTCTCTGACA	ACSS3	0.49636	0	-7	1	0	0
GGTGTGATTAGGCCCACTGG	ACSS3	0.49636	0	-7	1	0	0
TGATGCTGTAACAACCACCT	ACSS3	0.49636	0	-7	1	0	0
CCAAGCGGAAGTCAACCTCG	ACTR5	2.76397	0	2.69822	0	0	0
CGGGACACGCCCAGCCAGCG	ACTR5	2.76397	0	2.69822	0	0	0
GCCGCGCCTGCAGTTCCGCG	ACTR5	2.76397	0	2.69822	0	0	0
TCATTTGCCGTGAATACAGT	ACTR5	2.76397	0	2.69822	0	0	0
TGAGCACAGCTACATCGCTG	ACTR5	2.76397	0	2.69822	0	0	0
TGAGTGCTACGGGATTCCCA	ACTR5	2.76397	0	2.69822	0	0	0
TGGGTAAAACATGCGTACAC	ACTR5	2.76397	0	2.69822	0	0	0
TTACCTGCACATATAGCAGT	ACTR5	2.76397	0	2.69822	0	0	0
ACCAGCAAAGGCACCGTGAC	ACYP2	-0.270962	1	0.15056	0	0	0
ACTCAAATCCGTGGACTACG	ACYP2	-0.270962	1	0.15056	0	0	0
ATGGAATTGACTTTGTCTTC	ACYP2	-0.270962	1	0.15056	0	0	0
CGCCCAGTCACTCAAATCCG	ACYP2	-0.270962	1	0.15056	0	0	0
GAAAATAGGAGTGGTTGGCT	ACYP2	-0.270962	1	0.15056	0	0	0
GAGGTGTTCGGAAGAGTGCA	ACYP2	-0.270962	1	0.15056	0	0	0
TACAGGTGTTTGCTTCAGAA	ACYP2	-0.270962	1	0.15056	0	0	0
TGAAGCTAGGAAAATAGGAG	ACYP2	-0.270962	1	0.15056	0	0	0
AGGGGACCTCACCCCAGACG	ADA	2.09617	0	1.67807	0	0	0
CACAGACTGGTCCCCCAAGG	ADA	2.09617	0	1.67807	0	0	0
CAGGCTTGATGGATCCGTCT	ADA	2.09617	0	1.67807	0	0	0
CCTGGACATGTCCAGGCAAG	ADA	2.09617	0	1.67807	0	0	0
GCTGCCGGGAGGCTATCAAA	ADA	2.09617	0	1.67807	0	0	0
TCACCGTACTGTCCACGCCG	ADA	2.09617	0	1.67807	0	0	0
TCCCAGCTAACACAGCAGAG	ADA	2.09617	0	1.67807	0	0	0
TGGACATACTCAAGACAGAG	ADA	2.09617	0	1.67807	0	0	0
AGTGCCACTCGTACATTCAG	ADAM15	4.59915	0	4.33628	0	0	0
CAGAGAATGAAGTACCACTG	ADAM15	4.59915	0	4.33628	0	0	0
CTCCAGACAGCTAATACTCG	ADAM15	4.59915	0	4.33628	0	0	0
CTGGTGTGGTACCAGCCCGA	ADAM15	4.59915	0	4.33628	0	0	0
CTGTTGTCAAAATTGCCAGG	ADAM15	4.59915	0	4.33628	0	0	0
GGCTAGGCAGCCGTTCGAAG	ADAM15	4.59915	0	4.33628	0	0	0
TAATTGGGAGATCGTCCTGA	ADAM15	4.59915	0	4.33628	0	0	0
TGGATTCGCGAAATAATGGG	ADAM15	4.59915	0	4.33628	0	0	0
ACTTCACCGGGACTACCGTG	ADAM8	-0.518296	1	1.5656	0	0	0
AGTCCGGGTACCCCTCTACG	ADAM8	-0.518296	1	1.5656	0	0	0
CAAACAGGTTCCCACACACG	ADAM8	-0.518296	1	1.5656	0	0	0
CCACATACAGCTCCACGTAG	ADAM8	-0.518296	1	1.5656	0	0	0
CCAGCTTAGACTCACCAAGT	ADAM8	-0.518296	1	1.5656	0	0	0
CGGGGGCTACTGCTACAACG	ADAM8	-0.518296	1	1.5656	0	0	0
GACCATGATGAGAACGTCCA	ADAM8	-0.518296	1	1.5656	0	0	0
TCAGAAACTCAACTTCCGTG	ADAM8	-0.518296	1	1.5656	0	0	0
CATCCACAAACTCCATCAGG	ADCK1	0.476516	0	2.43563	0	0	0
GAAGGACATTCTCCTGATGG	ADCK1	0.476516	0	2.43563	0	0	0
GAGTGTCCCTTATGGCTCAG	ADCK1	0.476516	0	2.43563	0	0	0
GCTTCGATGACACCCCTCTG	ADCK1	0.476516	0	2.43563	0	0	0
GGTGCGGAAGCACCCCGGCA	ADCK1	0.476516	0	2.43563	0	0	0
TCTGGACTACCTGTTGCCAG	ADCK1	0.476516	0	2.43563	0	0	0
TGGATTTCCTCAATGAAGGG	ADCK1	0.476516	0	2.43563	0	0	0
TTTCAGATCTCACGCCACCT	ADCK1	0.476516	0	2.43563	0	0	0
CCTCCGAAAACAGATCGCGC	ADCK2	3.19464	0	3.33914	0	0	0
CCTGGTTGGATCAAATGCAG	ADCK2	3.19464	0	3.33914	0	0	0
GAATTTCACCAACAGAGCGC	ADCK2	3.19464	0	3.33914	0	0	0
GATTCTGAGCTTCGTAACGC	ADCK2	3.19464	0	3.33914	0	0	0
GGCGTATGCTTTGTACACCT	ADCK2	3.19464	0	3.33914	0	0	0
TGTCACCAGAGAAGTCTTGG	ADCK2	3.19464	0	3.33914	0	0	0
TTCGCCGACTCAGAACGTCA	ADCK2	3.19464	0	3.33914	0	0	0
TTCTCACATACTGGGGCAGT	ADCK2	3.19464	0	3.33914	0	0	0
CAGGACCAATCCCCTGTTGG	ADCK3	3.18014	0	4.79129	0	0	0
CCGAATGAAGGGCGGCCGCG	ADCK3	3.18014	0	4.79129	0	0	0
CCTGGCTAAGATCTTCGAGC	ADCK3	3.18014	0	4.79129	0	0	0
CCTGGGTCATGCCCACAGCG	ADCK3	3.18014	0	4.79129	0	0	0
GCCAATCTGCTCCACAGCCG	ADCK3	3.18014	0	4.79129	0	0	0
GGAGTGTGACTACCAGCGAG	ADCK3	3.18014	0	4.79129	0	0	0
TGCCTGTGACGAGGATTGGC	ADCK3	3.18014	0	4.79129	0	0	0
TGTCCGAGGCCAATGCAGAG	ADCK3	3.18014	0	4.79129	0	0	0
CTCCCTAGCCTCTTACCCAG	ADCK4	3.4295	0	2.96162	0	0	0
CTTCTCCCTTTACAGTACCC	ADCK4	3.4295	0	2.96162	0	0	0
GCACCTTGCGTTCTCGAGAG	ADCK4	3.4295	0	2.96162	0	0	0
GCTAGGAGTACTGGCCGAGA	ADCK4	3.4295	0	2.96162	0	0	0
GGAGTGTGACTACCGTCGTG	ADCK4	3.4295	0	2.96162	0	0	0
TAAGGTCTGCACAATCCGCT	ADCK4	3.4295	0	2.96162	0	0	0
TCTTGAAGAGGAGCTCGGCA	ADCK4	3.4295	0	2.96162	0	0	0
TTAAGGAGCTGTGCACGACA	ADCK4	3.4295	0	2.96162	0	0	0
AAACTCCTGGAAGAGCTCGT	ADCK5	1.63445	0	2.5656	0	0	0
AGGGTCCGGGTATACTCGGG	ADCK5	1.63445	0	2.5656	0	0	0
CACCCCTCGAAGGACAACAT	ADCK5	1.63445	0	2.5656	0	0	0
CACGCGGGGCACCACGACGT	ADCK5	1.63445	0	2.5656	0	0	0
CCTGCGGGACCGCTTTGATG	ADCK5	1.63445	0	2.5656	0	0	0
GCTCTCCACCGCGGTAGTGG	ADCK5	1.63445	0	2.5656	0	0	0
TCTGGCCCCCAGGACCTGAA	ADCK5	1.63445	0	2.5656	0	0	0
TGCCAGGATGTGGGTCCGAG	ADCK5	1.63445	0	2.5656	0	0	0
AACCGGGAGTGAAACTACTG	ADHFE1	-1.88625	1	-6.64386	1	0	0
AGGATCAATCAGTCCCAGTG	ADHFE1	-1.88625	1	-6.64386	1	0	0
AGTAAGTATGAGAATGAGTT	ADHFE1	-1.88625	1	-6.64386	1	0	0
GATTATGTCAGTGCCCCCAT	ADHFE1	-1.88625	1	-6.64386	1	0	0
GGTTTATGATAATGTGAGAG	ADHFE1	-1.88625	1	-6.64386	1	0	0
TGTCGGTGGTGGCTCTACCA	ADHFE1	-1.88625	1	-6.64386	1	0	0
TTGTAGGACCTAAAAAACAT	ADHFE1	-1.88625	1	-6.64386	1	0	0
TTTGGGCTATCCACGCGCTG	ADHFE1	-1.88625	1	-6.64386	1	0	0
CAGTGGGTACTTCGATGTGA	ADI1	4.02249	0	4.76447	0	0	0
CCAGTGGATCCGGATCTTCA	ADI1	4.02249	0	4.76447	0	0	0
CCCGACCCCGGCCGCCCAGT	ADI1	4.02249	0	4.76447	0	0	0
CGATGAGATCCGCTACATCC	ADI1	4.02249	0	4.76447	0	0	0
CTAGATTAAGATGTTCTACG	ADI1	4.02249	0	4.76447	0	0	0
CTGGTATATGGACGACGCCC	ADI1	4.02249	0	4.76447	0	0	0
GCTCGGGGTGCTCTACTGGA	ADI1	4.02249	0	4.76447	0	0	0
TATGGTTATGATGTCCATCC	ADI1	4.02249	0	4.76447	0	0	0
AGAATATGGGCGGCCCCAAA	ADRB2	0.760306	0	-4.32193	1	0	0
AGCAGAACTTGGAAGATCTG	ADRB2	0.760306	0	-4.32193	1	0	0
ATCCACTGCGATCACGCACA	ADRB2	0.760306	0	-4.32193	1	0	0
CACCATCAGAATGATCACCC	ADRB2	0.760306	0	-4.32193	1	0	0
CAGAAGATTGACAAATCTGA	ADRB2	0.760306	0	-4.32193	1	0	0
CAGACGCTCGAACTTGGCAA	ADRB2	0.760306	0	-4.32193	1	0	0
GCCGGACCACGACGTCACGC	ADRB2	0.760306	0	-4.32193	1	0	0
GGGAACGTAGAAGGACACGA	ADRB2	0.760306	0	-4.32193	1	0	0
AGTAGCGCCGAGAGCCTGGT	AEBP2	3.24885	0	2.47249	0	0	0
AGTTGAAGCAAGCCTGGCAC	AEBP2	3.24885	0	2.47249	0	0	0
CGGCCTGGCTGGCGCTCTCG	AEBP2	3.24885	0	2.47249	0	0	0
CTCCATCTACCAGTCAAAGT	AEBP2	3.24885	0	2.47249	0	0	0
GAGGAGCCCAAGGGACCGCG	AEBP2	3.24885	0	2.47249	0	0	0
GCGGCGCTGCTGCTGAACGG	AEBP2	3.24885	0	2.47249	0	0	0
GGGCAGCTTGGAGATGTCGT	AEBP2	3.24885	0	2.47249	0	0	0
GTAGACAGCACAATTTCCAG	AEBP2	3.24885	0	2.47249	0	0	0
AAATTCCATGATCTCTAGCT	AFG3L2	4.9797	0	5.83719	0	0	1
AAGGCGATGATGAGCACCGT	AFG3L2	4.9797	0	5.83719	0	0	1
ACGCCCCGGCCTAAGCAGCG	AFG3L2	4.9797	0	5.83719	0	0	1
AGGAAAAACTCCTGTTGATG	AFG3L2	4.9797	0	5.83719	0	0	1
ATTTGTTACAACTCAAGCAA	AFG3L2	4.9797	0	5.83719	0	0	1
GAATGAGACTCACTCTAGCA	AFG3L2	4.9797	0	5.83719	0	0	1
TGACATTCCATGGGACGACA	AFG3L2	4.9797	0	5.83719	0	0	1
TTCCACTCACCTGAAAACCC	AFG3L2	4.9797	0	5.83719	0	0	1
AAAATGCTATTGGTGTGGCA	AGA	4.37345	0	2.33628	0	0	0
ATGGTTGTAATCCATAAGAC	AGA	4.37345	0	2.33628	0	0	0
CATACTTTGAGCAAATGTGG	AGA	4.37345	0	2.33628	0	0	0
CATGATCATGGCATCTAGTG	AGA	4.37345	0	2.33628	0	0	0
CCAGATCCCTCAAAATACTG	AGA	4.37345	0	2.33628	0	0	0
GGGCCAAGTGTTGACGACCA	AGA	4.37345	0	2.33628	0	0	0
TGGAGGGCATTAGCATCTGG	AGA	4.37345	0	2.33628	0	0	0
TGTGAGAGAGAGCAGTGTGA	AGA	4.37345	0	2.33628	0	0	0
ACAATAGTAATAAATTCCAG	AGGF1	3.79867	0	3.39643	0	0	0
ACAATTACTCTAATACATGG	AGGF1	3.79867	0	3.39643	0	0	0
GAACGCAGAAAGCAACAACC	AGGF1	3.79867	0	3.39643	0	0	0
GGAGACTGATAGTGAACCAG	AGGF1	3.79867	0	3.39643	0	0	0
TAAATACCTGAGATTGACCA	AGGF1	3.79867	0	3.39643	0	0	0
TCTCCAGGATTTGAACTCAG	AGGF1	3.79867	0	3.39643	0	0	0
TGAACATACAAGCTGCAATG	AGGF1	3.79867	0	3.39643	0	0	0
TTTCTGTTCTATCGGTACCA	AGGF1	3.79867	0	3.39643	0	0	0
CAAAGAAGGCCTTTGTACAG	AGK	3.50801	0	4.80478	0	0	0
CCTGGAACTGATGGAAAACA	AGK	3.50801	0	4.80478	0	0	0
GCAATGACCGGCCTTCGATG	AGK	3.50801	0	4.80478	0	0	0
GCCAGATAAATGTAAAATCG	AGK	3.50801	0	4.80478	0	0	0
TGCAGGATTGAGAAAAACAG	AGK	3.50801	0	4.80478	0	0	0
TGTTCTTCGACGAACAGATG	AGK	3.50801	0	4.80478	0	0	0
TGTTTCCACTTTCGGCAAAG	AGK	3.50801	0	4.80478	0	0	0
TTGATAGTGATAACCTCCTA	AGK	3.50801	0	4.80478	0	0	0
CATAGGCCTCTTGAATTCGC	AGMAT	-5.2805	1	-4.05889	1	0	0
CCCCGGATGAAAGAGCCCTG	AGMAT	-5.2805	1	-4.05889	1	0	0
CCGGCCGGGCCACGAACTCG	AGMAT	-5.2805	1	-4.05889	1	0	0
GACAGTCAATCCTAGCACGG	AGMAT	-5.2805	1	-4.05889	1	0	0
GCACACGGACACGACCGACA	AGMAT	-5.2805	1	-4.05889	1	0	0
GTGGTGCAGATTGGCATCCG	AGMAT	-5.2805	1	-4.05889	1	0	0
TTGCAGACTGACATTACCCA	AGMAT	-5.2805	1	-4.05889	1	0	0
TTGGAGGTCCCAGTATCCAG	AGMAT	-5.2805	1	-4.05889	1	0	0
AAAATCACAAGATACATCTG	AGPAT5	3.48905	0	4.34696	0	0	0
CAAATGCCTGACTAGCTGAA	AGPAT5	3.48905	0	4.34696	0	0	0
CTACTGCGTCTACCAGAGCA	AGPAT5	3.48905	0	4.34696	0	0	0
CTTCTTCGAGAATTACACCG	AGPAT5	3.48905	0	4.34696	0	0	0
GACCCCCCAGGCCAACACGT	AGPAT5	3.48905	0	4.34696	0	0	0
GCAAAGTAACACCCATACAA	AGPAT5	3.48905	0	4.34696	0	0	0
GGAGTACGTGTGGAGCACCA	AGPAT5	3.48905	0	4.34696	0	0	0
TGCAATTTATGATGTTACGG	AGPAT5	3.48905	0	4.34696	0	0	0
AACTTACAACCAGATTGAGG	AGR2	-1.59645	1	-7	1	0	0
AAGTGATGAATAATCATCAA	AGR2	-1.59645	1	-7	1	0	0
ATAAATTACCTTGACTGTGT	AGR2	-1.59645	1	-7	1	0	0
ATGTCTGAGTCCAGATGAGT	AGR2	-1.59645	1	-7	1	0	0
CTCTATATAAATCCAAGACA	AGR2	-1.59645	1	-7	1	0	0
TCCTACCTCTGGAGAGGGTC	AGR2	-1.59645	1	-7	1	0	0
TGGAGCCAAAAAGGACACAA	AGR2	-1.59645	1	-7	1	0	0
TGTGGCCCTCTCCTACACTC	AGR2	-1.59645	1	-7	1	0	0
AAGTGGCTGGCCAACTTCTG	AGXT	-7.71322	1	-7	1	0	0
CAGAGATGACCAGTGTGAGT	AGXT	-7.71322	1	-7	1	0	0
CAGGAGCAGGCACTTGTACC	AGXT	-7.71322	1	-7	1	0	0
CATGATGCGAGGAGGCAGGT	AGXT	-7.71322	1	-7	1	0	0
CCCCTTTACATGGACCGGCA	AGXT	-7.71322	1	-7	1	0	0
CCGAGTGCACCCGATGACCA	AGXT	-7.71322	1	-7	1	0	0
GCTGCTGTTCTTAACCCACG	AGXT	-7.71322	1	-7	1	0	0
GTCACTGAAGGAGATGAGCG	AGXT	-7.71322	1	-7	1	0	0
AACACTGACAGTAACAATCC	AGXT2	-9.96578	1	-7	1	0	0
ACACTTGGCTTGACAAACGT	AGXT2	-9.96578	1	-7	1	0	0
AGGTGCAGACAGGATTTGGA	AGXT2	-9.96578	1	-7	1	0	0
CAGGAGAAAGATGTTCCTTG	AGXT2	-9.96578	1	-7	1	0	0
CATATTCATGCATTGGAGGG	AGXT2	-9.96578	1	-7	1	0	0
CTTTGTATGAAGACTGAGCT	AGXT2	-9.96578	1	-7	1	0	0
GCACTGGAGAATCTCGACAG	AGXT2	-9.96578	1	-7	1	0	0
TTTCGCAGAACCTATTCAAG	AGXT2	-9.96578	1	-7	1	0	0
AACATGATTCTGGACGACGG	AHCY	6.41408	0	7.5562	0	0	1
CTCCACCCAGGACCATGCGG	AHCY	6.41408	0	7.5562	0	0	1
CTCTGAGGAGACCACGACTG	AHCY	6.41408	0	7.5562	0	0	1
GATGATGTCAATACAGCCTG	AHCY	6.41408	0	7.5562	0	0	1
GATGATTGCCGGCAAGGTAG	AHCY	6.41408	0	7.5562	0	0	1
GCGGGCTCCGAAACCCCGCA	AHCY	6.41408	0	7.5562	0	0	1
GGCTATGGTGATGTGGGCAA	AHCY	6.41408	0	7.5562	0	0	1
GTATGCCTGGAAGGGCGAAA	AHCY	6.41408	0	7.5562	0	0	1
ACTCAGGAAACGTGCTCAGG	AHCYL1	5.3732	0	5.82197	0	0	0
AGATGTTACAAGCAGACCAG	AHCYL1	5.3732	0	5.82197	0	0	0
AGGCCTGCAGAGCACAGATG	AHCYL1	5.3732	0	5.82197	0	0	0
GAAGCAGCAAACCAACTCCA	AHCYL1	5.3732	0	5.82197	0	0	0
GAATCATTGACGTTCATGGC	AHCYL1	5.3732	0	5.82197	0	0	0
GATGTTTGGTGGGAAACAAG	AHCYL1	5.3732	0	5.82197	0	0	0
TGAACTGTAGCTGTCAGTGG	AHCYL1	5.3732	0	5.82197	0	0	0
TGGGGGAGACTTAACCCACT	AHCYL1	5.3732	0	5.82197	0	0	0
ACTCCTGACATTAACATCGA	AHNAK	5.636	0	3.22033	0	0	0
AGTGGATGTGAACTTGCCTA	AHNAK	5.636	0	3.22033	0	0	0
GGACCTTTGACATCAACTTG	AHNAK	5.636	0	3.22033	0	0	0
GGCTCTTCAAGTGTAGATCG	AHNAK	5.636	0	3.22033	0	0	0
GGTCCTAAGCTTAATATCGA	AHNAK	5.636	0	3.22033	0	0	0
GTGATGCTACCCCCAATTTG	AHNAK	5.636	0	3.22033	0	0	0
TGCCCAAATTCAGTGTGCCA	AHNAK	5.636	0	3.22033	0	0	0
TGTTAACATTGAAGGACCAG	AHNAK	5.636	0	3.22033	0	0	0
AAGTCTGTCTGCCATTGATA	AIFM1	4.86068	0	5.90521	0	0	1
AGACACTGCGATTCAAACAG	AIFM1	4.86068	0	5.90521	0	0	1
ATTGTGGGCTTATCAACAGT	AIFM1	4.86068	0	5.90521	0	0	1
GGAATACTCACCAGATAACG	AIFM1	4.86068	0	5.90521	0	0	1
TAGGCAACTTGTTCCAGCGA	AIFM1	4.86068	0	5.90521	0	0	1
TCAATTACGATTATCGGTGG	AIFM1	4.86068	0	5.90521	0	0	1
TCCAGTTGCTGAGGTATTCG	AIFM1	4.86068	0	5.90521	0	0	1
TTACTTATCAAGCTGAAAGA	AIFM1	4.86068	0	5.90521	0	0	1
AAGTGAAGGAGATCCTCCTC	AIFM2	2.5634	0	3.0197	0	0	0
AGAGTACATCAAAGTGCAGA	AIFM2	2.5634	0	3.0197	0	0	0
CACATTACCTGTCTCCACGG	AIFM2	2.5634	0	3.0197	0	0	0
CACTCTCATTCACTCCCAAG	AIFM2	2.5634	0	3.0197	0	0	0
CCAGCGCTCACGGTTCATCG	AIFM2	2.5634	0	3.0197	0	0	0
CTTCCCGGGCAAGTTTAATG	AIFM2	2.5634	0	3.0197	0	0	0
TCATGTCCACCAGCATGAAG	AIFM2	2.5634	0	3.0197	0	0	0
TCCGGCAGGGGCTAGTAGTG	AIFM2	2.5634	0	3.0197	0	0	0
AGCACTTGGAGAGATACACT	AIFM3	-2.60611	1	-4.05889	1	0	0
CAGCCCTCAGGATTGCGTGG	AIFM3	-2.60611	1	-4.05889	1	0	0
CAGCCTCCACGCAATCCTGA	AIFM3	-2.60611	1	-4.05889	1	0	0
CGTGCACAGGACGATCCGGT	AIFM3	-2.60611	1	-4.05889	1	0	0
GCTGGCCCGAGGCCGCAACG	AIFM3	-2.60611	1	-4.05889	1	0	0
GTACCTTGCTGAGCTTGGGA	AIFM3	-2.60611	1	-4.05889	1	0	0
TGACAGCTCACCTTTCACCA	AIFM3	-2.60611	1	-4.05889	1	0	0
TTTCCGAGCCTATGGCATCG	AIFM3	-2.60611	1	-4.05889	1	0	0
AGGCTGATTCACCCCAAGAG	AK2	6.03083	0	7.27743	0	0	0
ATGGATGCTGGGAAACTGGT	AK2	6.03083	0	7.27743	0	0	0
GGAGCTCATTGAGAAGAATT	AK2	6.03083	0	7.27743	0	0	0
GTCCCTTTACCGGCCCCGGG	AK2	6.03083	0	7.27743	0	0	0
GTGAGGCAGGCAGAAATGGT	AK2	6.03083	0	7.27743	0	0	0
GTGGCTTCTGGCTCAGAGCT	AK2	6.03083	0	7.27743	0	0	0
TGTCTGCCATTTAGCTACTG	AK2	6.03083	0	7.27743	0	0	0
TTCGGATCAGCAGAGAGTCT	AK2	6.03083	0	7.27743	0	0	0
AGAAATTGGCGTGTTAGCCA	AK3	3.91921	0	4.30524	0	0	0
AGATGATGTCATGACTCGGC	AK3	3.91921	0	4.30524	0	0	0
ATCCAACAGCCAGCTATACT	AK3	3.91921	0	4.30524	0	0	0
ATTCAACCCTCCCAAAACTG	AK3	3.91921	0	4.30524	0	0	0
GATCTGATAAGCTCTATCTA	AK3	3.91921	0	4.30524	0	0	0
GATGAATCCAGCGAGCAGTA	AK3	3.91921	0	4.30524	0	0	0
GCTGAAGCACCTCTCCAGCG	AK3	3.91921	0	4.30524	0	0	0
TGTAGTGATGCGCGACGACA	AK3	3.91921	0	4.30524	0	0	0
ATTCTTACATGTACATGAGG	AK4	3.0549	0	3.19849	0	0	0
CCTGGACAAAATCTGTGAAG	AK4	3.0549	0	3.19849	0	0	0
CTGGGCGATCCTCTGGCACA	AK4	3.0549	0	3.19849	0	0	0
GAGAACATCAAGGCCAGCAC	AK4	3.0549	0	3.19849	0	0	0
GGTCTCCAGCATCTCTCCAG	AK4	3.0549	0	3.19849	0	0	0
TAGGAGGGTGAATCCAACGG	AK4	3.0549	0	3.19849	0	0	0
TCATTAGGCGTGTGATCACA	AK4	3.0549	0	3.19849	0	0	0
TCCGAGTTGGAGAACAGGCG	AK4	3.0549	0	3.19849	0	0	0
CATCAAGGAACCTCTCCCCG	AKAP1	4.26122	0	4.10182	0	0	0
GAGACTGCAACAGCTATCCA	AKAP1	4.26122	0	4.10182	0	0	0
GCCAAGTAGGTTCATCGAGT	AKAP1	4.26122	0	4.10182	0	0	0
GCTTCTCTGCGGGGACTACG	AKAP1	4.26122	0	4.10182	0	0	0
GGGGAGGCCAGCATCCGGCG	AKAP1	4.26122	0	4.10182	0	0	0
GGTGTTAGGAAGAATGCCCG	AKAP1	4.26122	0	4.10182	0	0	0
GTCCGGCAACTCTTCACTGG	AKAP1	4.26122	0	4.10182	0	0	0
TGCAACCTTGCCAACCGTGG	AKAP1	4.26122	0	4.10182	0	0	0
ACTGGCTACTGTAAGTGTAG	AKAP10	3.41886	0	2.67807	0	0	0
CACAGTGAAGCAGAGCTCAC	AKAP10	3.41886	0	2.67807	0	0	0
CAGATTGAAGTGCTGACCAG	AKAP10	3.41886	0	2.67807	0	0	0
CTGTGCCAAAACGAAACAGT	AKAP10	3.41886	0	2.67807	0	0	0
GCTTGGCTGCTTCTTAAGTG	AKAP10	3.41886	0	2.67807	0	0	0
GGGCCAATATGATGGACAGG	AKAP10	3.41886	0	2.67807	0	0	0
TGTCGTGCAAGACTTGTTCA	AKAP10	3.41886	0	2.67807	0	0	0
TTGTTTATGACTCATTCAGA	AKAP10	3.41886	0	2.67807	0	0	0
AGAGAAGGCTGTGAAGCGGG	AKR1B10	-2.80908	1	-5.05889	1	0	0
AGCCTTTGAGAAGACCCTCA	AKR1B10	-2.80908	1	-5.05889	1	0	0
CTATCAGAATGAACATGAAG	AKR1B10	-2.80908	1	-5.05889	1	0	0
GAGAAGCTCTTGAACAAACC	AKR1B10	-2.80908	1	-5.05889	1	0	0
GATAAAGGTAATGCCATCGG	AKR1B10	-2.80908	1	-5.05889	1	0	0
GCTTCTTTCACTTTGCCAAG	AKR1B10	-2.80908	1	-5.05889	1	0	0
GTGTCACCCATACCTCACAC	AKR1B10	-2.80908	1	-5.05889	1	0	0
TCTTAAACCTTGAATCCCTG	AKR1B10	-2.80908	1	-5.05889	1	0	0
AGGCCGTGTCCAGTTCGGTG	AKR7A2	4.82504	0	4.51728	0	0	0
CCAAGTGAAAATTGCCACCA	AKR7A2	4.82504	0	4.51728	0	0	0
CCCAGCACCGAGGCGACCCG	AKR7A2	4.82504	0	4.51728	0	0	0
CCCAGCTAGCATAGTTGGAG	AKR7A2	4.82504	0	4.51728	0	0	0
GCATGTACAACGCCACCACC	AKR7A2	4.82504	0	4.51728	0	0	0
TACCTACACGCACCTGACCA	AKR7A2	4.82504	0	4.51728	0	0	0
TGACAGTGTCCGGTCCCAGC	AKR7A2	4.82504	0	4.51728	0	0	0
TGCTCCACGTACCAGCCAGA	AKR7A2	4.82504	0	4.51728	0	0	0
ACAGATCAAAGAAACCCCTC	ALAS1	5.44831	0	4.6094	0	0	0
AGGGACACTTTGAAACAACA	ALAS1	5.44831	0	4.6094	0	0	0
CCACAATCTTGGGGACTGAG	ALAS1	5.44831	0	4.6094	0	0	0
CTGAATAGTCATCTGCCATG	ALAS1	5.44831	0	4.6094	0	0	0
GAAACGATCATACTGAAAAG	ALAS1	5.44831	0	4.6094	0	0	0
TCGAATCCCTTGGATCATGG	ALAS1	5.44831	0	4.6094	0	0	0
TGGATGAGGTCCACGCAGTG	ALAS1	5.44831	0	4.6094	0	0	0
TTAGTGTGAAAACCGATGGA	ALAS1	5.44831	0	4.6094	0	0	0
AATCCACCTTAAGGCAACAA	ALAS2	-5.32061	1	5.93711	0	0	0
ACATCACACAACTCCTCGAG	ALAS2	-5.32061	1	5.93711	0	0	0
AGGCACCAGTAAGTTTCATG	ALAS2	-5.32061	1	5.93711	0	0	0
ATCCAAGGTATCCGTAACAG	ALAS2	-5.32061	1	5.93711	0	0	0
CACAGTCTTGAACACACGGT	ALAS2	-5.32061	1	5.93711	0	0	0
GACCGGAAAATGGCTTCCTT	ALAS2	-5.32061	1	5.93711	0	0	0
GGTCCCGGGGCGCTGGGATT	ALAS2	-5.32061	1	5.93711	0	0	0
TGGTGTAGTAATGATTACCT	ALAS2	-5.32061	1	5.93711	0	0	0
AATAGATGCCAAGCGCCCCA	ALDH18A1	5.65037	0	5.13586	0	0	0
ACGGTTGTACACTTGACCCA	ALDH18A1	5.65037	0	5.13586	0	0	0
ACTTGCCATGTGTACGACTG	ALDH18A1	5.65037	0	5.13586	0	0	0
CTAACAGGATCTCATCACGC	ALDH18A1	5.65037	0	5.13586	0	0	0
GCAGCTTTGGCTATCGCAAG	ALDH18A1	5.65037	0	5.13586	0	0	0
GGTAAACATAGCCTCATACA	ALDH18A1	5.65037	0	5.13586	0	0	0
GTACATACGAGATCTGAAGA	ALDH18A1	5.65037	0	5.13586	0	0	0
TGCCAATGGAACCCACCCAA	ALDH18A1	5.65037	0	5.13586	0	0	0
AGAAATGCTGGCCATCCATG	ALDH1B1	3.71107	0	3.93263	0	0	0
ATTGTCCAAGGTCTCGAGTG	ALDH1B1	3.71107	0	3.93263	0	0	0
GATGAGGGAGGCCAAATACA	ALDH1B1	3.71107	0	3.93263	0	0	0
GGCATCCATCCGGCGCCATG	ALDH1B1	3.71107	0	3.93263	0	0	0
GTAGATGGATTCTTCCACGA	ALDH1B1	3.71107	0	3.93263	0	0	0
GTGCCCAATGACCTCCCCGG	ALDH1B1	3.71107	0	3.93263	0	0	0
TCCAACCCTGCATGACCAAG	ALDH1B1	3.71107	0	3.93263	0	0	0
TGCCTTCACCGGTTCCACCG	ALDH1B1	3.71107	0	3.93263	0	0	0
ACTTCATCCAGCTGTTAGTG	ALDH1L1	-5.4793	1	-5.05889	1	0	0
AGAGGCAGAGCTGGTTACTG	ALDH1L1	-5.4793	1	-5.05889	1	0	0
ATGCCTTTGAGAATGGACGG	ALDH1L1	-5.4793	1	-5.05889	1	0	0
CATTCACGGAGATAAGAAAG	ALDH1L1	-5.4793	1	-5.05889	1	0	0
CTGGCCCTGAAGACCCACGT	ALDH1L1	-5.4793	1	-5.05889	1	0	0
TCATCAGGGGATAGTTCCAG	ALDH1L1	-5.4793	1	-5.05889	1	0	0
TGCCCATCCCAGGAGCCCAT	ALDH1L1	-5.4793	1	-5.05889	1	0	0
TTGCTCCCCACAGATCAACT	ALDH1L1	-5.4793	1	-5.05889	1	0	0
AACATCCGCCAAAGAAGCGT	ALDH1L2	2.47769	0	3.0054	0	0	0
ATAATTGATAGTCCAAAGCA	ALDH1L2	2.47769	0	3.0054	0	0	0
CTGTTGAGTCTTCAATAATG	ALDH1L2	2.47769	0	3.0054	0	0	0
GCTTTATCCAAAAGGTCGTG	ALDH1L2	2.47769	0	3.0054	0	0	0
TCTTCTGGCTGGGGTATACG	ALDH1L2	2.47769	0	3.0054	0	0	0
TGAACACCCCTACTACTCGG	ALDH1L2	2.47769	0	3.0054	0	0	0
TTCTACTATTCCAATCAACC	ALDH1L2	2.47769	0	3.0054	0	0	0
TTGGACAGAGATAAATGGAC	ALDH1L2	2.47769	0	3.0054	0	0	0
ACAATGTTGACCACACCAGG	ALDH2	3.34331	0	4.65992	0	0	0
AGCCTTGGCAACTGGAAACG	ALDH2	3.34331	0	4.65992	0	0	0
CAGTGGACGGATTGACGGTG	ALDH2	3.34331	0	4.65992	0	0	0
CGCATGGACGCATCACACAG	ALDH2	3.34331	0	4.65992	0	0	0
GGACCATGTCCAAATCCACC	ALDH2	3.34331	0	4.65992	0	0	0
TGAAGAAGTCTCCGTCAATG	ALDH2	3.34331	0	4.65992	0	0	0
TGGATTACGCGGCCAATCTG	ALDH2	3.34331	0	4.65992	0	0	0
TTCCACGGCCCAATCCACTG	ALDH2	3.34331	0	4.65992	0	0	0
AAGAGTCTCCTGATTATGAA	ALDH3A2	3.89184	0	-5.64386	1	0	0
CATCGCCGCCGACCTGTGCA	ALDH3A2	3.89184	0	-5.64386	1	0	0
CTTACCTGGTCTAAATACTG	ALDH3A2	3.89184	0	-5.64386	1	0	0
GATGAGGCCACACGCTACAT	ALDH3A2	3.89184	0	-5.64386	1	0	0
GGTTTAGCAGTAACCCATTC	ALDH3A2	3.89184	0	-5.64386	1	0	0
TCCCAGTTCAAGAGTCACAG	ALDH3A2	3.89184	0	-5.64386	1	0	0
TGGGGAAAATACATGAATTG	ALDH3A2	3.89184	0	-5.64386	1	0	0
TGGTGCTGATAATCGGAGCT	ALDH3A2	3.89184	0	-5.64386	1	0	0
CAAGTTCTGTTATGCAGACA	ALDH4A1	2.27577	0	3.42358	0	0	0
GAAGGCTAAGACGGGCTCGT	ALDH4A1	2.27577	0	3.42358	0	0	0
GATGGAAGCCATCCCATGCG	ALDH4A1	2.27577	0	3.42358	0	0	0
GCGAGGATCTCAGCCCTGCG	ALDH4A1	2.27577	0	3.42358	0	0	0
GCTCACCACGCTCTCCACGT	ALDH4A1	2.27577	0	3.42358	0	0	0
GTGACAGTGTCCCCAAATAG	ALDH4A1	2.27577	0	3.42358	0	0	0
TGTGGCCGCAGATCAAAGGG	ALDH4A1	2.27577	0	3.42358	0	0	0
TTTAACTTCACTGCAATCGG	ALDH4A1	2.27577	0	3.42358	0	0	0
AGGAGAGGAGTTCATTACTT	ALDH5A1	1.11116	0	3.2555	0	0	0
AGTATTTGACAGTGCCAACG	ALDH5A1	1.11116	0	3.2555	0	0	0
ATAACATTGTATACACCTGA	ALDH5A1	1.11116	0	3.2555	0	0	0
CGCACCGACAGCTTCGTGGG	ALDH5A1	1.11116	0	3.2555	0	0	0
GGCACTGGGGAAATTCCACT	ALDH5A1	1.11116	0	3.2555	0	0	0
GGGCATGGTAGCCGACTGCG	ALDH5A1	1.11116	0	3.2555	0	0	0
TAATGTCTCCGTAAACACGG	ALDH5A1	1.11116	0	3.2555	0	0	0
TGGTTCAACAACTACAGGAA	ALDH5A1	1.11116	0	3.2555	0	0	0
AAAAACCTGAGAGTCAATGC	ALDH6A1	0.23645	0	2.58015	0	0	0
CAAGAAGCATAGTTGCTCCA	ALDH6A1	0.23645	0	2.58015	0	0	0
CCATGGGAAACATCCAAAGG	ALDH6A1	0.23645	0	2.58015	0	0	0
GGAAAATACCCTGAACCAGC	ALDH6A1	0.23645	0	2.58015	0	0	0
GGAACATTAAACATCATCCA	ALDH6A1	0.23645	0	2.58015	0	0	0
GGAGAGTATATCTTCGAGAG	ALDH6A1	0.23645	0	2.58015	0	0	0
TCTGATTGATAGTGGAACAA	ALDH6A1	0.23645	0	2.58015	0	0	0
TCTTTCAACAGCAGTCCTTG	ALDH6A1	0.23645	0	2.58015	0	0	0
AAACAATGCCATTATTGGTA	ALDH7A1	4.08707	0	-7	1	0	0
AAGTGAGCAGGTCTTACCAG	ALDH7A1	4.08707	0	-7	1	0	0
ACTCACCAGTCGCCTCGCAG	ALDH7A1	4.08707	0	-7	1	0	0
ATTCTTAATTTAGGCCAGTG	ALDH7A1	4.08707	0	-7	1	0	0
ATTGAGCAGTGGAATCCCGT	ALDH7A1	4.08707	0	-7	1	0	0
GACAGATTGGCGATGCCTTG	ALDH7A1	4.08707	0	-7	1	0	0
GGGCTCCGCGAGGAAAACGA	ALDH7A1	4.08707	0	-7	1	0	0
TGGTGGAGCAGATATTGGGT	ALDH7A1	4.08707	0	-7	1	0	0
AATTCTTGATAAATTTACAG	ALDH9A1	5.3422	0	4.68089	0	0	0
ACTATGGAGTGCATCAACAA	ALDH9A1	5.3422	0	4.68089	0	0	0
ACTGGCTGAAATCTACAGTG	ALDH9A1	5.3422	0	4.68089	0	0	0
ATATGAACAATGCTGTAAAG	ALDH9A1	5.3422	0	4.68089	0	0	0
ATGTGAAAGTAGCTATCACT	ALDH9A1	5.3422	0	4.68089	0	0	0
GAGCGGCTGCGACACGACGA	ALDH9A1	5.3422	0	4.68089	0	0	0
GTATAACCAAACGATCCACC	ALDH9A1	5.3422	0	4.68089	0	0	0
TCTGTGTCAGCATCCCGATG	ALDH9A1	5.3422	0	4.68089	0	0	0
AATGGCGAGACTACCACCCA	ALDOA	8.17242	0	11.1075	0	0	1
ACGGAGCTGACTTCGCCAAG	ALDOA	8.17242	0	11.1075	0	0	1
CAAGTTATCAAATCCAAGGG	ALDOA	8.17242	0	11.1075	0	0	1
CATTGGCACCGAGAACACCG	ALDOA	8.17242	0	11.1075	0	0	1
CCTTGCCAGGTGCCACGATG	ALDOA	8.17242	0	11.1075	0	0	1
CTGAGTGCAAGCATGGCCTG	ALDOA	8.17242	0	11.1075	0	0	1
GAATGGCATTGTGCCCATCG	ALDOA	8.17242	0	11.1075	0	0	1
GGATGACACCCCCAATGCAG	ALDOA	8.17242	0	11.1075	0	0	1
AAAACACTGAAGAGAACCGC	ALDOB	-5.10741	1	-5.64386	1	0	0
ACTGAGCACAGCGCTCTGAG	ALDOB	-5.10741	1	-5.64386	1	0	0
ATGTCCAGCAGTCACCATGT	ALDOB	-5.10741	1	-5.64386	1	0	0
CTGGCTGCAGATGAATCTGT	ALDOB	-5.10741	1	-5.64386	1	0	0
GAGGCTGGATGGACACTGGT	ALDOB	-5.10741	1	-5.64386	1	0	0
GGTACCTATTGTTGAACCAG	ALDOB	-5.10741	1	-5.64386	1	0	0
TATCCACAGTTAGACCAAGG	ALDOB	-5.10741	1	-5.64386	1	0	0
TCCATCAACCAGAGCATCGG	ALDOB	-5.10741	1	-5.64386	1	0	0
ATGGTGCTGACTTTGCCAAG	ALDOC	3.92829	0	7.83378	0	0	0
CAAGCGGCTGAGCCAAATTG	ALDOC	3.92829	0	7.83378	0	0	0
CACCCATCCTATACCTTGAG	ALDOC	3.92829	0	7.83378	0	0	0
CCAGGATAAGGGCATCGTCG	ALDOC	3.92829	0	7.83378	0	0	0
GACCGTGTGAAAAAGTGCAT	ALDOC	3.92829	0	7.83378	0	0	0
GCCCGGGGCTACAATCCGCA	ALDOC	3.92829	0	7.83378	0	0	0
GGCATAACGGGCCAGCACGT	ALDOC	3.92829	0	7.83378	0	0	0
GTATACATGATGGTCACTCA	ALDOC	3.92829	0	7.83378	0	0	0
ACCACCCAGGAGAAAGATGG	ALKBH1	2.06821	0	2.31904	0	0	0
AGTTTCTCCAGTAAACTTCG	ALKBH1	2.06821	0	2.31904	0	0	0
CAGCGGCTACTTGCTCTGAG	ALKBH1	2.06821	0	2.31904	0	0	0
CCCAGTGCCACTGGTAACCT	ALKBH1	2.06821	0	2.31904	0	0	0
CTAGCTCAGATCTGTCTACG	ALKBH1	2.06821	0	2.31904	0	0	0
GAAACCTAATGTATGTAACC	ALKBH1	2.06821	0	2.31904	0	0	0
GAAGCGGAAAAGTTTCCGAA	ALKBH1	2.06821	0	2.31904	0	0	0
GAGCAGAATGCATATAGAGC	ALKBH1	2.06821	0	2.31904	0	0	0
AGCAACCAAGACTTACAGCA	ALKBH3	3.69778	0	3.55213	0	0	0
ATTACTTACTCAATCACTCG	ALKBH3	3.69778	0	3.55213	0	0	0
CAATCTTTATCGCAATGAGA	ALKBH3	3.69778	0	3.55213	0	0	0
GCTTACCTAGATACACCTGT	ALKBH3	3.69778	0	3.55213	0	0	0
GGCCAGTGTTCTCTTCAATG	ALKBH3	3.69778	0	3.55213	0	0	0
GTGGAGATGGCTCTTAGCAG	ALKBH3	3.69778	0	3.55213	0	0	0
GTTCCCTGGAAACAGAGGAC	ALKBH3	3.69778	0	3.55213	0	0	0
TTGACGTGAAAGAAGCTGAC	ALKBH3	3.69778	0	3.55213	0	0	0
AGTGATCGTATTCGTAGCGG	ALKBH7	3.75105	0	4.25248	0	0	0
CAGGTCCAGCACGTGCACGG	ALKBH7	3.75105	0	4.25248	0	0	0
CGGCTACATCAAGCCCCACG	ALKBH7	3.75105	0	4.25248	0	0	0
GAGAGACAGAGAAGTCGCGC	ALKBH7	3.75105	0	4.25248	0	0	0
GCAGGCGGCTCAGCACGGAA	ALKBH7	3.75105	0	4.25248	0	0	0
GCGGCCTGGCTTCCTGAGCA	ALKBH7	3.75105	0	4.25248	0	0	0
TCCTGTCTCCCAGCGTTATG	ALKBH7	3.75105	0	4.25248	0	0	0
TGGCGCTGCGGACGCTGCCA	ALKBH7	3.75105	0	4.25248	0	0	0
AAGCCAAATAGTTGATATCG	AMACR	4.75236	0	0.85599	0	0	0
ACCTCGAGGACAGAACATGT	AMACR	4.75236	0	0.85599	0	0	0
AGCCTGGCATAAATAAGCCT	AMACR	4.75236	0	0.85599	0	0	0
ATCAGCAGCTCGTAGAACTG	AMACR	4.75236	0	0.85599	0	0	0
CGGGGCGCGTGTGGTACGCG	AMACR	4.75236	0	0.85599	0	0	0
GACCGCACACGCACTGGCAA	AMACR	4.75236	0	0.85599	0	0	0
GCGGCGTCTGTGCAAGCGGT	AMACR	4.75236	0	0.85599	0	0	0
GTCAGCCAGGAGATTCAGCG	AMACR	4.75236	0	0.85599	0	0	0
AAGCTTGCTAGGGATTACAG	AMD1	5.43659	0	5.44989	0	0	0
AATTCCGGTGTGGGTACCCT	AMD1	5.43659	0	5.44989	0	0	0
AGAACTGGTCCATAACTGCT	AMD1	5.43659	0	5.44989	0	0	0
ATCTTCGCACTATCCCAAGG	AMD1	5.43659	0	5.44989	0	0	0
CCATTCATCGAATACCCACA	AMD1	5.43659	0	5.44989	0	0	0
CCCACAAGGATTGAACATTG	AMD1	5.43659	0	5.44989	0	0	0
GAAAGATGGTGTTACTGCAA	AMD1	5.43659	0	5.44989	0	0	0
GGAATTCGTGACCTGATACC	AMD1	5.43659	0	5.44989	0	0	0
ACTGTCGCTGTTTACCAACG	AMT	-0.437856	1	0.189034	0	0	0
AGAGGGGGTATACCTGCATG	AMT	-0.437856	1	0.189034	0	0	0
AGCTATTCTGAAAAACCCAG	AMT	-0.437856	1	0.189034	0	0	0
AGTCATAGAGCGGTGTCCTG	AMT	-0.437856	1	0.189034	0	0	0
CAAGATACTTGGTAGTGACC	AMT	-0.437856	1	0.189034	0	0	0
CCAGGTACTACAGGCCGGCG	AMT	-0.437856	1	0.189034	0	0	0
TGACTGTCCCGGTACTGCAC	AMT	-0.437856	1	0.189034	0	0	0
TGTAGCCACAGCGGGTCACG	AMT	-0.437856	1	0.189034	0	0	0
AATGCCTACTACTGAAGTAT	ANGEL2	2.92082	0	2.93357	0	0	0
AGGCCAAGTTTGGAATCACT	ANGEL2	2.92082	0	2.93357	0	0	0
AGTCACCACACATAACAATA	ANGEL2	2.92082	0	2.93357	0	0	0
CTGTTGTATAATCCAAGGCG	ANGEL2	2.92082	0	2.93357	0	0	0
GCAGAGACTGGACTACACCG	ANGEL2	2.92082	0	2.93357	0	0	0
GCCGGCGGCCAGTATTACAC	ANGEL2	2.92082	0	2.93357	0	0	0
TAGTTACGTCATGAACGCTG	ANGEL2	2.92082	0	2.93357	0	0	0
TGTCCAACAGAGAAATATCA	ANGEL2	2.92082	0	2.93357	0	0	0
AGACCTGCGAATAAGAAAGC	ANKFY1	3.426	0	3.05832	0	0	0
AGCTTTGTGACTAACCAGCG	ANKFY1	3.426	0	3.05832	0	0	0
CATATGGCATCAACTACGAG	ANKFY1	3.426	0	3.05832	0	0	0
CCGACACGCTGTGTGCAACG	ANKFY1	3.426	0	3.05832	0	0	0
CCTTACCAGTCCATAATGCC	ANKFY1	3.426	0	3.05832	0	0	0
TCGCTTCTACCAGACGGCAG	ANKFY1	3.426	0	3.05832	0	0	0
TTAACCAGATGCTAATCCTG	ANKFY1	3.426	0	3.05832	0	0	0
TTAGAACTCAAAGACCACGA	ANKFY1	3.426	0	3.05832	0	0	0
AGCTTGGCAAAGGATGAACT	ANKRD27	2.98677	0	4.97177	0	0	0
ATCACCTGTCCTTCGAGAGG	ANKRD27	2.98677	0	4.97177	0	0	0
CAGCACGGCTACTGACTATG	ANKRD27	2.98677	0	4.97177	0	0	0
GGAGAGACTTCTGAGCCAAG	ANKRD27	2.98677	0	4.97177	0	0	0
GGCTCTGGTTTACTACGACG	ANKRD27	2.98677	0	4.97177	0	0	0
GTAAATGCCACAGACTACCA	ANKRD27	2.98677	0	4.97177	0	0	0
TAAATACGTGGGGACCATGG	ANKRD27	2.98677	0	4.97177	0	0	0
TTCCACAGGTATCAAAATGT	ANKRD27	2.98677	0	4.97177	0	0	0
AGAGCTGAAGGCTCTAGGCC	ANKRD34C	-9.96578	1	-6.64386	1	0	0
CAGCCTTGAAGATCGCACTG	ANKRD34C	-9.96578	1	-6.64386	1	0	0
GAAAGTCAGTAATCTCAAAA	ANKRD34C	-9.96578	1	-6.64386	1	0	0
GACATTAAGATACTGTTTGG	ANKRD34C	-9.96578	1	-6.64386	1	0	0
GGCGTGCATCACCAAACATG	ANKRD34C	-9.96578	1	-6.64386	1	0	0
GGTCTCATCCTGACGCGTCG	ANKRD34C	-9.96578	1	-6.64386	1	0	0
GTGACTGTGTGAAAGAGGGT	ANKRD34C	-9.96578	1	-6.64386	1	0	0
TTCTGATACAGGCATGGATG	ANKRD34C	-9.96578	1	-6.64386	1	0	0
ATAAAGGATGGACTACAGTG	ANKRD36	-0.23912	1	1.50589	0	0	0
ATTTCAACTAGATTCTTAGG	ANKRD36	-0.23912	1	1.50589	0	0	0
CACTCAGGATACAAGTGACA	ANKRD36	-0.23912	1	1.50589	0	0	0
CAGGCTACAAGTGACGAGGA	ANKRD36	-0.23912	1	1.50589	0	0	0
CATTCAGGGTACAAGTGACG	ANKRD36	-0.23912	1	1.50589	0	0	0
CGACTCACAGCAAATAACAG	ANKRD36	-0.23912	1	1.50589	0	0	0
CTTCCCTAAATAAATCAGCG	ANKRD36	-0.23912	1	1.50589	0	0	0
TATTCAGGCTATCTGTGACA	ANKRD36	-0.23912	1	1.50589	0	0	0
CATCACGCTTATCCACCCCA	ANPEP	5.10104	0	-0.251539	0	0	0
CCTTGGACCAAAGTAAAGCG	ANPEP	5.10104	0	-0.251539	0	0	0
CGTTCAGGGCATAATCGCCG	ANPEP	5.10104	0	-0.251539	0	0	0
GGAACCTGGTGACCATAGAG	ANPEP	5.10104	0	-0.251539	0	0	0
GGCCGGCGTGTTGATCTCCG	ANPEP	5.10104	0	-0.251539	0	0	0
GGTAATAGCCCGTCACATTG	ANPEP	5.10104	0	-0.251539	0	0	0
TCACGGTGGATACCAGCACG	ANPEP	5.10104	0	-0.251539	0	0	0
TCAGTCTTGTCAATGTCGGG	ANPEP	5.10104	0	-0.251539	0	0	0
AGGACCTCGGCATCTCGCAG	ANXA11	4.3196	0	6.57561	0	0	0
ATAACGTGGCCACCTATGCG	ANXA11	4.3196	0	6.57561	0	0	0
CAGAGCCTACAAAGCAGGTG	ANXA11	4.3196	0	6.57561	0	0	0
CATGCCCAACCTGTACCCTG	ANXA11	4.3196	0	6.57561	0	0	0
CGAGCTACCCAGGATACCCG	ANXA11	4.3196	0	6.57561	0	0	0
CTTCAAGACGGCTTACGGCA	ANXA11	4.3196	0	6.57561	0	0	0
GGGATGTATCCACCCCCAGG	ANXA11	4.3196	0	6.57561	0	0	0
TTATCTCATAAATGTCAAAG	ANXA11	4.3196	0	6.57561	0	0	0
ACTTCCGGAGTGGCTCGCAC	AP1B1	4.70894	0	4.86146	0	0	0
CCTCGCCAACTATATGCCCA	AP1B1	4.70894	0	4.86146	0	0	0
CTAACAGTGTGGGCTCGATG	AP1B1	4.70894	0	4.86146	0	0	0
GATGAGATTGATGTTGCGCA	AP1B1	4.70894	0	4.86146	0	0	0
GCTTACCATGGGGTTAGAGT	AP1B1	4.70894	0	4.86146	0	0	0
GGATGTGGACTTTGTACGGA	AP1B1	4.70894	0	4.86146	0	0	0
TGGCGTAATTCATCAAGTAG	AP1B1	4.70894	0	4.86146	0	0	0
TTGTGGGCGAGTACGCGGAA	AP1B1	4.70894	0	4.86146	0	0	0
ATAACCTCGTGTCACAGAGG	AP1G1	4.11096	0	3.92695	0	0	0
ATAGCACGCAATTCGTACAG	AP1G1	4.11096	0	3.92695	0	0	0
CATGCAGCCACTTGTACCAA	AP1G1	4.11096	0	3.92695	0	0	0
GATATTATTCCCATTTACCA	AP1G1	4.11096	0	3.92695	0	0	0
GGTATGCACCTTCCAAACGA	AP1G1	4.11096	0	3.92695	0	0	0
GTGAATATCCGGACATGATG	AP1G1	4.11096	0	3.92695	0	0	0
TACATACCGATGTCGGAATG	AP1G1	4.11096	0	3.92695	0	0	0
TGTTCAATAAGAAACGACCC	AP1G1	4.11096	0	3.92695	0	0	0
AAGTACTCGGAAAACACCTG	AP1M1	5.63069	0	4.81096	0	0	0
CACGGCCCGTGTTGTCAAAG	AP1M1	5.63069	0	4.81096	0	0	0
CATGAAACGGACCCCCCCGT	AP1M1	5.63069	0	4.81096	0	0	0
CCGGAACTACCGTGGCGACG	AP1M1	5.63069	0	4.81096	0	0	0
CTTCCTGAGTGATGTACCTG	AP1M1	5.63069	0	4.81096	0	0	0
GCTCGAACTCGCCGTCGGGT	AP1M1	5.63069	0	4.81096	0	0	0
GGACCGCCAGGACACCGCGT	AP1M1	5.63069	0	4.81096	0	0	0
GTCCTGCGCAGCGAGATCGT	AP1M1	5.63069	0	4.81096	0	0	0
CAGTGAGCTCGAAGAGCACG	AP1M2	1.11944	0	-4.64386	1	0	0
CCGCAACTACAAGGGCGATG	AP1M2	1.11944	0	-4.64386	1	0	0
CTGTATAAGACAATAGAGGT	AP1M2	1.11944	0	-4.64386	1	0	0
GTCATACCGCCTCAGCACCC	AP1M2	1.11944	0	-4.64386	1	0	0
GTCCTTCTGAGCGAAATCGT	AP1M2	1.11944	0	-4.64386	1	0	0
TAAAATTCCACCAGTGCGTG	AP1M2	1.11944	0	-4.64386	1	0	0
TATCAAGTATAAGAAGAACG	AP1M2	1.11944	0	-4.64386	1	0	0
TGTGTTTGATCCATAGGAAG	AP1M2	1.11944	0	-4.64386	1	0	0
AAAATGGTACCTGGCCACTT	AP1S1	6.49922	0	5.22843	0	0	0
ATGCTATTATTCAGCCGGCA	AP1S1	6.49922	0	5.22843	0	0	0
CGATGGCGCAGCAGAAGTAG	AP1S1	6.49922	0	5.22843	0	0	0
GATGGTGCGCGAGCTCATGC	AP1S1	6.49922	0	5.22843	0	0	0
GATGTCCAGCTCGCACACCT	AP1S1	6.49922	0	5.22843	0	0	0
GGAGCTGATCCACCGATACG	AP1S1	6.49922	0	5.22843	0	0	0
GTGTGATGAGCTCATTGTCT	AP1S1	6.49922	0	5.22843	0	0	0
TGTGCAGCTTCCTGGAGTGG	AP1S1	6.49922	0	5.22843	0	0	0
ATAACGATGAATTATTTCCA	AP1S2	4.19521	0	3.68482	0	0	0
ATCTGAAGATTGTTTACAAA	AP1S2	4.19521	0	3.68482	0	0	0
GAATTACTTGACAAGTATTT	AP1S2	4.19521	0	3.68482	0	0	0
GGAAATAATTCATCGTTATG	AP1S2	4.19521	0	3.68482	0	0	0
GGACAATGAACTAATTACCC	AP1S2	4.19521	0	3.68482	0	0	0
TCTTCAGATCTCGCCACTCA	AP1S2	4.19521	0	3.68482	0	0	0
TCTTCTCTTTGTCTGATAGT	AP1S2	4.19521	0	3.68482	0	0	0
TTTAGGTTTCCGTGCTAAAA	AP1S2	4.19521	0	3.68482	0	0	0
AGAGAGGAAGAAGATCACCC	AP1S3	-0.0960162	1	0.124328	0	0	0
AGAGATTGTGCATCGTTACG	AP1S3	-0.0960162	1	0.124328	0	0	0
AGCTAAAACTTGTTTATAAA	AP1S3	-0.0960162	1	0.124328	0	0	0
ATATTGCTCTTCAGTCGACA	AP1S3	-0.0960162	1	0.124328	0	0	0
GTTCAGATTATTCTCTCCCG	AP1S3	-0.0960162	1	0.124328	0	0	0
TAATATCCAGCTCACAGACC	AP1S3	-0.0960162	1	0.124328	0	0	0
TATTGCTCTTCAGTCGACAA	AP1S3	-0.0960162	1	0.124328	0	0	0
TTGCTGTGCAATAGAAAATC	AP1S3	-0.0960162	1	0.124328	0	0	0
AAACTGCAGATATTAAATCT	AP3B1	4.04785	0	4.5656	0	0	0
AAGCGCTTGCACGAATTAGT	AP3B1	4.04785	0	4.5656	0	0	0
ACATGCTAACTCGATATGCT	AP3B1	4.04785	0	4.5656	0	0	0
GCAGACAGACCAAGCCATTG	AP3B1	4.04785	0	4.5656	0	0	0
GGAATTATCTAATTGGCCAG	AP3B1	4.04785	0	4.5656	0	0	0
TGCTATGAAGCGGATTGTTG	AP3B1	4.04785	0	4.5656	0	0	0
TGGAGAACAAGGCGAAAGTG	AP3B1	4.04785	0	4.5656	0	0	0
TTTACTTCGTAGCAATAGGT	AP3B1	4.04785	0	4.5656	0	0	0
AAAGCTTACAGACAACATCC	AP3B2	0.728991	0	-4.32193	1	0	0
AACGCGGAAAAAGCCTTCTA	AP3B2	0.728991	0	-4.32193	1	0	0
ACCACCCAGATGATTGCCCG	AP3B2	0.728991	0	-4.32193	1	0	0
AGAACTATGATATTCGCGAC	AP3B2	0.728991	0	-4.32193	1	0	0
AGACCCATCTGTGCGCAACG	AP3B2	0.728991	0	-4.32193	1	0	0
CGGACATGTCACCCTATGTG	AP3B2	0.728991	0	-4.32193	1	0	0
GGACGCTGTGCAACTAACAT	AP3B2	0.728991	0	-4.32193	1	0	0
GGTAGGGCTCAAACATACCC	AP3B2	0.728991	0	-4.32193	1	0	0
CATCAGCTTGAAAAAGAGCG	AP3D1	5.03075	0	5.02724	0	0	0
CCAGCGGAACGGGATCTGTG	AP3D1	5.03075	0	5.02724	0	0	0
GAAATTAAGGATATTGATCG	AP3D1	5.03075	0	5.02724	0	0	0
GAATGCTCTGCCCAGCGACG	AP3D1	5.03075	0	5.02724	0	0	0
GACCACCAATCAGATCCGTA	AP3D1	5.03075	0	5.02724	0	0	0
GCTGATGACCCACGTAGACA	AP3D1	5.03075	0	5.02724	0	0	0
TCTGCGCTCTGCACAAACTG	AP3D1	5.03075	0	5.02724	0	0	0
TTCACATACTGATCTGACAT	AP3D1	5.03075	0	5.02724	0	0	0
AAGTGTCAGCAACTCGATGT	AP3M1	3.29606	0	5.24413	0	0	0
AGAAATAATCACAGACAGAC	AP3M1	3.29606	0	5.24413	0	0	0
ATGTTAGATTCGGTAGCCAG	AP3M1	3.29606	0	5.24413	0	0	0
CAACGCTTGAACCGGATGCA	AP3M1	3.29606	0	5.24413	0	0	0
CAGTCTTTGCAGAAATTCAG	AP3M1	3.29606	0	5.24413	0	0	0
TATCCCGGTAGATACTGATG	AP3M1	3.29606	0	5.24413	0	0	0
TGACACGGTATGATATGAGT	AP3M1	3.29606	0	5.24413	0	0	0
TGTCCAACATACCATGGCGT	AP3M1	3.29606	0	5.24413	0	0	0
CAGCGTTTGAAACGAACACA	AP3M2	2.15457	0	3.1635	0	0	0
CATGCCAGTCAGCTTGACAC	AP3M2	2.15457	0	3.1635	0	0	0
GCCTCAGGAAGCACGAATGT	AP3M2	2.15457	0	3.1635	0	0	0
GGAGAAACATTGGAAAAGTG	AP3M2	2.15457	0	3.1635	0	0	0
GGTGAAATATACCAACAATG	AP3M2	2.15457	0	3.1635	0	0	0
TGAGGGGTAGGGATAACCGG	AP3M2	2.15457	0	3.1635	0	0	0
TGTGGCCGTGATCCAGACGG	AP3M2	2.15457	0	3.1635	0	0	0
TTCTTTAAGAATGTTCGACT	AP3M2	2.15457	0	3.1635	0	0	0
AATGTTTCCACAAATACCTA	AP3S1	5.5995	0	5.61206	0	0	0
CTTGCAGAAATGGTGATGGG	AP3S1	5.5995	0	5.61206	0	0	0
GCTGGATACTCACGTAGGGC	AP3S1	5.5995	0	5.61206	0	0	0
TCAACAACCACGGGAAGCCG	AP3S1	5.5995	0	5.61206	0	0	0
TCTTGCAGAAATGGTGATGG	AP3S1	5.5995	0	5.61206	0	0	0
TGTTGTGTATCTTCACTCTG	AP3S1	5.5995	0	5.61206	0	0	0
TTCTTGCAGAAATGGTGATG	AP3S1	5.5995	0	5.61206	0	0	0
TTGTCATTTAGATTAATTGG	AP3S1	5.5995	0	5.61206	0	0	0
ATCTGTAACTTCTTGGAGGG	AP3S2	3.13328	0	3.10266	0	0	0
CCACACAAAATACAAAGTAG	AP3S2	3.13328	0	3.10266	0	0	0
GGACTAGCCGTGGCTTCCCA	AP3S2	3.13328	0	3.10266	0	0	0
GGGCCGCACTCACGAAACGC	AP3S2	3.13328	0	3.10266	0	0	0
GGTGCACTACATCCTCCAGG	AP3S2	3.13328	0	3.10266	0	0	0
TGACTACACATACCTGGATG	AP3S2	3.13328	0	3.10266	0	0	0
TTTCCATCTAGTCCTCAAGC	AP3S2	3.13328	0	3.10266	0	0	0
TTTCGAAAATGTGTGTGAAT	AP3S2	3.13328	0	3.10266	0	0	0
AATAGTTCTTCCTCACTGCG	AP4B1	2.38067	0	3.50589	0	0	0
ACTGTATAATTCATTTACCA	AP4B1	2.38067	0	3.50589	0	0	0
CATCAAACTACAGAAAGTGG	AP4B1	2.38067	0	3.50589	0	0	0
GGAGCTTCGAGGGTACTGCA	AP4B1	2.38067	0	3.50589	0	0	0
AGGATCCTGTTGGATAACAT	AP4E1	2.41236	0	2.23266	0	0	0
CAAACCTCCCCATCAACGCC	AP4E1	2.41236	0	2.23266	0	0	0
CAGCTGGAATCATTTCGCAG	AP4E1	2.41236	0	2.23266	0	0	0
GCAATCAAGTTAGCCCAACA	AP4E1	2.41236	0	2.23266	0	0	0
GGTCACAGCAGCAATTAACC	AP4E1	2.41236	0	2.23266	0	0	0
TAACTTTCTGAGACTACTAG	AP4E1	2.41236	0	2.23266	0	0	0
TGTGGTAATTGAATTCTACT	AP4E1	2.41236	0	2.23266	0	0	0
TTCTCCATTATACTCTCTTG	AP4E1	2.41236	0	2.23266	0	0	0
CAGAGCGACTGGACAGGACG	AP4M1	2.85131	0	3.35191	0	0	0
CCAGTCCGCGGGGACAGTGG	AP4M1	2.85131	0	3.35191	0	0	0
CTCAAGAGCTTCCTTCCTAG	AP4M1	2.85131	0	3.35191	0	0	0
CTCCGCTTGCAACCACCTCA	AP4M1	2.85131	0	3.35191	0	0	0
GAAACGAGACTTCATCGACC	AP4M1	2.85131	0	3.35191	0	0	0
GCTGAGGAATTTCATCCAGA	AP4M1	2.85131	0	3.35191	0	0	0
GGGGACCATCTCCCGCAATG	AP4M1	2.85131	0	3.35191	0	0	0
TTCATTCACATCAGACACAG	AP4M1	2.85131	0	3.35191	0	0	0
CCAGAGACTTACTTGTTCAT	AP4S1	0.0978804	0	0.275007	0	0	0
GCAGCTCTCTTCATTGTGGT	AP4S1	0.0978804	0	0.275007	0	0	0
GGTTGGAGTTAATGACACTG	AP4S1	0.0978804	0	0.275007	0	0	0
GTATGCAGCTCTCTTCATTG	AP4S1	0.0978804	0	0.275007	0	0	0
TATTAATAAGCGTACACTTC	AP4S1	0.0978804	0	0.275007	0	0	0
TCCTCATGGTGAATAAACAA	AP4S1	0.0978804	0	0.275007	0	0	0
TGAATTCATTCATAACTTTG	AP4S1	0.0978804	0	0.275007	0	0	0
TTCTAAGTACTATGAACATG	AP4S1	0.0978804	0	0.275007	0	0	0
CCTCAACTTTCTACAGGCCG	AP5B1	2.55447	0	2.9241	0	0	0
CTCCTATCTGCTCACTCCTG	AP5B1	2.55447	0	2.9241	0	0	0
GCAGCAGGCCACCAGATACG	AP5B1	2.55447	0	2.9241	0	0	0
GCAGGCACAGTAAATGCAGG	AP5B1	2.55447	0	2.9241	0	0	0
GCTGTGGCCCGACGCCTCTG	AP5B1	2.55447	0	2.9241	0	0	0
GGATAAGGTCTCCCCAACTG	AP5B1	2.55447	0	2.9241	0	0	0
TCGCCCCAGATCGCTACCCG	AP5B1	2.55447	0	2.9241	0	0	0
TGTGAACAAGGCCTCACCAA	AP5B1	2.55447	0	2.9241	0	0	0
ACTGGTCGTCTGTGAAGCGG	AP5Z1	3.12448	0	2.66448	0	0	0
CAGCCACGAAGTACAGCCGG	AP5Z1	3.12448	0	2.66448	0	0	0
GAAGGGTGACAGAAACGAGG	AP5Z1	3.12448	0	2.66448	0	0	0
GCAGGTATTGGAAAAGACCC	AP5Z1	3.12448	0	2.66448	0	0	0
GCCACAAACTCGGAGGTGAG	AP5Z1	3.12448	0	2.66448	0	0	0
GGAGAGACTTCGGTACAGGA	AP5Z1	3.12448	0	2.66448	0	0	0
GGCCCCGCGTACCCTCCTGG	AP5Z1	3.12448	0	2.66448	0	0	0
GGCGGAGATCACCGACAGAG	AP5Z1	3.12448	0	2.66448	0	0	0
ATAACCCTCAACGATAGCCA	APEX2	4.20439	0	4.43429	0	0	0
CAACGTGTACTGCCCCCATG	APEX2	4.20439	0	4.43429	0	0	0
CACTCAAGACTGCACCCACA	APEX2	4.20439	0	4.43429	0	0	0
CAGCGGTAGCTATCGATGAA	APEX2	4.20439	0	4.43429	0	0	0
CATGGATGAGTTTACCCAAG	APEX2	4.20439	0	4.43429	0	0	0
CCGGCTTGACTATGTGCTGG	APEX2	4.20439	0	4.43429	0	0	0
CTCGTCCAAAATGCGCCCCA	APEX2	4.20439	0	4.43429	0	0	0
TAAGGACAATGCTACCCCAG	APEX2	4.20439	0	4.43429	0	0	0
AGATGACCAGGACAGTAGGG	APOA1BP	5.6687	0	0	0	0	0
CCACCCGAGTTCAGCCGCTG	APOA1BP	5.6687	0	0	0	0	0
GATGGTTGGCTCGTAGCCCT	APOA1BP	5.6687	0	0	0	0	0
GCACGGTGGTGAAGTACCTG	APOA1BP	5.6687	0	0	0	0	0
GTCACCAATGCAGTGAAGAG	APOA1BP	5.6687	0	0	0	0	0
TAACGAATACCAGTTCAGCG	APOA1BP	5.6687	0	0	0	0	0
TACAGTTCATCAATCGTCAT	APOA1BP	5.6687	0	0	0	0	0
TTGCGGGCTCGCGCGTGCCG	APOA1BP	5.6687	0	0	0	0	0
ACCTCCCAAAAATTCCGTGA	APOO	4.21656	0	4.82375	0	0	0
AGTCTCGGAAAAAATCCAGG	APOO	4.21656	0	4.82375	0	0	0
ATGCAAAGTTTGGTTCAATG	APOO	4.21656	0	4.82375	0	0	0
GAACAGTTGTACCTGACACC	APOO	4.21656	0	4.82375	0	0	0
GAAGGTGAGCAAGCTCAGGC	APOO	4.21656	0	4.82375	0	0	0
GGGTCAATCGAAGTATGTGG	APOO	4.21656	0	4.82375	0	0	0
TAGCCAAAAGGAGTCCAATA	APOO	4.21656	0	4.82375	0	0	0
TGAGGGTCAATCGAAGTATG	APOO	4.21656	0	4.82375	0	0	0
ACTGCAACTGGTTGTTACAT	APOOL	2.81821	0	2.9542	0	0	0
AGTTATTACAGTTTCAGGAT	APOOL	2.81821	0	2.9542	0	0	0
GATACAGTACAATTTGGAAA	APOOL	2.81821	0	2.9542	0	0	0
GCAAACAGTTGCTCCTAAAG	APOOL	2.81821	0	2.9542	0	0	0
GCGGTGGTGCAGTATATATG	APOOL	2.81821	0	2.9542	0	0	0
TCAGTCCGTAATAATTGCTA	APOOL	2.81821	0	2.9542	0	0	0
TGTAACAACCAGTTGCAGTG	APOOL	2.81821	0	2.9542	0	0	0
TGTACATGCAGCCAAACAAG	APOOL	2.81821	0	2.9542	0	0	0
AAGTCTTGCCATGATTGGAT	APOPT1	1.71503	0	4.18428	0	0	0
ACCTGAAAATGAATCTCCAT	APOPT1	1.71503	0	4.18428	0	0	0
AGACTAAAAACTAAAGGCCT	APOPT1	1.71503	0	4.18428	0	0	0
CCCCGCCCGCAAGACCACCA	APOPT1	1.71503	0	4.18428	0	0	0
CCGGAGCGAGTTGACAGCCG	APOPT1	1.71503	0	4.18428	0	0	0
GGGCGCCGTATCCCTGCGCT	APOPT1	1.71503	0	4.18428	0	0	0
TAAGACAAGAAACACAAGAA	APOPT1	1.71503	0	4.18428	0	0	0
TGTAAAAGTGAACAGGTCGA	APOPT1	1.71503	0	4.18428	0	0	0
AAAGAAGACGAAGAGGAGTG	AQP2	-5.83084	1	-7	1	0	0
CACGCCAGCAGACATCCGCG	AQP2	-5.83084	1	-7	1	0	0
CATGGCAATCTGTAGCACAG	AQP2	-5.83084	1	-7	1	0	0
GAGCGCCGCGGAGAGAACCC	AQP2	-5.83084	1	-7	1	0	0
GGCAGGCCACAGTCACGGCA	AQP2	-5.83084	1	-7	1	0	0
GGCCATGACCTACCCCAAGG	AQP2	-5.83084	1	-7	1	0	0
GTAGAAGGCGGCTCGGAGAA	AQP2	-5.83084	1	-7	1	0	0
GTGGCCCAGAGCCTGTACCA	AQP2	-5.83084	1	-7	1	0	0
AGAACATCAGCTTCACTGTG	ARF1	7.44124	0	8.49917	0	0	0
AGCATCCCGGAGCTCGTCCT	ARF1	7.44124	0	8.49917	0	0	0
AGGCTTCAACGTGGAAACCG	ARF1	7.44124	0	8.49917	0	0	0
CTTAAGCTTGTAGAGGATCG	ARF1	7.44124	0	8.49917	0	0	0
GAAATGCGCATCCTCATGGT	ARF1	7.44124	0	8.49917	0	0	0
GGCAGGCCTGATCTTCGTGG	ARF1	7.44124	0	8.49917	0	0	0
TGACAGAGAGCGTGTGAACG	ARF1	7.44124	0	8.49917	0	0	0
TGGAAGTAGTGGCGCCACAG	ARF1	7.44124	0	8.49917	0	0	0
AAGCAGATGCGGATTCTCAT	ARF5	5.93836	0	7.03573	0	0	0
CCTGTACAAACTGAAGTTGG	ARF5	5.93836	0	7.03573	0	0	0
GTCACCACCATCCCAACCAT	ARF5	5.93836	0	7.03573	0	0	0
TACTGTCCACCACAAAGATG	ARF5	5.93836	0	7.03573	0	0	0
TGCTGATGAACTCCAGAAGA	ARF5	5.93836	0	7.03573	0	0	0
TGGAAGTAGTGCCGCCACAG	ARF5	5.93836	0	7.03573	0	0	0
TGTGGTGGACAGTAATGACC	ARF5	5.93836	0	7.03573	0	0	0
TTCACAGTCTGGGACGTGGG	ARF5	5.93836	0	7.03573	0	0	0
ACATCTGAAGATGCAAATTG	ARFGEF1	2.98036	0	3.37434	0	0	0
ACTGTTCCAGAAATGTATCG	ARFGEF1	2.98036	0	3.37434	0	0	0
AGAGATGTACTAACTATGCG	ARFGEF1	2.98036	0	3.37434	0	0	0
ATCCTTCTAGAAACATACGA	ARFGEF1	2.98036	0	3.37434	0	0	0
CATATATCCCAAGAACACGA	ARFGEF1	2.98036	0	3.37434	0	0	0
GAAAACTTAGCACCAGGTGA	ARFGEF1	2.98036	0	3.37434	0	0	0
GAAATATCATATTACAACAT	ARFGEF1	2.98036	0	3.37434	0	0	0
GGGTGCCTGAACATGGCTCA	ARFGEF1	2.98036	0	3.37434	0	0	0
CATCAACCCAGACAACACAA	ARG2	3.19403	0	5.0798	0	0	0
CATCAACTTACTGTTCAGGA	ARG2	3.19403	0	5.0798	0	0	0
GATAGTGAATCCACGCTCAG	ARG2	3.19403	0	5.0798	0	0	0
GGCTACAGCTGTGTCACACT	ARG2	3.19403	0	5.0798	0	0	0
GGCTGCCACCTAAAAGACTT	ARG2	3.19403	0	5.0798	0	0	0
TAGGAGCCCCGTTCTCACAA	ARG2	3.19403	0	5.0798	0	0	0
TCATAGGTACCACAACTCCC	ARG2	3.19403	0	5.0798	0	0	0
TGATCGACTTGGTATCCAGA	ARG2	3.19403	0	5.0798	0	0	0
CTATGAACCCCCGCTCTACG	ARHGAP39	1.44459	0	0	0	0	0
CTTCACTGTCCCAAACGCCG	ARHGAP39	1.44459	0	0	0	0	0
GATTTACCGGGATTACAGTG	ARHGAP39	1.44459	0	0	0	0	0
GGTGAGTGCTGGCTGCCGGA	ARHGAP39	1.44459	0	0	0	0	0
ATGGCCAAACTACTATGCAC	ARL13A	-4.84732	1	-3.47393	1	0	0
CAATAATATCACAAGGCATG	ARL13A	-4.84732	1	-3.47393	1	0	0
CTCTGGCAAAACTGTTCTTG	ARL13A	-4.84732	1	-3.47393	1	0	0
CTGCATGCGTCTTATGTCAC	ARL13A	-4.84732	1	-3.47393	1	0	0
GGACAACAGAAGAGACACGA	ARL13A	-4.84732	1	-3.47393	1	0	0
TCAGTTCCGATTTCATGCAA	ARL13A	-4.84732	1	-3.47393	1	0	0
TCTGCTGTCCGATAAAAGAG	ARL13A	-4.84732	1	-3.47393	1	0	0
TGACACTTACTACTCGGCAT	ARL13A	-4.84732	1	-3.47393	1	0	0
AACTACTTTGAGAGCACCGA	ARL2	6.57262	0	6.32823	0	0	1
AGAAGATGAAGCAGAAAGAG	ARL2	6.57262	0	6.32823	0	0	1
ATCAAGACCCTGGAGCACCG	ARL2	6.57262	0	6.32823	0	0	1
CAGAATGGTCAGGAGCCCCA	ARL2	6.57262	0	6.32823	0	0	1
CATCCTGAAGAAGTTCAATG	ARL2	6.57262	0	6.32823	0	0	1
GATGTTGAAGCCCAGCGTTG	ARL2	6.57262	0	6.32823	0	0	1
GTTCCGCCAGTAGGACCGCA	ARL2	6.57262	0	6.32823	0	0	1
TCAAGACCCTGGAGCACCGA	ARL2	6.57262	0	6.32823	0	0	1
CAAGGCCCTATTCTGGAAGG	ARL8A	3.55297	0	3.33628	0	0	0
CCTCCCGTGTACTTACACGA	ARL8A	3.55297	0	3.33628	0	0	0
CTGGACAAACCTCAGCTGCA	ARL8A	3.55297	0	3.33628	0	0	0
GCCGCGTTTCCGCAGCATGT	ARL8A	3.55297	0	3.33628	0	0	0
GGAATGTGACTATCAAGGTG	ARL8A	3.55297	0	3.33628	0	0	0
GTTGTGGAGCTCGTTCTTAG	ARL8A	3.55297	0	3.33628	0	0	0
TACCGCGATCACGTTGACGA	ARL8A	3.55297	0	3.33628	0	0	0
TTTGCGCATGTTGAAACCCA	ARL8A	3.55297	0	3.33628	0	0	0
ACTGGAATTCCTTGTAACTG	ARL8B	4.67791	0	5.97957	0	0	0
AGTGGGCTTCAACATGAGGA	ARL8B	4.67791	0	5.97957	0	0	0
ATGTGGGAGCGGTATTGCAG	ARL8B	4.67791	0	5.97957	0	0	0
CACCGCGATGACATTGACGA	ARL8B	4.67791	0	5.97957	0	0	0
CTTCCTTCCAGAAGAGCGAA	ARL8B	4.67791	0	5.97957	0	0	0
GAAGATTATGTAGCTCATTT	ARL8B	4.67791	0	5.97957	0	0	0
GAGATGGAGCTGACGCTCGT	ARL8B	4.67791	0	5.97957	0	0	0
GATTTAAAGATCTGGGACAT	ARL8B	4.67791	0	5.97957	0	0	0
AACTGTGAAGCATGTGCTGG	ARMC10	3.43146	0	5.24755	0	0	0
AAGCTTTCTCTTTAATACTC	ARMC10	3.43146	0	5.24755	0	0	0
ATACATCAGTCAAGTATGTG	ARMC10	3.43146	0	5.24755	0	0	0
ATACGCTCTTCGAAGTCCGC	ARMC10	3.43146	0	5.24755	0	0	0
GCTATTATTCGTGAATTGGG	ARMC10	3.43146	0	5.24755	0	0	0
TACTGGAAATGGAAACACGA	ARMC10	3.43146	0	5.24755	0	0	0
TGCATTTACAGGCTGACCCG	ARMC10	3.43146	0	5.24755	0	0	0
TTACCTGCTGGAGTCAACGG	ARMC10	3.43146	0	5.24755	0	0	0
AAGGAGCCAGTGACAAGCAG	ARMS2	-3.06478	1	-7	1	0	0
AGGACCGATGGTAACTGAGG	ARMS2	-3.06478	1	-7	1	0	0
CAGCACAGACTCTCGCAGAG	ARMS2	-3.06478	1	-7	1	0	0
CCCAGGACCGATGGTAACTG	ARMS2	-3.06478	1	-7	1	0	0
CCTCAGTTACCATCGGTCCT	ARMS2	-3.06478	1	-7	1	0	0
GAAGGACACAGGAACCACCG	ARMS2	-3.06478	1	-7	1	0	0
GAGGACAGACTTGCCATCTC	ARMS2	-3.06478	1	-7	1	0	0
TCTGTGCTGGACCCTGGAGT	ARMS2	-3.06478	1	-7	1	0	0
ACCTTGCAGAACGTCGAGCT	ARRB1	2.10727	0	2.41684	0	0	0
ACGTGGACGTTGACGCTGAT	ARRB1	2.10727	0	2.41684	0	0	0
ATCCTGAGTATCTCAAAGAG	ARRB1	2.10727	0	2.41684	0	0	0
CAGAACATGGAAGGTTTGGA	ARRB1	2.10727	0	2.41684	0	0	0
CGGTGGGAACGACTGTACGT	ARRB1	2.10727	0	2.41684	0	0	0
GCAAGGGCTTGTCCGACATG	ARRB1	2.10727	0	2.41684	0	0	0
TGAAGTCAAAGCCTTCTGCG	ARRB1	2.10727	0	2.41684	0	0	0
TGTACTGAGCTGTGTTGAAA	ARRB1	2.10727	0	2.41684	0	0	0
ACGGACAGGTTGGCCAACAG	ARSA	1.66799	0	1.22651	0	0	0
ACTTGCCGGCCATTCCTGTG	ARSA	1.66799	0	1.22651	0	0	0
CCGTACTCCCACGACCAGGT	ARSA	1.66799	0	1.22651	0	0	0
GACCCTGATGACAGCCATAG	ARSA	1.66799	0	1.22651	0	0	0
GCGGCCCCCTCTTTACCTAG	ARSA	1.66799	0	1.22651	0	0	0
TGCCGACGACCTCGGCTATG	ARSA	1.66799	0	1.22651	0	0	0
TGGAAAGGGAACGACCTACG	ARSA	1.66799	0	1.22651	0	0	0
TTACGTGAGAGGCATAGTAC	ARSA	1.66799	0	1.22651	0	0	0
AATTAATGTACAGCGTTCAT	ARSB	1.52938	0	0.124328	0	0	0
ATGGCTTCAAGTATTCCTCA	ARSB	1.52938	0	0.124328	0	0	0
ATGGTCGGAAAATGGCACCT	ARSB	1.52938	0	0.124328	0	0	0
CTCCGCGACGGCGTGCACAG	ARSB	1.52938	0	0.124328	0	0	0
GACCTAGGCTGGAACGACGT	ARSB	1.52938	0	0.124328	0	0	0
GGAACACAGCTGGGCTGACA	ARSB	1.52938	0	0.124328	0	0	0
TACTGTGTTTCAGATAACGG	ARSB	1.52938	0	0.124328	0	0	0
TTGCCACAAAGCCCACCCCT	ARSB	1.52938	0	0.124328	0	0	0
AAGCTGTTTCCTATATTGAA	ARSD	1.19209	0	-2.64386	1	0	0
AGATGGACACAGCCAGTTAG	ARSD	1.19209	0	-2.64386	1	0	0
AGGGCGGCGTCCACTTCGGG	ARSD	1.19209	0	-2.64386	1	0	0
CCAGCGTCGCACAAACCCGA	ARSD	1.19209	0	-2.64386	1	0	0
GACATTCCTTCAGATCAGGT	ARSD	1.19209	0	-2.64386	1	0	0
GGCGGATGATCTAGGCACTG	ARSD	1.19209	0	-2.64386	1	0	0
TGGCTTATATGGTGATAATG	ARSD	1.19209	0	-2.64386	1	0	0
TGTGAATTGTGCATCCCGCG	ARSD	1.19209	0	-2.64386	1	0	0
AGGTAAGGGCACGTGCATGT	ARSG	-0.586865	1	-0.514573	0	0	0
CACAGGGTGATGGACCATCA	ARSG	-0.586865	1	-0.514573	0	0	0
CTTGATAAGATGGCTTCGGA	ARSG	-0.586865	1	-0.514573	0	0	0
GCAAGGCTGCTCAAGTTCAC	ARSG	-0.586865	1	-0.514573	0	0	0
TCCAGCCAAGCAGACGACCT	ARSG	-0.586865	1	-0.514573	0	0	0
TCCGCTCAACGAGACCACCT	ARSG	-0.586865	1	-0.514573	0	0	0
TCTAGGAGACAATGGCCCGT	ARSG	-0.586865	1	-0.514573	0	0	0
TCTTATCACCCCAACTTCCG	ARSG	-0.586865	1	-0.514573	0	0	0
ACCAGGTACCAGATCCACAC	ARSI	-4.20096	1	-7	1	0	0
AGCGGTACAGGTACTCACGA	ARSI	-4.20096	1	-7	1	0	0
CCACTTGCCCACCATATGGG	ARSI	-4.20096	1	-7	1	0	0
CCCTGCTCAAGCGAAAGCAA	ARSI	-4.20096	1	-7	1	0	0
GGTAGCCTTGGTCGTCCGTG	ARSI	-4.20096	1	-7	1	0	0
GTCGTAGCCATCTAGCCCAT	ARSI	-4.20096	1	-7	1	0	0
TGCGGCTTCGACCTGCACGA	ARSI	-4.20096	1	-7	1	0	0
TGGTGGCCAGACTTTCTCGG	ARSI	-4.20096	1	-7	1	0	0
AAATAGGTCATCTAATACAT	ASAH1	3.22994	0	4.854	0	0	0
ATAAATACATTCGTGCCAAG	ASAH1	3.22994	0	4.854	0	0	0
CTTTGCTGTGAAAGCCCAAG	ASAH1	3.22994	0	4.854	0	0	0
GAACGTTTCAGTATAAATGG	ASAH1	3.22994	0	4.854	0	0	0
GCATGAATTGATGCTTGACA	ASAH1	3.22994	0	4.854	0	0	0
TAAAGGTATATCAGTAACAG	ASAH1	3.22994	0	4.854	0	0	0
TCAAGATTTATGGTGTACCA	ASAH1	3.22994	0	4.854	0	0	0
TTTGCTGTGAAAGCCCAAGT	ASAH1	3.22994	0	4.854	0	0	0
AAGAACAAAGGATATCTACC	ASAH2	-2.69944	1	-0.666576	0	0	0
ACATAGGCATGGTATCACAA	ASAH2	-2.69944	1	-0.666576	0	0	0
ACCATTCGGGACCAGATCCT	ASAH2	-2.69944	1	-0.666576	0	0	0
AGGCACTGGAGAAGTTTGAG	ASAH2	-2.69944	1	-0.666576	0	0	0
CCAGGAGGTAACAGGACCAC	ASAH2	-2.69944	1	-0.666576	0	0	0
CTTCATCAATAAAGGAAATG	ASAH2	-2.69944	1	-0.666576	0	0	0
GGGACCATTGAAAACCACAA	ASAH2	-2.69944	1	-0.666576	0	0	0
TAGCACTTGTCCCATTGGTG	ASAH2	-2.69944	1	-0.666576	0	0	0
AACGTGATGTTCTCTTCCCG	ASL	3.56012	0	4.54226	0	0	0
AGCTCATTGGTGCAACGGCA	ASL	3.56012	0	4.54226	0	0	0
CACTGACCCGAGACTCTGAG	ASL	3.56012	0	4.54226	0	0	0
CGCCTCTGCCCGATCCACCA	ASL	3.56012	0	4.54226	0	0	0
CTACGACCGGCACCTTTGGG	ASL	3.56012	0	4.54226	0	0	0
GATACTCCATGGCCTAGACA	ASL	3.56012	0	4.54226	0	0	0
GCATGGATGCCACTAGTGAG	ASL	3.56012	0	4.54226	0	0	0
TGGTCCTAATGAGCTCCCAG	ASL	3.56012	0	4.54226	0	0	0
AACAAGTGGAAATCGCCCAG	ASS1	-1.46865	1	2.88947	0	0	0
ACACCTCGTGCATCCTCGTG	ASS1	-1.46865	1	2.88947	0	0	0
ACATCCTACCTTTATCTGGG	ASS1	-1.46865	1	2.88947	0	0	0
CACCTTCACAGGGACCCCTA	ASS1	-1.46865	1	2.88947	0	0	0
CGTGGGCCGTATTGACATCG	ASS1	-1.46865	1	2.88947	0	0	0
CTTCCCGTAGGTGTTCATTG	ASS1	-1.46865	1	2.88947	0	0	0
TGACCTGATGGAGTACGCAA	ASS1	-1.46865	1	2.88947	0	0	0
TGGAATCCTGGAGAACCCCA	ASS1	-1.46865	1	2.88947	0	0	0
ACACTAGCAGCATACATAAG	ASZ1	-9.96578	1	-4.64386	1	0	0
CCTACTTACAGGCTTTAACG	ASZ1	-9.96578	1	-4.64386	1	0	0
CTACTTACAGGCTTTAACGT	ASZ1	-9.96578	1	-4.64386	1	0	0
GACCAATGAAACATCTCCGA	ASZ1	-9.96578	1	-4.64386	1	0	0
GGGAGATTGGGTATCTCGAC	ASZ1	-9.96578	1	-4.64386	1	0	0
GTAGATTCCAACTTTCAGTA	ASZ1	-9.96578	1	-4.64386	1	0	0
TGCTCGAGATGGTCACACCC	ASZ1	-9.96578	1	-4.64386	1	0	0
TGGAGCAGAAGTTAATACCC	ASZ1	-9.96578	1	-4.64386	1	0	0
ACACTGACCGATAAGTGGTA	ATAD1	4.32472	0	4.36177	0	0	0
ACAGCCTGCTTCTTTGGCTG	ATAD1	4.32472	0	4.36177	0	0	0
ATACACTTAGGTCATAGTAA	ATAD1	4.32472	0	4.36177	0	0	0
ATACTTTACTATCAAATGGA	ATAD1	4.32472	0	4.36177	0	0	0
CTTCATGGTCAGAACTTGAA	ATAD1	4.32472	0	4.36177	0	0	0
GAAAAACTAATGAAGCAAAT	ATAD1	4.32472	0	4.36177	0	0	0
GGCCCATAGAGAAGAACACC	ATAD1	4.32472	0	4.36177	0	0	0
TACATACATGCATATTAAGA	ATAD1	4.32472	0	4.36177	0	0	0
CCCTCCGGCAGGTCAGCCGG	ATAD3A	4.84456	0	6.0813	0	0	0
CCGGCCGGTCTCCCAACCCG	ATAD3A	4.84456	0	6.0813	0	0	0
GAATGAGATGCTGCGAGTGG	ATAD3A	4.84456	0	6.0813	0	0	0
GCGACATCGCCATAGCAACA	ATAD3A	4.84456	0	6.0813	0	0	0
GCTGGCCCGGCAGCGCTACG	ATAD3A	4.84456	0	6.0813	0	0	0
TGCGTCTGCAGGTTATGCCA	ATAD3A	4.84456	0	6.0813	0	0	0
TGTCGCCGGCCGCTTCATCG	ATAD3A	4.84456	0	6.0813	0	0	0
TTTGTCCCAGTCTGTCACAA	ATAD3A	4.84456	0	6.0813	0	0	0
AGGAACACCAAGAAGAACCG	ATAD3B	4.36615	0	4.56621	0	0	0
CCGGCCGGTCTCCCAAACCG	ATAD3B	4.36615	0	4.56621	0	0	0
CGTCACTGGCCGCTTCATCG	ATAD3B	4.36615	0	4.56621	0	0	0
CTTCATCCATGAAGAGCAGG	ATAD3B	4.36615	0	4.56621	0	0	0
GCCCGCAGGTTACGCCAAGG	ATAD3B	4.36615	0	4.56621	0	0	0
GCGACATCGCCATAGCAACC	ATAD3B	4.36615	0	4.56621	0	0	0
GGTGCTCGGACGCCTTCAGG	ATAD3B	4.36615	0	4.56621	0	0	0
TGCGCCCGCAGGTTACGCCA	ATAD3B	4.36615	0	4.56621	0	0	0
AGAACAGCGAGCTCAAGTTA	ATF6B	4.3284	0	5.43663	0	0	0
ATGTTCTTCCGTCAACTCTG	ATF6B	4.3284	0	5.43663	0	0	0
ATTACCTGAGGAGCCATCAA	ATF6B	4.3284	0	5.43663	0	0	0
CTCCACAGAGCCATCCAGCG	ATF6B	4.3284	0	5.43663	0	0	0
CTCTCCTCGGATGAACAAGG	ATF6B	4.3284	0	5.43663	0	0	0
GATCGGCAGGAGTTCCCATG	ATF6B	4.3284	0	5.43663	0	0	0
GCAGCGAATGATCAAGAACC	ATF6B	4.3284	0	5.43663	0	0	0
GGCCGGCTCCCTCTCTACCA	ATF6B	4.3284	0	5.43663	0	0	0
ACACCACTGTCACTCGAGCG	ATIC	5.91884	0	7.18903	0	0	1
ACGCCAGTTAGCCTTGAAGG	ATIC	5.91884	0	7.18903	0	0	1
AGTTGGTACATCACAAACAT	ATIC	5.91884	0	7.18903	0	0	1
GACATGTTTGAAAGAGGCAG	ATIC	5.91884	0	7.18903	0	0	1
GCTGGTGAAGGAACTCAAGG	ATIC	5.91884	0	7.18903	0	0	1
GGATTTCCTGAAATGTTGGG	ATIC	5.91884	0	7.18903	0	0	1
GGTTTCTTGCAAATTCCACA	ATIC	5.91884	0	7.18903	0	0	1
TGAATCTGGTCGCTTCCGGA	ATIC	5.91884	0	7.18903	0	0	1
ACTCACCTCCAAGCTTATTG	ATOX1	3.92007	0	6.04963	0	0	0
CATTGACCTGCCCAACAAGA	ATOX1	3.92007	0	6.04963	0	0	0
CGGGTCCTCAATAAGCTTGG	ATOX1	3.92007	0	6.04963	0	0	0
GCTGTGCTGAAGCTGTCTCT	ATOX1	3.92007	0	6.04963	0	0	0
TCAATGCAGACCTTCTTGTT	ATOX1	3.92007	0	6.04963	0	0	0
TCAGAAGCACGAGTTCTCTG	ATOX1	3.92007	0	6.04963	0	0	0
TCTGTGGACATGACCTGTGG	ATOX1	3.92007	0	6.04963	0	0	0
TTCTCTGTGGACATGACCTG	ATOX1	3.92007	0	6.04963	0	0	0
AATTTAGTCAGATTACACCT	ATP10D	0.922152	0	-4.64386	1	0	0
AGAGTAGTACCATGTCTGCA	ATP10D	0.922152	0	-4.64386	1	0	0
AGTTCTCCATCGCTTAACAG	ATP10D	0.922152	0	-4.64386	1	0	0
CAAGTTGTGGTGTATACGAA	ATP10D	0.922152	0	-4.64386	1	0	0
CATTCCAACAAAGAACGCGT	ATP10D	0.922152	0	-4.64386	1	0	0
GGCTCTCGGCCTCATAACAC	ATP10D	0.922152	0	-4.64386	1	0	0
TACTACTTGAATCTGCCATG	ATP10D	0.922152	0	-4.64386	1	0	0
TTCCTGTCTTATCGGAAAAG	ATP10D	0.922152	0	-4.64386	1	0	0
AAGACGGTCCTGCGCCACAG	ATP11A	3.54786	0	2.7866	0	0	0
AGGTCCGACGTGTTCACCAG	ATP11A	3.54786	0	2.7866	0	0	0
CAGAGTGGAGCGTAACGCAG	ATP11A	3.54786	0	2.7866	0	0	0
CGTCCCCCAGCGTCAACGGG	ATP11A	3.54786	0	2.7866	0	0	0
GAATGAAATGAACAGGACAC	ATP11A	3.54786	0	2.7866	0	0	0
GAATGCAGAGATACACAATG	ATP11A	3.54786	0	2.7866	0	0	0
GCATTTGTAGACGCATTACG	ATP11A	3.54786	0	2.7866	0	0	0
TTACATGGAGATATTAAACA	ATP11A	3.54786	0	2.7866	0	0	0
AAATGGCTTTGAACTACCAA	ATP11C	1.77432	0	3.55582	0	0	0
AAGGCGGCAGGCATAGCATG	ATP11C	1.77432	0	3.55582	0	0	0
AAGGTCTGATGTGTTAACCA	ATP11C	1.77432	0	3.55582	0	0	0
CCAACTAGCCCAGTTACCAG	ATP11C	1.77432	0	3.55582	0	0	0
GATAGAAGAATAAGATCACA	ATP11C	1.77432	0	3.55582	0	0	0
TACAGTATGACATAAACACA	ATP11C	1.77432	0	3.55582	0	0	0
TACTTGTAGAGGTCAGGTTG	ATP11C	1.77432	0	3.55582	0	0	0
TTTACTCCTAGGATGGGTAT	ATP11C	1.77432	0	3.55582	0	0	0
ACAGGGCGTACCAGTAGTAG	ATP13A2	4.02018	0	3.81455	0	0	0
ACTGTGCAGAGACACACCGG	ATP13A2	4.02018	0	3.81455	0	0	0
AGGACGCTGACTGGCACCGG	ATP13A2	4.02018	0	3.81455	0	0	0
AGGCAGCCCAGCAACTGACG	ATP13A2	4.02018	0	3.81455	0	0	0
CGATAACGAGTGTTTCGGCG	ATP13A2	4.02018	0	3.81455	0	0	0
CTTCATCCTCTACCGAAACC	ATP13A2	4.02018	0	3.81455	0	0	0
GGACGGCTTAGACGTGATGG	ATP13A2	4.02018	0	3.81455	0	0	0
GGTGGACGTCGTCACAAGAG	ATP13A2	4.02018	0	3.81455	0	0	0
AAATTCGAGGAATGATACCG	ATP5A1	7.64909	0	8.35332	0	0	1
ACCAACTGGAACGTCCACAA	ATP5A1	7.64909	0	8.35332	0	0	1
AGGATAGGCCTCACGACCAG	ATP5A1	7.64909	0	8.35332	0	0	1
AGTTTCTTCAAGATCAACAG	ATP5A1	7.64909	0	8.35332	0	0	1
CATTCCTCAGCCCATGTACG	ATP5A1	7.64909	0	8.35332	0	0	1
CTACGCGTCTTGGAACCAAT	ATP5A1	7.64909	0	8.35332	0	0	1
TCATTCCTCGAATTTCAGTG	ATP5A1	7.64909	0	8.35332	0	0	1
TTATTGGTGACCGACAGACT	ATP5A1	7.64909	0	8.35332	0	0	1
ACTGCGGGCCGCTCCGACGG	ATP5B	8.95638	0	9.9582	0	0	1
CTAGCTCCCTATGCCAAGGG	ATP5B	8.95638	0	9.9582	0	0	1
GCACCAATCAAAATTCCTGT	ATP5B	8.95638	0	9.9582	0	0	1
GGTCAAATGAATGAACCACC	ATP5B	8.95638	0	9.9582	0	0	1
GGTGGACGTCCAGTTTGATG	ATP5B	8.95638	0	9.9582	0	0	1
GTAAGGACTATTGCTATGGA	ATP5B	8.95638	0	9.9582	0	0	1
GTTGGTGAGAGGACCCGTGA	ATP5B	8.95638	0	9.9582	0	0	1
TTACCAGGATGGACCGCCGT	ATP5B	8.95638	0	9.9582	0	0	1
ACCACACAGTCCTCGATCTG	ATP5C1	6.40921	0	8.09577	0	0	1
ATGAAAAAGCTGATATCAAG	ATP5C1	6.40921	0	8.09577	0	0	1
CAAGTCTATGAAAATGGTAG	ATP5C1	6.40921	0	8.09577	0	0	1
CCCAATCCATATATTCGAGC	ATP5C1	6.40921	0	8.09577	0	0	1
GGAATTGGTGACAAAATCAG	ATP5C1	6.40921	0	8.09577	0	0	1
GGCTACCATGTTCTCTCGCG	ATP5C1	6.40921	0	8.09577	0	0	1
TATTTCGAACTTGAATCCTG	ATP5C1	6.40921	0	8.09577	0	0	1
TGACGCATCTCCAAAAGTGG	ATP5C1	6.40921	0	8.09577	0	0	1
AGGTGAAGGACATCTGGTTG	ATP5D	4.79999	0	7.03221	0	0	1
CAACAACTGCACCGAAGAGT	ATP5D	4.79999	0	7.03221	0	0	1
CCACGCCCGTGCCTATGCCG	ATP5D	4.79999	0	7.03221	0	0	1
CCCATTCCCCCAGTGAGCAG	ATP5D	4.79999	0	7.03221	0	0	1
CCGAAGGCTCCGGTCAGCGT	ATP5D	4.79999	0	7.03221	0	0	1
CGCAGCGCCCGAACCTGCGT	ATP5D	4.79999	0	7.03221	0	0	1
GGCCGCAGGACCTGCAGCGT	ATP5D	4.79999	0	7.03221	0	0	1
GTCGTGGTGCATGCAGAGGA	ATP5D	4.79999	0	7.03221	0	0	1
ACTGGAGACAGGCTGGACTC	ATP5E	6.29927	0	9.93636	0	0	0
CCGCTTTCGCTACAGCATGG	ATP5E	6.29927	0	9.93636	0	0	0
CTGGGAGTATCGGATGTAGC	ATP5E	6.29927	0	9.93636	0	0	0
GAGACAGGCTGGACTCAGGT	ATP5E	6.29927	0	9.93636	0	0	0
GAGTCCAGCCTGTCTCCAGT	ATP5E	6.29927	0	9.93636	0	0	0
GCTACAGCATGGTGGCCTAC	ATP5E	6.29927	0	9.93636	0	0	0
GTGGCCTACTGGAGACAGGC	ATP5E	6.29927	0	9.93636	0	0	0
TTGCACAGATCTGGGAGTAT	ATP5E	6.29927	0	9.93636	0	0	0
AAGCCCAGTTCCGAGTACAT	ATP5F1	6.1468	0	7.81967	0	0	1
AGGCTGCATTCTTCAGAGAG	ATP5F1	6.1468	0	7.81967	0	0	1
CAACAAGGACCTTTCATACA	ATP5F1	6.1468	0	7.81967	0	0	1
CATTACACCTAGTACTGATA	ATP5F1	6.1468	0	7.81967	0	0	1
CTTTGCTGATAAACTCAATG	ATP5F1	6.1468	0	7.81967	0	0	1
GCTAATCACATATATTTCTT	ATP5F1	6.1468	0	7.81967	0	0	1
TCGTTATGGACTGATCCCTG	ATP5F1	6.1468	0	7.81967	0	0	1
TGATACGGAGAAGTCACAAC	ATP5F1	6.1468	0	7.81967	0	0	1
AATGTCCCGGGAGACAACAC	ATP5G1	5.96807	0	7.26875	0	0	0
AGCCAAGTTTATTGGTGCTG	ATP5G1	5.96807	0	7.26875	0	0	0
AGTTGGTGTGGCTGGTTCAG	ATP5G1	5.96807	0	7.26875	0	0	0
ATTCACTGGGCTATTCAAGA	ATP5G1	5.96807	0	7.26875	0	0	0
CAGATCCGCTGTTGTACCAG	ATP5G1	5.96807	0	7.26875	0	0	0
CAGCAACTTCCCACTCCAGG	ATP5G1	5.96807	0	7.26875	0	0	0
CCCAGTGAATTCATCTAAAC	ATP5G1	5.96807	0	7.26875	0	0	0
GCTGGCATTGGAACCGTGTT	ATP5G1	5.96807	0	7.26875	0	0	0
AAAGCAGGTACTCACCAAGG	ATP5G2	6.23854	0	8.76484	0	0	0
ACCGGAGATACTGACAGATG	ATP5G2	6.23854	0	8.76484	0	0	0
AGAACCAGCCACCCCAACTG	ATP5G2	6.23854	0	8.76484	0	0	0
AGTGGAGACAAACTTGGAGC	ATP5G2	6.23854	0	8.76484	0	0	0
GATGTCCCTTGAAATGGCGC	ATP5G2	6.23854	0	8.76484	0	0	0
GCACCACTGCAGATAGCGGA	ATP5G2	6.23854	0	8.76484	0	0	0
GCTGCGGCTAGAGACAAGTG	ATP5G2	6.23854	0	8.76484	0	0	0
TTTCAGGGGGTGAGGAGCTG	ATP5G2	6.23854	0	8.76484	0	0	0
AATGTCTCTGCTGATTGCAC	ATP5G3	5.36573	0	7.92938	0	0	0
AGCACCTGCACCAATAAATT	ATP5G3	5.36573	0	7.92938	0	0	0
ATCAGTGTTATCTCGACCAG	ATP5G3	5.36573	0	7.92938	0	0	0
CATTAAATACCGTAGAGCCC	ATP5G3	5.36573	0	7.92938	0	0	0
GCCTGGGCTACGCACCAGAG	ATP5G3	5.36573	0	7.92938	0	0	0
GGTGCAGGTGCTGCAACAGT	ATP5G3	5.36573	0	7.92938	0	0	0
GTATTTAATGGGGCCCAGAA	ATP5G3	5.36573	0	7.92938	0	0	0
GTGTGTCTCAGCTAATCCAA	ATP5G3	5.36573	0	7.92938	0	0	0
AGGTGAAATCTTGTGCTGAG	ATP5H	6.58275	0	8.30811	0	0	0
CTACAAGGCCAATGTGGCCA	ATP5H	6.58275	0	8.30811	0	0	0
GAATCCACCAGCTATCGACT	ATP5H	6.58275	0	8.30811	0	0	0
GGATAAATATACTGCCCAGG	ATP5H	6.58275	0	8.30811	0	0	0
GGATTTCAGGGAACTAGCAA	ATP5H	6.58275	0	8.30811	0	0	0
GGTGGATGACTTTGAGAAGA	ATP5H	6.58275	0	8.30811	0	0	0
TCAGAAACATACTGACCTGG	ATP5H	6.58275	0	8.30811	0	0	0
TGCTCTAAAAACCATTGACT	ATP5H	6.58275	0	8.30811	0	0	0
AACAGATTACCTAAAACCTC	ATP5I	6.38596	0	8.64541	0	0	1
ATGAGCGGAGAGACCTGCAC	ATP5I	6.38596	0	8.64541	0	0	1
CGAGGAACAGGGCGGAGTAG	ATP5I	6.38596	0	8.64541	0	0	1
CGGTCACTCACTGTAGCGCG	ATP5I	6.38596	0	8.64541	0	0	1
CTCGGGCAGAAGAGGAGAGG	ATP5I	6.38596	0	8.64541	0	0	1
GCCTGGATCACCTTGATGAG	ATP5I	6.38596	0	8.64541	0	0	1
GGCCACACCGAGGAACAGGG	ATP5I	6.38596	0	8.64541	0	0	1
TGGCTCCGTAGGCCACACCG	ATP5I	6.38596	0	8.64541	0	0	1
CATTTACTTAACAGGACATC	ATP5J	5.94322	0	7.71438	0	0	0
CCTCCGCAAATGGACTGAGA	ATP5J	5.94322	0	7.71438	0	0	0
GAACATTGGTGTTACAGCAG	ATP5J	5.94322	0	7.71438	0	0	0
GACGGCTGACCGAATGACAG	ATP5J	5.94322	0	7.71438	0	0	0
TACTCTGAACTAGCATCAAC	ATP5J	5.94322	0	7.71438	0	0	0
TCCACAAAGAGTTTCTGTAT	ATP5J	5.94322	0	7.71438	0	0	0
TTACTTAACAGGACATCTGG	ATP5J	5.94322	0	7.71438	0	0	0
TTCAGAGTATCAGCAAGAGC	ATP5J	5.94322	0	7.71438	0	0	0
ACTTCTGGAGGTCAAACTGG	ATP5J2	6.23028	0	9.33771	0	0	0
AGTGAAGGACAAGAAACTTC	ATP5J2	6.23028	0	9.33771	0	0	0
ATGCGGGACTTCAGTCCTAG	ATP5J2	6.23028	0	9.33771	0	0	0
CAAGTACATCAATGTGAAGA	ATP5J2	6.23028	0	9.33771	0	0	0
TCCCGCATCAAGATCCAGCT	ATP5J2	6.23028	0	9.33771	0	0	0
TGAAGAAGGGGAGCATCTCG	ATP5J2	6.23028	0	9.33771	0	0	0
TTCCGTTTCAGTACCAGTGA	ATP5J2	6.23028	0	9.33771	0	0	0
TTGCGTTTGCAGGTTACTAC	ATP5J2	6.23028	0	9.33771	0	0	0
CAGCTACAACCTGCTGTTGG	ATP5J2-PTCD1	0	0	-2.55639	1	0	0
CATGCAGCATGGCTGACATG	ATP5J2-PTCD1	0	0	-2.55639	1	0	0
CGGCAAGGCCCAACCAGAGG	ATP5J2-PTCD1	0	0	-2.55639	1	0	0
CTGCAAGAAGTACCAGTACG	ATP5J2-PTCD1	0	0	-2.55639	1	0	0
GCAGGATGAACAGTCCCATG	ATP5J2-PTCD1	0	0	-2.55639	1	0	0
GCCCCACCTTGAACACATCG	ATP5J2-PTCD1	0	0	-2.55639	1	0	0
TAGAGCTGAGTCCTTCCAGG	ATP5J2-PTCD1	0	0	-2.55639	1	0	0
TCCTGACGCTCCTGGCCGAG	ATP5J2-PTCD1	0	0	-2.55639	1	0	0
AGCTCTAGGGATCTCAGCAG	ATP5L	5.95054	0	7.43471	0	0	0
ATAGTCAATAGTGCTCAGAC	ATP5L	5.95054	0	7.43471	0	0	0
CCAATTTGTCCGTAACCTTG	ATP5L	5.95054	0	7.43471	0	0	0
CTCACCGTTCACCAGCGCCG	ATP5L	5.95054	0	7.43471	0	0	0
GACTTACTCGAAGCCTCGAT	ATP5L	5.95054	0	7.43471	0	0	0
GTACTACGCCAAGGTTGAGC	ATP5L	5.95054	0	7.43471	0	0	0
TAACCTTGTGGAGAAGACCC	ATP5L	5.95054	0	7.43471	0	0	0
TACCAAAATGTGGCCAATCG	ATP5L	5.95054	0	7.43471	0	0	0
ACCATGATGAGTGTCCATCG	ATP5O	5.56522	0	9.24512	0	0	0
ATACCGTATACCTGAACAGG	ATP5O	5.56522	0	9.24512	0	0	0
ATGCTTTCAGCAAATCCTGA	ATP5O	5.56522	0	9.24512	0	0	0
CTGATCAGATTGGTAGTGAG	ATP5O	5.56522	0	9.24512	0	0	0
GGCAAATGGTCTGACCACAG	ATP5O	5.56522	0	9.24512	0	0	0
GGTCGATTAAGCAATACCCA	ATP5O	5.56522	0	9.24512	0	0	0
TGCAGCAGAATAAAGAGCTG	ATP5O	5.56522	0	9.24512	0	0	0
TTTAATGGAACGCTTCACAT	ATP5O	5.56522	0	9.24512	0	0	0
AACATGCTCTAGGCCCTCTG	ATP5S	1.89497	0	1.74846	0	0	0
AATGCTCATGATACAAGAGT	ATP5S	1.89497	0	1.74846	0	0	0
CTAGATCAAATGATGCCGTT	ATP5S	1.89497	0	1.74846	0	0	0
GGGGCCATGGTGCGCTACCA	ATP5S	1.89497	0	1.74846	0	0	0
GGTGGATTATGATCGCATCA	ATP5S	1.89497	0	1.74846	0	0	0
GTGCAAGTGTCATTATATCG	ATP5S	1.89497	0	1.74846	0	0	0
GTGGCGTAAAGAAACTCCCA	ATP5S	1.89497	0	1.74846	0	0	0
TGAATCTTGTATTTGTCCAG	ATP5S	1.89497	0	1.74846	0	0	0
ATGTGGAATGGGCGTATCAG	ATP5SL	4.48774	0	4.76871	0	0	0
CCAGGTTTCGAGACAAGGAG	ATP5SL	4.48774	0	4.76871	0	0	0
CTCCACATCGTAGAAATAGT	ATP5SL	4.48774	0	4.76871	0	0	0
GACTGTGACATCAACTACGA	ATP5SL	4.48774	0	4.76871	0	0	0
GAGAAGCAACATGGTCCATA	ATP5SL	4.48774	0	4.76871	0	0	0
GCTCCAAAGGGAGATGTACA	ATP5SL	4.48774	0	4.76871	0	0	0
TCTTCTTCTGATTGCCCTCT	ATP5SL	4.48774	0	4.76871	0	0	0
TGAGACACCAGTCGTCCACG	ATP5SL	4.48774	0	4.76871	0	0	0
CGAAGATGTCCCATACACAG	ATP6AP1	4.67501	0	5.98937	0	0	0
GAGGATTTCACAGCATATGG	ATP6AP1	4.67501	0	5.98937	0	0	0
GCCGCCAACGACAAAAACAC	ATP6AP1	4.67501	0	5.98937	0	0	0
GCTCTGGTCTGATGGCACCC	ATP6AP1	4.67501	0	5.98937	0	0	0
GCTGACTGCATACCAGTCGA	ATP6AP1	4.67501	0	5.98937	0	0	0
GGCAAAGGAGTCATTCCAGA	ATP6AP1	4.67501	0	5.98937	0	0	0
GTTACAATGACACCGCTCCC	ATP6AP1	4.67501	0	5.98937	0	0	0
TACCTACTTAGATCCCGCCC	ATP6AP1	4.67501	0	5.98937	0	0	0
AAAGGTTCTGAATCAAACGG	ATP6V0A1	3.26672	0	5.3505	0	0	0
AACATTCCGATTATGGACAC	ATP6V0A1	3.26672	0	5.3505	0	0	0
ATGCTTTGGCGGGTATGCCG	ATP6V0A1	3.26672	0	5.3505	0	0	0
ATTGCATCATCAGCAGATGG	ATP6V0A1	3.26672	0	5.3505	0	0	0
GAACACAGTGCTAAACATCT	ATP6V0A1	3.26672	0	5.3505	0	0	0
GGGAACGTGATAATAGTATA	ATP6V0A1	3.26672	0	5.3505	0	0	0
GTCCAATTATAAGTAAACAT	ATP6V0A1	3.26672	0	5.3505	0	0	0
TGCATCCTGTTCAAAATGGA	ATP6V0A1	3.26672	0	5.3505	0	0	0
AGCATTCCTGGAGTGTTCCG	ATP6V0A2	1.90134	0	3.40871	0	0	0
CACACGGCTGTAGACAGACT	ATP6V0A2	1.90134	0	3.40871	0	0	0
CAGACTAAATCAGTCACAAG	ATP6V0A2	1.90134	0	3.40871	0	0	0
CAGTTCTGCATAGGACACGA	ATP6V0A2	1.90134	0	3.40871	0	0	0
CGAGGGATTTCAGAACATCG	ATP6V0A2	1.90134	0	3.40871	0	0	0
CTTTGTGAAACGCAATGTTG	ATP6V0A2	1.90134	0	3.40871	0	0	0
TATTCCCCTTCCTGAAGGAG	ATP6V0A2	1.90134	0	3.40871	0	0	0
TGTTTGGATAGGGGTACACG	ATP6V0A2	1.90134	0	3.40871	0	0	0
AGCTACCGGGAGATAAACCC	ATP6V0A4	-0.0576124	1	-7	1	0	0
CAGATGCCACACGTATCAAG	ATP6V0A4	-0.0576124	1	-7	1	0	0
CATAGCCGGTGTGATCAACA	ATP6V0A4	-0.0576124	1	-7	1	0	0
CCAGGGTAATCATTTCCCGT	ATP6V0A4	-0.0576124	1	-7	1	0	0
CTAAAGTACTCATGTAATGG	ATP6V0A4	-0.0576124	1	-7	1	0	0
GTAGGATCAGATAGCGCCCG	ATP6V0A4	-0.0576124	1	-7	1	0	0
TGAATGTGAACAGCTTTCAA	ATP6V0A4	-0.0576124	1	-7	1	0	0
TGTTGGAGAGCGTCAATGTG	ATP6V0A4	-0.0576124	1	-7	1	0	0
AGATAGCTAGGCCAATGCCC	ATP6V0B	5.62407	0	7.16692	0	0	1
CGGAGACTTCGCCCTTCATG	ATP6V0B	5.62407	0	7.16692	0	0	1
GCCGGTAATATAGATGCCCC	ATP6V0B	5.62407	0	7.16692	0	0	1
GGCCATCGGAACTACCATGC	ATP6V0B	5.62407	0	7.16692	0	0	1
GGCTCCTCCATCATTGGTGG	ATP6V0B	5.62407	0	7.16692	0	0	1
GGCTGCCCCAACCACAGACA	ATP6V0B	5.62407	0	7.16692	0	0	1
GTTCTTGGTCTTGATCCTGG	ATP6V0B	5.62407	0	7.16692	0	0	1
TTTGGGCTTCCGCTTTGATG	ATP6V0B	5.62407	0	7.16692	0	0	1
CAAGAGCGGTACCGGCATTG	ATP6V0C	6.28822	0	6.77992	0	0	1
CATGAAGTCCATCATCCCAG	ATP6V0C	6.28822	0	6.77992	0	0	1
CATTCAGGGAGTTGGCGATG	ATP6V0C	6.28822	0	6.77992	0	0	1
CGAAAAACGAAGCATACTCG	ATP6V0C	6.28822	0	6.77992	0	0	1
GACATGTCCGAGTCCAAGAG	ATP6V0C	6.28822	0	6.77992	0	0	1
GCCTATGGCACAGCCAAGAG	ATP6V0C	6.28822	0	6.77992	0	0	1
TCGGCCGCCATGGTCTTCAG	ATP6V0C	6.28822	0	6.77992	0	0	1
TGATGCCAGCCATGACCACT	ATP6V0C	6.28822	0	6.77992	0	0	1
AACGTGATCCTGCTCATCAC	ATP6V0D1	4.81885	0	5.00585	0	0	1
AAGTCTAGGAAGCTGGCGAG	ATP6V0D1	4.81885	0	5.00585	0	0	1
CCAGGCCGACTACCTCAACC	ATP6V0D1	4.81885	0	5.00585	0	0	1
CGTCAGAGGTGATGCCTCGT	ATP6V0D1	4.81885	0	5.00585	0	0	1
GCTCGAAGCTGCCTAGTGGG	ATP6V0D1	4.81885	0	5.00585	0	0	1
GCTCTACAATGCCATTCTGG	ATP6V0D1	4.81885	0	5.00585	0	0	1
TGGTGATGATGAAGGCGCGG	ATP6V0D1	4.81885	0	5.00585	0	0	1
TGTGGGGCATTACCTTGTAG	ATP6V0D1	4.81885	0	5.00585	0	0	1
ATTTCTGTGAAACGGCCCAA	ATP6V0D2	-7.14057	1	-6.64386	1	0	0
CATCTCCAGACTACTGATTA	ATP6V0D2	-7.14057	1	-6.64386	1	0	0
CCAAAATTGACACTGAGATG	ATP6V0D2	-7.14057	1	-6.64386	1	0	0
CCAGCAAGACTATATCAACC	ATP6V0D2	-7.14057	1	-6.64386	1	0	0
GATGATAAAAGCACGTCTGT	ATP6V0D2	-7.14057	1	-6.64386	1	0	0
GCTACGCAATAAACTATACA	ATP6V0D2	-7.14057	1	-6.64386	1	0	0
GTCTATCATATAACTGCACC	ATP6V0D2	-7.14057	1	-6.64386	1	0	0
TAATGGCGTTTCGATCAGAA	ATP6V0D2	-7.14057	1	-6.64386	1	0	0
AGTCCTCCGGGACTTCCCAG	ATP6V1A	4.56547	0	4.42156	0	0	1
AGTGGTTACAGCCTGTGACA	ATP6V1A	4.56547	0	4.42156	0	0	1
ATGTTACCCCCACGAAACAG	ATP6V1A	4.56547	0	4.42156	0	0	1
CAAAGCATCTACATCCCCAG	ATP6V1A	4.56547	0	4.42156	0	0	1
GGTTACACAGACATACCCGT	ATP6V1A	4.56547	0	4.42156	0	0	1
GTAATCATCTATGTAGGATG	ATP6V1A	4.56547	0	4.42156	0	0	1
TGACTGCTGATATCCGACAA	ATP6V1A	4.56547	0	4.42156	0	0	1
TGTAAAGGAGAAGTTCACCA	ATP6V1A	4.56547	0	4.42156	0	0	1
ACCTGGCCACCATCTACGAG	ATP6V1B1	-1.91852	1	-7	1	0	0
AGCCCGAGAACACATGCAGG	ATP6V1B1	-1.91852	1	-7	1	0	0
CCCTCCCAGATGGGACTCAG	ATP6V1B1	-1.91852	1	-7	1	0	0
CCGTCTGAATCATCTCCTCG	ATP6V1B1	-1.91852	1	-7	1	0	0
CCTCTGACACCGGAGTTCGT	ATP6V1B1	-1.91852	1	-7	1	0	0
CTATGCAGAGGCCTTGCGGG	ATP6V1B1	-1.91852	1	-7	1	0	0
GCTACACCTCCAGGATCGAG	ATP6V1B1	-1.91852	1	-7	1	0	0
GCTGTGTATCCAGGTGAACA	ATP6V1B1	-1.91852	1	-7	1	0	0
CCAAGCATATCCTCAGACAC	ATP6V1B2	4.40891	0	5.75729	0	0	1
CTCTGATACTCACTGAGGCG	ATP6V1B2	4.40891	0	5.75729	0	0	1
GAAGAGGTACCTGGTCGACG	ATP6V1B2	4.40891	0	5.75729	0	0	1
GGATGAACAGTATTGCTAGG	ATP6V1B2	4.40891	0	5.75729	0	0	1
GTCCATTTGACCTTACCGGA	ATP6V1B2	4.40891	0	5.75729	0	0	1
TCAATGTCGAATCTACCCAG	ATP6V1B2	4.40891	0	5.75729	0	0	1
TGCTGGGCTACCACACAATG	ATP6V1B2	4.40891	0	5.75729	0	0	1
TGGGGATATTCTCCGAACAC	ATP6V1B2	4.40891	0	5.75729	0	0	1
AACATGGGAGAAATTGCATG	ATP6V1C1	3.88129	0	3.47897	0	0	1
ACTGCTTAATCCAGTCGTTG	ATP6V1C1	3.88129	0	3.47897	0	0	1
ATCAACTGCCTTCCTAAACA	ATP6V1C1	3.88129	0	3.47897	0	0	1
GAGAATCTGTTGGCTAATGG	ATP6V1C1	3.88129	0	3.47897	0	0	1
GGTTGGCACGTTGGATGTCT	ATP6V1C1	3.88129	0	3.47897	0	0	1
TAAGAAAGTAGCTCAATACA	ATP6V1C1	3.88129	0	3.47897	0	0	1
TATTTCTGAAATAATTGCCA	ATP6V1C1	3.88129	0	3.47897	0	0	1
TCTGCATACAATAACCTGAA	ATP6V1C1	3.88129	0	3.47897	0	0	1
AAGGAGAATGGCTCAGAGCG	ATP6V1C2	-0.403338	1	0.286881	0	0	0
ATTACTGAGGACAAGGAAGG	ATP6V1C2	-0.403338	1	0.286881	0	0	0
CATGTCTGAGAGAGATTCGT	ATP6V1C2	-0.403338	1	0.286881	0	0	0
GAGCACCTCCTGGCAAACGG	ATP6V1C2	-0.403338	1	0.286881	0	0	0
GATGGACCTGAAGTCCCGAA	ATP6V1C2	-0.403338	1	0.286881	0	0	0
GTGTCCACCACACTCACGAG	ATP6V1C2	-0.403338	1	0.286881	0	0	0
GTTTCCCCAACTCATCAGAG	ATP6V1C2	-0.403338	1	0.286881	0	0	0
TTTGGTATTATAAGACAGGT	ATP6V1C2	-0.403338	1	0.286881	0	0	0
CAAAGCAGTGGAACTACTGG	ATP6V1D	3.67544	0	4.30451	0	0	1
CTGACTGGTTTAGCCAGAGG	ATP6V1D	3.67544	0	4.30451	0	0	1
CTTTAAACGAGCCTTCATGA	ATP6V1D	3.67544	0	4.30451	0	0	1
GAACTGACTGGTTTAGCCAG	ATP6V1D	3.67544	0	4.30451	0	0	1
GATCCTAAAGAAGATAATAG	ATP6V1D	3.67544	0	4.30451	0	0	1
GCGAAGAAAGATAATGTAGC	ATP6V1D	3.67544	0	4.30451	0	0	1
GCTGAAGCCAAGTTCACAGC	ATP6V1D	3.67544	0	4.30451	0	0	1
TGACTGGTTTAGCCAGAGGT	ATP6V1D	3.67544	0	4.30451	0	0	1
AAAACAGAGACTCAGCAAGG	ATP6V1E1	5.70749	0	6.84298	0	0	1
AAGTTCTTTACCTTTACCAG	ATP6V1E1	5.70749	0	6.84298	0	0	1
AGGTACCAAGTGCTGCTGGA	ATP6V1E1	5.70749	0	6.84298	0	0	1
AGTTCAACATAGAGAAAGGT	ATP6V1E1	5.70749	0	6.84298	0	0	1
CCAGCAACTGGTACAAACCC	ATP6V1E1	5.70749	0	6.84298	0	0	1
CTGCAACGAACAATCATTCG	ATP6V1E1	5.70749	0	6.84298	0	0	1
GAAGAGTTCAACATAGAGAA	ATP6V1E1	5.70749	0	6.84298	0	0	1
TAAGGTCATCTCTTGCTCTG	ATP6V1E1	5.70749	0	6.84298	0	0	1
AGTACATCGCAGAGATGGTG	ATP6V1F	6.50425	0	8.22713	0	0	0
AGTGTCTTCGATCTCATTGA	ATP6V1F	6.50425	0	8.22713	0	0	0
CCCGGTTTAGAAATTGCCTG	ATP6V1F	6.50425	0	8.22713	0	0	0
CCGCCATCCCAATTTCCTGG	ATP6V1F	6.50425	0	8.22713	0	0	0
CTGCGATGTACTGGTTGATG	ATP6V1F	6.50425	0	8.22713	0	0	0
GGATGATGCCAATGTCATCC	ATP6V1F	6.50425	0	8.22713	0	0	0
GGTAAGCTCATCGCAGTGAT	ATP6V1F	6.50425	0	8.22713	0	0	0
GTGACTGGTTTCCTGCTGGG	ATP6V1F	6.50425	0	8.22713	0	0	0
ATTCTTTCTCCCTCTGCAGG	ATP6V1G1	5.93698	0	5.82248	0	0	1
CCATGGCTAGTCAGTCTCAG	ATP6V1G1	5.93698	0	5.82248	0	0	1
GCAGGCCAAAGAAGAAGCTC	ATP6V1G1	5.93698	0	5.82248	0	0	1
GGCAGCCGAGAAGGTGTCCG	ATP6V1G1	5.93698	0	5.82248	0	0	1
TGAAAACAGGAAAGAACCGG	ATP6V1G1	5.93698	0	5.82248	0	0	1
TGAACAGTACCGCCTGCAGA	ATP6V1G1	5.93698	0	5.82248	0	0	1
TGCCACGGGATCCCAATGCC	ATP6V1G1	5.93698	0	5.82248	0	0	1
TTGCAGCACTGAAGTGGAGA	ATP6V1G1	5.93698	0	5.82248	0	0	1
AAGATTGTGAGTTTATTCAG	ATP6V1H	3.91781	0	4.59515	0	0	1
AGTATGTGCAGTGCGTGGCC	ATP6V1H	3.91781	0	4.59515	0	0	1
ATTTCGTAATAGAAACTGCG	ATP6V1H	3.91781	0	4.59515	0	0	1
GAATGATATTATAGCGCCGC	ATP6V1H	3.91781	0	4.59515	0	0	1
GGAGTGTTGAGTAACAAGTG	ATP6V1H	3.91781	0	4.59515	0	0	1
GGATCCTGGCGATTCAACAT	ATP6V1H	3.91781	0	4.59515	0	0	1
TCAGTATATACTAACTATGG	ATP6V1H	3.91781	0	4.59515	0	0	1
TTTGCACTGAATCATAGCCA	ATP6V1H	3.91781	0	4.59515	0	0	1
AACTGCAGAAGAAATAAAAC	ATPAF1	3.36593	0	4.14486	0	0	0
CAGGTGGCCGGTCTCTACCG	ATPAF1	3.36593	0	4.14486	0	0	0
CGCCACCACCACAGCAGCCA	ATPAF1	3.36593	0	4.14486	0	0	0
GATCACCAGAAACTTACTGT	ATPAF1	3.36593	0	4.14486	0	0	0
GTAGCGGTCGTAGAAAGGGT	ATPAF1	3.36593	0	4.14486	0	0	0
TGAATTTCGGAAGCAGCCAG	ATPAF1	3.36593	0	4.14486	0	0	0
TGTCGGCGCCCCCCTCGGGC	ATPAF1	3.36593	0	4.14486	0	0	0
TGTGAACAGAGGATTCACTA	ATPAF1	3.36593	0	4.14486	0	0	0
ACAATGAATTAGCTACAGGG	ATPAF2	2.46926	0	2.38405	0	0	0
CAATGATGTGTTGCACAATG	ATPAF2	2.46926	0	2.38405	0	0	0
CAGAATGTCAGCATCACACA	ATPAF2	2.46926	0	2.38405	0	0	0
CATCCCTGCCAAAACTCGGG	ATPAF2	2.46926	0	2.38405	0	0	0
CATGGTCTTACCTGTCGGCG	ATPAF2	2.46926	0	2.38405	0	0	0
TCTAAATGTCCATTACCAGA	ATPAF2	2.46926	0	2.38405	0	0	0
TCTTTCTTACAGAAAGGAAG	ATPAF2	2.46926	0	2.38405	0	0	0
TGTCCATTACCAGATGGTGT	ATPAF2	2.46926	0	2.38405	0	0	0
AGCACAGAGTAGAGAACAAC	ATPIF1	5.13462	0	8.10983	0	0	0
CAGTCCGAGAATGTCGACCG	ATPIF1	5.13462	0	8.10983	0	0	0
CCGAGGCTTCGGCTCGGATC	ATPIF1	5.13462	0	8.10983	0	0	0
CGGACGTGGCTTGGCGTGTG	ATPIF1	5.13462	0	8.10983	0	0	0
CTCCATCCGGGAAGCCGGTG	ATPIF1	5.13462	0	8.10983	0	0	0
CTGAAGAGGAACGATATTTC	ATPIF1	5.13462	0	8.10983	0	0	0
GGCCTTCGGAAAGAGAGAGC	ATPIF1	5.13462	0	8.10983	0	0	0
GTGAGGACCATGCAAGCCCG	ATPIF1	5.13462	0	8.10983	0	0	0
AAGTTACTCACCGTAGACTG	ATXN2	3.08788	0	4.23266	0	0	0
AGACAGAATTCACCGCGTAT	ATXN2	3.08788	0	4.23266	0	0	0
AGCAGCAGCAACTGTACCAG	ATXN2	3.08788	0	4.23266	0	0	0
CCTAAACGCATGTCTTCAGA	ATXN2	3.08788	0	4.23266	0	0	0
CGGCGTGCGAGCCGGTGTAT	ATXN2	3.08788	0	4.23266	0	0	0
GCTACCAAAACAGTCTGAGG	ATXN2	3.08788	0	4.23266	0	0	0
GTATTGGAAATACCCCCAGT	ATXN2	3.08788	0	4.23266	0	0	0
TCCAGTTATGCAAAAAGAGG	ATXN2	3.08788	0	4.23266	0	0	0
AAAATGAGTTCCAGTGAAGT	AUH	1.80504	0	2.13422	0	0	0
AAATTGGCGATTATTCCTGG	AUH	1.80504	0	2.13422	0	0	0
ACCTGCTACTCGTATATCAC	AUH	1.80504	0	2.13422	0	0	0
ATACCAGCACAGAATATCCC	AUH	1.80504	0	2.13422	0	0	0
CAGCTCTGAGATGAAGACGG	AUH	1.80504	0	2.13422	0	0	0
GCAGAGCCACGCACTGCAAG	AUH	1.80504	0	2.13422	0	0	0
GGCCCAGGGCTGGGTACCTG	AUH	1.80504	0	2.13422	0	0	0
TGTTTAGCTATCAAAAGCTG	AUH	1.80504	0	2.13422	0	0	0
CTTCCTACCTGCCCAAGGAA	AURKAIP1	5.94956	0	7.19288	0	0	1
GCAGGGGGATGAAGGCGTCG	AURKAIP1	5.94956	0	7.19288	0	0	1
GCCGGCGATGTGCTGTAAAG	AURKAIP1	5.94956	0	7.19288	0	0	1
GCGGTCCCGGTATCCAGTCT	AURKAIP1	5.94956	0	7.19288	0	0	1
GCTGCCCAGCACTCCAGAGA	AURKAIP1	5.94956	0	7.19288	0	0	1
GGACACTGGTAGGATTGCGG	AURKAIP1	5.94956	0	7.19288	0	0	1
GGCCTCTCTCCCTCGCAAGG	AURKAIP1	5.94956	0	7.19288	0	0	1
GGCTGACGGACATCTTCCTG	AURKAIP1	5.94956	0	7.19288	0	0	1
CCGCCAACGATGTCCAAAAG	AZU1	-2.60157	1	-0.0144996	0	0	0
CCTGCCTTGATTCTGAATGG	AZU1	-2.60157	1	-0.0144996	0	0	0
GAAGCAGCATCAGGTCGTTC	AZU1	-2.60157	1	-0.0144996	0	0	0
GCACCACGGTGCTAACCCCG	AZU1	-2.60157	1	-0.0144996	0	0	0
GCCTCTGCAGAACGCCACGG	AZU1	-2.60157	1	-0.0144996	0	0	0
TGCCCGCTTCGTGATGACCG	AZU1	-2.60157	1	-0.0144996	0	0	0
TGCTGATGGAAAACGTCTGG	AZU1	-2.60157	1	-0.0144996	0	0	0
TGGCCGCGGTCATCACGAAG	AZU1	-2.60157	1	-0.0144996	0	0	0
AGAGTTTGAGCCGAGTGAGC	BAD	4.19864	0	3.19219	0	0	0
CATAGCGCTGTGCTGCCCAG	BAD	4.19864	0	3.19219	0	0	0
CGTCGTCCTCCGTCCCCGCG	BAD	4.19864	0	3.19219	0	0	0
GAGGAGCCCAGCCCCTTTCG	BAD	4.19864	0	3.19219	0	0	0
GCCACAGCTCCTACCCCGCG	BAD	4.19864	0	3.19219	0	0	0
GCCTGAGGGCCCGTCCCCTG	BAD	4.19864	0	3.19219	0	0	0
GGTGACTGGCGTCCCACAGG	BAD	4.19864	0	3.19219	0	0	0
TGGGGTACTTACCTCCATGA	BAD	4.19864	0	3.19219	0	0	0
AAGACCCTTACCAGAAGCAG	BAK1	3.92627	0	3.65191	0	0	0
ACGGCAGCTCGCCATCATCG	BAK1	3.92627	0	3.65191	0	0	0
ACTTCACCAAGATTGCCACC	BAK1	3.92627	0	3.65191	0	0	0
GCTCACCTGCTAGGTTGCAG	BAK1	3.92627	0	3.65191	0	0	0
GGCGGTAAAAAACGTAGCTG	BAK1	3.92627	0	3.65191	0	0	0
GGTAGACGTGTAGGGCCAGA	BAK1	3.92627	0	3.65191	0	0	0
TCATAGGCATTCTCTGCCGT	BAK1	3.92627	0	3.65191	0	0	0
TGGCATCAATTGGGGCCGTG	BAK1	3.92627	0	3.65191	0	0	0
ACAGTAACATGGAGCTGCAG	BAX	5.76466	0	5.67694	0	0	0
AGTAGAAAAGGGCGACAACC	BAX	5.76466	0	5.67694	0	0	0
ATGATCTGCTCAGAGCTGGT	BAX	5.76466	0	5.67694	0	0	0
CAGCAAACTGGTGCTCAAGG	BAX	5.76466	0	5.67694	0	0	0
CGAGTGTCTCAAGCGCATCG	BAX	5.76466	0	5.67694	0	0	0
GTTTCATCCAGGATCGAGCA	BAX	5.76466	0	5.67694	0	0	0
TCGGAAAAAGACCTCTCGGG	BAX	5.76466	0	5.67694	0	0	0
TTCTTGGTGGACGCATCCTG	BAX	5.76466	0	5.67694	0	0	0
AAACACGTTGAGCCGCGCAG	BCAM	2.17802	0	-1.47393	1	0	0
AAGATCACGTGGTATCGCAA	BCAM	2.17802	0	-1.47393	1	0	0
AGGCGGAAAAGCGTATACTC	BCAM	2.17802	0	-1.47393	1	0	0
ATGGTCGTGGGTTCCCGTAG	BCAM	2.17802	0	-1.47393	1	0	0
CAGAGTGGAGGATTACGACG	BCAM	2.17802	0	-1.47393	1	0	0
CAGCACAGACTCACAGTGCA	BCAM	2.17802	0	-1.47393	1	0	0
GTCACAATGCACGACACCCG	BCAM	2.17802	0	-1.47393	1	0	0
TAGAACTGAGCGACAGCATG	BCAM	2.17802	0	-1.47393	1	0	0
AAATGTCTTCCCAAACACCA	BCAT2	3.6116	0	5.18388	0	0	0
ACGAACAGGAGCGCGCGCGT	BCAT2	3.6116	0	5.18388	0	0	0
ATCCGGTCCATGTTGAGCCA	BCAT2	3.6116	0	5.18388	0	0	0
CATCCGCCGGCTCATCGAAG	BCAT2	3.6116	0	5.18388	0	0	0
CCACCTGCAGGGAGTAGTGG	BCAT2	3.6116	0	5.18388	0	0	0
GGTCGGGCCCATACAGCCAG	BCAT2	3.6116	0	5.18388	0	0	0
TCCTTTCACCTTGAAACTGG	BCAT2	3.6116	0	5.18388	0	0	0
TCGGCAACTACAAGTTAGGT	BCAT2	3.6116	0	5.18388	0	0	0
CATGACACTGCTTAACACCA	BCKDHA	4.27676	0	4.45418	0	0	0
CCCACCTCTGAGCAGTATCG	BCKDHA	4.27676	0	4.45418	0	0	0
CTCACCCTGAGGGATCTGCG	BCKDHA	4.27676	0	4.45418	0	0	0
CTTATCTATAAACTCCGCCG	BCKDHA	4.27676	0	4.45418	0	0	0
GATGATGGGGCACTCAAGTG	BCKDHA	4.27676	0	4.45418	0	0	0
GGTGAGGAGGGCACGCACGT	BCKDHA	4.27676	0	4.45418	0	0	0
TACCGCGTCATGGACCGGCA	BCKDHA	4.27676	0	4.45418	0	0	0
TGGGCCATGAATAGTTCCAG	BCKDHA	4.27676	0	4.45418	0	0	0
AATTCCTTGTTCACACAATG	BCKDHB	1.38239	0	2.34767	0	0	0
ATACCTTGATTCCTGGGCAA	BCKDHB	1.38239	0	2.34767	0	0	0
CAAGTATCGCTATCGCTCTG	BCKDHB	1.38239	0	2.34767	0	0	0
CAGGGCTCACCGTACTCCCG	BCKDHB	1.38239	0	2.34767	0	0	0
GGCCGCATCCTCGACAGTCG	BCKDHB	1.38239	0	2.34767	0	0	0
TGCAAACTGAATTTCCGCAA	BCKDHB	1.38239	0	2.34767	0	0	0
TTAGGTTCAAAAAATATACA	BCKDHB	1.38239	0	2.34767	0	0	0
TTGGCCAAAGATCCTACTGC	BCKDHB	1.38239	0	2.34767	0	0	0
ACGTAGGCCCTCTGCCAAGA	BCKDK	4.2636	0	4.29499	0	0	0
CTTACCACGTGCAGTATGGT	BCKDK	4.2636	0	4.29499	0	0	0
GAGGCTTGGAATCCGCATGT	BCKDK	4.2636	0	4.29499	0	0	0
GCCAGCGTAGAGCATCATGG	BCKDK	4.2636	0	4.29499	0	0	0
GGCCGACTGGTTGTAAAAGG	BCKDK	4.2636	0	4.29499	0	0	0
TGCAGCAAGAACTTCCAGTG	BCKDK	4.2636	0	4.29499	0	0	0
TGGCCATTGATGCGGACACG	BCKDK	4.2636	0	4.29499	0	0	0
TGTCGGTGGCCGACGTCGAG	BCKDK	4.2636	0	4.29499	0	0	0
ATAAAACTAGAACATCTGAA	BCL10	2.57546	0	2.70044	0	0	0
CATCTGAATTTGATCTGGAG	BCL10	2.57546	0	2.70044	0	0	0
CATCTGTAATCTTCTGTATC	BCL10	2.57546	0	2.70044	0	0	0
CGTCCTTCTTCACTTCAGTG	BCL10	2.57546	0	2.70044	0	0	0
CTCGCCGAATAGATTCAACA	BCL10	2.57546	0	2.70044	0	0	0
TCGAACATCAAGTAGAAAAA	BCL10	2.57546	0	2.70044	0	0	0
TCGCCGAATAGATTCAACAA	BCL10	2.57546	0	2.70044	0	0	0
TTCTGGATGGTACATGACAG	BCL10	2.57546	0	2.70044	0	0	0
AGAAGTCGTCGCCGGCCTGG	BCL2	-0.00413347	1	-1.39593	1	0	0
AGGAGAAGATGCCCGGTGCG	BCL2	-0.00413347	1	-1.39593	1	0	0
CTGACGCCCTTCACCGCGCG	BCL2	-0.00413347	1	-1.39593	1	0	0
GCGGCGAGGTCCTGGCGACC	BCL2	-0.00413347	1	-1.39593	1	0	0
GGCCTTCTTTGAGTTCGGTG	BCL2	-0.00413347	1	-1.39593	1	0	0
TGGACATCTCGGCGAAGTCG	BCL2	-0.00413347	1	-1.39593	1	0	0
TGTACTTCATCACTATCTCC	BCL2	-0.00413347	1	-1.39593	1	0	0
TGTCGCAGAGGGGCTACGAG	BCL2	-0.00413347	1	-1.39593	1	0	0
CAGCAGTTTGGATGCCCGGG	BCL2L1	4.31381	0	6.39763	0	0	1
CAGGCGACGAGTTTGAACTG	BCL2L1	4.31381	0	6.39763	0	0	1
CCCAGCTCCACATCACCCCA	BCL2L1	4.31381	0	6.39763	0	0	1
CTCCGATTCAGTCCCTTCTG	BCL2L1	4.31381	0	6.39763	0	0	1
GACCCCAGTTTACCCCATCC	BCL2L1	4.31381	0	6.39763	0	0	1
GCCAGTGGCTCCATTCACCG	BCL2L1	4.31381	0	6.39763	0	0	1
TCAGGTCACTGAATGCCCGC	BCL2L1	4.31381	0	6.39763	0	0	1
TTTCCCAGAAAGGATACAGC	BCL2L1	4.31381	0	6.39763	0	0	1
ACTTGTCCAGAGTTGTCGCT	BCL2L13	3.04248	0	4.62234	0	0	0
ATTTGCAATGCTTTATGGAG	BCL2L13	3.04248	0	4.62234	0	0	0
ATTTGTCGTAGCAAAACCAG	BCL2L13	3.04248	0	4.62234	0	0	0
CTTGCAGCTTCTCTTGAGAG	BCL2L13	3.04248	0	4.62234	0	0	0
GCAGAGTACATCATTCAGCA	BCL2L13	3.04248	0	4.62234	0	0	0
GTGAAAAGCTTAGACAGCAA	BCL2L13	3.04248	0	4.62234	0	0	0
GTGACGGTCAAAGCCTGTGC	BCL2L13	3.04248	0	4.62234	0	0	0
TGGCTAGCTGACAGTGACAC	BCL2L13	3.04248	0	4.62234	0	0	0
ACCCGCTGCACCAAGCCATG	BCL2L2	3.84533	0	3.82171	0	0	0
ACTTTGTAGGTTATAAGCTG	BCL2L2	3.84533	0	3.82171	0	0	0
AGACAAAGAAGGCTACAAGG	BCL2L2	3.84533	0	3.82171	0	0	0
AGCCCAACAACGCTTCACCC	BCL2L2	3.84533	0	3.82171	0	0	0
CCAGATCAGAGAAGGTGCGC	BCL2L2	3.84533	0	3.82171	0	0	0
GTGTGCTGAGAGTGTCAACA	BCL2L2	3.84533	0	3.82171	0	0	0
TGGTGGGACAAGTGCAGGAG	BCL2L2	3.84533	0	3.82171	0	0	0
TGTCTGTGGAGCTGGCCCCG	BCL2L2	3.84533	0	3.82171	0	0	0
AATTCATCGATAACCCCAAG	BCS1L	3.5671	0	4.48091	0	0	1
AGATGATAGACTTGCAGACG	BCS1L	3.5671	0	4.48091	0	0	1
CAGAATTCAGTGGTCGCCGG	BCS1L	3.5671	0	4.48091	0	0	1
CATAGCTCCTGTCTCGAGCA	BCS1L	3.5671	0	4.48091	0	0	1
CGGCGGCGTGGATAGCCAAA	BCS1L	3.5671	0	4.48091	0	0	1
GCGCCATTACATGATCACAC	BCS1L	3.5671	0	4.48091	0	0	1
GGTACGAAGTCTCGACACTG	BCS1L	3.5671	0	4.48091	0	0	1
TGTAGAACCACAGAATTCAG	BCS1L	3.5671	0	4.48091	0	0	1
CCGAACTTGGTGATGCAGTA	BDH1	1.78096	0	-6.64386	1	0	0
CCGTCGGACTTATGCCAGTG	BDH1	1.78096	0	-6.64386	1	0	0
CGGCATCTCAACGTTCGGGG	BDH1	1.78096	0	-6.64386	1	0	0
CTTTCTCCCCCTCATCCGAA	BDH1	1.78096	0	-6.64386	1	0	0
GATTGTCCGCTCGAGCCTGA	BDH1	1.78096	0	-6.64386	1	0	0
GCCAAGCATCTGCATTCAAA	BDH1	1.78096	0	-6.64386	1	0	0
TGAGCTGGACGGTTCTCAAT	BDH1	1.78096	0	-6.64386	1	0	0
TTTCTCTATCACAGGCACTT	BDH1	1.78096	0	-6.64386	1	0	0
ACTCACCAAAATCGGGAGTG	BEND2	-9.96578	1	-3.8365	1	0	0
AGGGATACAGACAGATGATG	BEND2	-9.96578	1	-3.8365	1	0	0
ATTATCTGCTGTGACATAAG	BEND2	-9.96578	1	-3.8365	1	0	0
CAAACTCACCAAAATAGGGA	BEND2	-9.96578	1	-3.8365	1	0	0
GTCTAGCATATCACCACCAG	BEND2	-9.96578	1	-3.8365	1	0	0
TCTGGCAAATAACCCTGGTG	BEND2	-9.96578	1	-3.8365	1	0	0
TGAAACTATTTGGTCACCAT	BEND2	-9.96578	1	-3.8365	1	0	0
TTACAGCAGTATGTCGCACA	BEND2	-9.96578	1	-3.8365	1	0	0
AAATGATGAAAAAGATGAAA	BEX2	1.17124	0	3.12267	0	0	0
AGCGTTAAACAATCTCATCG	BEX2	1.17124	0	3.12267	0	0	0
ATAGATGGGACATAATGCAT	BEX2	1.17124	0	3.12267	0	0	0
CAGTATTCACTAACATTCAA	BEX2	1.17124	0	3.12267	0	0	0
GGAGCAAGTTGCTAATAAAG	BEX2	1.17124	0	3.12267	0	0	0
GGCTTGGAGAGCCACAGGCA	BEX2	1.17124	0	3.12267	0	0	0
GTCCCATCTATACTGCAGGA	BEX2	1.17124	0	3.12267	0	0	0
TGCCTAGAGGAAACCGTAGG	BEX2	1.17124	0	3.12267	0	0	0
ACATCATCCGGAATATTGCC	BID	3.06653	0	4.35544	0	0	0
ATGGACCGTAGCATCCCTCC	BID	3.06653	0	4.35544	0	0	0
CCAGTGCGTCCAGCTCTCTG	BID	3.06653	0	4.35544	0	0	0
GAACACCAGCCGGTCGGAGG	BID	3.06653	0	4.35544	0	0	0
GGAGGAAGCCAAACACCAGT	BID	3.06653	0	4.35544	0	0	0
TACGATGAGCTGCAGACTGA	BID	3.06653	0	4.35544	0	0	0
TCCCACTGGGGAGCCAGCAC	BID	3.06653	0	4.35544	0	0	0
TGGGAAGAATAGAGGCAGGT	BID	3.06653	0	4.35544	0	0	0
CACCAAAGCTTCTGTCAGGC	BLOC1S1	4.60903	0	5.88166	0	0	0
CCAGAGAAAGCTGGACCATG	BLOC1S1	4.60903	0	5.88166	0	0	0
CCCAGAAAAGAGGAGGCGAG	BLOC1S1	4.60903	0	5.88166	0	0	0
GAGGTCCATACCCCACATTG	BLOC1S1	4.60903	0	5.88166	0	0	0
GAGGTGAGCGTTCCAGCTTC	BLOC1S1	4.60903	0	5.88166	0	0	0
GCCTGTCTGCTTGGCAAATT	BLOC1S1	4.60903	0	5.88166	0	0	0
GCGGGACAGCATGGTCACGT	BLOC1S1	4.60903	0	5.88166	0	0	0
GGCCAAGCAGAATGAACGCA	BLOC1S1	4.60903	0	5.88166	0	0	0
AGCTTACGTGAGTTCCTGGA	BLOC1S6	3.5279	0	4.82731	0	0	0
CGATAGTACGTACCAGGCGT	BLOC1S6	3.5279	0	4.82731	0	0	0
GACTATAGAAGACAAAGCAG	BLOC1S6	3.5279	0	4.82731	0	0	0
GTGACACTTCTCCAGATGAA	BLOC1S6	3.5279	0	4.82731	0	0	0
AAGCGGAGGTCGGAGCGCCG	BNIP3	5.1217	0	7.49113	0	0	0
ACGCACAGCATGAGTCTGGA	BNIP3	5.1217	0	7.49113	0	0	0
ATGCAGGAGGAGAGCCTGCA	BNIP3	5.1217	0	7.49113	0	0	0
CCCGGCCGGAGGAACTCACA	BNIP3	5.1217	0	7.49113	0	0	0
TCTTGTGGTGTCTGCGAGCG	BNIP3	5.1217	0	7.49113	0	0	0
TGGAGAGAAAAACAGCTCAC	BNIP3	5.1217	0	7.49113	0	0	0
TTCAGCAATAATGGGAACGG	BNIP3	5.1217	0	7.49113	0	0	0
TTCTGCGACATGGCGCCAGA	BNIP3	5.1217	0	7.49113	0	0	0
AATGGCAATGATAATGGCAA	BNIP3L	3.78103	0	5.63169	0	0	0
CAACAACAACAACAACTGCG	BNIP3L	3.78103	0	5.63169	0	0	0
CCCGACACACCTGAGAGCTA	BNIP3L	3.78103	0	5.63169	0	0	0
GCCCTTCGCCACAAGAAGAT	BNIP3L	3.78103	0	5.63169	0	0	0
GTGCGGACTGGGTATCAGAC	BNIP3L	3.78103	0	5.63169	0	0	0
GTTCATGGGTAGCTCCACCC	BNIP3L	3.78103	0	5.63169	0	0	0
TCAGGACAGAGTAGTTCCAG	BNIP3L	3.78103	0	5.63169	0	0	0
TCCTCATCCTCCATCCACAA	BNIP3L	3.78103	0	5.63169	0	0	0
AAGTGAGTCTCACTGCCAGG	BOLA1	0.523893	0	-2.64386	1	0	0
CTCCAACTTCGTGCGAATGG	BOLA1	0.523893	0	-2.64386	1	0	0
GAGAGCTCACCACAGCCACG	BOLA1	0.523893	0	-2.64386	1	0	0
GAGCTTCGCAACGAGAGCGG	BOLA1	0.523893	0	-2.64386	1	0	0
GTGGTGAGCTCTCGTTTCGA	BOLA1	0.523893	0	-2.64386	1	0	0
TGAGCCCCCTACAACGACAC	BOLA1	0.523893	0	-2.64386	1	0	0
TGCCCTGGCACAAACAAACG	BOLA1	0.523893	0	-2.64386	1	0	0
TGCGAAGCTCTAGCACCTCG	BOLA1	0.523893	0	-2.64386	1	0	0
AGTCACTGACATTTCAGGTA	BOLA3	5.71165	0	7.19633	0	0	0
CCCTGCCCACGCTCACCCCG	BOLA3	5.71165	0	7.19633	0	0	0
CCGCGGATCCCGCGGAGGAG	BOLA3	5.71165	0	7.19633	0	0	0
GCAAACATCCGATGGTGAAG	BOLA3	5.71165	0	7.19633	0	0	0
GGCTGCATGGAGCCCGGCCG	BOLA3	5.71165	0	7.19633	0	0	0
GTTTGCCACTCAGACTGAGG	BOLA3	5.71165	0	7.19633	0	0	0
TCTGAGTGGCAAACATCCGA	BOLA3	5.71165	0	7.19633	0	0	0
TGTTTGCCACTCAGACTGAG	BOLA3	5.71165	0	7.19633	0	0	0
AGATGCTGTTGATTTGATGA	BPHL	1.03932	0	1.67356	0	0	0
CTCTGCTGGGGTGGAGTGAT	BPHL	1.03932	0	1.67356	0	0	0
CTGGAATGTCCATAGCCTCG	BPHL	1.03932	0	1.67356	0	0	0
GAAGACAGCATGATATATGA	BPHL	1.03932	0	1.67356	0	0	0
GCATTACCAGCAGACTGGAG	BPHL	1.03932	0	1.67356	0	0	0
TCCATCTTACATCCACAAGA	BPHL	1.03932	0	1.67356	0	0	0
TGGCCGCCATTACCCGAACG	BPHL	1.03932	0	1.67356	0	0	0
[truncated: 13,272 more rows]

## Sheet: Z-scores
Fig 2a	gene	A375 GM Rep1	A375 GM Rep2	A375 Pier-Succ Rep1	A375 Pier-Succ Rep2	A375 Anti-AscTMPD Rep1	A375 Anti-AscTMPD Rep2		Fig 2b	gene	A375 GM Rep1	A375 GM Rep2	A375 Anti-ATP Rep1	A375 Anti-ATP Rep2		Fig 3	gene	A375 Anti-D-lac Rep1	A375 Anti-AscTMPD Rep3		Fig 4	gene	A375 GM Rep3	A375 GM Rep4	A375 GM tBid Rep1	A375 GM tBid Rep2	A375 GM ADP tBid Rep1	A375 GM ADP tBid Rep2		Ext Data Fig 2	gene	K562 Pier-Succ Rep1	K562 Pier-Succ Rep2	K562 Pier-G3P Rep1	K562 Pier-G3P Rep2
	AADAT	-0.69545	-0.0163737	-1.12686	-0.677518	-1.39716	0.437222			AADAT	-0.69545	-0.0163737	0.0300175	0.811833			AADAT	-1.43199	-0.117513			AADAT	0.076712	-0.0618521	-0.108891	0.0665949	0.111603	0.211966			AADAT	0.00616096	0.346241	-0.761561	-1.04261
	AARS2	0.33848	-3.30078	-5.34962	1.01118	-1.36521	1.18736			AARS2	0.33848	-3.30078	-3.31356	-0.792301			AARS2	-0.35423	-1.36174			AARS2	-0.754514	-0.959135	-1.3914	1.36937	-0.855428	-1.65762			AARS2	-4.02696	-4.46185	-2.17005	-7.05129
	AASS	1.02641	-1.47494	0.791563	1.05215	1.02126	1.32248			AASS	1.02641	-1.47494	-0.379879	0.0609897			AASS	1.13444	0.311994			AASS	-0.542074	-1.14324	-1.2294	-0.488447	-2.03829	0.454538			AASS	-1.55359	0.648959	1.11378	-0.880882
	ABAT	1.45284	-0.277072	-0.833031	1.05737	0.271307	-0.292052			ABAT	1.45284	-0.277072	-0.0813361	-1.30591			ABAT	-0.087631	0.408368			ABAT	0.0735295	0.249401	-0.364013	-0.155233	0.691441	0.334767			ABAT	0.342009	0.0391474	-1.79493	0.0777856
	ABCA13	-0.657346	0.367466	-0.0867191	-1.44741	0.199993	-0.909236			ABCA13	-0.657346	0.367466	-0.499388	-0.962436			ABCA13	-0.956258	0.682061			ABCA13	-0.528961	1.88405	-2.12338	0.364463	-2.22695	-0.429098			ABCA13	0.240309	0.0341983	-0.701663	-1.20935
	ABCA2	-3.22096	0.471818	-3.71302	-2.57192	0.484164	-1.81203			ABCA2	-3.22096	0.471818	2.60048	-2.18794			ABCA2	0.918498	-0.751113			ABCA2	0.91391	1.4257	-0.329655	0.0401286	-1.50268	-0.679068			ABCA2	-2.41316	0.288452	1.07489	-1.00265
	ABCA3	1.19927	1.29712	-0.111093	0.46699	2.48487	-0.606069			ABCA3	1.19927	1.29712	-0.434441	-0.317649			ABCA3	0.151099	-0.136092			ABCA3	-1.38516	0.677904	0.0768225	-0.0111301	-0.187524	2.01431			ABCA3	1.40712	-0.172777	0.956673	0.0287882
	ABCA5	0.733581	0.451163	1.72799	0.585606	0.714409	-1.26177			ABCA5	0.733581	0.451163	-1.2652	-1.1173			ABCA5	0.0261544	-0.831198			ABCA5	-1.70074	-0.620211	0.0400086	-0.931316	2.28317	-0.68063			ABCA5	-0.385585	-1.62586	0.853877	-1.06484
	ABCA9	-0.196061	-0.140425	-0.829293	1.52653	-0.276233	-0.788213			ABCA9	-0.196061	-0.140425	-1.99736	0.0932537			ABCA9	-0.563825	0.592284			ABCA9	3.48564	0.634539	1.2009	0.522713	0.188022	0.644971			ABCA9	-2.15648	-2.4352	0.910751	-3.35346
	ABCB10	0.364362	0.698385	0.531794	-0.25	1.54195	-0.640956			ABCB10	0.364362	0.698385	1.15086	-1.23629			ABCB10	-0.108924	1.40057			ABCB10	-0.186785	1.14223	0.923219	-0.8492	0.0366137	0.656642			ABCB10	0.437074	0.382413	1.08282	1.05448
	ABCB6	0.764686	2.11211	-0.224134	-0.00563129	0.498084	-0.553114			ABCB6	0.764686	2.11211	0.0959189	0.1619			ABCB6	-0.254736	-0.467864			ABCB6	0.178693	0.673358	0.563736	-0.935957	-0.566283	-0.460278			ABCB6	-1.03221	-0.390853	1.32583	1.90221
	ABCB7	-1.07077	-0.868798	3.63586	0.390281	4.39165	-1.00975			ABCB7	-1.07077	-0.868798	1.41181	0.314046			ABCB7	2.44193	-1.3232			ABCB7	-0.0994649	-0.77806	0.58716	0.793992	-1.10738	-0.451434			ABCB7	-5.93874	-8.12905	0.294794	-1.04295
	ABCB8	-0.512751	-0.427512	0.558264	-0.208553	-0.410434	-0.351031			ABCB8	-0.512751	-0.427512	-0.603208	-0.690955			ABCB8	1.36714	-1.38549			ABCB8	-0.896668	1.57571	-0.585385	0.72075	0.376156	0.9424			ABCB8	-0.515335	0.693378	0.944065	-0.630684
	ABCB9	0.725188	-0.473343	-1.0466	0.564502	-0.219117	-0.575024			ABCB9	0.725188	-0.473343	-1.16578	0.153118			ABCB9	1.44537	-0.670278			ABCB9	0.153869	0.0380798	-0.801179	-0.0353814	1.31473	0.443874			ABCB9	-2.34623	-1.54622	1.32503	0.37987
	ABCC10	0.209669	-0.866134	-0.63503	-0.0330986	-1.27157	0.225579			ABCC10	0.209669	-0.866134	1.60427	0.499788			ABCC10	0.00989237	0.205829			ABCC10	-0.260195	-0.277834	0.921337	0.0856274	0.71413	0.986585			ABCC10	-0.676543	-1.59566	-1.19063	-0.0435899
	ABCD1	-1.01533	0.187073	0.480577	0.675894	-2.12546	-0.892878			ABCD1	-1.01533	0.187073	-0.577365	2.12339			ABCD1	-0.508618	1.1665			ABCD1	-0.350384	0.0640369	0.228531	0.878107	-0.150133	0.584194			ABCD1	-0.656945	-0.0477456	0.815008	0.490824
	ABCD2	-0.0530551	-0.262793	0.711591	1.20502	0.308689	-0.923062			ABCD2	-0.0530551	-0.262793	-0.767535	0.0271984			ABCD2	0.255304	-0.166055			ABCD2	1.25427	0.0360504	0.64652	0.282206	1.28955	-2.13057			ABCD2	0.364947	1.93406	1.3021	1.23918
	ABCD3	1.1547	-1.2131	1.1451	-0.720444	-0.60392	-1.37145			ABCD3	1.1547	-1.2131	-0.383953	-0.634296			ABCD3	-0.930792	0.30536			ABCD3	0.462789	-0.8941	2.25246	-2.04442	0.015655	-0.454034			ABCD3	-0.232678	0.154724	2.08319	0.599831
	ABCF2	-1.03499	-0.37428	0.0634873	-1.87852	-0.631187	-1.7717			ABCF2	-1.03499	-0.37428	-0.203394	-1.59081			ABCF2	-0.309792	-1.73859			ABCF2	-1.21434	-1.72083	1.23543	0.734914	-1.84132	0.510612			ABCF2	-0.223903	0.86234	-0.931426	-0.467846
	ABHD10	-0.825709	2.4427	0.172242	1.81179	-0.772065	-1.7022			ABHD10	-0.825709	2.4427	-0.0637472	0.139558			ABHD10	0.916277	1.39727			ABHD10	0.967805	0.943838	-1.07683	1.78946	0.748881	1.15578			ABHD10	-0.445288	2.24896	1.43025	0.878742
	ABHD11	-1.90167	2.21092	-0.00678948	0.387765	-1.28835	-0.889472			ABHD11	-1.90167	2.21092	0.167056	-0.745221			ABHD11	-1.79355	-1.06123			ABHD11	-0.475251	-0.286064	0.477712	-1.67687	-0.792382	0.44898			ABHD11	-0.527052	0.185002	-1.02856	0.0404322
	ACAA1	1.47714	-1.58724	-0.228058	-1.70663	1.80905	-1.32437			ACAA1	1.47714	-1.58724	-0.470271	-1.67719			ACAA1	-0.570015	-0.427891			ACAA1	0.90327	0.332535	-0.104577	-0.268777	-0.158553	-0.0778078			ACAA1	-1.50589	-1.49094	0.851285	-0.802708
	ACAA2	-1.20588	0.572632	0.929032	-0.841993	-0.543142	-0.562103			ACAA2	-1.20588	0.572632	0.733201	-1.82025			ACAA2	-1.36977	-1.33261			ACAA2	0.348859	-0.523257	0.222502	-0.0127812	1.26055	-0.555892			ACAA2	0.349737	-0.198813	-0.322195	-1.18288
	ACACA	2.13927	3.80828	4.16552	2.62019	1.83159	4.20793			ACACA	2.13927	3.80828	2.35453	2.52285			ACACA	0.842201	2.31512			ACACA	1.55662	1.18368	-1.38008	-3.20037	-1.30545	-1.74839			ACACA	-1.91771	-0.88309	-1.47642	0.452075
	ACACB	1.11891	0.583754	-0.495604	0.928122	0.226153	-0.773537			ACACB	1.11891	0.583754	-1.63605	-0.365027			ACACB	-0.127913	1.47568			ACACB	-1.32792	0.643205	-0.603219	1.2753	-0.0273991	0.577951			ACACB	-0.0331796	-0.474883	-0.893784	-0.128455
	ACAD10	-1.82923	0.28899	0.75138	0.0738536	1.40182	0.140673			ACAD10	-1.82923	0.28899	-2.29888	-0.83923			ACAD10	-0.371947	1.16381			ACAD10	-0.30965	1.5731	0.0385406	1.1126	-0.545403	0.113186			ACAD10	-2.1843	-1.7057	-0.333741	0.934459
	ACAD11	-0.380219	0.0526551	0.908873	-2.0471	0.684158	0.0306185			ACAD11	-0.380219	0.0526551	-1.29847	1.01682			ACAD11	-0.119209	0.646269			ACAD11	0.912479	0.35227	0.199522	-0.608504	-1.0401	-0.20236			ACAD11	-0.717245	-0.896111	-0.556474	-0.610464
	ACAD8	0.701615	0.330682	-0.135458	-0.0613501	-0.344422	-0.145444			ACAD8	0.701615	0.330682	-0.0703802	0.964292			ACAD8	0.433047	-1.25758			ACAD8	0.473723	-1.22768	-0.5572	-2.15	0.272936	0.545504			ACAD8	-0.0522071	0.0909933	-0.373178	-0.253427
	ACAD9	-3.53704	-4.97488	2.94587	-0.899383	0.884726	3.16314			ACAD9	-3.53704	-4.97488	-0.596002	-1.13015			ACAD9	1.39549	-0.00331961			ACAD9	-4.72046	-2.5879	-2.80568	-0.590797	-2.68638	-1.9232			ACAD9	-3.34242	-2.03042	0.550829	0.960439
	ACADL	-1.12794	0.140088	0.461011	-0.700126	-1.49071	0.395386			ACADL	-1.12794	0.140088	0.697186	0.384427			ACADL	0.691802	0.325247			ACADL	-0.407802	-0.376575	1.55008	-0.000357664	0.566859	0.15703			ACADL	-1.0434	-0.579124	-0.54062	-0.826924
	ACADM	1.49702	0.760944	-0.617548	-2.38205	1.01254	0.955472			ACADM	1.49702	0.760944	-0.413172	0.0300795			ACADM	0.883202	2.00527			ACADM	-1.10563	-0.186686	-1.41692	0.397566	-0.295272	-0.0976922			ACADM	1.00212	0.520319	-0.497859	-0.0650984
	ACADS	1.41672	-0.645526	0.179535	-0.533522	0.0855402	0.6965			ACADS	1.41672	-0.645526	-0.126195	-0.860895			ACADS	-0.916094	1.86211			ACADS	0.134122	-1.08831	-1.26526	0.918084	1.17092	-0.389874			ACADS	0.228142	0.120911	1.26834	0.595219
	ACADSB	0.270269	-0.74278	0.963296	-0.0933935	-0.531541	-0.743406			ACADSB	0.270269	-0.74278	1.08997	-1.36277			ACADSB	-0.444059	-1.0022			ACADSB	-0.870556	2.00337	-1.14265	0.39828	-0.16698	2.21528			ACADSB	-0.793122	0.233256	1.24538	0.628324
	ACADVL	-0.382155	0.297129	-1.96287	-0.282884	-0.715043	-0.735705			ACADVL	-0.382155	0.297129	0.573675	-0.979163			ACADVL	0.284076	-0.836353			ACADVL	0.884511	0.766726	1.25915	0.480323	0.0829421	0.243693			ACADVL	-0.948005	-1.12402	-0.479501	0.148132
	ACAT1	1.37758	0.34015	-0.0573509	0.00870796	1.24504	0.132419			ACAT1	1.37758	0.34015	-0.587151	-0.0525197			ACAT1	0.348035	-1.47027			ACAT1	-0.673104	-0.0145717	-0.483272	-0.28539	-0.766573	-0.527181			ACAT1	-0.978932	-1.25408	-1.70613	2.08307
	ACCS	0.121736	1.19777	-0.421884	1.90243	0.745339	-0.101767			ACCS	0.121736	1.19777	0.472602	0.72434			ACCS	0.637336	0.195375			ACCS	1.87743	-0.674598	-2.10329	0.365556	0.440639	1.19699			ACCS	0.654951	0.205295	0.102843	-1.6859
	ACLY	-4.04046	1.90641	-2.48455	-1.27076	-1.24965	1.65777			ACLY	-4.04046	1.90641	-2.86614	0.0036596			ACLY	1.97895	-0.882273			ACLY	-0.817289	0.585515	-1.43822	-0.872766	-0.637173	1.49892			ACLY	-4.55549	-1.3781	1.23016	3.71331
	ACN9	-3.65755	-0.298727	-0.0259697	-1.08408	-0.407201	0.870645			ACN9	-3.65755	-0.298727	-1.2827	-2.00518			ACN9	-1.56542	-2.11665			ACN9	-0.843255	-1.48791	0.435136	-0.665026	-0.577126	-2.47978			ACN9	0.400775	-0.856219	-0.513783	0.234553
	ACO1	-0.180436	0.940184	1.32591	0.523187	0.00988487	0.152357			ACO1	-0.180436	0.940184	-0.546614	0.843416			ACO1	-1.01099	-0.605156			ACO1	0.0366765	1.1179	0.451163	-0.982348	-0.9143	-1.75071			ACO1	-0.259271	-0.693277	0.190439	0.118176
	ACO2	-1.28186	1.12814	2.0611	-0.251843	0.399943	3.01026			ACO2	-1.28186	1.12814	0.781225	2.60402			ACO2	-1.64078	-2.2197			ACO2	-0.442172	1.27284	-1.68514	0.0013415	0.0679518	-1.99596			ACO2	-2.32004	-1.11994	-0.733004	1.60792
	ACOT13	1.05988	-1.25834	-0.648693	0.0655112	-2.19316	0.461133			ACOT13	1.05988	-1.25834	-0.827166	-0.0904083			ACOT13	1.88582	-1.5409			ACOT13	0.212634	0.186125	-0.705268	-0.406368	-0.968943	-0.24023			ACOT13	0.022789	-0.326964	1.18246	0.436895
	ACOT2	0.281527	0.748538	1.12535	0.47048	-0.0337049	-0.137848			ACOT2	0.281527	0.748538	-1.29271	-1.5886			ACOT2	-0.632111	-0.90405			ACOT2	0.207638	1.49485	1.09552	0.494837	0.631752	-0.502408			ACOT2	0.729558	-0.345013	0.0625042	-0.284942
	ACOT7	1.24974	-0.13774	0.115883	1.39422	0.242579	2.77108			ACOT7	1.24974	-0.13774	-0.999302	0.710323			ACOT7	0.76421	-0.244112			ACOT7	-0.157764	-0.577031	0.467545	-1.71491	-0.832718	0.122275			ACOT7	0.622557	1.40456	-0.604476	0.684982
	ACOT9	1.81474	0.437607	-0.846558	-0.0492036	0.0116917	0.503552			ACOT9	1.81474	0.437607	-1.30086	-0.078377			ACOT9	-0.501997	0.625607			ACOT9	0.944783	-0.313708	-1.40047	-2.07046	-0.414873	-1.13952			ACOT9	-0.0997399	-0.803384	-0.779788	0.0917326
	ACOX1	1.44616	2.23396	-0.556758	-1.11998	-0.609138	0.551588			ACOX1	1.44616	2.23396	-0.697962	-0.355217			ACOX1	1.05328	-0.413243			ACOX1	-0.56155	1.96616	-0.482099	1.30195	-0.709928	-1.38572			ACOX1	-0.261336	-0.929977	1.51929	1.14952
	ACOX3	1.13655	0.350651	-0.458131	-0.236904	1.0891	-2.96618			ACOX3	1.13655	0.350651	0.338885	1.67361			ACOX3	0.047352	2.79304			ACOX3	0.399758	-1.27789	-0.611452	-0.114252	0.0384561	-1.81316			ACOX3	2.48816	-0.971285	-0.80949	-2.12383
	ACP2	-0.807578	-0.76072	-0.510198	-1.08984	-0.0205371	-1.3163			ACP2	-0.807578	-0.76072	0.327983	-0.0839023			ACP2	0.464168	1.64494			ACP2	-0.951032	-0.836556	-0.262189	-0.075893	-0.380197	-1.73445			ACP2	-0.314671	0.835524	0.493399	-0.489028
	ACP5	-1.42658	0.865046	-2.22344	0.545638	1.39417	-1.38099			ACP5	-1.42658	0.865046	-1.01171	-0.115212			ACP5	-0.740681	-0.196161			ACP5	0.0568571	0.167104	-0.422895	-0.3248	1.06158	1.46639			ACP5	1.57762	-0.632612	-0.664966	0.490993
	ACP6	-0.529509	-1.79334	1.75558	0.590779	-0.350529	-0.97691			ACP6	-0.529509	-1.79334	0.299619	-0.261742			ACP6	0.697267	0.86841			ACP6	-0.113515	0.322046	0.774937	-0.3212	-0.972107	0.514848			ACP6	-0.727641	-0.601697	0.489236	0.00121553
	ACPP	0.451021	0.896959	1.41491	-1.17322	-0.668177	-0.218772			ACPP	0.451021	0.896959	0.284637	0.282798			ACPP	0.232926	-2.58154			ACPP	-2.60845	-0.162033	-2.66834	1.95891	-1.03879	0.602426			ACPP	0.539998	-0.763893	-0.814286	-0.639937
	ACSF2	2.03625	0.585545	1.04586	0.0760102	0.904475	1.1218			ACSF2	2.03625	0.585545	-0.913292	0.574337			ACSF2	-0.568658	-0.176484			ACSF2	-0.393482	0.626344	-0.431943	0.456095	0.640273	0.0797461			ACSF2	-0.938782	-1.87112	0.0549673	-0.620495
	ACSF3	0.56982	0.889711	0.913013	-0.99714	0.446289	-0.17809			ACSF3	0.56982	0.889711	-0.564702	-0.750384			ACSF3	-0.0159068	-1.28466			ACSF3	0.530218	-0.787094	1.663	0.195841	0.977801	1.46509			ACSF3	-0.113953	1.72734	-0.542402	8.14529e-05
	ACSL1	0.0954545	0.974571	1.17267	0.413506	-0.318861	0.151782			ACSL1	0.0954545	0.974571	-1.18519	-0.308873			ACSL1	-0.778477	-1.9089			ACSL1	-0.843632	-0.641526	-0.127683	1.14187	0.877734	-0.799702			ACSL1	-0.717312	1.72748	0.872291	0.795745
	ACSL4	-1.76506	2.61359	1.44864	-0.64794	1.71498	1.23577			ACSL4	-1.76506	2.61359	-1.10978	-1.54334			ACSL4	-1.48906	1.07638			ACSL4	-1.19491	0.693792	1.25365	0.968368	-1.90413	-1.6327			ACSL4	0.291469	-2.1613	-1.90992	-1.42284
	ACSL6	-0.687945	-0.0298722	0.791778	-0.902762	0.163978	-0.779137			ACSL6	-0.687945	-0.0298722	-1.21953	-0.320142			ACSL6	-0.86793	-0.201187			ACSL6	0.357763	-0.624673	0.762555	-1.44956	1.62135	-0.164209			ACSL6	-0.848881	-0.818465	0.682426	-1.27577
	ACSM1	0.738643	-0.40066	-0.968375	-0.0704461	-0.676721	-0.336684			ACSM1	0.738643	-0.40066	-0.120812	-0.361094			ACSM1	-0.365526	1.57093			ACSM1	0.379139	-0.141122	-0.787328	-1.62311	-0.646746	-0.185605			ACSM1	0.43671	-2.17143	-0.0581172	0.0729284
	ACSM2A	1.3692	-1.18875	-1.66454	-2.09552	-0.598882	0.202043			ACSM2A	1.3692	-1.18875	-0.220943	-1.18223			ACSM2A	0.508227	2.23387			ACSM2A	-0.65895	-0.039904	-0.179986	1.11492	-1.15042	-0.326316			ACSM2A	-1.04898	-0.490505	-0.804101	-2.05661
	ACSM3	0.379832	1.48118	-0.096384	-0.640948	-0.537415	-0.18069			ACSM3	0.379832	1.48118	1.25621	0.393039			ACSM3	-1.04389	-0.901968			ACSM3	2.22569	-0.625537	-0.307309	-2.90406	0.82563	0.494381			ACSM3	0.23716	0.970134	-1.04251	-0.918682
	ACSM5	0.396458	-2.32874	0.0375105	-0.88936	-0.0025839	-1.02384			ACSM5	0.396458	-2.32874	-0.350637	1.20575			ACSM5	-0.0323757	-0.739203			ACSM5	0.428943	0.875517	0.235896	-0.781833	1.08489	0.770229			ACSM5	1.01063	0.44839	-0.0644403	0.456958
	ACSS1	0.378904	-0.458635	0.270262	-0.846336	-0.902908	-1.68718			ACSS1	0.378904	-0.458635	-0.500138	0.156107			ACSS1	1.81626	-0.13378			ACSS1	-0.0397327	-1.0415	0.732808	0.783965	-0.664226	-0.219779			ACSS1	-1.1599	-0.721257	-0.752204	-1.25907
	ACSS3	0.447136	0.0290506	-0.377502	-0.776963	2.44725	2.44726			ACSS3	0.447136	0.0290506	0.357347	1.26592			ACSS3	-1.07767	0.549763			ACSS3	0.572855	1.2669	0.688457	-1.76387	0.601184	1.10045			ACSS3	-1.23575	-0.102665	0.0922514	-0.374553
	ACTR5	0.646382	-0.562767	-0.483998	0.407998	-0.873862	1.05462			ACTR5	0.646382	-0.562767	-1.28994	-0.19343			ACTR5	-4.17186	1.45015			ACTR5	1.34017	-1.26881	-0.56046	2.60692	-0.317851	-0.347413			ACTR5	-2.92893	0.187435	-2.33662	2.04476
	ACYP2	0.333618	-0.287878	0.527345	-0.316363	-0.161095	0.306899			ACYP2	0.333618	-0.287878	0.689444	0.316225			ACYP2	2.31721	0.24038			ACYP2	-0.127393	-0.40067	0.111191	-0.0325588	0.411974	-0.486798			ACYP2	1.11428	-0.736849	-0.714219	0.11791
	ADA	-0.577679	0.686415	1.00878	-0.770325	-0.0552648	1.03435			ADA	-0.577679	0.686415	0.276217	0.77749			ADA	0.107388	0.196544			ADA	-1.11884	2.51092	-0.316066	-0.260781	1.23321	-0.591755			ADA	-0.00443885	0.0393618	-1.56493	1.36624
	ADAM15	-0.301695	-0.15576	1.28983	-0.587873	-1.02002	-0.33601			ADAM15	-0.301695	-0.15576	-0.234051	1.5894			ADAM15	1.88483	0.930206			ADAM15	0.869016	-0.509921	-0.252274	-0.0212658	-0.242214	-1.44793			ADAM15	-0.0285399	0.812855	0.0388607	0.0547097
	ADAM8	0.0677663	0.328161	-0.671598	0.894007	-1.23934	0.504022			ADAM8	0.0677663	0.328161	0.719266	-0.982731			ADAM8	0.293665	-0.535874			ADAM8	1.0912	-2.26481	1.73888	0.474477	0.265839	-0.0392499			ADAM8	1.12533	0.0128993	1.19425	-0.245877
	ADCK1	1.72635	0.451961	-0.465441	0.259462	-0.781454	0.436368			ADCK1	1.72635	0.451961	0.127741	-0.315081			ADCK1	-0.00347402	0.395712			ADCK1	-0.170238	-0.018758	-0.474279	1.44865	-0.121267	1.0871			ADCK1	0.185076	-1.17875	-0.0885558	-0.232516
	ADCK2	-0.377369	1.61243	-0.570174	0.754433	0.918439	-1.30509			ADCK2	-0.377369	1.61243	1.84962	-0.393692			ADCK2	-0.199178	0.558076			ADCK2	-2.37468	0.301489	-0.31874	0.113264	-0.788897	0.847018			ADCK2	0.452755	-0.229581	1.21949	0.321599
	ADCK3	-0.251655	-0.620929	0.479394	-1.63587	-0.606875	-0.507686			ADCK3	-0.251655	-0.620929	1.28839	1.07388			ADCK3	-0.225431	3.121			ADCK3	-1.49268	-0.769795	0.309778	-1.09872	0.239633	3.16437			ADCK3	0.776916	-0.512471	0.840234	-0.586215
	ADCK4	1.4556	0.932581	-0.405959	-1.00576	0.621945	-1.91454			ADCK4	1.4556	0.932581	-1.18976	-0.76711			ADCK4	1.1323	-0.114219			ADCK4	-2.26224	0.942128	-0.089651	0.541481	0.09405	-1.68745			ADCK4	0.157136	-0.588043	0.22261	-0.418319
	ADCK5	-0.0972857	-0.531441	0.0900927	-0.569466	0.261024	0.426285			ADCK5	-0.0972857	-0.531441	-0.383318	-1.0176			ADCK5	-0.45233	0.0256977			ADCK5	-0.260895	0.361944	-0.911454	2.59448	0.510476	-0.996421			ADCK5	1.00867	0.836579	-0.786138	-0.0112073
	ADHFE1	-0.35508	0.0210999	-0.369075	0.949417	-0.329763	-0.806145			ADHFE1	-0.35508	0.0210999	-1.71823	-1.46832			ADHFE1	0.64838	-0.820471			ADHFE1	0.263871	-0.655068	0.507181	2.34148	-1.01912	-1.70267			ADHFE1	-0.928039	-0.692753	-2.4424	0.317751
	ADI1	-0.38374	-0.966871	-0.536685	0.183476	0.196683	-1.65114			ADI1	-0.38374	-0.966871	0.665018	0.437331			ADI1	0.263315	-1.27904			ADI1	-0.20908	-1.32017	-0.534027	-1.39466	0.746248	0.443433			ADI1	1.00538	0.155512	-1.4343	-1.87627
	ADRB2	1.17558	1.35794	-1.28348	1.46949	-0.117218	1.89601			ADRB2	1.17558	1.35794	2.34344	-0.964119			ADRB2	-1.38061	2.08718			ADRB2	-1.10671	-0.53131	0.728628	0.325908	-0.353016	-0.0924249			ADRB2	-0.0734409	-0.433234	-0.27724	0.552598
	AEBP2	-2.44721	-3.77113	-0.465881	-1.37078	-0.333044	-0.348586			AEBP2	-2.44721	-3.77113	0.359545	-1.52732			AEBP2	-0.435499	-1.9963			AEBP2	1.0233	-0.606649	-0.253449	1.13565	0.480276	0.476138			AEBP2	0.718272	0.516361	-0.344956	-1.03527
	AFG3L2	-0.694526	0.752487	2.08266	-1.61766	0.437764	-0.117056			AFG3L2	-0.694526	0.752487	-4.71619	-2.42427			AFG3L2	-2.63192	-2.88544			AFG3L2	1.90649	0.644336	-2.72529	-1.90153	-2.20223	-0.867352			AFG3L2	0.668486	0.100425	-1.28753	0.537323
	AGA	-1.00295	0.588365	-0.952728	-0.74977	0.339062	-0.149467			AGA	-1.00295	0.588365	0.953461	0.872772			AGA	-0.0995849	-0.10971			AGA	-0.0745273	0.82987	0.131028	1.09434	1.57359	-1.1583			AGA	-0.414121	0.59254	0.912794	1.39785
	AGGF1	1.14192	0.572228	-0.286872	-0.804122	0.491164	-1.69006			AGGF1	1.14192	0.572228	1.96306	0.614493			AGGF1	0.360253	-2.5851			AGGF1	-0.739439	1.38979	-1.15122	-1.58278	2.19099	2.93306			AGGF1	0.910621	0.755582	-1.71374	0.491443
	AGK	-4.77103	0.436734	0.0648891	-0.320732	-1.6181	-0.516961			AGK	-4.77103	0.436734	-1.02712	-0.071412			AGK	-1.92502	-0.744242			AGK	0.25799	0.333576	-0.576588	-2.77633	0.112444	-1.28866			AGK	-0.0496667	0.536428	-0.735439	0.0261752
	AGMAT	0.676288	-1.89655	-1.12859	0.945151	1.59898	-0.178731			AGMAT	0.676288	-1.89655	1.46685	-1.23489			AGMAT	0.139109	0.777867			AGMAT	1.28831	-1.09961	-0.849745	-1.16179	-1.73169	-1.75445			AGMAT	0.407416	-0.0886356	0.716499	-0.233493
	AGPAT5	-0.421867	-0.616062	-0.602517	-0.512276	-0.326934	1.19497			AGPAT5	-0.421867	-0.616062	0.140074	-0.268579			AGPAT5	-1.59077	1.45661			AGPAT5	1.05737	-1.50876	-1.49401	-2.38254	-0.519006	1.19555			AGPAT5	-2.29141	-3.56698	3.14019	0.80285
	AGR2	-1.44097	-0.665101	0.60293	0.828723	-0.304545	-0.859618			AGR2	-1.44097	-0.665101	0.00869693	-0.272324			AGR2	0.658603	-0.817581			AGR2	0.528044	-0.319999	-0.985518	-0.555524	-0.141134	-1.15955			AGR2	-1.66452	0.155622	0.434142	1.46036
	AGXT	0.727092	-0.233956	0.246461	1.31471	-0.272634	0.542863			AGXT	0.727092	-0.233956	1.58507	0.698766			AGXT	0.0419498	-0.238814			AGXT	-0.197508	-0.205569	-0.166518	-0.456807	1.09835	0.889549			AGXT	0.884891	-0.11751	-0.0909037	1.44249
	AGXT2	-0.824979	-0.65257	0.288835	-0.772159	-0.929619	-0.55284			AGXT2	-0.824979	-0.65257	-1.09983	2.01798			AGXT2	1.59335	0.600361			AGXT2	-1.91174	-0.161116	-1.54647	-0.368241	0.244553	-1.62872			AGXT2	2.37281	2.37324	-0.830223	-0.343633
	AHCY	4.63772	-0.712894	-4.76127	-1.411	-3.56302	2.08658			AHCY	4.63772	-0.712894	-3.35736	0.934736			AHCY	-0.839006	-0.302757			AHCY	-1.77091	-1.50989	0.908318	1.96946	-1.4804	1.64284			AHCY	-4.61536	-5.37201	1.47382	-1.17153
	AHCYL1	3.20543	2.84362	2.76969	0.46702	3.83319	2.87858			AHCYL1	3.20543	2.84362	1.34625	1.64773			AHCYL1	4.01122	2.60226			AHCYL1	3.33913	0.758422	-1.33946	0.436131	2.15483	-1.69417			AHCYL1	-1.95843	-0.364287	-2.0651	-0.488089
	AHNAK	0.45119	-0.469052	-1.37909	0.896686	-0.802049	2.08385			AHNAK	0.45119	-0.469052	-0.4442	0.237903			AHNAK	0.270863	-0.991194			AHNAK	0.134829	-1.05376	0.21789	-0.715427	-1.11134	-1.19212			AHNAK	1.2857	1.02906	0.131545	-0.339501
	AIFM1	0.023951	-2.04696	-3.6759	-3.86496	-5.55465	-3.34319			AIFM1	0.023951	-2.04696	-1.7247	-5.30931			AIFM1	-1.69449	-2.59463			AIFM1	-1.07694	0.27192	-0.990575	-0.731567	0.685218	0.551573			AIFM1	-1.55834	-2.24687	-0.87096	-1.41713
	AIFM2	0.780537	0.0731857	-1.19809	2.14257	0.426947	-0.266817			AIFM2	0.780537	0.0731857	0.888523	1.11545			AIFM2	-0.175918	0.545892			AIFM2	-0.682415	-0.0763223	-0.774849	0.921169	0.511111	1.2168			AIFM2	0.0848598	0.476033	0.67526	-0.212917
	AIFM3	0.901088	-0.551211	-2.13301	-0.0868042	0.400287	-1.6308			AIFM3	0.901088	-0.551211	-1.16106	-0.647742			AIFM3	-0.969357	-1.2508			AIFM3	-0.54381	-0.453972	-0.948744	0.2983	0.698168	0.545108			AIFM3	0.0991516	-1.83053	-0.304075	1.30156
	AK2	0.832696	1.7687	-2.17671	0.12952	-0.66133	0.537168			AK2	0.832696	1.7687	0.47165	3.36062			AK2	0.551338	1.18701			AK2	-0.520777	0.460477	1.02593	0.459832	1.14679	2.56817			AK2	1.1662	-0.0106283	-0.03393	1.34564
	AK3	-0.508588	1.52716	-0.642842	0.634496	0.0140646	-1.9774			AK3	-0.508588	1.52716	-1.53623	-0.757959			AK3	0.220518	1.84368			AK3	-0.398924	-0.411377	-0.0761233	0.853536	-1.94405	-0.829458			AK3	-1.61852	-0.0686083	-1.1861	2.26654
	AK4	-0.943837	-2.2533	1.10033	2.31239	-3.03231	-0.098686			AK4	-0.943837	-2.2533	-0.90698	0.559473			AK4	-0.833131	-0.00550715			AK4	0.472331	0.713283	2.04818	0.695966	0.103664	0.712995			AK4	-0.235903	-2.54466	0.42296	-0.329758
	AKAP1	0.43717	-0.424343	-0.207146	-0.900875	-0.617477	1.4969			AKAP1	0.43717	-0.424343	-0.447306	-0.938287			AKAP1	0.310339	-0.697155			AKAP1	0.355237	0.00541718	1.30899	0.663891	0.739461	-0.225637			AKAP1	0.23022	-1.23035	0.56115	0.263674
	AKAP10	1.37899	1.99856	2.56487	1.99726	0.456177	1.84976			AKAP10	1.37899	1.99856	0.946263	0.337707			AKAP10	0.57202	0.307315			AKAP10	-0.641338	0.420084	-0.265764	0.328997	0.939097	0.430381			AKAP10	1.48092	0.424632	0.312547	0.152375
	AKR1B10	-0.0598739	-0.201694	-1.66714	0.498821	-0.197718	0.268077			AKR1B10	-0.0598739	-0.201694	0.654222	0.500135			AKR1B10	-0.183388	-0.621684			AKR1B10	0.124156	0.106485	-0.0993456	-0.504145	-0.883875	0.226592			AKR1B10	2.67888	1.40368	-1.07977	1.15442
	AKR7A2	-1.29463	0.137833	-0.217181	0.226575	-0.378409	-0.147312			AKR7A2	-1.29463	0.137833	1.24028	-1.02169			AKR7A2	-0.588464	-1.64414			AKR7A2	0.607076	-0.187383	0.818942	-0.145082	-0.0325551	0.78381			AKR7A2	0.934821	-0.630978	0.661726	-0.174861
	ALAS1	0.550241	-0.317978	-1.48983	-0.682639	-1.65004	-0.00532643			ALAS1	0.550241	-0.317978	-0.749601	-0.126682			ALAS1	-1.10382	-1.55292			ALAS1	-0.51853	1.02894	0.955106	-0.287671	-0.48155	0.846215			ALAS1	-0.53414	1.21284	-1.62911	0.78694
	ALAS2	0.305861	-0.386186	0.918129	-1.01523	-0.975211	0.608497			ALAS2	0.305861	-0.386186	-0.583975	-1.88027			ALAS2	-1.09957	0.274287			ALAS2	-0.68233	0.604361	0.154532	-0.788858	-0.936696	0.626146			ALAS2	1.47023	-0.0543292	0.244689	-0.232415
	ALDH18A1	0.398576	1.50722	2.60196	-1.09286	-0.803853	-3.41688			ALDH18A1	0.398576	1.50722	-1.63298	-0.246208			ALDH18A1	-0.45879	-1.75681			ALDH18A1	-1.38188	0.215869	-0.52109	0.711597	-0.852173	0.699092			ALDH18A1	-4.20849	-5.56511	-0.513021	1.63238
	ALDH1B1	-1.36255	0.510781	0.11814	-0.294397	0.316985	1.07669			ALDH1B1	-1.36255	0.510781	-0.641171	-0.934927			ALDH1B1	1.65074	-1.3408			ALDH1B1	-0.909639	0.430362	-1.86877	0.803388	-0.223797	0.555797			ALDH1B1	0.364161	-3.10133	1.58559	0.0305962
	ALDH1L1	-1.35493	0.624489	0.771679	-1.48199	0.221481	-0.0782443			ALDH1L1	-1.35493	0.624489	-0.122918	-0.387187			ALDH1L1	-0.428442	-0.973764			ALDH1L1	-0.659417	-0.212587	-1.11714	0.726439	-0.470108	0.860859			ALDH1L1	-0.143463	-0.116815	0.00630748	-0.459733
	ALDH1L2	0.0185979	0.994592	1.37123	-0.312727	0.551995	-0.357251			ALDH1L2	0.0185979	0.994592	-0.905322	-0.4899			ALDH1L2	0.591654	1.81667			ALDH1L2	-0.601047	-0.869175	-0.496338	-2.20973	1.6302	0.338155			ALDH1L2	-0.452865	-1.00525	1.43592	-0.119808
	ALDH2	-0.472423	-0.151554	-1.42742	0.577672	0.384617	-0.115353			ALDH2	-0.472423	-0.151554	0.348593	-1.03536			ALDH2	-0.255917	0.0706255			ALDH2	-0.228871	-0.372119	-1.38656	-0.0459163	0.165443	-0.258178			ALDH2	-0.131111	0.876793	0.197979	-1.63674
	ALDH3A2	-1.36963	-0.281525	-1.0221	0.11821	1.22491	0.49983			ALDH3A2	-1.36963	-0.281525	0.732292	0.340988			ALDH3A2	0.0911528	1.21897			ALDH3A2	-0.279081	-0.148883	-0.284519	-0.0388234	-0.0366178	-0.694927			ALDH3A2	-0.199084	0.944333	-0.0631798	0.583267
	ALDH4A1	-0.682225	-0.371255	0.974195	0.597376	0.607361	0.900884			ALDH4A1	-0.682225	-0.371255	0.599614	-0.870526			ALDH4A1	-1.62675	-2.1306			ALDH4A1	-0.310519	0.276287	1.18808	1.29573	-1.14911	-1.03972			ALDH4A1	0.854887	0.888518	-0.148599	0.592802
	ALDH5A1	0.711592	0.169535	0.0817732	0.407103	-0.0631149	-0.291823			ALDH5A1	0.711592	0.169535	1.28903	-0.556007			ALDH5A1	-0.774216	-0.139627			ALDH5A1	-0.381938	-0.193716	1.65855	-0.156187	0.374504	0.45684			ALDH5A1	-0.528829	-0.336196	2.28165	1.42807
	ALDH6A1	0.55505	2.66278	0.206685	1.43896	-0.24407	1.17501			ALDH6A1	0.55505	2.66278	-0.534673	0.0850396			ALDH6A1	0.599884	-0.679755			ALDH6A1	0.215775	-1.60327	-0.293144	0.910849	0.886288	0.749593			ALDH6A1	-0.163741	-0.398369	1.78198	-1.83516
	ALDH7A1	0.0401198	-0.226337	1.64397	-1.39847	-0.0550106	0.417217			ALDH7A1	0.0401198	-0.226337	1.11313	1.64514			ALDH7A1	0.992993	0.70809			ALDH7A1	1.457	-0.257737	-1.33495	-0.420431	0.470794	-0.108469			ALDH7A1	-0.862429	0.523409	-1.05011	-0.209528
	ALDH9A1	0.676234	-0.569214	0.861244	0.588154	-0.817395	-0.904236			ALDH9A1	0.676234	-0.569214	-0.0140929	-0.722411			ALDH9A1	0.182849	0.252953			ALDH9A1	1.08412	-0.835518	1.09091	0.136819	-0.295118	-1.62937			ALDH9A1	-0.834106	-0.100507	-0.244444	0.550174
	ALDOA	-2.72707	1.95667	3.55388	-3.44429	0.87392	4.00781			ALDOA	-2.72707	1.95667	2.92827	2.12949			ALDOA	-1.56375	-0.0464851			ALDOA	2.02145	0.32541	-0.741384	0.174086	-0.948399	0.575785			ALDOA	-2.73008	-3.53381	-3.27177	-0.159963
	ALDOB	0.0470788	0.758621	1.11084	-0.196234	1.11887	-1.10727			ALDOB	0.0470788	0.758621	-0.854199	0.306877			ALDOB	1.42719	-0.134357			ALDOB	-0.943475	-0.261867	-0.554825	0.770682	0.728324	1.84627			ALDOB	-1.60695	0.194851	0.287774	0.557923
	ALDOC	-1.88422	3.87775	-0.168024	-0.830264	3.26613	-1.9997			ALDOC	-1.88422	3.87775	-1.55219	-0.35908			ALDOC	-0.373494	-0.412896			ALDOC	-0.70162	-0.145713	-0.315472	-0.443993	0.798116	-1.88609			ALDOC	-0.230477	-0.840343	-1.43388	0.604076
	ALKBH1	0.368849	-1.92001	0.206348	1.61623	-0.635069	0.78825			ALKBH1	0.368849	-1.92001	-2.10742	0.432543			ALKBH1	0.533737	-1.25054			ALKBH1	-1.83639	-1.09926	-0.103909	-0.750491	1.26662	-0.671733			ALKBH1	0.619456	-1.046	-1.43643	-1.10532
	ALKBH3	2.47421	-1.29761	0.74839	-0.0507969	-2.31956	-1.00381			ALKBH3	2.47421	-1.29761	-0.103466	-0.198231			ALKBH3	0.0353807	0.971182			ALKBH3	0.122401	0.164372	-0.20611	1.17654	-0.834482	0.117371			ALKBH3	0.23598	1.26418	1.46858	1.48266
	ALKBH7	-2.27213	-0.688022	0.323546	0.00762179	-1.31607	2.14477			ALKBH7	-2.27213	-0.688022	0.106768	0.942205			ALKBH7	0.4861	1.27508			ALKBH7	-0.794807	0.263694	1.08825	1.22661	0.54265	-0.848643			ALKBH7	-1.44084	-1.04187	-0.230639	0.00713288
	AMACR	1.42455	0.96151	0.0997994	0.0793903	1.58238	-0.156554			AMACR	1.42455	0.96151	0.0589914	0.269063			AMACR	-0.873464	-1.29091			AMACR	-1.35189	1.56161	-0.334764	0.650058	-0.778752	0.614644			AMACR	-0.406487	0.657003	-0.903419	0.0249775
	AMD1	0.605272	3.35379	1.78485	-2.31243	1.38485	0.513469			AMD1	0.605272	3.35379	1.13663	0.986107			AMD1	0.0443806	-2.1034			AMD1	-0.358075	-1.04703	-0.594171	-0.322367	0.550026	-0.964861			AMD1	-1.96127	-2.15532	-0.482463	-1.29337
	AMT	1.3798	-1.30264	1.49717	-2.39225	0.477607	0.815541			AMT	1.3798	-1.30264	3.02153	0.660618			AMT	-0.458978	-0.974532			AMT	0.29013	0.63828	-0.523908	-0.51023	-0.238612	-0.438313			AMT	-0.778311	0.265962	1.3494	-0.357278
	ANGEL2	-0.533189	0.526894	-0.919509	0.870349	1.72578	2.6025			ANGEL2	-0.533189	0.526894	0.870754	-2.14604			ANGEL2	-3.02576	-1.15361			ANGEL2	0.782119	-0.106581	-2.38805	-0.611978	-2.36262	-0.199612			ANGEL2	-1.21615	-0.906099	-0.851803	-0.55435
	ANKFY1	-0.481268	-1.26196	1.32536	-1.26488	-1.97948	-2.1209			ANKFY1	-0.481268	-1.26196	0.498328	-0.944558			ANKFY1	-1.2292	2.2413			ANKFY1	1.16888	-0.940838	-2.27761	0.548321	0.336649	-1.02069			ANKFY1	-1.7975	-1.43403	0.422177	-2.85409
	ANKRD27	0.837892	-0.479492	2.08374	-1.01775	0.0789449	-1.21251			ANKRD27	0.837892	-0.479492	0.119428	0.241345			ANKRD27	1.46555	0.36323			ANKRD27	0.244071	-0.63107	0.461223	-0.367465	-1.71321	-0.493929			ANKRD27	-0.234015	-0.114649	-0.811739	-0.372518
	ANKRD34C	0.850737	-1.30295	0.447988	1.02677	-0.386433	1.20693			ANKRD34C	0.850737	-1.30295	-1.06508	-0.889401			ANKRD34C	1.09928	-0.105933			ANKRD34C	-0.956861	-0.784496	0.835825	0.0989309	-0.209666	-1.29044			ANKRD34C	-0.398353	-0.231517	0.103874	-0.123355
	ANKRD36	-1.04301	-2.01954	-1.10751	-1.01317	0.678259	-0.962894			ANKRD36	-1.04301	-2.01954	-1.53021	-0.300871			ANKRD36	-0.569387	-1.44114			ANKRD36	0.51674	-0.113869	0.263364	0.105123	-0.393867	2.33851			ANKRD36	-3.39278	-0.12536	-0.767253	-0.648647
	ANPEP	0.185688	-0.277974	0.0220135	-0.164956	0.460052	0.913468			ANPEP	0.185688	-0.277974	-0.086898	-0.276001			ANPEP	-2.31634	-1.23573			ANPEP	-0.674599	0.0177904	-1.2004	-0.622455	-0.775606	-0.511175			ANPEP	0.503153	1.10268	1.05664	0.47742
	ANXA11	-0.0916875	-0.13748	-0.0432221	0.235861	0.343573	-0.0542527			ANXA11	-0.0916875	-0.13748	-0.557315	-0.338132			ANXA11	1.05795	0.368984			ANXA11	0.0277159	0.367274	-0.401493	-0.203374	-0.485524	-0.546545			ANXA11	-0.151395	-1.39993	-0.142775	0.600851
	AP1B1	-1.63462	0.912658	-0.364487	-0.400881	0.189531	-1.17721			AP1B1	-1.63462	0.912658	1.33713	-1.05759			AP1B1	1.48433	-0.763334			AP1B1	-0.285368	-0.807213	0.0362264	-1.4215	-1.02089	1.22937			AP1B1	-0.104626	0.892855	-1.20316	0.0751449
	AP1G1	0.172051	-3.08528	-0.989181	-3.53026	-0.290595	-0.178322			AP1G1	0.172051	-3.08528	1.97353	0.23784			AP1G1	-1.1881	1.01592			AP1G1	0.902178	0.505578	0.908386	-0.62174	-0.9773	1.22033			AP1G1	-0.152388	0.321758	0.0197145	-0.39515
	AP1M1	2.60684	0.156256	3.7466	-2.15187	-0.0617802	0.153886			AP1M1	2.60684	0.156256	0.406071	0.230631			AP1M1	0.317451	0.132871			AP1M1	0.543896	-1.87535	2.42362	0.188398	0.758973	3.17389			AP1M1	-2.02784	-0.773837	-0.733606	0.241676
	AP1M2	-1.39587	1.09096	0.133875	-0.0220961	-2.29716	-0.822098			AP1M2	-1.39587	1.09096	1.17295	-0.813132			AP1M2	-1.0606	-0.169499			AP1M2	-0.000979923	-0.097076	-0.6699	-0.939831	2.07518	-0.577953			AP1M2	-0.371257	-1.03256	0.258375	0.289325
	AP1S1	-0.602995	-1.92154	0.771772	-0.0414317	-1.19765	-1.13235			AP1S1	-0.602995	-1.92154	-0.293176	-0.489338			AP1S1	-0.472194	-0.862078			AP1S1	-0.0577567	-0.663894	0.684694	0.651797	-1.21004	-1.16618			AP1S1	0.379114	-0.90047	0.541057	-0.698968
	AP1S2	-1.08775	1.69189	-0.50895	1.07179	0.870624	1.9098			AP1S2	-1.08775	1.69189	1.45537	1.19827			AP1S2	-2.86251	0.298998			AP1S2	-1.22615	-0.930536	0.366155	0.136258	0.316086	-1.13498			AP1S2	1.87146	-0.257664	-1.03843	-1.36033
	AP1S3	-0.35205	-1.25444	0.124116	0.717689	1.216	-0.0215802			AP1S3	-0.35205	-1.25444	0.0494271	-0.427526			AP1S3	-0.829388	0.472497			AP1S3	0.0844206	-1.35452	-0.914541	1.31088	-0.922681	0.222603			AP1S3	0.0768766	1.65869	1.46924	-0.725991
	AP3B1	0.311895	0.209234	0.341091	0.332734	2.09638	-0.342933			AP3B1	0.311895	0.209234	-0.335371	0.203731			AP3B1	-2.69852	-0.230107			AP3B1	0.0535373	0.44401	-0.638382	-1.69106	-1.0422	-0.882731			AP3B1	-0.0552653	-0.494583	-0.47182	-0.659487
	AP3B2	-0.268066	-1.96587	0.681084	1.20776	-1.32566	-0.543767			AP3B2	-0.268066	-1.96587	0.868033	-0.334136			AP3B2	0.800759	1.20085			AP3B2	-0.31726	0.158013	-2.53274	-0.177764	2.58004	-0.558479			AP3B2	1.05551	-0.90451	-0.356078	2.49687
	AP3D1	-1.77509	1.24413	0.110601	1.62197	0.607844	1.28043			AP3D1	-1.77509	1.24413	-0.0841089	-0.830485			AP3D1	2.27636	0.536933			AP3D1	0.673868	0.345447	-1.24718	-0.136643	-0.459551	1.27905			AP3D1	-1.96169	-0.769404	1.12687	0.10933
	AP3M1	0.191647	0.0902321	2.22637	1.36492	-0.603677	2.22517			AP3M1	0.191647	0.0902321	1.24112	-0.250657			AP3M1	0.328697	0.491543			AP3M1	-0.287255	1.28692	-0.869123	-0.358576	-0.111534	-0.545475			AP3M1	1.30556	-1.91185	1.93308	1.73348
	AP3M2	0.21913	-1.75448	0.622775	-0.0749205	-0.785783	-0.491084			AP3M2	0.21913	-1.75448	-0.300856	0.0633511			AP3M2	0.15769	-0.336956			AP3M2	1.41967	-1.84198	-1.77387	-1.50063	0.220652	0.723296			AP3M2	0.53183	0.454132	1.1745	0.694312
	AP3S1	-0.102939	-1.47474	-1.52986	-2.34408	-0.170745	-0.901045			AP3S1	-0.102939	-1.47474	-0.703846	0.0159666			AP3S1	-0.00202805	-1.17263			AP3S1	0.746952	0.777545	1.35132	-1.84107	1.44845	-0.99388			AP3S1	-0.460238	0.75842	-1.54628	-0.260449
	AP3S2	-0.110903	-0.432662	-1.13903	0.47128	-0.368535	-0.747595			AP3S2	-0.110903	-0.432662	-0.460192	-2.18071			AP3S2	-0.66815	-0.752296			AP3S2	0.941311	-0.36437	-1.11118	1.11112	1.16813	-0.17955			AP3S2	-0.194845	0.714378	-0.746144	-0.582289
	AP4B1	-2.89403	-0.543876	-1.34022	-0.242056	-1.26923	0.464859			AP4B1	-2.89403	-0.543876	-2.93171	-1.18522			AP4B1	-0.0350861	2.62533			AP4B1	2.93546	1.12918	1.08365	-2.24154	0.764261	-0.64731			AP4B1	0.85262	-0.604552	-4.15942	-1.86425
	AP4E1	-0.248838	-0.919695	-0.495404	2.04289	-1.11613	0.311322			AP4E1	-0.248838	-0.919695	1.70075	1.12365			AP4E1	0.072352	0.403005			AP4E1	1.39969	-0.240268	0.680216	-1.2647	0.45434	-2.30022			AP4E1	0.584227	0.854129	-0.670557	-0.393301
	AP4M1	-1.4307	-0.305946	-2.99348	-0.891738	-1.05308	0.599789			AP4M1	-1.4307	-0.305946	0.966126	-0.423557			AP4M1	1.16018	1.22342			AP4M1	0.822161	-0.787996	-0.861812	1.03417	0.252254	-0.10321			AP4M1	0.417414	-0.439423	-0.299254	-0.15539
	AP4S1	-1.17246	-0.44317	-0.180252	-0.244865	-0.407779	-0.986808			AP4S1	-1.17246	-0.44317	-1.76317	-0.500011			AP4S1	0.190326	0.0768336			AP4S1	-0.0454724	1.08621	0.607772	0.83035	1.14247	-0.237978			AP4S1	0.663752	1.60457	-1.70034	-0.515777
	AP5B1	-0.770825	-1.77519	2.63514	1.33258	-1.04453	0.267368			AP5B1	-0.770825	-1.77519	0.114431	-0.739049			AP5B1	-0.960542	-0.00158918			AP5B1	0.0891655	0.0420029	-0.530444	1.01513	-2.50086	-1.74877			AP5B1	0.00435504	-0.149596	-0.708255	0.25144
	AP5Z1	-1.52454	0.513389	0.00626548	0.655757	-0.260188	1.19957			AP5Z1	-1.52454	0.513389	0.159829	-0.0329543			AP5Z1	-0.602538	1.99186			AP5Z1	0.285329	-0.169154	0.718935	0.0631507	-0.383926	2.32694			AP5Z1	1.34342	-0.565688	-2.07982	0.972353
	APEX2	-2.93319	-0.695853	0.692338	1.38273	1.95327	-1.23605			APEX2	-2.93319	-0.695853	1.10914	0.0501244			APEX2	0.0210955	-0.971723			APEX2	2.22189	-0.794819	-0.113703	-1.08707	0.29912	1.41732			APEX2	-0.230789	0.259474	0.352341	-0.75424
	APOA1BP	-0.759801	-1.16798	0.722229	-1.00041	1.01951	-1.006			APOA1BP	-0.759801	-1.16798	-0.965829	0.147361			APOA1BP	2.39955	-0.873938			APOA1BP	2.00246	-0.186598	0.49211	2.75044	-0.680849	-0.793186			APOA1BP	0.0836421	1.11018	-1.1732	0.919673
	APOO	0.817864	0.385208	-0.921354	0.353484	1.65195	1.20869			APOO	0.817864	0.385208	0.457158	0.623789			APOO	0.460742	0.501435			APOO	-1.12748	-1.64443	-0.348218	0.58289	-0.306018	0.106109			APOO	-1.66485	-0.8045	-0.546958	-0.7362
	APOOL	0.455952	-0.196079	1.3022	-0.542146	0.386408	-0.286832			APOOL	0.455952	-0.196079	0.484798	0.130878			APOOL	-0.733911	0.928971			APOOL	0.919894	0.406211	-1.32813	-2.01813	-0.311698	1.05101			APOOL	0.197649	0.516093	-2.01658	-0.435958
	APOPT1	0.977736	0.858146	-0.0629184	0.54822	-0.855923	-0.623869			APOPT1	0.977736	0.858146	0.159358	-0.251437			APOPT1	-0.644665	-0.814172			APOPT1	0.702467	-0.59575	-1.22754	-2.4951	0.899831	1.01337			APOPT1	-0.416035	0.568339	-0.393363	-1.62593
	AQP2	1.21087	-0.771498	1.45841	1.34931	1.89597	0.964511			AQP2	1.21087	-0.771498	0.3577	-0.209227			AQP2	0.874873	0.150844			AQP2	0.0202379	-0.318476	0.853362	-2.18524	-2.58671	1.3897			AQP2	1.29453	1.57967	2.05944	-0.0728627
	ARF1	2.81216	-1.19955	2.23678	2.20097	1.24667	1.72087			ARF1	2.81216	-1.19955	-1.19832	-1.3392			ARF1	0.773723	0.299218			ARF1	-1.30952	1.04016	1.74253	0.117845	-1.38388	2.29389			ARF1	-1.51061	-0.820525	0.582421	-0.773751
	ARF5	0.687232	0.0593145	-1.05244	-0.849843	-0.826091	0.46232			ARF5	0.687232	0.0593145	0.738018	0.538474			ARF5	-0.425349	-0.344877			ARF5	-0.0881118	-0.0480843	0.4938	0.724134	1.12631	-0.166707			ARF5	-0.453876	-0.664459	0.878888	0.576928
	ARFGEF1	0.44233	-0.278237	0.470446	-0.0643885	-0.342301	-0.512469			ARFGEF1	0.44233	-0.278237	-0.437557	0.651809			ARFGEF1	0.0963257	0.809575			ARFGEF1	-0.280007	-0.842849	0.759912	0.430892	1.54067	-2.3076			ARFGEF1	-0.952641	0.664162	0.308005	1.22504
	ARG2	-0.284097	-0.410136	-0.36272	0.0944041	-0.334581	1.30687			ARG2	-0.284097	-0.410136	-0.0326417	0.11517			ARG2	2.36297	1.35692			ARG2	0.344175	1.02681	-0.437784	-0.155425	-0.666051	0.630768			ARG2	-1.06823	0.3631	-0.960668	0.963878
	ARHGAP39	-0.422739	1.84106	-1.21332	-0.992354	-0.635429	-0.208738			ARHGAP39	-0.422739	1.84106	-3.08832	0.252478			ARHGAP39	0.304217	1.78439			ARHGAP39	0.994373	-2.34983	1.14972	1.89845	-2.94517	-0.366434			ARHGAP39	1.44649	0.0272633	1.52809	-0.747199
	ARL13A	0.294463	0.304221	1.26607	-0.0292741	-0.614614	-0.00271778			ARL13A	0.294463	0.304221	-0.016356	-1.52627			ARL13A	0.973775	0.868992			ARL13A	-0.162558	-0.0974549	-1.04014	-1.25022	0.953264	2.10761			ARL13A	1.52879	-2.08658	1.17281	-0.435412
	ARL2	1.58054	-3.01804	1.94115	-0.796412	0.808367	1.21376			ARL2	1.58054	-3.01804	1.39206	1.9439			ARL2	1.16536	-0.949064			ARL2	-0.442172	-2.7803	3.00716	-0.161868	0.383362	1.03259			ARL2	-2.05842	-8.5076	0.409524	-0.147292
	ARL8A	0.233956	-0.332835	-1.06047	0.41664	-0.306083	-1.45292			ARL8A	0.233956	-0.332835	-0.542157	1.16539			ARL8A	-0.115407	-0.00939188			ARL8A	1.50993	-1.08422	0.573619	-0.487001	0.740003	-0.202231			ARL8A	-0.216475	0.0598801	-0.229885	1.00597
	ARL8B	-2.78738	-3.74116	-0.332094	0.86373	0.000153536	-0.186474			ARL8B	-2.78738	-3.74116	-1.18158	1.47665			ARL8B	0.727547	-0.398065			ARL8B	0.71368	-0.535619	1.73911	0.336352	-0.0890341	0.648502			ARL8B	0.652844	-0.555881	0.0763857	-1.20455
	ARMC10	-0.593417	-0.684833	-0.8961	-0.380598	2.67285	1.37287			ARMC10	-0.593417	-0.684833	0.178112	-0.42985			ARMC10	0.174189	1.00441			ARMC10	1.11694	-2.47093	-0.321068	-1.01262	-0.85998	2.25205			ARMC10	0.321419	1.47929	0.180032	0.160082
	ARMS2	-0.291855	-0.152129	-1.43029	0.22051	0.576632	-0.415207			ARMS2	-0.291855	-0.152129	0.662514	1.31985			ARMS2	1.7682	-0.67534			ARMS2	-0.130916	0.140465	0.273222	-0.966657	1.05786	-0.344153			ARMS2	0.560157	1.99228	1.56403	-0.668303
	ARRB1	-1.52157	-0.625772	-0.687086	-0.418708	-1.74759	-0.595605			ARRB1	-1.52157	-0.625772	0.768588	1.33492			ARRB1	-0.0152166	0.693505			ARRB1	-0.559448	-0.966258	-1.12676	0.215936	-0.0431564	0.898166			ARRB1	-0.568403	-0.230467	-1.09073	-0.63106
	ARSA	-0.615521	0.474117	2.37316	-0.727506	-0.082389	-0.619136			ARSA	-0.615521	0.474117	0.309528	-0.0932372			ARSA	0.222559	-1.0895			ARSA	1.40453	-0.918159	0.981866	0.0791196	-0.93998	0.527175			ARSA	-0.477197	0.693279	-0.29072	-1.14611
	ARSB	0.696674	-1.19638	-0.140774	0.0519564	2.02804	-1.19134			ARSB	0.696674	-1.19638	0.0237282	0.264214			ARSB	-0.795721	-0.320767			ARSB	-0.762583	1.54938	-0.426925	0.118365	1.26848	0.276163			ARSB	-0.511302	0.121444	-0.311353	0.722601
	ARSD	-0.448081	1.20693	0.0783204	0.0978168	-1.31582	-0.536306			ARSD	-0.448081	1.20693	0.127896	0.956253			ARSD	-0.322164	-1.77445			ARSD	-0.563569	-0.362695	-0.137084	-0.128865	1.41264	0.813076			ARSD	-0.662879	-0.368036	-0.669777	-0.0582399
	ARSG	0.141819	-0.700126	0.266129	-1.61489	-0.360166	-0.189621			ARSG	0.141819	-0.700126	0.0786421	0.611256			ARSG	0.366978	-0.673156			ARSG	-0.434477	-1.51163	0.888147	0.243473	-0.276664	-0.316402			ARSG	-0.982988	-0.181267	0.19122	-1.72789
	ARSI	-2.80737	-1.04605	-0.787911	-1.90968	0.421153	-1.0239			ARSI	-2.80737	-1.04605	1.95253	-0.397482			ARSI	1.37514	2.08901			ARSI	1.56208	-0.561191	-1.43994	-1.17497	-1.5896	-0.452601			ARSI	0.442473	0.313247	-0.0398086	-0.302854
	ASAH1	-0.618542	-0.262427	-0.197362	-0.668513	0.144572	-0.0795768			ASAH1	-0.618542	-0.262427	0.0030714	0.294125			ASAH1	-0.315127	0.0225933			ASAH1	1.38108	1.57344	-1.81524	-0.354437	-1.51275	-1.50075			ASAH1	-0.365845	0.345453	-0.703289	3.30319
	ASAH2	0.124046	0.382279	-0.0174849	-1.38267	-0.782118	1.1288			ASAH2	0.124046	0.382279	-0.0920298	0.340235			ASAH2	-0.0964136	-1.02895			ASAH2	-1.16638	-0.882552	1.35726	0.596729	-1.2573	-0.125419			ASAH2	0.0752326	0.4694	1.61583	-1.63468
	ASL	-1.74578	0.728898	0.869334	0.251707	-0.284951	0.799709			ASL	-1.74578	0.728898	0.802304	-0.404546			ASL	0.671847	1.59587			ASL	-0.687137	0.286132	1.1261	1.38674	-1.05597	0.807327			ASL	-0.665359	-1.61609	1.81768	-0.990611
	ASS1	2.42875	-1.1289	0.649396	1.05192	-1.63477	-0.490565			ASS1	2.42875	-1.1289	-0.654638	1.84775			ASS1	-1.18815	-1.2094			ASS1	-0.631509	0.572042	-0.552545	0.992043	0.750292	-0.70238			ASS1	-1.3763	-0.80118	2.41829	-0.89392
	ASZ1	1.00182	-0.671537	2.24809	0.410795	0.728286	0.834096			ASZ1	1.00182	-0.671537	1.73655	0.32987			ASZ1	1.23909	0.324804			ASZ1	-0.0683685	-1.51719	-2.16681	2.74454	-1.35819	0.78776			ASZ1	-1.57832	-0.567235	-1.66988	1.26974
	ATAD1	-1.29927	0.579093	0.0649555	-0.407711	-0.769376	-0.77454			ATAD1	-1.29927	0.579093	-1.98234	0.472491			ATAD1	0.572552	0.0643224			ATAD1	-0.30187	-2.59076	-2.60207	-0.604371	1.00028	0.421949			ATAD1	0.557188	-0.292902	-0.254081	-1.76803
	ATAD3A	1.08609	0.667661	-0.473524	-0.0693039	-1.34741	1.52242			ATAD3A	1.08609	0.667661	-3.03989	-1.37943			ATAD3A	-1.61678	-0.555208			ATAD3A	0.0119214	-1.69743	-0.855176	0.0593625	-0.708731	-1.50974			ATAD3A	-1.34443	-2.39342	-0.291824	-1.85954
	ATAD3B	-0.224908	-1.13003	-1.7688	-0.227967	-3.31138	-2.55783			ATAD3B	-0.224908	-1.13003	-1.03849	2.48771			ATAD3B	-1.63076	-0.531032			ATAD3B	-1.0783	-2.38095	0.152944	-0.184942	-0.982179	2.20448			ATAD3B	1.07043	-1.65458	1.99431	0.321282
	ATF6B	-0.852096	-1.32736	-0.923404	-0.36104	-1.73477	-0.055806			ATF6B	-0.852096	-1.32736	-0.621717	0.203939			ATF6B	-2.12213	-0.155849			ATF6B	0.0211857	0.564292	2.33539	0.642824	-0.621756	-0.317676			ATF6B	0.683942	-0.63461	-0.471032	-0.919308
	ATIC	-0.436603	-2.13444	-0.207535	-1.69529	0.679027	-0.83133			ATIC	-0.436603	-2.13444	-4.42018	1.84077			ATIC	0.45272	-1.91321			ATIC	-1.42922	1.76477	1.30631	-0.425086	0.763155	1.39404			ATIC	-3.39134	-6.05104	-6.87872	0.00944629
	ATOX1	1.60206	2.50687	0.644594	1.92693	0.380248	-0.33644			ATOX1	1.60206	2.50687	0.899896	0.028942			ATOX1	0.581073	-2.10558			ATOX1	0.54975	-1.16156	0.0735906	-0.549315	0.763455	-0.378935			ATOX1	0.430919	-0.0487297	0.149663	-0.721209
	ATP10D	-0.114526	-0.280396	-0.0918398	1.72166	-0.331595	0.169252			ATP10D	-0.114526	-0.280396	0.622692	-1.02157			ATP10D	0.712015	-0.435962			ATP10D	-0.364603	-0.521901	0.640087	-0.271786	-0.929164	0.531037			ATP10D	-0.697521	0.735315	0.853189	1.53846
	ATP11A	0.102331	-0.458684	-1.2206	-0.298345	-1.22435	-0.495905			ATP11A	0.102331	-0.458684	-0.397707	0.798578			ATP11A	-1.14423	-0.825182			ATP11A	1.8323	-0.470243	-0.110423	0.903216	1.60154	1.14279			ATP11A	-0.334041	-0.0656267	1.17962	0.131863
	ATP11C	-2.06906	-0.555881	0.242163	-0.507535	1.36725	-1.09549			ATP11C	-2.06906	-0.555881	-1.03152	-0.38978			ATP11C	0.11422	-0.316493			ATP11C	-0.93581	0.00135494	0.545054	0.172854	0.427364	-0.656006			ATP11C	-0.78082	0.506021	0.544171	-0.1934
	ATP13A2	-1.32067	-0.787672	-0.702994	-0.457162	-0.257108	-0.564639			ATP13A2	-1.32067	-0.787672	0.48578	1.32102			ATP13A2	-1.26637	0.464062			ATP13A2	-0.00282317	-0.44918	-0.856369	1.75528	0.47097	2.15088			ATP13A2	0.721182	-0.817428	0.395028	0.578871
	ATP5A1	-1.63187	-6.0415	-4.16575	-4.68103	-3.0443	-3.03624			ATP5A1	-1.63187	-6.0415	-8.97234	-4.86044			ATP5A1	-1.25575	-0.248753			ATP5A1	-1.14283	-0.859493	-0.23747	-1.01587	-0.115427	-1.3301			ATP5A1	-2.8441	-5.92839	0.476083	5.83645
	ATP5B	-2.21804	-1.25796	-0.871511	-6.95284	0.478816	-0.175054			ATP5B	-2.21804	-1.25796	-5.57034	-2.14347			ATP5B	1.23103	-0.406312			ATP5B	-0.518792	-1.32405	0.427074	-1.69851	-1.42445	-1.49374			ATP5B	-3.62757	-2.60056	-0.906596	-3.21561
	ATP5C1	-4.8349	-2.74078	-0.920832	-2.2288	1.87324	-0.682837			ATP5C1	-4.8349	-2.74078	-3.87953	-3.10677			ATP5C1	0.0676832	-0.0534927			ATP5C1	-3.38434	-1.5421	-1.93857	-2.98694	-5.30206	-2.33428			ATP5C1	-1.47575	-4.6393	-1.13367	0.294654
	ATP5D	-2.91173	-2.45199	-1.43543	-2.26166	2.73638	5.79346			ATP5D	-2.91173	-2.45199	-2.7706	-0.570212			ATP5D	2.14585	0.513849			ATP5D	-0.305322	-1.41765	0.180749	-1.0814	0.440758	-1.26193			ATP5D	-9.80866	-6.53163	-3.23432	-2.92558
	ATP5E	-2.87195	-0.413681	-1.76835	-2.81608	-1.76749	-3.63401			ATP5E	-2.87195	-0.413681	-1.51056	-2.63483			ATP5E	-1.66959	-1.00748			ATP5E	1.26723	-3.41349	-0.00247998	-2.43671	0.945043	-1.01347			ATP5E	-3.63195	-4.0986	-1.30135	-2.83125
	ATP5F1	-6.15408	-1.80512	-0.434075	-0.369071	-2.45305	4.50365			ATP5F1	-6.15408	-1.80512	-3.97548	-5.30027			ATP5F1	-0.532571	-1.81293			ATP5F1	-0.126428	-1.21806	-0.612748	-0.645253	-1.77498	-0.74595			ATP5F1	-1.80849	-1.53184	-0.179626	-3.83127
	ATP5G1	-1.66197	1.51458	1.97061	1.94255	2.35809	1.2742			ATP5G1	-1.66197	1.51458	0.615334	-4.13889			ATP5G1	-0.0960945	0.336513			ATP5G1	-1.03473	0.976141	-1.41211	1.14082	2.22179	-0.549997			ATP5G1	-0.962824	0.657223	2.26115	0.0590936
	ATP5G2	-1.43605	2.53118	0.698742	2.30448	2.27348	0.196988			ATP5G2	-1.43605	2.53118	-0.923198	-0.987791			ATP5G2	1.9572	-0.863047			ATP5G2	0.402365	0.990412	0.860982	-0.046535	-1.246	0.777876			ATP5G2	-1.35587	0.70008	-0.0267075	0.865615
	ATP5G3	0.864835	-0.249904	-0.130155	0.0324186	0.280761	0.183043			ATP5G3	0.864835	-0.249904	-0.0924441	-0.104372			ATP5G3	-0.880925	0.547584			ATP5G3	0.588743	0.286558	-1.26089	-1.14642	-0.835343	-0.0308233			ATP5G3	-1.05207	-0.566763	-0.395021	-0.0972124
	ATP5H	-1.03815	-3.08438	-2.24486	-1.75215	-0.516796	-3.45279			ATP5H	-1.03815	-3.08438	-5.46846	-6.49571			ATP5H	0.922127	-0.304517			ATP5H	-1.5284	-0.544283	1.10651	-1.29447	-0.31252	1.68372			ATP5H	-2.10585	-3.80289	-1.11205	1.04827
	ATP5I	-6.0966	-2.10058	-2.38205	2.43093	0.0489082	-1.0293			ATP5I	-6.0966	-2.10058	-1.79829	-0.426489			ATP5I	-2.0705	-2.0123			ATP5I	-0.0433238	-2.05691	-1.16579	0.161923	-1.06035	2.06828			ATP5I	-2.21424	-2.383	-1.82214	-1.2423
	ATP5J	-1.46832	-0.667576	0.258879	-2.86437	0.253238	-1.66714			ATP5J	-1.46832	-0.667576	-2.7558	-0.116135			ATP5J	-1.45695	0.857219			ATP5J	-0.956189	-0.766753	-0.520354	-0.815913	0.878577	1.56659			ATP5J	0.23699	1.20296	0.26653	-1.35517
	ATP5J2	-1.80639	-2.16663	1.15532	0.0919293	0.694339	0.39031			ATP5J2	-1.80639	-2.16663	-3.01005	0.0203834			ATP5J2	0.75183	0.168259			ATP5J2	-0.707414	-2.86648	-0.354373	-1.11788	0.357441	0.368709			ATP5J2	-3.63683	-4.59865	-1.48223	0.614236
	ATP5J2-PTCD1	-3.40542	-1.51397	-5.67655	-0.0744368	-2.5856	0.536032			ATP5J2-PTCD1	-3.40542	-1.51397	-4.0254	-3.27443			ATP5J2-PTCD1	-1.7726	-2.52875			ATP5J2-PTCD1	-1.03567	-3.19296	-1.096	-0.555207	-0.0424387	0.509717			ATP5J2-PTCD1	-5.45561	-4.85272	-0.103063	-5.00472
	ATP5L	-3.59688	-0.860316	-2.65533	0.289908	-0.926234	-1.06439			ATP5L	-3.59688	-0.860316	-3.92356	1.37309			ATP5L	0.831788	-1.54249			ATP5L	-1.37461	-1.78707	-0.0711798	0.0917133	-1.59976	1.86545			ATP5L	-1.69036	-0.586962	-0.0631911	-1.95438
	ATP5O	-2.90477	-1.78062	-0.571713	-2.25687	0.779394	-1.55553			ATP5O	-2.90477	-1.78062	-5.68553	-3.54751			ATP5O	0.159055	0.765936			ATP5O	1.83331	-1.13672	0.307987	-1.64384	0.798272	0.720969			ATP5O	-2.08396	-1.34473	0.685149	2.41258
	ATP5S	0.310468	0.596834	-0.644891	-0.625358	-1.19381	-0.777417			ATP5S	0.310468	0.596834	0.536539	0.94109			ATP5S	0.823301	0.525944			ATP5S	0.531237	0.51411	0.496892	0.699347	0.121242	0.0824097			ATP5S	0.67963	0.347499	0.614171	-0.494987
	ATP5SL	-7.87305	-4.98598	-0.628037	-0.942101	0.895339	0.297299			ATP5SL	-7.87305	-4.98598	-1.32183	-1.47155			ATP5SL	-1.43984	-0.995688			ATP5SL	-3.9385	-4.84394	-1.77151	-2.73628	-0.436448	-3.79172			ATP5SL	-0.894687	0.341805	-0.403628	0.655737
	ATP6AP1	-1.69818	1.16363	-2.20344	2.69859	3.7458	1.07107			ATP6AP1	-1.69818	1.16363	3.52412	3.86286			ATP6AP1	-0.361451	-1.48291			ATP6AP1	-0.707199	-2.19566	2.28613	-0.878384	1.6703	-1.13424			ATP6AP1	-1.2223	-4.21305	-1.66927	-4.19339
	ATP6V0A1	-0.746843	0.830347	1.09108	0.580775	0.237783	-1.80572			ATP6V0A1	-0.746843	0.830347	-0.310665	-1.16942			ATP6V0A1	-2.27831	1.58051			ATP6V0A1	-0.400309	-1.34836	0.0716294	-2.59232	0.652754	-0.36342			ATP6V0A1	-1.209	-0.53268	2.33914	-1.10954
	ATP6V0A2	1.46698	-0.533849	0.543607	1.76567	0.769192	-1.26665			ATP6V0A2	1.46698	-0.533849	-0.0957851	0.767054			ATP6V0A2	0.398014	-0.408054			ATP6V0A2	-1.7725	-0.967243	-0.0950596	1.17295	-0.1458	-1.48326			ATP6V0A2	-0.827751	0.242858	0.0509168	-0.480415
	ATP6V0A4	-0.0378458	-2.2996	-0.0275049	-0.559895	-0.915943	1.67248			ATP6V0A4	-0.0378458	-2.2996	0.736358	0.768785			ATP6V0A4	-0.622483	0.000534744			ATP6V0A4	0.153119	0.601971	0.173828	0.283085	0.381742	0.283265			ATP6V0A4	0.249325	-0.763845	-1.03413	-1.83692
	ATP6V0B	0.469291	-0.00971362	1.12332	3.67784	0.771383	-1.07418			ATP6V0B	0.469291	-0.00971362	-1.45051	0.857524			ATP6V0B	-0.671633	0.0139255			ATP6V0B	-0.395626	1.4829	0.59117	-0.280647	-0.316591	-0.923303			ATP6V0B	0.159447	-2.00795	-0.87357	-2.22495
	ATP6V0C	-5.10425	-0.940338	-0.897235	0.435312	-0.104313	-0.428449			ATP6V0C	-5.10425	-0.940338	-0.46391	2.22874			ATP6V0C	0.473442	-2.25879			ATP6V0C	0.41672	-2.47718	0.560029	-0.610394	-0.0960749	-0.513563			ATP6V0C	-1.71717	-2.42916	-1.34647	2.53054
	ATP6V0D1	-1.56835	0.330921	-2.55762	0.671238	-0.0295176	-0.765826			ATP6V0D1	-1.56835	0.330921	-1.27959	-1.4568			ATP6V0D1	-1.12977	-0.0569747			ATP6V0D1	1.94117	-1.74762	3.29374	-0.681887	-0.34539	0.732447			ATP6V0D1	-1.37223	-3.87721	-2.3453	-1.70156
	ATP6V0D2	-0.707731	-0.926589	-1.09438	0.737838	-1.02895	0.653			ATP6V0D2	-0.707731	-0.926589	-0.479632	-0.0690738			ATP6V0D2	-0.343611	-0.788142			ATP6V0D2	-0.339156	-0.851639	0.840528	-0.329407	-0.558263	0.473356			ATP6V0D2	0.352908	2.34643	0.876828	-1.02186
	ATP6V1A	0.396885	-3.85462	-0.431862	0.336198	-0.640184	2.37371			ATP6V1A	0.396885	-3.85462	2.8478	-0.671778			ATP6V1A	1.1426	-1.94309			ATP6V1A	1.66621	-0.904101	2.63979	-0.295667	0.354758	-0.917798			ATP6V1A	-3.61524	-2.46477	0.32889	-0.00194052
	ATP6V1B1	-0.998542	1.98056	1.43013	-0.438301	-1.17179	-0.479071			ATP6V1B1	-0.998542	1.98056	-0.908046	1.34891			ATP6V1B1	-1.04154	1.235			ATP6V1B1	-0.920948	-0.545499	-1.044	-0.647538	0.53632	-0.456261			ATP6V1B1	0.397226	0.527655	-1.13598	1.78509
	ATP6V1B2	-2.0404	-0.904443	-0.810803	-1.88836	1.12974	1.43423			ATP6V1B2	-2.0404	-0.904443	-0.809453	1.55251			ATP6V1B2	-0.73106	-1.2156			ATP6V1B2	-0.442172	-0.727223	0.405081	0.705571	0.65696	0.264605			ATP6V1B2	-2.21263	-11.6685	-1.25912	0.802238
	ATP6V1C1	0.210218	-3.71007	-1.48124	-0.542995	-0.0223802	0.690973			ATP6V1C1	0.210218	-3.71007	-2.88632	2.92595			ATP6V1C1	-0.223908	-1.02401			ATP6V1C1	-1.83274	-1.4695	-0.72264	1.18587	0.295754	-5.04497			ATP6V1C1	-2.96451	-3.58095	-0.546905	-2.42524
	ATP6V1C2	0.183359	0.0351581	0.508732	1.74369	2.56853	0.427875			ATP6V1C2	0.183359	0.0351581	-0.527061	-0.469844			ATP6V1C2	-1.26049	-0.546858			ATP6V1C2	1.28309	1.56188	0.960885	-1.16029	1.41581	1.23206			ATP6V1C2	-0.200521	0.544529	0.91092	-0.487112
	ATP6V1D	2.37162	-2.19643	-0.107481	-0.147082	1.54294	3.42016			ATP6V1D	2.37162	-2.19643	0.4636	2.18125			ATP6V1D	-0.888905	-2.22235			ATP6V1D	-0.861319	-0.790846	0.356862	-0.641136	-0.535173	-0.32042			ATP6V1D	-2.3374	-5.71682	1.71864	-1.75959
	ATP6V1E1	-0.784929	-0.835538	-1.01658	-0.325039	0.260417	1.92554			ATP6V1E1	-0.784929	-0.835538	-1.47515	3.68552			ATP6V1E1	0.2762	-1.13249			ATP6V1E1	-0.795167	-0.0964135	1.04796	-0.656663	-0.963213	0.34044			ATP6V1E1	1.20344	-3.11857	-0.176604	-3.42474
	ATP6V1F	-0.421285	4.05852	0.393654	-0.515343	-1.56337	-2.41142			ATP6V1F	-0.421285	4.05852	2.67245	1.04798			ATP6V1F	1.71706	-0.14568			ATP6V1F	-0.498033	-0.259038	-1.32966	-0.912209	0.123479	-0.175778			ATP6V1F	-2.42484	-7.09182	-1.42606	0.266621
	ATP6V1G1	-3.7347	0.668052	-0.623299	0.890511	2.03074	0.255018			ATP6V1G1	-3.7347	0.668052	-1.02844	2.25064			ATP6V1G1	-1.59293	-1.18579			ATP6V1G1	1.28497	0.258498	-0.269424	1.73613	1.19237	1.33787			ATP6V1G1	-3.41489	-1.01355	0.465067	1.83076
	ATP6V1H	-0.173134	1.83922	-1.22691	1.39909	-0.30789	1.7016			ATP6V1H	-0.173134	1.83922	0.964109	-0.425257			ATP6V1H	1.1088	-2.60326			ATP6V1H	1.83944	0.0585437	0.415373	-1.48391	0.508377	-0.0700015			ATP6V1H	0.000892752	-0.312486	0.930064	-0.908772
	ATPAF1	-1.96691	-1.45278	-1.5162	0.233244	-0.557196	1.44372			ATPAF1	-1.96691	-1.45278	-0.755768	-0.338505			ATPAF1	0.766548	0.334781			ATPAF1	-1.14576	1.80841	-0.135695	1.90966	-0.570372	-2.28518			ATPAF1	0.861861	-0.558549	-1.14514	-0.452999
	ATPAF2	-4.63728	-1.18297	0.295025	-0.511874	-2.7061	-2.59377			ATPAF2	-4.63728	-1.18297	-2.98798	-3.78059			ATPAF2	-0.436278	-2.05988			ATPAF2	1.09141	0.566722	-3.80115	-2.60703	-2.08116	-4.27574			ATPAF2	-2.22856	-0.529363	-0.286549	-0.42065
	ATPIF1	-0.00790562	-0.210367	-0.619596	2.68861	-0.433616	-0.406181			ATPIF1	-0.00790562	-0.210367	-0.999619	-0.57628			ATPIF1	1.01329	-0.581499			ATPIF1	-2.43374	-0.322251	-0.430817	0.565927	0.54858	-0.0273893			ATPIF1	-0.282072	-0.446032	-0.943349	-0.947019
	ATXN2	-1.14138	-0.448477	-1.31428	-0.0758288	1.5572	-1.38044			ATXN2	-1.14138	-0.448477	-0.0144144	0.266444			ATXN2	3.31661	-0.618983			ATXN2	-0.443568	-1.15156	-0.625929	-0.474689	-1.61058	1.43322			ATXN2	0.23651	0.244314	-0.0858638	0.644386
	AUH	-0.335079	-0.0944034	0.0517944	-0.0697005	-0.619005	-1.00757			AUH	-0.335079	-0.0944034	1.2159	-1.08944			AUH	-1.34252	0.96422			AUH	3.41117	-0.654573	1.14067	-0.073914	1.0306	0.293206			AUH	0.0744428	0.398604	0.0717273	0.464063
	AURKAIP1	-2.01244	-0.542537	1.5865	1.32379	1.08046	2.19368			AURKAIP1	-2.01244	-0.542537	-1.9598	-0.491592			AURKAIP1	-2.22564	-0.357709			AURKAIP1	-0.724176	1.25997	0.724413	1.16329	0.638739	0.229674			AURKAIP1	-1.17782	-0.566423	-0.442548	-3.7868
	AZU1	0.311306	1.53439	0.956335	-0.487653	1.71117	0.506439			AZU1	0.311306	1.53439	-0.358467	1.49335			AZU1	-0.658107	-2.05354			AZU1	1.23931	-0.0619709	-0.49453	0.817906	-0.549556	-0.249933			AZU1	-0.798273	-0.0312204	-0.482058	0.918857
	BAD	1.16271	-0.584444	0.302631	-2.6289	0.00432319	1.68144			BAD	1.16271	-0.584444	0.158308	0.368867			BAD	-2.66	-1.62216			BAD	-0.150385	0.505264	0.723908	-1.96126	-1.46595	-1.81744			BAD	0.307435	-0.578462	-0.528224	-0.87297
	BAK1	-0.773051	-0.000657967	-0.677922	-0.881444	0.23881	-0.774691			BAK1	-0.773051	-0.000657967	-0.0509423	-2.35551			BAK1	0.539928	0.137562			BAK1	0.380742	1.87841	0.665646	1.74799	3.26512	2.88787			BAK1	0.470142	-0.869455	1.1261	0.183359
	BAX	-0.297496	0.877113	1.3745	1.99471	0.365885	1.76871			BAX	-0.297496	0.877113	1.20168	0.479938			BAX	0.714011	-1.23127			BAX	-0.716576	1.07906	-1.18421	0.33437	-1.48932	1.68617			BAX	-0.533918	1.23955	-1.07359	-1.27388
	BCAM	-2.09867	0.548961	-0.53831	0.026918	0.817375	-0.500114			BCAM	-2.09867	0.548961	0.201704	0.290675			BCAM	0.589968	0.153736			BCAM	-0.273451	-0.607985	-0.961408	0.348382	-0.770914	-1.0207			BCAM	-0.389215	0.0756014	-0.617435	-0.369947
	BCAT2	-1.21622	-1.41565	-1.33805	-0.00522984	0.128289	1.51229			BCAT2	-1.21622	-1.41565	-0.3189	-0.436771			BCAT2	-0.468883	0.695798			BCAT2	-0.100474	1.53249	1.46671	0.039513	0.309041	1.40762			BCAT2	-1.07178	0.486199	1.81737	0.490373
	BCKDHA	-0.667699	-1.70092	-2.51801	-0.307749	1.35983	0.272072			BCKDHA	-0.667699	-1.70092	-0.740958	2.16165			BCKDHA	-0.971341	-0.34703			BCKDHA	0.788221	-0.754461	1.1135	-1.00978	0.254056	0.939221			BCKDHA	-1.43059	-0.666742	-0.227616	-1.26608
	BCKDHB	-1.25888	-0.345823	-0.270329	0.182845	1.78253	-0.508023			BCKDHB	-1.25888	-0.345823	0.773684	-0.596741			BCKDHB	-1.27171	1.99344			BCKDHB	2.19085	0.544585	0.266684	1.42838	-1.21272	-1.93539			BCKDHB	-0.288926	0.176551	-0.895744	-0.582135
	BCKDK	1.28784	0.0367083	-0.0421604	-1.9188	0.245223	-0.395795			BCKDK	1.28784	0.0367083	0.100462	-1.12733			BCKDK	1.6636	-0.397435			BCKDK	-0.57133	-0.0773924	-0.661933	1.81443	-0.66571	-2.23165			BCKDK	-0.304873	0.70767	-0.876139	0.799514
	BCL10	1.53497	1.30238	-0.0835226	0.64205	-0.541316	0.337012			BCL10	1.53497	1.30238	1.05712	0.998496			BCL10	0.293093	-1.80536			BCL10	0.233275	0.715085	1.26184	1.63357	1.45334	-0.448364			BCL10	0.228146	0.682194	0.994142	-2.045
	BCL2	1.10544	0.547709	0.0984179	1.04797	-1.48261	0.547763			BCL2	1.10544	0.547709	-1.48983	1.20691			BCL2	0.569926	0.0180579			BCL2	0.719545	0.708338	-1.44678	1.26487	-0.0637657	-0.23566			BCL2	0.747762	0.756083	1.29488	-0.0490015
	BCL2L1	0.519327	-1.58752	-0.0653153	1.07288	-2.25261	-1.315			BCL2L1	0.519327	-1.58752	-0.160771	-1.14943			BCL2L1	1.31188	0.272587			BCL2L1	-0.0726429	-3.04328	-0.632114	-3.62881	-2.2188	-5.26185			BCL2L1	1.80328	-0.435874	-1.66573	-0.664293
	BCL2L13	-1.38871	0.535556	-2.38398	-0.355106	1.62902	-0.0420004			BCL2L13	-1.38871	0.535556	-0.826772	0.641984			BCL2L13	-0.217098	-0.763819			BCL2L13	-0.474206	0.392991	1.8581	-0.00633056	1.4679	0.0574194			BCL2L13	-1.218	1.10216	-0.873288	0.437227
	BCL2L2	0.617271	1.11667	-1.53203	-0.099569	-2.55408	0.807504			BCL2L2	0.617271	1.11667	-0.226444	-0.305758			BCL2L2	-1.42281	1.39587			BCL2L2	0.578455	-0.247393	0.0552286	0.0270957	0.0744068	0.20463			BCL2L2	1.90758	0.692296	0.760153	0.382934
	BCS1L	-9.1283	-6.3864	-11.3401	-4.63555	-2.55459	2.51288			BCS1L	-9.1283	-6.3864	-6.87771	-4.75148			BCS1L	-3.87435	-1.21565			BCS1L	-1.52403	-0.789684	-0.246116	-2.7246	-2.78563	-3.48169			BCS1L	-5.26651	-3.78789	-7.78558	-5.46905
	BDH1	-0.273787	-0.234963	-1.15592	-0.555589	0.0150213	-0.610909			BDH1	-0.273787	-0.234963	-0.225719	-0.378626			BDH1	0.0560255	-0.81039			BDH1	-0.0768468	-1.45503	-1.28881	0.403617	-0.486277	0.212658			BDH1	1.13693	-0.78191	1.3944	-0.204866
	BEND2	-0.5164	1.31311	0.267489	-1.71198	-0.865379	-0.591913			BEND2	-0.5164	1.31311	-0.412841	-1.25542			BEND2	-1.75133	0.377716			BEND2	0.0652511	-0.456445	0.323989	1.11102	0.864733	0.745172			BEND2	-0.0699616	-0.00253828	-0.861856	-0.828892
	BEX2	-0.414891	-1.69307	-0.829537	-0.756846	0.808338	-0.110045			BEX2	-0.414891	-1.69307	-2.21782	-0.514268			BEX2	0.664746	1.45439			BEX2	-1.37711	-1.12597	0.779801	-0.0537043	-0.00873367	-0.385407			BEX2	0.367929	0.147594	1.69928	-2.02948
	BID	-0.413663	-0.470544	-0.535803	-0.984275	0.616494	-0.578109			BID	-0.413663	-0.470544	0.485515	0.709024			BID	0.652922	0.977406			BID	0.300137	-0.775994	-1.44539	-0.174273	0.737683	0.834908			BID	1.29074	-0.475281	-1.69286	3.06681
	BLOC1S1	-1.27923	-1.51474	-2.65755	-2.92911	-0.343082	-0.944925			BLOC1S1	-1.27923	-1.51474	-0.972676	-0.558566			BLOC1S1	0.104754	1.83203			BLOC1S1	-0.0394972	-1.60051	2.91561	-0.0407655	1.8332	-0.191335			BLOC1S1	0.47931	1.41615	1.41352	-0.0472717
	BLOC1S6	-0.111523	-0.874475	0.117584	0.416407	-1.27234	0.382643			BLOC1S6	-0.111523	-0.874475	-2.19298	-0.693996			BLOC1S6	0.821359	0.380446			BLOC1S6	3.56031	1.53858	1.26515	0.17181	0.0549984	0.415332			BLOC1S6	-0.789734	2.19441	-0.058481	-0.189471
	BNIP3	0.668476	-0.885413	0.549227	0.313309	2.171	0.417967			BNIP3	0.668476	-0.885413	0.624643	1.18388			BNIP3	1.51435	-0.255797			BNIP3	-0.731527	-1.91427	-0.118858	0.358618	0.149645	0.926379			BNIP3	-0.771313	1.25535	0.165099	-0.0180595
	BNIP3L	0.410287	0.277705	-0.231913	-0.813012	-0.217275	-0.0545903			BNIP3L	0.410287	0.277705	-0.350795	-0.764876			BNIP3L	-0.115029	-1.29251			BNIP3L	-1.1836	-1.5377	0.73643	0.172323	0.202909	0.746939			BNIP3L	-0.676847	1.60964	0.321161	0.501196
	BOLA1	0.539862	-0.30017	1.13896	0.185394	-1.18424	1.409			BOLA1	0.539862	-0.30017	-0.319643	-0.411394			BOLA1	0.739423	1.00156			BOLA1	-0.729326	-0.293871	2.3796	0.690853	0.118068	-0.66928			BOLA1	-0.238842	0.566381	0.0395088	-1.35186
	BOLA3	-0.571237	-0.660446	-1.71856	-3.35048	-0.969613	-0.161809			BOLA3	-0.571237	-0.660446	-2.3308	-0.594108			BOLA3	-0.130058	-3.32337			BOLA3	-3.46465	-1.95414	-3.00256	1.3774	1.09104	-1.69566			BOLA3	-1.76562	-2.10185	-0.426474	-1.41462
	BPHL	-0.55917	1.08905	-1.34589	0.495558	-0.13285	0.832522			BPHL	-0.55917	1.08905	-0.6239	1.15187			BPHL	-0.43905	0.220835			BPHL	-0.247474	-0.246303	0.425351	1.48199	0.771661	-1.21341			BPHL	-0.727074	0.0689607	0.856351	-0.224428
	BRD2	1.22418	1.31721	4.20645	0.669923	4.14738	1.53851			BRD2	1.22418	1.31721	0.557733	0.133355			BRD2	-0.0503593	-0.256119			BRD2	-1.8566	1.41207	-0.870729	-0.299837	-0.38131	-2.22819			BRD2	-0.690478	1.0914	-1.74582	0.907007
	BRINP1	0.244414	-0.56485	-0.052245	-0.388682	-0.784254	0.83874			BRINP1	0.244414	-0.56485	0.7682	-0.966526			BRINP1	-0.739874	-2.61379			BRINP1	1.20938	0.338998	-0.868541	0.702934	-0.871477	0.416664			BRINP1	0.446262	-1.22372	-1.29937	-1.54827
	BTD	-0.229985	-1.43449	-1.65753	0.231485	0.63495	-0.307955			BTD	-0.229985	-1.43449	-1.82836	-2.6412			BTD	0.978026	1.31283			BTD	-0.769591	-0.383414	1.61421	-1.34001	-0.859942	1.09651			BTD	0.0792761	0.552748	0.494788	-0.13869
	BTG1	2.90041	1.14634	0.399739	0.271341	-1.07676	-0.266277			BTG1	2.90041	1.14634	1.1647	2.37432			BTG1	0.622652	-1.95827			BTG1	-1.25854	0.310368	0.0142604	0.402733	2.89182	0.290412			BTG1	-0.74807	0.707665	1.28712	0.751463
	C10orf10	-0.399661	0.251879	-1.35534	0.533288	-0.0575896	-0.751971			C10orf10	-0.399661	0.251879	1.91391	0.977864			C10orf10	0.112572	1.24067			C10orf10	-0.276004	0.117912	0.453555	-1.45775	0.0759694	1.03326			C10orf10	0.0540955	-0.893841	-0.107494	1.38236
	C10orf2	-2.92693	-2.70761	-8.74314	0.676783	-6.52132	-0.270245			C10orf2	-2.92693	-2.70761	-5.10584	-0.601839			C10orf2	-3.47964	-1.5011			C10orf2	0.557922	1.39882	-0.0797533	-0.212002	0.894074	0.857125			C10orf2	-6.52114	-4.69964	-6.08877	-6.53189
	C11orf30	0.393327	2.62375	0.983061	1.24053	-1.57231	1.90562			C11orf30	0.393327	2.62375	-1.285	-1.91856			C11orf30	1.33667	-0.327597			C11orf30	0.928135	1.23151	-0.659951	-1.11773	-1.07438	-1.141			C11orf30	-0.376557	-0.048764	-0.247436	-0.295243
	C12orf10	-2.03747	1.49974	0.389623	0.105086	0.183411	-0.603715			C12orf10	-2.03747	1.49974	-0.318842	-1.31498			C12orf10	-2.41802	0.813703			C12orf10	-2.31029	-0.0831241	1.47697	-0.286193	-0.138785	-1.71497			C12orf10	0.431463	-0.501273	-0.173164	1.38642
	C12orf65	-1.91669	-1.85516	-0.321305	-1.63872	-1.77823	-0.871897			C12orf65	-1.91669	-1.85516	-3.74599	-3.07615			C12orf65	0.741784	-1.6034			C12orf65	-0.801195	-2.07888	-1.3163	-2.75454	-2.29989	-3.40383			C12orf65	-1.62824	-0.384599	-0.700987	0.674033
	C14orf159	-0.550917	0.471466	-0.9022	-0.861527	3.30738	-0.170413			C14orf159	-0.550917	0.471466	0.871844	-1.06008			C14orf159	0.236259	0.470369			C14orf159	-0.299077	0.475569	-0.133485	-0.726299	-0.25716	0.378033			C14orf159	0.852268	-0.225642	0.144401	1.47581
	C14orf2	-2.76224	-1.54474	0.498147	-0.440458	-0.015639	-1.09067			C14orf2	-2.76224	-1.54474	0.601619	-0.816448			C14orf2	-1.31882	-0.263561			C14orf2	-0.903401	-0.60469	0.894582	0.0330851	-0.0250722	-0.72333			C14orf2	-1.62971	0.961881	-1.27643	0.223988
	C14orf79	-0.701426	-0.489641	-0.0258679	0.258272	-0.660647	1.28256			C14orf79	-0.701426	-0.489641	0.50293	0.194767			C14orf79	-2.19312	-0.641456			C14orf79	0.217857	0.349267	0.37331	0.216918	-0.426933	-0.030308			C14orf79	-0.409123	1.66152	0.49657	-0.746412
	C15orf40	0.921043	-0.622362	-0.820687	-0.516842	-1.2044	0.254666			C15orf40	0.921043	-0.622362	0.653351	-1.42017			C15orf40	0.0459518	1.44094			C15orf40	-0.756438	0.750783	1.24705	-1.14413	0.332123	1.19069			C15orf40	0.755975	0.740486	0.0281558	0.728064
	C15orf48	-0.0658856	-0.271974	-0.316621	1.02177	-1.27195	0.271333			C15orf48	-0.0658856	-0.271974	-1.46864	-0.0611157			C15orf48	0.0400094	0.33423			C15orf48	0.660341	-0.0227548	-0.0536729	-0.025859	-0.433441	0.21222			C15orf48	-0.996328	2.22648	-0.481358	0.676995
	C15orf61	1.11767	1.42276	0.151422	1.30897	1.04322	-0.393526			C15orf61	1.11767	1.42276	0.620347	0.70995			C15orf61	0.805576	-1.94825			C15orf61	-0.168471	1.86593	-0.549863	-0.52831	0.92284	0.628216			C15orf61	0.604668	-0.763195	-0.0892486	-0.0343912
	C16orf91	0.124361	0.254711	-0.783585	0.139809	0.51704	0.459851			C16orf91	0.124361	0.254711	1.66721	-0.78892			C16orf91	0.63187	-0.656631			C16orf91	-0.139728	1.22116	-0.0266563	0.995756	-1.89716	0.664143			C16orf91	1.47261	-0.912699	-0.0686278	0.696192
	C16orf97	0.704252	-0.104647	3.52895	1.73138	-0.362287	1.29278			C16orf97	0.704252	-0.104647	-0.618249	0.906198			C16orf97	-1.31696	0.834757			C16orf97	-0.647997	1.40205	1.22711	-0.0621176	0.845822	0.120446			C16orf97	-0.731801	0.530629	0.883803	-1.44676
	C17orf67	0.351416	-1.49605	0.770825	-0.99947	-2.45564	0.0677238			C17orf67	0.351416	-1.49605	0.802574	0.2265			C17orf67	-0.943317	1.59186			C17orf67	-0.791223	0.661544	1.59028	0.346558	-0.603287	0.562863			C17orf67	1.21608	-0.724327	1.55877	0.485694
	C17orf89	-7.75385	-5.78521	-0.525233	2.58185	-1.46579	2.9532			C17orf89	-7.75385	-5.78521	-1.58221	-2.13184			C17orf89	-2.89651	1.03026			C17orf89	-4.48888	-3.27164	-4.342	-1.50776	-0.168092	-2.58631			C17orf89	-0.374411	-1.01201	0.264585	-0.864018
	C18orf64	1.10423	0.80208	-0.404367	-0.392987	0.0575855	-1.21835			C18orf64	1.10423	0.80208	-0.269138	-0.689289			C18orf64	1.37813	-0.665722			C18orf64	-0.0730628	-0.915984	1.215	-1.3552	0.625189	-0.432889			C18orf64	0.000232453	0.624172	-0.603806	-0.924527
	C18orf8	4.1562	1.38019	3.25446	1.58658	0.966754	1.96369			C18orf8	4.1562	1.38019	-0.763045	-0.172427			C18orf8	1.00904	-0.368245			C18orf8	0.0303338	-0.973287	0.680134	-0.477213	1.03839	0.627446			C18orf8	0.0914443	0.463535	0.283544	0.105082
	C19orf52	-3.31849	-3.4635	3.3812	-2.4388	2.31215	1.35573			C19orf52	-3.31849	-3.4635	-2.41558	0.772792			C19orf52	-0.82579	1.71505			C19orf52	0.532686	0.662941	-0.238614	-0.415727	-0.724125	-0.297896			C19orf52	-0.734087	-6.03785	-2.21453	-1.88354
	C19orf66	-3.15481	1.31356	0.070185	3.87644	-0.83308	-0.611297			C19orf66	-3.15481	1.31356	-4.35278	1.02486			C19orf66	1.02079	-0.145684			C19orf66	-2.19712	-0.218399	0.15737	0.210695	1.52579	-1.28973			C19orf66	-1.68524	-1.03463	-2.29391	-2.01878
	C19orf70	0.47309	1.73721	-0.494029	0.305724	-3.42683	-2.28933			C19orf70	0.47309	1.73721	-0.330645	-3.9918			C19orf70	-0.963298	0.178152			C19orf70	-2.57511	0.387829	-0.859248	-2.00076	-1.3136	-3.16051			C19orf70	-1.60516	0.926286	1.16256	-1.06215
	C1QBP	-3.61542	-2.22903	-3.25619	-1.29346	-1.3805	-3.42254			C1QBP	-3.61542	-2.22903	-2.85369	-4.99801			C1QBP	-2.08009	-4.36669			C1QBP	-4.99541	-5.63231	-2.95919	-4.58299	-2.09512	-3.33324			C1QBP	-5.18141	-6.03874	-1.15378	-4.09889
	C1orf85	-2.4441	1.48992	-0.50397	2.18974	-1.51841	1.62706			C1orf85	-2.4441	1.48992	-0.936305	0.652987			C1orf85	2.59561	0.880531			C1orf85	-1.79415	-0.317447	-1.67383	-0.129507	1.87333	0.353692			C1orf85	0.0705007	1.24007	0.410794	1.04297
	C20orf24	-0.0970774	0.985695	-1.08331	-0.576254	-1.19545	1.20029			C20orf24	-0.0970774	0.985695	1.23142	2.1819			C20orf24	1.25025	-0.200516			C20orf24	-2.06917	-1.52739	0.539472	-0.907564	0.48677	1.56283			C20orf24	-0.551107	0.161803	0.955431	0.601354
	C21orf33	0.108545	0.260703	-1.39142	-0.215924	-1.03925	0.910734			C21orf33	0.108545	0.260703	0.294733	1.86079			C21orf33	0.185964	-0.918595			C21orf33	1.40004	-0.216974	1.80627	0.194149	-0.626289	-0.00648794			C21orf33	-0.639227	-0.388583	-0.41252	0.35735
	C2orf43	1.31011	-1.18466	2.21027	1.50109	0.433144	-0.129205			C2orf43	1.31011	-1.18466	0.469741	-0.547497			C2orf43	-1.40777	-1.19415			C2orf43	0.244236	-0.41251	-0.709808	-1.78146	0.77872	2.1311			C2orf43	-0.671397	0.977734	-1.02887	-0.40486
	C2orf47	1.36605	-0.102484	-0.542391	2.03839	-1.05259	0.509913			C2orf47	1.36605	-0.102484	-1.46837	-0.391116			C2orf47	2.08513	-1.2731			C2orf47	0.354779	-1.06353	-1.23443	-0.968726	0.583511	-0.64666			C2orf47	0.522255	-0.619086	0.203261	0.945189
	C2orf69	-0.73325	-0.98092	-1.14794	-1.80925	1.84774	-2.20387			C2orf69	-0.73325	-0.98092	-1.7091	0.430315			C2orf69	-2.08762	0.137795			C2orf69	0.300481	-0.294885	0.883419	1.10796	0.501136	1.02216			C2orf69	-0.84247	-0.943966	-0.215665	1.44783
	C3orf33	1.59983	0.266893	-0.873574	-1.70157	-0.45835	-2.30048			C3orf33	1.59983	0.266893	1.0225	0.613102			C3orf33	-0.0441336	0.913221			C3orf33	-2.57785	-1.16985	-0.373063	2.32563	-0.0713998	-0.991574			C3orf33	0.530991	1.11876	0.526521	-1.7011
	C5orf63	-1.43119	-0.910823	-0.228453	-1.14757	1.41482	-0.700028			C5orf63	-1.43119	-0.910823	0.474592	-2.55059			C5orf63	-0.760954	0.194043			C5orf63	0.584006	1.64382	-0.426817	0.75002	0.585149	0.0921815			C5orf63	-0.537768	1.07795	-1.48261	0.385209
	C6orf136	1.15169	0.916051	-0.043246	-1.09418	0.659865	1.13195			C6orf136	1.15169	0.916051	0.615511	1.49645			C6orf136	-0.191901	-1.558			C6orf136	-1.1029	-0.703992	-1.20365	0.226533	0.823127	0.147888			C6orf136	-0.38467	-1.00292	-1.56768	-0.611664
	C6orf203	0.402223	0.303062	0.869729	-0.144578	0.796453	1.3575			C6orf203	0.402223	0.303062	-2.6575	-0.0339766			C6orf203	2.3023	-0.659889			C6orf203	-1.13037	-1.89143	-0.341132	-1.1936	-0.400167	-1.03187			C6orf203	-1.16926	-0.531964	0.732119	1.01845
	C6orf57	-1.0208	-0.864293	-1.50319	-1.48069	2.34448	0.803094			C6orf57	-1.0208	-0.864293	-0.31483	1.25834			C6orf57	0.862495	1.63043			C6orf57	-2.08342	4.49375	0.454762	0.571101	-0.229154	2.77837			C6orf57	0.85214	-1.00839	3.32598	-0.168039
	C7orf55	0.116243	0.747189	-0.502706	-0.341096	-1.40714	-2.04799			C7orf55	0.116243	0.747189	0.36556	-0.88471			C7orf55	0.559289	0.208428			C7orf55	0.532538	-2.11719	-1.2914	0.627281	-0.313282	-1.19497			C7orf55	0.751661	-0.32147	0.809731	0.0567922
	C8orf82	-0.231369	-0.260815	-1.52717	-1.20672	-1.86131	0.700432			C8orf82	-0.231369	-0.260815	0.748145	-2.50672			C8orf82	-0.234804	-0.535273			C8orf82	1.75006	0.296128	-0.981752	0.293763	0.549847	0.68725			C8orf82	0.127011	-0.64424	-0.891981	1.03916
	CA5A	3.03557	1.06172	1.8167	-0.984246	-0.0134435	2.47732			CA5A	3.03557	1.06172	1.32176	-1.58025			CA5A	0.564554	1.69113			CA5A	1.61611	1.75596	-1.52488	-1.09379	1.20538	0.197827			CA5A	-0.195459	-0.255724	-0.838878	0.710107
	CA5B	-0.711902	1.05661	-0.628811	1.20479	0.428977	2.48454			CA5B	-0.711902	1.05661	-0.955115	1.12854			CA5B	0.613861	-1.89067			CA5B	-0.843105	0.898493	0.166842	0.70189	0.441125	0.265407			CA5B	-1.39457	2.3574	0.330115	0.203035
	CAMK2A	-0.340958	0.589379	-0.52833	0.659459	0.249195	-1.52952			CAMK2A	-0.340958	0.589379	-0.80149	0.821136			CAMK2A	-1.84971	0.773758			CAMK2A	0.565586	-0.96386	-0.280976	1.0772	0.572016	-0.68279			CAMK2A	0.45298	0.261804	-0.646645	0.0826344
	CAP2	0.925559	0.119188	0.716532	1.56461	-0.0424359	1.05956			CAP2	0.925559	0.119188	-0.846444	-1.3914			CAP2	0.260094	-0.708559			CAP2	-0.388194	0.26295	-1.7918	0.235734	-1.13901	0.0376013			CAP2	1.70144	0.418515	-2.66458	1.1843
	CARKD	1.44547	1.47188	0.203429	0.344829	-0.113739	-0.498384			CARKD	1.44547	1.47188	0.18431	0.235498			CARKD	-1.01915	0.486291			CARKD	-0.773756	0.178142	1.34672	-1.42301	-0.580587	1.81391			CARKD	-0.766454	-0.162041	1.99326	-0.166298
	CARS2	-9.83054	-6.75973	-9.1595	-4.00074	-8.28027	-9.35899			CARS2	-9.83054	-6.75973	-9.96622	-4.23546			CARS2	-3.29002	-5.10137			CARS2	-0.12344	-2.06002	-3.07236	-3.03252	-2.71348	2.09027			CARS2	-2.52114	-2.47206	-5.12752	-5.86756
	CASP8	0.0784914	0.396278	-1.96625	-0.454116	-0.393295	-1.10309			CASP8	0.0784914	0.396278	-0.117723	-0.665753			CASP8	1.12148	0.615862			CASP8	0.851881	0.892686	-0.135324	-0.601711	-1.68334	-1.22241			CASP8	0.322794	-0.978896	-0.647603	1.81243
	CAST	1.20242	-0.621614	2.03253	0.263105	0.651771	1.16305			CAST	1.20242	-0.621614	-1.03862	0.51179			CAST	-0.329834	-0.418285			CAST	-0.69584	-1.04881	0.499642	0.491446	0.182659	0.741198			CAST	-0.2854	-1.0716	-1.41147	0.877537
	CAT	2.45284	-0.132979	-0.518397	0.601751	-1.23091	0.358893			CAT	2.45284	-0.132979	0.881272	-0.0109329			CAT	0.625419	0.877338			CAT	-1.11108	-0.641026	0.39091	0.164419	-1.51936	0.397625			CAT	0.922524	0.787992	0.977106	0.632593
	CBR3	-0.249016	-0.053657	0.703735	-0.185914	-0.512362	0.821625			CBR3	-0.249016	-0.053657	-0.113331	-0.567951			CBR3	-1.97435	-0.231573			CBR3	-1.085	0.702574	-0.548016	-1.00487	-1.07613	0.211103			CBR3	-0.224516	-0.619595	0.14014	-0.291807
	CBR4	1.51773	-0.443782	-0.0603589	1.7063	0.940092	-2.32595			CBR4	1.51773	-0.443782	0.560308	-0.163884			CBR4	0.718688	-0.428798			CBR4	-2.11527	-0.113832	-0.413051	-1.27823	0.757071	0.541479			CBR4	-0.25333	-0.217714	-0.440242	0.409988
	CBS	-1.40086	-1.62701	-0.69792	-0.947582	-0.42407	-0.100154			CBS	-1.40086	-1.62701	0.353982	0.470263			CBS	0.295033	0.433983			CBS	-0.144457	-1.00721	0.572397	1.90088	-0.962012	-1.3676			CBS	-3.28858	-0.192035	-1.91057	0.0774736
	CCBL2	-0.337289	-0.100898	0.0355804	0.516597	0.409633	-0.157585			CCBL2	-0.337289	-0.100898	0.386878	-0.918738			CCBL2	0.168209	0.268321			CCBL2	0.781943	1.54294	-1.23365	1.02162	0.207849	0.473161			CCBL2	-0.0299079	0.0521229	0.369536	0.15747
	CCDC109B	0.712238	1.23762	-1.02151	-0.151771	0.285437	0.0323148			CCDC109B	0.712238	1.23762	-0.183303	-0.405729			CCDC109B	-1.31348	0.610436			CCDC109B	-0.0598034	-0.189586	-1.59354	0.20808	-0.0236718	-0.294761			CCDC109B	-1.23177	-0.821901	-0.0760037	0.683617
	CCDC115	-0.408151	-0.481941	-1.77383	0.673056	-0.827122	0.344549			CCDC115	-0.408151	-0.481941	1.29578	-3.5654			CCDC115	0.441624	-1.04688			CCDC115	-1.51951	-0.554171	-0.257473	-1.45865	1.41685	-0.262452			CCDC115	-2.72012	-1.81428	-0.130697	0.409768
	CCDC127	-2.19853	-0.300852	2.03637	0.89201	-0.707097	0.583488			CCDC127	-2.19853	-0.300852	0.768615	0.209029			CCDC127	-1.49185	-0.986141			CCDC127	0.270213	-0.2211	-0.266338	-1.31211	-1.48248	-0.791445			CCDC127	0.661758	-0.949764	-0.755377	1.16779
	CCDC51	-0.141879	-2.35013	-0.482415	-0.775383	-0.651005	-0.307024			CCDC51	-0.141879	-2.35013	0.593787	-2.19278			CCDC51	0.335305	-0.274777			CCDC51	1.2883	-0.354886	-0.309293	2.59385	0.141751	-0.624255			CCDC51	0.379476	-1.29637	0.237439	-1.5758
	CCDC58	1.11251	1.91438	-2.58356	0.277585	-2.0764	-3.61379			CCDC58	1.11251	1.91438	-0.243432	0.330603			CCDC58	-2.01814	0.540621			CCDC58	0.664981	-1.08114	1.36465	-0.34585	1.38165	-3.2115			CCDC58	1.76367	-1.20521	-0.526081	1.11011
	CCDC65	-0.942515	1.29012	2.62813	-0.481744	0.123937	1.05864			CCDC65	-0.942515	1.29012	1.30761	0.863683			CCDC65	0.862448	0.274899			CCDC65	0.937954	0.336998	0.0546175	0.273079	1.6445	0.562306			CCDC65	-1.3165	-0.269908	-1.49998	-1.91182
	CCDC90B	-1.26088	-1.5026	-1.57936	-0.360831	0.149175	-0.708138			CCDC90B	-1.26088	-1.5026	-0.408622	-2.17802			CCDC90B	0.121945	-0.679077			CCDC90B	-1.27848	-0.0712562	0.359553	0.288191	3.04482	-0.465328			CCDC90B	-3.00198	1.04411	1.12181	-1.81369
	CCDC97	2.55037	1.81471	0.232699	-0.0552864	1.28474	1.6766			CCDC97	2.55037	1.81471	-0.205479	-2.46072			CCDC97	3.24615	1.17537			CCDC97	0.924321	0.0591248	-1.6897	-0.222708	-1.0507	0.874588			CCDC97	-0.500471	-1.02225	0.126296	-0.964147
	CCKAR	0.780218	0.185527	0.079617	0.217572	-0.430744	0.902143			CCKAR	0.780218	0.185527	2.73904	-1.1682			CCKAR	-0.63271	-0.519093			CCKAR	-1.77796	-2.1848	0.963337	0.566035	-1.51679	-0.215746			CCKAR	1.14247	-0.0545171	2.01754	-0.319158
	CCL15	-0.77108	-0.720124	-0.543867	-0.379079	-0.732144	-1.12892			CCL15	-0.77108	-0.720124	-0.0910173	-1.31932			CCL15	0.225627	-1.54834			CCL15	-0.676051	0.423487	0.698466	0.299669	-0.281734	-1.22772			CCL15	0.144251	0.079957	1.06755	0.79242
	CCT7	-1.44863	-0.642913	-1.24876	-2.34867	0.233327	1.80561			CCT7	-1.44863	-0.642913	-3.35419	-1.11235			CCT7	0.0443806	-2.20205			CCT7	-0.477995	0.564989	1.17787	0.65997	-0.109574	0.160409			CCT7	-2.19858	-4.34747	1.91456	4.15927
	CCZ1	-0.447665	1.3809	0.427079	4.26921	-1.3235	-2.30014			CCZ1	-0.447665	1.3809	-0.30987	0.524373			CCZ1	-0.505754	1.37664			CCZ1	1.03681	0.440715	1.588	-0.176506	-0.764265	-0.456688			CCZ1	-0.715883	0.306248	0.328949	-0.033434
	CCZ1B	-3.30846	-2.08382	-0.325982	1.06611	-0.701233	1.98752			CCZ1B	-3.30846	-2.08382	-0.493402	-0.722535			CCZ1B	-0.72421	3.0137			CCZ1B	-0.521344	1.81897	-2.54959	0.679664	2.54625	1.70524			CCZ1B	-0.791609	-0.544189	-0.698279	-1.06384
	CD164	-2.36318	-1.68189	-0.448202	-0.21104	0.879334	-1.56658			CD164	-2.36318	-1.68189	-0.49155	-0.451952			CD164	-1.97062	-1.35863			CD164	-1.08835	0.109527	-0.0359508	0.0636549	-0.292866	0.95075			CD164	-0.484958	-1.01514	-0.208565	-0.237163
	CD1B	0.330973	-1.76395	1.21524	-0.155424	-0.212301	-1.09267			CD1B	0.330973	-1.76395	-0.432944	2.08429			CD1B	0.0125258	0.569604			CD1B	-0.049601	-0.09067	0.897278	-0.759697	-2.64368	0.181412			CD1B	-1.09454	-0.282627	0.9063	-0.498375
	CD1D	-0.652231	1.03395	1.10035	-0.625904	0.301704	-0.341846			CD1D	-0.652231	1.03395	-0.452816	-1.99623			CD1D	0.989122	2.56394			CD1D	0.242967	-0.736939	-0.55974	-1.43008	-0.600098	-1.00155			CD1D	-0.121759	0.302733	-0.803928	0.199008
	CD1E	-0.574174	-0.178133	0.908227	-0.686299	-0.720646	0.79053			CD1E	-0.574174	-0.178133	-0.0599922	1.12892			CD1E	-0.666044	0.764637			CD1E	0.783572	-0.5927	-1.92643	1.53726	-1.09957	-2.41279			CD1E	0.732678	-1.04874	0.57745	0.559642
	CD244	0.546297	-0.383936	2.08027	-0.66177	1.09198	1.51149			CD244	0.546297	-0.383936	-0.763539	-0.334009			CD244	-0.881032	0.554128			CD244	-0.114908	-0.361253	-0.55557	-0.534073	-0.613846	0.843958			CD244	1.33399	1.86421	0.0982947	0.524605
	CD63	-1.8686	1.31442	2.46842	-0.423454	0.540204	-0.83116			CD63	-1.8686	1.31442	0.807129	-0.14508			CD63	2.11758	-1.5808			CD63	-0.39994	-0.856367	0.124238	2.00439	-0.214245	-1.05724			CD63	-0.174523	0.630566	0.360898	0.66588
	CD68	1.22201	0.526244	-0.77706	-0.336918	-0.707632	1.70677			CD68	1.22201	0.526244	-0.409496	1.77649			CD68	1.07252	0.4973			CD68	0.947096	-2.1381	-0.0626313	0.49459	1.87463	0.111134			CD68	-1.4865	-0.201857	-1.31432	0.473111
	CD74	2.245	-0.289171	-0.722697	-1.71957	1.95829	0.136136			CD74	2.245	-0.289171	-1.65517	-1.33865			CD74	-0.334882	1.44261			CD74	-0.217983	-0.648237	0.625825	-0.461964	0.0313281	0.764734			CD74	-2.19568	1.38514	-0.218113	-0.616389
	CDC14B	0.706003	0.401507	0.65871	0.86369	1.41295	-2.0128			CDC14B	0.706003	0.401507	0.593819	-0.36945			CDC14B	0.651758	0.505121			CDC14B	-0.646669	3.86538	-0.429234	-1.56704	1.2028	2.25833			CDC14B	0.832589	-1.11488	1.09386	-0.12309
	CDC25C	-0.420513	0.182401	0.319688	-1.81162	-0.635809	-0.451837			CDC25C	-0.420513	0.182401	-2.19814	2.54966			CDC25C	0.320894	1.23972			CDC25C	-0.0133134	0.534333	-1.02071	-2.14495	1.78513	-2.27116			CDC25C	-0.257748	0.849236	0.959988	0.177446
	CDC42EP1	0.00659546	0.582347	-1.67573	-0.0984062	-1.04559	1.20536			CDC42EP1	0.00659546	0.582347	1.16157	-0.806693			CDC42EP1	1.06577	1.07437			CDC42EP1	1.95384	-0.0636129	-0.607238	-0.492122	-0.832033	-0.447214			CDC42EP1	0.760808	-1.16099	0.0932499	0.00755972
	CEBPG	-0.275381	1.42143	0.0652275	0.998264	-1.14092	0.287908			CEBPG	-0.275381	1.42143	-0.117364	-1.85343			CEBPG	-1.28994	-0.525264			CEBPG	-2.89343	0.639922	-0.961923	-1.84453	-2.54087	0.698821			CEBPG	-0.441961	1.37783	0.657384	-1.4725
	CECR1	-1.02712	-0.420363	-0.632828	-1.78193	-1.10422	0.747084			CECR1	-1.02712	-0.420363	-0.722508	-1.13837			CECR1	-0.755145	-0.696753			CECR1	-1.39528	-0.353939	0.120559	-0.7779	-0.868134	1.21934			CECR1	-1.19055	0.62695	-2.49498	0.591731
	CECR5	0.0948308	0.412432	0.296165	-0.443867	1.52566	-1.18538			CECR5	0.0948308	0.412432	0.624543	-0.320883			CECR5	1.1425	0.615058			CECR5	-0.23102	-1.59994	-1.06388	-1.50186	-0.193588	0.00440186			CECR5	-2.63652	-1.37436	0.866261	-0.823607
	CEP89	-1.75199	2.34529	-1.26068	-1.35936	-0.705133	-0.988189			CEP89	-1.75199	2.34529	-0.138338	-1.75312			CEP89	1.30408	-1.62657			CEP89	1.47746	-1.13026	0.18812	0.29818	1.11812	1.51868			CEP89	-0.18464	-0.503323	-1.63099	-1.78925
	CERCAM	0.768	-0.0177441	-0.695676	0.165134	-0.655128	-0.911535			CERCAM	0.768	-0.0177441	-1.04799	-0.840914			CERCAM	-0.00852942	-0.127203			CERCAM	-1.17554	-0.0720898	-1.56865	0.859635	-0.949505	1.27422			CERCAM	1.41931	0.35197	0.047682	0.927891
	CHCHD1	-1.14993	-1.54208	-0.573163	0.973137	-0.107927	-1.88035			CHCHD1	-1.14993	-1.54208	-3.55399	-1.47771			CHCHD1	2.15484	-1.99954			CHCHD1	-2.01435	-3.31307	1.888	-1.29502	1.66693	1.1931			CHCHD1	-2.20287	-3.46655	2.03539	1.83999
	CHCHD10	-0.449785	0.0577504	1.89487	2.00705	1.06264	0.211909			CHCHD10	-0.449785	0.0577504	0.636987	-0.174753			CHCHD10	-1.88283	-1.5268			CHCHD10	-0.843202	-0.346877	0.460356	-1.12111	-1.09964	1.48547			CHCHD10	2.27095	0.915086	0.218996	-0.268391
	CHCHD2	-2.10684	0.1787	-1.25298	-0.351275	0.474901	-0.57524			CHCHD2	-2.10684	0.1787	-1.58664	-1.20416			CHCHD2	-1.05681	0.9961			CHCHD2	0.540894	0.28101	-0.531441	1.27498	-1.65589	-0.0665536			CHCHD2	0.568256	-0.471453	1.13579	-1.6614
	CHCHD3	0.696142	-1.63238	0.598535	-2.09911	-0.790973	-1.80053			CHCHD3	0.696142	-1.63238	-0.575686	-1.30745			CHCHD3	1.33012	-1.63057			CHCHD3	-0.198385	-0.927733	-0.17944	-0.763251	-3.05939	-0.32391			CHCHD3	-1.46785	-0.687003	-1.12463	-0.128449
	CHCHD4	2.17436	0.0334748	-0.875955	-4.50889	-0.711401	3.79012			CHCHD4	2.17436	0.0334748	-1.4786	-5.07654			CHCHD4	-1.12632	-1.18825			CHCHD4	-0.555089	1.42526	0.852469	-0.645905	-1.10635	0.00571638			CHCHD4	-5.45457	-1.63507	0.0216852	-1.78147
	CHCHD5	-0.81773	0.10829	1.60932	-1.41146	-1.27846	1.90203			CHCHD5	-0.81773	0.10829	1.20872	-0.102005			CHCHD5	0.87531	-1.08226			CHCHD5	-0.291536	-0.589014	-1.15471	-0.579567	-2.21753	1.00117			CHCHD5	1.1525	-1.12845	0.087954	1.25336
	CHCHD6	1.12184	0.943846	-1.03919	0.543836	0.764811	-0.600342			CHCHD6	1.12184	0.943846	0.929374	-1.31941			CHCHD6	-0.22233	-2.1705			CHCHD6	0.202135	-1.95075	2.79479	-0.372961	-1.72985	0.0842905			CHCHD6	1.66907	-0.300899	0.180122	0.0105008
	CHCHD7	-0.0691608	0.76527	-0.892341	-0.0257619	1.18748	0.671395			CHCHD7	-0.0691608	0.76527	-0.23577	-1.66547			CHCHD7	0.382427	0.281448			CHCHD7	-0.192493	-0.35806	-0.226619	0.207136	0.304824	-1.2971			CHCHD7	0.246934	-2.58763	0.899243	-1.61003
	CHDH	1.4492	-1.75846	-1.03162	0.0320284	0.290602	-0.398411			CHDH	1.4492	-1.75846	1.99989	2.57516			CHDH	-1.37958	-0.655407			CHDH	-0.463049	-0.475279	-0.121537	1.15491	0.877506	0.247963			CHDH	-0.398202	-0.342957	0.131916	1.37183
	CHID1	-0.331196	1.40351	-0.0677993	0.707244	-0.494557	-0.939428			CHID1	-0.331196	1.40351	-0.561572	0.558022			CHID1	0.826672	0.204497			CHID1	-0.622174	-1.05068	2.52266	-0.74139	0.301615	0.189498			CHID1	-0.527862	-0.610647	0.0475579	-0.92294
	CHIT1	2.31797	-0.0439437	1.16773	-0.282026	-0.455403	0.364503			CHIT1	2.31797	-0.0439437	-0.520469	1.35179			CHIT1	0.668389	-1.17346			CHIT1	0.632801	1.10524	0.467708	0.235845	1.74563	1.04491			CHIT1	0.769151	0.874612	-0.381565	0.505533
	CHMP6	-3.50513	3.13465	-0.723464	1.75458	-0.957654	1.10687			CHMP6	-3.50513	3.13465	-0.119641	-2.8347			CHMP6	1.71496	1.14415			CHMP6	0.239275	-0.231873	0.0518882	-2.50123	2.11151	-1.86164			CHMP6	-5.59302	-2.86775	0.949611	-0.00765561
	CHPT1	-0.36987	1.04449	-0.634503	-1.53363	1.58946	-0.732886			CHPT1	-0.36987	1.04449	0.501346	0.53595			CHPT1	0.263343	1.02337			CHPT1	-1.25874	-0.895182	-0.112043	0.906388	0.069547	0.636656			CHPT1	0.0240568	0.58961	-0.85909	1.49808
	CHRNB3	-1.13776	-0.572658	-0.304934	1.50741	-0.368832	-0.751159			CHRNB3	-1.13776	-0.572658	-1.71735	-0.120397			CHRNB3	-0.22248	-0.0956704			CHRNB3	-1.89291	-0.996027	0.657588	-3.04431	0.207153	-0.00965382			CHRNB3	-0.499237	1.28063	-2.43335	2.82252
	CISD1	-2.29707	-1.52735	0.429088	0.176067	-0.610268	-2.20677			CISD1	-2.29707	-1.52735	-0.763046	2.05487			CISD1	-0.93114	-1.1917			CISD1	-1.8954	-0.957176	-0.413754	0.342873	-0.952855	-0.644182			CISD1	-0.169695	-0.377878	-0.668643	-0.563626
	CISD2	0.00417603	1.07704	-0.449479	0.0618735	0.802248	2.18816			CISD2	0.00417603	1.07704	-0.245634	-1.27237			CISD2	1.44294	1.22569			CISD2	-0.116569	-1.16738	1.46958	1.81488	1.01897	2.03106			CISD2	-0.423285	-0.723034	0.148157	0.888725
	CISD3	-0.237693	0.633914	0.576413	2.01422	0.691429	1.53178			CISD3	-0.237693	0.633914	-1.05002	-1.14136			CISD3	-0.0340265	-1.68656			CISD3	1.74328	-0.999178	-0.743412	1.98768	-0.471849	-0.387798			CISD3	-0.244605	-1.33067	0.985045	-0.513239
	CIZ1	-1.80286	0.0342016	-0.106868	0.944092	2.55676	-1.17007			CIZ1	-1.80286	0.0342016	0.0421727	0.0508043			CIZ1	1.72549	0.861275			CIZ1	0.0552584	-0.686033	-0.694335	-0.144986	-0.41849	0.709717			CIZ1	-1.20023	-0.222418	3.45483	-0.0687217
	CKMT1A	-1.62897	0.563943	0.254822	1.05026	1.89361	1.74751			CKMT1A	-1.62897	0.563943	-1.61889	-1.57543			CKMT1A	1.08463	-0.863523			CKMT1A	-0.762073	0.214293	-0.0903986	0.863646	-1.36249	1.32094			CKMT1A	1.34721	0.761225	0.473904	1.59327
	CKMT1B	0.394106	0.940746	-1.25858	-1.5282	-0.454432	0.406029			CKMT1B	0.394106	0.940746	-0.0391208	-1.85714			CKMT1B	-1.74806	-0.75017			CKMT1B	0.627281	-0.332768	-0.458925	-0.442037	1.24475	-0.341949			CKMT1B	0.570463	0.941173	0.422365	0.0620748
	CKMT2	-0.450792	-1.20257	-0.649133	0.585833	2.71486	0.163773			CKMT2	-0.450792	-1.20257	-0.265753	0.931656			CKMT2	-0.194862	1.07392			CKMT2	0.275047	-0.0160588	0.422047	-0.672355	0.323084	2.86238			CKMT2	-1.19048	-0.591701	-0.662323	-0.281479
	CLCN5	0.510613	-0.630353	-1.1585	0.586432	0.105054	0.672638			CLCN5	0.510613	-0.630353	-0.762325	0.413552			CLCN5	1.16215	-0.328123			CLCN5	-0.351948	-0.150519	-0.277526	0.261156	0.0801426	0.313206			CLCN5	0.481284	0.160368	0.0517899	0.196792
	CLCN6	-0.112777	-0.980543	-0.118252	-1.57077	-1.80044	0.905655			CLCN6	-0.112777	-0.980543	0.645722	-1.56714			CLCN6	-0.143858	2.07			CLCN6	-0.628675	0.0286532	-1.64284	-0.226113	2.57003	1.13024			CLCN6	0.393224	-0.309103	0.241953	-0.0507083
	CLCN7	-0.586286	0.327722	1.19708	0.852701	1.03449	0.0773856			CLCN7	-0.586286	0.327722	-0.17261	-0.880739			CLCN7	0.869996	-0.829764			CLCN7	-0.489865	-0.592636	0.433901	0.593775	-0.759774	-0.358864			CLCN7	0.854193	0.487561	0.892468	0.135771
	CLDN15	-0.64449	-0.496652	-0.578101	1.06132	2.06586	0.391839			CLDN15	-0.64449	-0.496652	-0.212261	-1.0744			CLDN15	0.455304	-0.862611			CLDN15	-0.192412	-0.257372	-0.873276	1.60453	0.296267	-0.687531			CLDN15	0.470318	0.879413	0.709987	0.241389
	CLDN3	0.288795	-0.269001	1.01053	-0.519561	1.43569	2.20999			CLDN3	0.288795	-0.269001	0.434889	0.54588			CLDN3	-1.08441	-0.698338			CLDN3	0.513379	0.264819	0.708048	0.279707	0.226896	-1.16987			CLDN3	1.12951	-0.285836	1.70068	-0.754807
	CLEC5A	-0.0779386	-1.42317	-0.134155	-0.328303	0.220531	0.187671			CLEC5A	-0.0779386	-1.42317	0.832748	-0.61775			CLEC5A	-0.388532	-0.24674			CLEC5A	0.18415	0.154655	0.448849	-0.191825	0.0147323	0.706636			CLEC5A	1.17477	1.89567	0.637756	-0.192832
	CLIC4	-0.000876178	0.828681	1.28037	0.178376	0.259013	-1.22779			CLIC4	-0.000876178	0.828681	0.118792	1.61086			CLIC4	0.500216	0.0787293			CLIC4	0.280675	2.15495	1.66357	0.541391	0.147175	-1.11347			CLIC4	-0.6661	1.48635	2.21093	-0.472034
	CLIP2	-0.61678	0.110985	0.932578	1.5323	1.35452	1.01311			CLIP2	-0.61678	0.110985	0.678926	0.415697			CLIP2	-0.505339	1.12861			CLIP2	-0.823996	-1.46463	0.789393	0.196032	0.808268	-0.339324			CLIP2	1.3614	-1.09817	0.657048	-1.10659
	CLN3	-0.841921	1.03386	-0.0950806	1.84733	-0.989906	1.32288			CLN3	-0.841921	1.03386	0.734461	-1.05556			CLN3	-0.882328	-0.809663			CLN3	-1.78455	0.968174	0.856479	0.97022	-0.976843	0.481582			CLN3	-0.397322	-0.263671	-0.345434	-0.406503
	CLN5	-1.98978	0.195582	-1.51634	-1.45505	-0.307313	-0.632735			CLN5	-1.98978	0.195582	-0.487021	0.249576			CLN5	-0.190562	-1.28859			CLN5	-0.428835	1.01679	-0.758466	0.244118	-1.32371	-0.505581			CLN5	0.872218	-0.405754	-1.50386	-3.0156
	CLPB	0.0376044	2.37598	1.10592	-0.428144	-2.76769	-1.75131			CLPB	0.0376044	2.37598	-1.61268	-1.05347			CLPB	0.213955	1.14475			CLPB	2.51602	-3.16823	-1.484	-2.28804	-2.04608	-0.638413			CLPB	-0.51999	0.405064	-1.63857	-0.734126
	CLPP	-1.11302	0.362523	1.40462	-0.449796	2.55012	-0.438489			CLPP	-1.11302	0.362523	-2.08313	1.3066			CLPP	0.398889	-0.553967			CLPP	-2.07967	-1.26027	-1.07733	0.554914	0.5557	0.95759			CLPP	-2.13747	-2.88335	2.02152	-0.586846
	CLPX	-1.76888	-2.59594	1.19146	-0.887961	0.129244	-0.640277			CLPX	-1.76888	-2.59594	2.60965	-2.21212			CLPX	-0.0102029	-3.56836			CLPX	-2.51428	-0.79504	0.578088	-0.0670243	-3.67794	-0.511675			CLPX	0.998006	0.320524	-1.38569	0.539898
	CLSTN1	0.63681	-0.927364	-0.0272577	-0.226116	-0.533599	0.760181			CLSTN1	0.63681	-0.927364	-1.24211	-0.613699			CLSTN1	-1.88438	-0.115674			CLSTN1	-0.0864206	0.783608	2.16678	-0.333766	-0.272625	-1.48178			CLSTN1	-0.944453	0.628892	-2.45968	0.103005
	CLTA	0.539881	-1.81085	0.638828	1.28463	-1.14923	0.321812			CLTA	0.539881	-1.81085	1.25516	-0.856755			CLTA	-0.186866	-0.936114			CLTA	0.83814	-0.487901	0.304469	0.688423	-0.193173	-0.298465			CLTA	0.388619	-2.81096	1.12736	-1.24017
	CLTB	-1.52867	-0.247331	0.730039	0.830572	1.65025	1.38028			CLTB	-1.52867	-0.247331	0.0980252	-0.793186			CLTB	0.389719	2.40943			CLTB	-0.301698	-1.10186	0.423706	0.440448	-0.592591	-0.0396303			CLTB	0.545536	0.694968	0.48473	-0.230466
	CLTC	-2.75542	0.204534	-3.95502	3.1195	2.59892	3.06899			CLTC	-2.75542	0.204534	1.42271	-1.10447			CLTC	1.44567	-2.5806			CLTC	-0.133568	-0.620883	-1.02174	-0.0240471	-0.417143	0.0854384			CLTC	-3.13256	-2.14456	1.38883	3.48963
	CLTCL1	0.262847	-0.121107	0.952834	-1.19699	1.67538	-0.135876			CLTCL1	0.262847	-0.121107	-1.03578	0.938565			CLTCL1	-1.16928	1.15459			CLTCL1	-0.763629	-2.28168	0.161754	0.236291	-1.33706	0.0771779			CLTCL1	-2.17652	-2.29655	0.326338	-1.03521
	CLU	-0.552437	-0.0595845	-0.750595	0.545829	-0.65738	-0.364769			CLU	-0.552437	-0.0595845	-0.775095	0.991229			CLU	0.0581616	-0.427714			CLU	-0.480399	0.431648	0.0776996	0.0537338	-1.37729	-0.558753			CLU	-0.761671	0.829456	0.193746	0.803569
	CLYBL	-0.958368	0.965954	-0.775954	-0.255596	-1.58198	-0.377889			CLYBL	-0.958368	0.965954	0.401854	0.999813			CLYBL	-0.526524	0.631041			CLYBL	-0.202072	-0.722776	-0.0657852	-0.413695	-1.04099	-0.115106			CLYBL	-0.221422	-0.989299	-0.437608	0.418748
	CMC1	-1.19459	-2.00396	-1.67982	0.895118	0.453877	1.22266			CMC1	-1.19459	-2.00396	-0.947542	-1.49757			CMC1	2.68768	0.713571			CMC1	-0.0239095	-1.56501	0.132313	-0.566567	1.25954	-0.689191			CMC1	-0.943728	-0.852174	0.50756	0.818829
	CMC2	-1.11606	-0.353371	-1.0689	0.708379	1.60864	0.733627			CMC2	-1.11606	-0.353371	0.225982	-1.26515			CMC2	-1.31782	-0.618653			CMC2	1.5914	0.348279	-0.0933084	-0.220529	1.62117	1.96251			CMC2	0.128005	0.895269	0.414525	-0.0946441
	CMC4	-0.903761	0.177052	-0.489861	-0.808439	0.432778	0.965749			CMC4	-0.903761	0.177052	-0.891197	1.18197			CMC4	0.856552	0.721591			CMC4	-0.206669	0.981352	0.420218	-1.55918	-1.24564	-0.701336			CMC4	2.34524	1.0521	1.05464	-0.552978
	CMPK2	-0.283884	1.25068	-2.59701	-0.261152	-0.179634	-0.629334			CMPK2	-0.283884	1.25068	-0.473306	-0.919207			CMPK2	1.51039	0.0788245			CMPK2	-1.17401	-0.554074	0.255093	-0.28854	-0.718819	-0.551342			CMPK2	1.42149	-1.19326	0.920279	-0.462552
	CNTNAP5	0.345368	0.760435	0.00699656	-0.714791	-0.430874	-0.198429			CNTNAP5	0.345368	0.760435	-0.14297	0.677457			CNTNAP5	1.10892	-0.135551			CNTNAP5	-1.32967	-0.494619	0.910407	0.720255	-0.650081	-0.160829			CNTNAP5	-0.186821	-0.984394	0.916786	0.0968971
	COA1	0.208977	-0.49094	0.206161	0.438812	1.31077	-0.128592			COA1	0.208977	-0.49094	-0.0882086	0.810947			COA1	1.2778	0.849618			COA1	-0.403958	-0.557596	-0.458871	-1.87376	1.81579	-0.00433121			COA1	-1.08226	0.404166	-0.828578	-0.936924
	COA3	1.03114	-2.16043	-6.02828	-2.19703	-3.77384	-5.39452			COA3	1.03114	-2.16043	-3.33981	-2.33082			COA3	2.02543	-4.71168			COA3	-0.132876	-1.33155	-2.06641	-1.07639	-2.22744	-0.0734373			COA3	-4.01806	-2.09614	-3.58734	-3.28474
	COA4	0.847284	-0.237704	-1.45327	-1.7597	-0.843923	-1.78466			COA4	0.847284	-0.237704	1.32572	-0.285734			COA4	-1.26532	-1.20066			COA4	-2.82069	-4.07098	0.101644	-1.37034	-0.600502	-0.934827			COA4	-0.221564	-0.0421143	-0.262247	1.67008
	COA5	-12.0075	-2.92438	-7.52749	-11.0714	-8.99526	-5.85113			COA5	-12.0075	-2.92438	-5.02121	-3.58938			COA5	-0.88625	-5.97689			COA5	-3.21345	-2.73274	0.533409	-2.54838	-4.55787	-5.21499			COA5	-3.64287	-0.761192	-3.23063	0.35492
	COA6	-7.31543	-7.4234	-10.1529	-8.9014	-6.17426	-11.1607			COA6	-7.31543	-7.4234	-5.48837	-3.56342			COA6	-1.76716	-4.21074			COA6	-5.62696	-1.13191	-2.45123	-2.56451	-3.48479	-3.99091			COA6	-2.40548	-4.62505	-3.56365	-2.94546
	COA7	-15.0457	-6.75511	-10.0159	-12.4131	-10.134	-11.795			COA7	-15.0457	-6.75511	-4.20373	-2.17944			COA7	1.31331	-4.63071			COA7	-2.68639	-3.39836	-1.98322	-1.70124	-2.47459	-3.97972			COA7	-2.13259	-3.96892	-0.308092	-4.99362
	COASY	3.49257	-1.866	-2.74688	1.31304	5.14501	-1.45054			COASY	3.49257	-1.866	1.45387	-1.04985			COASY	-0.0389251	-0.588439			COASY	0.869285	1.70645	0.0393988	-1.39062	0.982383	1.01294			COASY	-4.91464	-4.08009	1.08838	-1.01413
	COG2	-3.99661	0.893857	0.29859	3.86855	0.604644	-0.618939			COG2	-3.99661	0.893857	0.793304	1.89884			COG2	1.37107	0.739906			COG2	0.26427	1.59728	0.368175	-2.20564	-3.3019	2.5969			COG2	-1.73403	-1.5596	3.50215	-3.38089
	COG3	1.69921	1.2879	-0.825329	0.248428	-1.1056	1.12424			COG3	1.69921	1.2879	0.429128	1.03283			COG3	0.317727	-2.26617			COG3	-0.457078	-1.47386	-0.198874	-0.446465	-0.286874	1.20528			COG3	-2.48788	-6.44804	0.191448	-0.406604
	COG5	2.97196	3.31449	3.72056	2.10623	-0.24489	4.10951			COG5	2.97196	3.31449	-0.729201	-2.08141			COG5	2.65595	2.73226			COG5	0.931946	2.17036	-1.78019	-1.73538	0.76704	0.413318			COG5	-2.34471	-2.08211	0.402169	-0.815948
	COL14A1	-0.465243	0.33491	2.68268	0.694364	0.74277	-1.04887			COL14A1	-0.465243	0.33491	-0.567783	1.30933			COL14A1	-0.895479	-1.20382			COL14A1	-1.24787	-0.199148	1.90265	0.740667	0.0341012	-1.1174			COL14A1	-0.00286252	-2.05891	0.119389	0.431333
	COL6A1	-0.132766	0.864036	-0.234413	0.598084	-0.659823	-0.975941			COL6A1	-0.132766	0.864036	-0.213836	0.588222			COL6A1	-1.15991	0.0744069			COL6A1	1.69437	-1.06123	0.4379	0.223655	0.96878	-0.939158			COL6A1	0.656895	0.21141	0.315448	0.531794
	COMT	0.133483	-0.893398	-0.574457	1.64696	0.894486	0.792416			COMT	0.133483	-0.893398	0.209698	-0.603003			COMT	-0.840835	1.74261			COMT	-1.02743	-2.30175	1.29456	-0.586958	-0.963092	-0.459416			COMT	-3.63319	-3.79035	-1.54682	0.805363
	COMTD1	0.445667	0.749524	-0.136169	2.12629	-0.825174	1.92525			COMTD1	0.445667	0.749524	0.604018	0.929584			COMTD1	2.57258	-0.622136			COMTD1	1.1333	-0.432214	-0.71718	0.804259	1.04803	-0.303395			COMTD1	2.06494	-0.2363	0.0907612	-0.822712
	COPS2	-4.70501	0.743673	0.971258	0.0877605	1.2923	-2.20694			COPS2	-4.70501	0.743673	-3.74377	-1.14977			COPS2	-1.97975	-1.45647			COPS2	-0.0231629	-0.0466865	-1.92934	-1.37278	-0.602349	-0.320975			COPS2	-1.19106	-0.976054	1.65993	0.0196032
	COQ10A	-0.655886	0.249863	-0.665253	1.03887	2.50127	1.17366			COQ10A	-0.655886	0.249863	-0.0423483	-0.307221			COQ10A	0.110245	0.675692			COQ10A	0.904681	1.01927	0.639652	0.159514	1.30658	0.0412636			COQ10A	-0.869241	0.389991	-0.675296	0.617022
	COQ10B	-0.914992	0.309752	1.96355	-0.975425	0.255239	0.720068			COQ10B	-0.914992	0.309752	-2.09537	0.0656429			COQ10B	0.969166	0.855602			COQ10B	-0.770557	-1.57928	0.121967	0.00537472	0.420339	-0.459695			COQ10B	-1.06279	-0.47201	0.332218	2.13615
	COQ2	-0.771309	-3.5316	-1.073	-0.957984	3.26572	0.517991			COQ2	-0.771309	-3.5316	-5.14777	-5.06009			COQ2	-0.384296	-0.492227			COQ2	-3.90192	-3.65667	-1.0364	-0.600569	-0.295054	-2.13133			COQ2	-2.11317	-2.3349	-0.657061	0.899435
	COQ3	-1.24926	-5.37085	-2.95839	-1.23124	-0.0180812	0.394401			COQ3	-1.24926	-5.37085	-4.84011	-2.73067			COQ3	-0.606534	-3.20383			COQ3	-4.22458	-2.88866	0.854321	-3.71759	1.0747	-0.183801			COQ3	-0.0678673	-2.14654	-0.117451	-4.75796
	COQ4	-9.90325	-7.75264	-1.73062	2.74163	4.49829	3.1818			COQ4	-9.90325	-7.75264	-5.21226	-3.30672			COQ4	-1.41501	0.128125			COQ4	-7.7786	-5.55591	-2.98241	-0.435267	-3.77663	-4.01394			COQ4	-4.14292	-3.41382	-6.11273	1.11061
	COQ5	-2.08998	-5.46333	-2.52511	-5.35917	1.02788	0.457461			COQ5	-2.08998	-5.46333	-3.69953	-4.63102			COQ5	2.71597	0.246672			COQ5	-2.34727	-4.53965	-1.16197	-4.02612	0.123292	-2.88829			COQ5	0.229191	-0.949969	-0.237491	-1.4794
	COQ6	0.84493	-2.97147	-0.46596	0.274666	-0.592155	1.34313			COQ6	0.84493	-2.97147	-5.39083	-2.21476			COQ6	-1.23725	1.27491			COQ6	-5.16987	-3.20971	0.207025	-1.21786	0.225007	-1.20796			COQ6	-1.48176	-1.69876	0.393153	-0.260668
	COQ7	-1.10705	-4.18817	-2.70902	0.382103	-0.565323	1.63781			COQ7	-1.10705	-4.18817	0.0598832	2.44353			COQ7	0.339337	-1.42766			COQ7	-3.22166	-4.60123	0.548479	-2.71295	-1.54961	-6.47416			COQ7	-0.929649	-0.717618	-0.679092	-0.458266
	COQ9	0.446096	0.899568	-1.09577	-2.27445	-0.449536	-2.3487			COQ9	0.446096	0.899568	-0.467805	-0.126486			COQ9	-0.548378	-0.400245			COQ9	-1.78887	-1.30208	-1.31824	-1.47312	0.639307	-0.243389			COQ9	-1.53609	-0.886283	1.30489	0.648325
	COX10	-5.179	-2.03986	-4.12217	-5.80156	-4.71731	-4.23782			COX10	-5.179	-2.03986	-1.14836	-1.78656			COX10	1.45766	-0.00924541			COX10	-2.55433	-0.230698	-0.237497	-0.146793	0.380614	-1.88606			COX10	-2.93691	-1.74319	-1.94702	-5.44051
	COX11	-10.954	-4.99758	-6.49169	-4.61711	-6.07172	-3.67119			COX11	-10.954	-4.99758	-2.61691	0.126337			COX11	-1.09837	-1.19851			COX11	0.211595	-0.893937	0.816228	-1.32773	-1.15994	-2.083			COX11	-4.49649	-3.30252	-1.54871	-5.51469
	COX14	2.10565	-0.681235	-1.3948	-0.942367	0.574414	-0.324807			COX14	2.10565	-0.681235	-1.1308	-0.772731			COX14	-0.105527	-2.27447			COX14	-5.09655	-3.14384	-0.237533	-0.663337	0.180693	-3.67425			COX14	-1.62564	-1.83496	-0.512186	-1.43316
	COX15	-3.47708	-3.22289	-9.45903	-9.23522	-7.97221	-6.729			COX15	-3.47708	-3.22289	-9.38795	-4.38776			COX15	-1.63734	-3.18264			COX15	0.770794	-3.16679	-0.523691	-2.37355	-0.525659	-2.66408			COX15	-3.07762	-4.90972	-0.126625	-2.53786
	COX16	-8.76323	-3.97755	-7.3555	-7.65361	-6.94399	-6.31132			COX16	-8.76323	-3.97755	-2.85704	-6.04138			COX16	-4.85704	-3.71166			COX16	-2.37131	-2.07583	-1.04471	-0.381425	-2.36315	-3.07916			COX16	-3.01107	-4.14036	-4.21955	-6.66502
	COX17	-3.82736	-0.0311801	-8.4879	-4.50184	-6.06982	-5.19946			COX17	-3.82736	-0.0311801	-5.93544	-2.91503			COX17	-3.02855	-2.30885			COX17	-0.279847	-1.72186	1.11691	-0.689671	-1.1698	-5.66012			COX17	-4.99869	-5.09999	-1.14034	-5.56507
	COX18	0.218511	-3.16417	-0.73844	-1.05706	-0.920027	-3.29031			COX18	0.218511	-3.16417	0.314768	-0.340173			COX18	-0.786808	-2.24618			COX18	-1.81227	-5.27433	-0.89572	-2.66209	1.22163	-0.212178			COX18	-0.172381	-0.676922	-0.45905	-1.26067
	COX19	-7.62384	-1.59663	-4.8387	-5.88929	-5.8977	-3.63971			COX19	-7.62384	-1.59663	-3.48415	-4.30165			COX19	-1.29522	-3.11014			COX19	-2.43356	-3.57955	-3.09575	-2.13483	0.49193	-4.70295			COX19	-0.997807	-1.72559	-1.944	-0.553995
	COX20	-8.07993	-4.3997	-3.47898	-0.61829	-1.53009	-1.55258			COX20	-8.07993	-4.3997	-2.74658	-4.41069			COX20	0.281989	-0.0399619			COX20	-0.108903	1.74796	0.77147	-0.676396	-0.247242	-0.19778			COX20	0.516739	-0.887755	-2.54756	-3.02651
	COX4I1	-9.26319	-2.10852	-7.46557	-4.60579	-6.05446	-2.84082			COX4I1	-9.26319	-2.10852	-3.44005	-4.40698			COX4I1	-0.884963	-1.61973			COX4I1	-2.26507	-1.0051	0.695234	-1.44342	-1.85829	-1.36813			COX4I1	-3.5332	-2.79096	-2.14859	-0.804886
	COX4I2	-0.899621	-1.00288	-0.0573226	0.588273	0.548155	-0.181099			COX4I2	-0.899621	-1.00288	0.989064	0.0366938			COX4I2	-1.4304	-1.64975			COX4I2	-1.08139	0.693721	0.0473397	-0.94884	-2.3237	-2.67172			COX4I2	-2.36726	0.413447	-0.179644	0.941881
	COX5A	-5.8175	-0.463639	-8.21934	-3.75761	-3.41972	-6.10332			COX5A	-5.8175	-0.463639	-3.85286	-0.236483			COX5A	0.177035	-1.06112			COX5A	-3.16868	-1.93175	-1.26772	-1.55171	-0.694619	-2.23116			COX5A	-0.381641	0.273348	-0.102012	0.417546
	COX5B	-3.4815	-2.95714	-4.17116	-3.9954	-3.34326	-4.02627			COX5B	-3.4815	-2.95714	-6.43744	-1.06809			COX5B	0.629779	-2.69516			COX5B	-4.22129	-2.63496	-1.24491	-2.62804	-3.06016	-2.65582			COX5B	-1.7368	-2.02571	0.737744	-0.27594
	COX6A1	0.256522	0.484576	0.398513	-1.10978	-1.09872	-0.741866			COX6A1	0.256522	0.484576	0.050075	0.73388			COX6A1	-0.88877	-1.40577			COX6A1	-2.57356	-2.63538	0.201558	-0.792794	0.320064	-0.186516			COX6A1	0.0670285	-0.887534	-0.151203	-0.362952
	COX6A2	-2.10527	-0.795467	1.12325	-0.218117	0.215869	0.570226			COX6A2	-2.10527	-0.795467	1.75744	0.872736			COX6A2	-0.462509	0.336704			COX6A2	0.166984	-1.08155	0.19061	-1.72537	0.644135	0.594175			COX6A2	0.518679	0.135572	0.719722	0.295657
	COX6B1	-3.12799	-4.34684	-9.54568	-3.53708	-5.10071	-5.33178			COX6B1	-3.12799	-4.34684	-6.57035	-4.58759			COX6B1	-2.849	-3.57954			COX6B1	-0.971804	-3.07415	-1.41658	-2.69858	-1.0145	0.0981136			COX6B1	-5.31904	-1.63558	-4.08914	-1.49629
	COX6B2	1.14978	3.10183	-0.53567	0.957508	0.0643074	0.611202			COX6B2	1.14978	3.10183	-0.0683067	1.25812			COX6B2	-0.0946074	0.403936			COX6B2	-0.986131	2.0697	-0.519418	0.81323	0.0605723	-0.0543358			COX6B2	-0.758158	0.2059	-1.50883	0.681802
	COX6C	-9.76246	-4.12564	-4.70906	-7.05374	-4.27547	-5.09418			COX6C	-9.76246	-4.12564	-3.59532	-4.55917			COX6C	-2.72905	-1.94135			COX6C	-1.9607	-2.11453	-1.78922	-1.70681	-1.39565	-3.41161			COX6C	-2.10416	-1.08412	-2.13554	-4.32926
	COX7A1	-0.370503	-0.837449	-0.16232	0.746902	-1.52565	1.34509			COX7A1	-0.370503	-0.837449	0.0706028	-0.781789			COX7A1	-0.393389	0.201785			COX7A1	-0.0477979	1.02906	1.10144	-0.49265	0.9562	0.404133			COX7A1	2.42208	-0.171276	-0.671316	-0.40171
	COX7A2	-1.46984	2.24952	0.00170805	0.389969	-0.755965	1.43136			COX7A2	-1.46984	2.24952	-0.374093	0.91866			COX7A2	0.125282	0.585352			COX7A2	1.02525	-1.13572	1.38656	0.128433	-1.43123	1.18427			COX7A2	-0.152221	1.55383	0.114182	-0.648319
	COX7A2L	-1.06039	-0.0958899	-0.610684	-0.726188	-0.463673	0.649185			COX7A2L	-1.06039	-0.0958899	0.926596	0.305369			COX7A2L	-1.88822	0.505467			COX7A2L	2.0705	0.185083	0.900521	-0.201455	-1.17372	-0.122913			COX7A2L	1.10076	-0.561122	0.216663	0.472682
	COX7B	-2.50742	-0.884141	-4.94575	-4.7951	-5.70231	-1.30443			COX7B	-2.50742	-0.884141	-1.25987	-1.15842			COX7B	-0.259231	-1.69537			COX7B	-3.5957	-2.41621	-0.862463	-0.192955	-1.14644	0.27198			COX7B	-4.51137	-1.10706	-0.630637	-0.730029
	COX7C	-0.535626	2.42959	-5.67553	-1.23951	-6.66252	-2.15452			COX7C	-0.535626	2.42959	-3.43264	-0.518384			COX7C	0.482776	-1.19209			COX7C	-1.84018	-1.6385	-1.62477	-1.36819	-0.788122	1.62784			COX7C	-2.04823	-3.19909	-1.86784	-1.2455
	COX8A	0.161852	-0.927047	-2.94008	-1.70066	-0.713354	-1.09881			COX8A	0.161852	-0.927047	-0.745508	1.1816			COX8A	-2.13127	-1.92043			COX8A	-0.341758	-0.2511	-0.606252	-0.3759	1.43787	0.540062			COX8A	-1.23275	-1.14227	-1.06474	-2.11636
	COX8C	1.29628	-1.07606	2.06025	2.8195	1.31123	1.63457			COX8C	1.29628	-1.07606	1.02864	1.40815			COX8C	0.480148	0.20783			COX8C	-1.16329	2.71899	-1.18922	0.775371	-0.385187	-0.359579			COX8C	0.836394	-0.663321	0.785878	1.43525
	CP	0.732571	0.062121	0.188437	-0.0878264	-0.329928	-1.13467			CP	0.732571	0.062121	-0.0525575	-0.625426			CP	-0.349331	-0.547435			CP	0.441061	-0.494465	-1.25292	-0.13952	0.997867	-0.154618			CP	-0.288984	1.26998	-1.10953	0.989428
	CPA1	-0.889479	-0.0082309	-1.30347	-0.0234211	0.0675825	-0.700576			CPA1	-0.889479	-0.0082309	0.192301	0.394387			CPA1	0.228421	1.20635			CPA1	-0.0981993	1.46727	-0.272456	0.0309503	-0.760443	-1.16816			CPA1	0.59118	-0.37476	-1.08239	-0.86717
	CPOX	-0.853271	0.0129765	-0.843836	1.88905	-0.540501	-1.89492			CPOX	-0.853271	0.0129765	-1.27724	-0.868859			CPOX	-0.304633	-0.833001			CPOX	-1.09898	-0.201391	0.307865	-0.140292	1.53042	0.635207			CPOX	0.318684	-0.395581	0.690668	-0.207996
	CPQ	-0.67801	0.912726	-1.80658	-0.657064	-0.723155	0.397041			CPQ	-0.67801	0.912726	-0.259557	0.755375			CPQ	-1.22453	-1.03313			CPQ	-0.508707	1.26778	-0.223405	-0.234135	-0.417541	0.830296			CPQ	0.906632	-0.273876	0.463333	1.59076
	CPS1	-1.40727	0.465511	-0.390594	0.653614	1.28747	-0.710262			CPS1	-1.40727	0.465511	0.906815	0.976311			CPS1	0.587574	0.558209			CPS1	0.665809	0.0315897	0.231116	-0.864353	0.504256	1.20504			CPS1	0.381709	-0.200724	-2.28535	2.59927
	CPSF4	-0.51584	1.29148	-0.453423	-0.453842	0.494183	0.53759			CPSF4	-0.51584	1.29148	1.37411	1.83445			CPSF4	1.02928	-0.586519			CPSF4	0.111242	-1.95855	-1.32169	0.912233	-0.660445	-0.659784			CPSF4	-3.98232	-2.45516	-2.19354	-0.0624217
	CPT1A	-2.07586	0.464025	-1.45606	-0.403416	-0.639939	0.470278			CPT1A	-2.07586	0.464025	-0.971196	-0.100548			CPT1A	-0.999822	-0.692214			CPT1A	0.348638	-1.22071	-1.24065	0.833406	0.180896	-2.3412			CPT1A	-0.841122	-1.55871	-0.0485554	0.808588
	CPT1B	0.687152	-0.121841	-1.12669	1.43732	-0.663846	-0.975303			CPT1B	0.687152	-0.121841	1.16131	0.47002			CPT1B	2.44004	-0.108146			CPT1B	0.299008	-0.350547	1.2164	0.206533	1.7361	0.92965			CPT1B	-1.08404	-1.46297	0.763225	1.18746
	CPT1C	0.54027	-0.121711	-0.165861	-0.315116	-0.375268	0.95021			CPT1C	0.54027	-0.121711	-0.0488301	-0.49276			CPT1C	0.696777	0.244608			CPT1C	-0.482536	-1.51848	-0.569232	-0.516403	0.926187	-0.202743			CPT1C	-0.184802	0.838058	0.697638	3.22899
	CPT2	-0.62879	1.21174	-1.48311	-1.06036	-0.111866	0.429484			CPT2	-0.62879	1.21174	-0.710514	0.223996			CPT2	0.758312	-0.168557			CPT2	-1.30234	0.0404163	-0.764288	-0.112382	-1.15868	-0.565641			CPT2	0.658157	-0.496849	-1.24201	2.00924
	CPVL	-0.645678	0.832826	-1.004	-0.944697	-0.222715	0.34183			CPVL	-0.645678	0.832826	-1.03218	-0.590082			CPVL	-0.195067	1.899			CPVL	-1.37287	-0.585957	0.504978	-0.859979	-0.597062	-0.303074			CPVL	0.310574	1.1804	0.0393547	0.360758
	CRAT	0.507644	-0.433739	-0.581485	-0.340853	-0.0535221	-0.606163			CRAT	0.507644	-0.433739	0.958797	-0.759794			CRAT	-0.814949	-0.442246			CRAT	-0.520654	-0.511579	0.00915128	2.01025	1.38376	-1.02046			CRAT	-0.605789	0.648527	-0.912065	-1.85235
	CREG1	0.471251	-0.501954	-0.292084	2.16701	-1.17531	-1.74459			CREG1	0.471251	-0.501954	-1.10985	-0.3408			CREG1	-0.69508	0.543028			CREG1	0.371966	0.554943	-2.43942	0.133624	1.94722	0.0253514			CREG1	-0.494847	-0.338362	-0.704306	-0.45472
	CRIM1	1.254	0.196684	1.1006	0.519929	1.1635	-0.946546			CRIM1	1.254	0.196684	0.29506	0.428861			CRIM1	0.902696	1.61636			CRIM1	-0.934432	1.24146	-0.424827	-1.28071	-0.332149	-0.507273			CRIM1	1.48317	-0.00978459	-2.21538	-0.63193
	CRLS1	-2.09162	-1.20395	-0.7046	-1.61979	-2.16136	-0.336246			CRLS1	-2.09162	-1.20395	-1.63035	-0.831286			CRLS1	-1.15636	-1.81621			CRLS1	0.096221	0.393202	0.146778	1.32375	1.0147	-1.42052			CRLS1	-3.83847	-2.50845	-0.285641	-1.04938
	CROT	0.825643	-1.203	-0.279668	0.500769	1.20044	0.734274			CROT	0.825643	-1.203	0.978425	-1.98049			CROT	0.993017	-1.33063			CROT	-0.67748	-0.455029	-0.728462	0.322077	0.039685	-1.67224			CROT	0.50844	-0.211675	-0.0083481	0.559379
	CRY1	2.76653	2.32185	-2.44003	-0.289123	-1.62486	-1.53525			CRY1	2.76653	2.32185	0.355549	-1.61016			CRY1	0.563152	0.612121			CRY1	-1.2026	0.575187	-0.797379	-0.848869	0.550925	2.18932			CRY1	-1.05256	-0.661525	1.23089	0.839458
	CRYZ	-0.143235	0.90385	2.38592	1.28233	0.367576	-0.769726			CRYZ	-0.143235	0.90385	-0.0652395	0.877685			CRYZ	-2.47144	0.423172			CRYZ	0.0098721	0.579327	-1.93179	-0.290277	-0.590746	-0.696847			CRYZ	1.14438	-0.430073	-2.05515	1.06179
	CS	-1.44177	-2.1617	3.11654	0.407805	1.35103	-3.16723			CS	-1.44177	-2.1617	-0.54877	-0.0385096			CS	-1.35612	0.96161			CS	-1.56	-2.4624	0.317069	-1.10689	-1.07956	-2.85812			CS	-0.601669	-0.77186	1.09523	0.0607068
	CST3	-1.9009	0.620682	0.249455	0.97325	0.691644	1.48044			CST3	-1.9009	0.620682	1.26784	0.793037			CST3	0.756576	2.30757			CST3	1.35244	-0.831455	-0.928215	-1.80196	-0.153933	1.86891			CST3	1.35761	-0.564288	0.344658	-0.159821
	CST7	-0.640577	0.900314	-0.418061	-0.394559	1.60164	-0.367776			CST7	-0.640577	0.900314	0.0442305	1.28894			CST7	1.25152	1.2807			CST7	-0.0365651	-0.710676	-0.263101	-0.470872	0.00377962	1.21738			CST7	0.0168503	0.0512905	-0.155374	1.8499
	CTBS	0.523604	-0.429651	-0.279559	0.628137	-0.0369939	-1.07577			CTBS	0.523604	-0.429651	-1.88442	1.29651			CTBS	1.70135	-0.636259			CTBS	0.696964	-0.822842	1.29522	0.72101	-2.08613	2.604			CTBS	0.961417	1.48686	1.40862	0.317403
	CTH	1.50796	0.0390066	-0.615623	-0.0898876	-0.545915	0.528381			CTH	1.50796	0.0390066	1.7217	-1.11894			CTH	0.39151	3.05376			CTH	-1.38046	0.273666	-0.662782	-0.267597	0.0296886	0.771783			CTH	0.876408	0.377328	0.237713	1.23684
	CTNS	-0.174378	0.862372	0.55328	-0.721849	-0.327911	-0.0650783			CTNS	-0.174378	0.862372	-0.17255	-1.03557			CTNS	0.969711	-0.979071			CTNS	0.457891	0.890315	1.48845	-0.146514	1.53038	-0.768462			CTNS	-0.517718	-0.0679418	-0.363569	-0.0719617
	CTSA	1.1658	-0.0712621	-0.254039	0.227866	-0.209447	0.776219			CTSA	1.1658	-0.0712621	-0.349165	0.677631			CTSA	0.222156	0.573153			CTSA	0.157462	-0.262398	1.18556	0.422641	0.515494	0.819317			CTSA	-0.458304	-0.777817	1.53981	-0.840287
	CTSB	-0.0157085	0.979312	0.508294	-0.321982	0.645968	1.56782			CTSB	-0.0157085	0.979312	-0.344857	-0.315316			CTSB	-1.48489	-0.871244			CTSB	-0.208954	-0.277502	0.411102	0.240956	-2.43709	0.312825			CTSB	1.30125	0.663368	-0.327074	-0.033737
	CTSC	0.60254	0.767961	-0.540272	0.364181	0.0175707	-0.888487			CTSC	0.60254	0.767961	-0.0755583	-0.818241			CTSC	0.677395	-0.446646			CTSC	0.616834	-0.631192	1.1218	-0.108187	-0.660689	-0.57286			CTSC	-0.75769	1.95904	1.5278	3.03372
	CTSD	0.909177	1.2429	-0.142458	0.633315	1.98085	0.638079			CTSD	0.909177	1.2429	-0.605911	1.13297			CTSD	-0.426644	1.24669			CTSD	0.882951	-0.595774	-0.0422045	1.26151	1.69981	1.06837			CTSD	0.133699	1.39547	0.0947753	-2.21719
	CTSE	-1.63755	0.466427	-0.243954	-0.580984	-0.00419363	0.869832			CTSE	-1.63755	0.466427	0.0435344	-0.018585			CTSE	0.328051	-0.999868			CTSE	-0.377287	-0.572182	0.372687	0.200413	0.515269	-0.884255			CTSE	-1.60054	0.422471	0.0372454	-0.472194
	CTSF	-0.103844	0.532888	-1.31556	-0.354272	-1.38156	1.03277			CTSF	-0.103844	0.532888	-0.792863	0.374714			CTSF	2.09203	0.656544			CTSF	-1.27855	-1.00674	1.13961	1.12669	-0.490129	0.198142			CTSF	0.858392	0.67885	0.211258	1.03185
	CTSG	-0.975619	-1.69769	0.409987	-0.397327	0.807512	0.0274481			CTSG	-0.975619	-1.69769	-0.115053	1.72048			CTSG	-0.272296	1.02585			CTSG	-0.00673145	-0.984069	-0.13255	0.323728	2.17324	-1.27176			CTSG	0.375995	0.590628	-0.256404	-0.913292
	CTSH	0.0235808	-1.427	-0.702203	-1.36317	-0.338852	0.75722			CTSH	0.0235808	-1.427	0.355209	-0.568503			CTSH	-0.289319	-0.601879			CTSH	-0.338269	-0.607301	3.6574	-1.24309	-0.464908	0.858241			CTSH	0.98325	-0.101075	-1.27758	1.23385
	CTSK	0.0788497	1.09694	0.137941	1.13373	0.247509	-0.0267798			CTSK	0.0788497	1.09694	-0.202667	1.32306			CTSK	1.05978	0.0575495			CTSK	0.33832	0.0292849	-3.07605	-0.584313	-0.791904	0.175088			CTSK	-0.449963	-1.32069	0.636238	0.615737
	CTSL	2.0123	0.110329	0.636754	0.121009	-1.14865	1.23565			CTSL	2.0123	0.110329	-0.0376656	-1.30199			CTSL	-2.03939	-0.476027			CTSL	0.89729	1.16163	1.1856	-0.468947	-1.03302	0.803513			CTSL	-0.27833	0.677866	-0.139217	0.448555
	CTSO	-0.193105	0.656043	-0.42186	-0.375849	-0.930202	1.36528			CTSO	-0.193105	0.656043	0.034616	1.05659			CTSO	-1.18795	1.4388			CTSO	1.0727	0.705846	0.58152	0.818039	-0.174496	-0.881222			CTSO	-0.203885	0.262133	0.252136	-0.362058
	CTSS	0.0961402	-0.514952	0.261116	0.548214	-0.245222	0.6204			CTSS	0.0961402	-0.514952	0.60474	1.32261			CTSS	-2.32882	-0.241459			CTSS	-0.983093	-1.05696	0.979416	1.18175	-0.465074	-0.344212			CTSS	-0.464456	0.243895	-0.634891	1.95761
	CTSV	-0.3937	-2.86309	0.5876	0.705069	-0.818096	-0.263386			CTSV	-0.3937	-2.86309	-0.219285	0.728464			CTSV	-1.95403	3.20411			CTSV	-0.603303	-1.8451	1.29722	0.137261	-1.99767	-1.39879			CTSV	1.05762	0.841681	0.402999	-1.19665
	CTSW	0.050313	0.481758	1.40576	-0.685632	-0.442358	1.54915			CTSW	0.050313	0.481758	2.65828	-1.50187			CTSW	-2.45137	2.25069			CTSW	-1.60444	-0.77132	0.0411501	-0.456277	0.489759	0.848534			CTSW	-0.411562	-0.582582	-0.953199	-0.534749
	CTSZ	-1.43016	1.47407	-1.77719	-0.870438	-0.159981	-0.238181			CTSZ	-1.43016	1.47407	-0.0816261	0.638133			CTSZ	-0.304371	2.73446			CTSZ	-0.575678	-0.689769	-1.63612	-0.994692	0.530021	1.01902			CTSZ	0.595176	-1.33522	-0.46604	0.594947
	CUBN	0.170297	-1.20384	-0.37666	-1.35006	0.0595685	-1.47675			CUBN	0.170297	-1.20384	0.435943	0.0780445			CUBN	-0.365106	-0.880749			CUBN	2.85403	0.076851	-0.387275	1.25577	0.343266	-1.23151			CUBN	0.231277	-1.37207	0.167906	0.828191
	CXCL14	-0.573634	-1.05593	-2.3584	1.60577	-1.4286	-1.09924			CXCL14	-0.573634	-1.05593	0.339325	0.850671			CXCL14	-0.128553	0.502087			CXCL14	-1.04993	1.04973	2.64722	-0.67577	0.163447	1.38909			CXCL14	0.757573	-2.12607	0.788169	-2.68364
	CXCR2	0.132948	0.423451	2.40536	0.316638	-0.664979	-2.0307			CXCR2	0.132948	0.423451	0.927623	0.401314			CXCR2	-0.44831	0.296538			CXCR2	-1.459	0.688453	-0.0462926	0.0697176	0.996228	-0.884833			CXCR2	-0.34751	-0.246252	-0.557564	0.487738
	CXorf36	1.23411	-1.67022	1.06532	-0.196642	-0.0139333	0.0418785			CXorf36	1.23411	-1.67022	-1.55457	-0.126414			CXorf36	0.403438	-1.00109			CXorf36	-0.656031	-0.489374	1.23155	-0.109528	-0.991511	0.35454			CXorf36	0.26968	-1.22077	0.477882	-0.634346
	CYB561A3	-2.27558	0.0319002	0.409718	1.03588	-0.0871658	0.520925			CYB561A3	-2.27558	0.0319002	-0.683899	-0.320962			CYB561A3	2.03339	0.96742			CYB561A3	0.754201	-1.27553	0.261124	0.210423	1.25427	0.0146043			CYB561A3	-1.34843	-0.0298729	-0.243965	-1.28996
	CYB5A	0.568932	1.16698	-1.17927	-0.605487	-0.344376	-0.469258			CYB5A	0.568932	1.16698	0.686196	1.18671			CYB5A	-0.055588	3.36423			CYB5A	-0.244904	1.70394	-0.182418	-0.151119	-1.57339	0.882078			CYB5A	-0.876517	0.191045	-0.759454	1.56827
	CYB5B	1.73946	0.638555	2.93775	0.177796	1.55199	3.11244			CYB5B	1.73946	0.638555	-0.453806	-1.87779			CYB5B	-1.01044	1.1853			CYB5B	0.25349	0.354957	-2.46258	1.25003	-0.204776	-1.92622			CYB5B	-2.47927	-3.14862	1.17602	0.672476
	CYB5R2	1.2516	-0.396372	0.962659	0.483867	-0.858832	1.25313			CYB5R2	1.2516	-0.396372	-0.204406	1.74267			CYB5R2	-0.814074	0.419428			CYB5R2	1.91759	0.369516	0.265997	-2.14303	0.0564376	-0.801315			CYB5R2	1.02355	-1.03659	0.372206	0.12539
	CYB5R3	1.32069	-0.410253	-0.369172	-0.221393	-1.11262	-0.788456			CYB5R3	1.32069	-0.410253	-0.499138	-1.20702			CYB5R3	-1.36763	2.54223			CYB5R3	-0.526951	1.49188	-0.845579	0.283912	-1.10469	0.0171883			CYB5R3	0.099512	0.220764	0.394376	0.92055
	CYC1	-6.39061	-5.56885	-7.24225	-5.26667	-1.73015	-2.83056			CYC1	-6.39061	-5.56885	-6.19389	-3.12937			CYC1	-0.943484	-4.33311			CYC1	-2.68657	-0.598136	1.54587	0.412316	2.10934	-0.907469			CYC1	-1.28097	-3.67362	-2.19471	-3.85148
	CYCS	-4.39788	-4.67212	-8.70121	-6.74395	-5.71101	-2.26668			CYCS	-4.39788	-4.67212	-8.88045	-2.65733			CYCS	-0.27785	-1.47062			CYCS	-0.442172	-0.705192	-0.547875	-0.661245	-1.99372	-2.64049			CYCS	-5.47608	-5.56117	-2.35848	-1.89991
	CYP11A1	-0.187988	-0.0197466	1.15192	-0.735171	0.235868	-0.234137			CYP11A1	-0.187988	-0.0197466	-1.27746	-0.549489			CYP11A1	0.567828	1.09304			CYP11A1	-0.306388	-1.20876	-0.296753	-0.742883	-0.497956	-0.514707			CYP11A1	-1.03909	1.12897	-1.346	-0.411631
	CYP11B2	-0.256136	0.22054	-0.119371	1.84	-0.140885	-1.37536			CYP11B2	-0.256136	0.22054	-0.506815	-1.60879			CYP11B2	1.12934	0.027859			CYP11B2	-0.532105	1.53486	2.18145	0.652674	-0.343915	0.0337848			CYP11B2	-0.138995	-0.0865703	-0.480831	-0.81431
	CYP24A1	-0.229215	1.65778	0.409908	0.112029	0.139179	1.94908			CYP24A1	-0.229215	1.65778	-0.0100289	1.77575			CYP24A1	-1.05687	-1.52872			CYP24A1	-0.0254774	-0.375828	-0.0216587	-0.156084	-0.298349	0.755486			CYP24A1	-0.325107	-0.689536	-0.324381	-0.447748
	CYP27A1	-0.237939	-1.38234	-1.4129	0.587216	-1.33743	-0.123699			CYP27A1	-0.237939	-1.38234	-1.15516	0.110717			CYP27A1	0.063245	0.198381			CYP27A1	0.776714	-0.94784	1.02791	-0.413291	-0.849983	-1.39695			CYP27A1	-0.0521267	0.876676	-2.14473	-1.35969
	CYP27B1	0.622092	0.877568	-0.347839	2.4108	-0.982257	1.71873			CYP27B1	0.622092	0.877568	-0.595314	-0.660194			CYP27B1	-2.61149	0.96703			CYP27B1	-1.01211	0.500495	-0.825268	-0.0460113	-0.559075	1.26891			CYP27B1	-0.923159	-1.36468	-0.827168	-0.13517
	D2HGDH	1.15512	0.709122	-0.232622	0.261607	0.176189	0.637527			D2HGDH	1.15512	0.709122	0.885478	0.19342			D2HGDH	-0.0571187	0.0597801			D2HGDH	-0.0420947	-0.194505	0.866693	1.29032	-0.785864	-0.140543			D2HGDH	-0.825247	-0.833091	-0.43374	-0.661181
	DAGLB	2.03301	-0.463866	-0.0329731	0.271895	1.40231	-0.71027			DAGLB	2.03301	-0.463866	-0.231755	0.700471			DAGLB	1.68703	1.18718			DAGLB	-1.39268	0.408092	-2.06928	1.79259	0.424777	0.895643			DAGLB	0.177488	-0.243946	0.748685	-0.444582
	DAP3	-3.51713	4.2426	-3.71488	1.28695	2.54403	-1.56356			DAP3	-3.51713	4.2426	-3.08965	0.336629			DAP3	1.40825	-1.7725			DAP3	1.83718	0.564203	-1.8854	-0.674122	0.429209	0.179227			DAP3	-5.08682	-4.30828	-3.0822	-5.00502
	DAPK3	-0.504068	0.798314	-0.660916	0.990952	0.0225908	-1.59533			DAPK3	-0.504068	0.798314	-0.271224	0.142706			DAPK3	-0.767784	-0.335224			DAPK3	0.857911	-0.0926543	-0.371906	-0.235678	0.394417	-1.03126			DAPK3	-0.167678	-0.461982	0.621146	0.0504379
	DARS2	-8.20303	-6.17854	-6.90876	-6.61309	-6.05035	-7.81466			DARS2	-8.20303	-6.17854	-7.09409	-5.99116			DARS2	-0.695023	-5.21307			DARS2	-2.59743	-2.5642	-3.78156	-2.71673	-4.20904	-3.65899			DARS2	-3.51855	-1.75707	-3.94355	-5.65846
	DAZAP1	-1.35523	-0.782518	-1.00212	-0.250429	-1.44598	-0.0320519			DAZAP1	-1.35523	-0.782518	-0.448616	-0.857855			DAZAP1	0.0863601	0.510685			DAZAP1	0.0976685	-0.836727	-0.719458	-1.31069	-0.329481	0.43398			DAZAP1	-1.22143	-0.741427	-0.987201	0.892909
	DBI	-0.80537	-0.425464	-0.320997	1.54351	-0.702019	0.528759			DBI	-0.80537	-0.425464	-0.618266	-0.0393568			DBI	0.195931	0.336204			DBI	-1.25057	-2.1678	-0.276131	1.23319	1.54168	0.0502464			DBI	0.342931	0.386801	0.567805	-0.224942
	DBT	-0.842399	0.547434	0.161094	0.023137	0.109891	-1.16522			DBT	-0.842399	0.547434	-2.50085	-1.27614			DBT	0.489291	1.89377			DBT	0.560099	0.552938	0.60352	0.854821	0.280078	-0.747371			DBT	-0.168723	-0.434187	0.367927	2.31783
	DCAKD	0.487738	0.340972	-1.84039	-0.964945	0.325399	0.289862			DCAKD	0.487738	0.340972	-1.13748	1.18237			DCAKD	-0.38827	0.401654			DCAKD	-0.311404	0.284598	-0.920581	-0.725891	-2.02818	0.301699			DCAKD	0.293167	-2.03065	-1.53574	-2.65948
	DCXR	-0.181593	0.312447	-1.15676	-0.630471	-1.45644	1.3276			DCXR	-0.181593	0.312447	-0.913121	2.16598			DCXR	1.56188	0.845381			DCXR	-0.984422	-0.148223	-1.25299	-0.314101	0.732456	-0.567323			DCXR	-0.744267	-0.713004	-0.622835	-0.172057
	DDAH1	-0.937196	0.0634691	1.40177	0.60555	0.751088	0.519859			DDAH1	-0.937196	0.0634691	0.644246	0.279255			DDAH1	1.62399	-0.548731			DDAH1	0.144667	0.143618	0.651077	-0.364996	-0.554409	-0.335627			DDAH1	0.777468	-0.86513	-0.112804	0.350518
	DDX28	-1.07879	-2.34693	-4.60251	-3.97472	-3.46975	-1.07899			DDX28	-1.07879	-2.34693	-6.51315	0.593553			DDX28	0.270902	-2.11072			DDX28	-2.09606	-1.03859	-0.856503	-1.5759	-1.58185	-3.51553			DDX28	-1.9168	-2.23899	0.00211048	-5.16909
	DECR1	0.95113	-0.481235	-0.478496	-0.775096	0.413514	-1.23547			DECR1	0.95113	-0.481235	0.59334	0.376019			DECR1	-0.534646	-0.0278352			DECR1	-0.440585	-1.61383	0.673459	-0.608487	-1.22015	-0.530643			DECR1	0.852857	1.24409	0.0788328	-0.159851
	DEPDC5	0.637477	1.31976	-0.0705724	0.841458	0.581939	-0.0509958			DEPDC5	0.637477	1.31976	-2.14133	1.19613			DEPDC5	2.34925	-0.156027			DEPDC5	-0.0161714	0.170632	-0.421175	0.472992	1.23048	0.45118			DEPDC5	0.43048	-0.371661	-0.76949	0.365544
	DERA	0.484113	1.08164	0.722151	0.362667	0.568821	0.376086			DERA	0.484113	1.08164	-0.128415	-0.90801			DERA	0.567304	0.814367			DERA	0.963767	-0.135235	1.39597	-0.431658	-0.192052	0.0396059			DERA	-0.756218	0.560171	-0.512596	2.26988
	DGUOK	0.854405	0.815463	-0.8071	-0.241247	0.0495382	0.179124			DGUOK	0.854405	0.815463	1.53989	0.64893			DGUOK	2.79822	0.857809			DGUOK	1.22542	-1.32262	0.271247	0.0393466	0.336037	1.43688			DGUOK	0.992392	0.0776267	0.891124	0.565742
	DHCR24	-0.812682	-0.0535523	-2.00143	0.226382	-0.181218	2.09326			DHCR24	-0.812682	-0.0535523	0.363807	-1.11273			DHCR24	-0.595996	1.00586			DHCR24	-0.0539823	0.375528	0.304618	-0.787682	0.213629	-1.68743			DHCR24	-0.0394191	0.861599	0.0572819	-1.52249
	DHFR	-0.377635	0.771255	0.914695	1.34892	-1.00004	1.46654			DHFR	-0.377635	0.771255	-0.344363	1.71589			DHFR	0.628611	0.201799			DHFR	0.590763	-2.94047	0.432505	-0.759494	2.78415	-1.13221			DHFR	-4.5755	-0.678836	-1.78585	-2.5359
	DHODH	-0.0204503	-2.41634	-1.34692	1.03792	-1.07664	3.48366			DHODH	-0.0204503	-2.41634	0.791467	-0.483232			DHODH	2.18616	-1.47734			DHODH	-1.1654	0.356496	0.911423	-0.620047	0.649755	0.158612			DHODH	0.801506	-0.272149	0.968683	-0.230896
	DHRS1	-0.00716524	1.06093	-1.78437	-0.867372	-1.42384	-0.707626			DHRS1	-0.00716524	1.06093	-0.839513	1.67996			DHRS1	1.95271	0.412592			DHRS1	-0.761391	0.872902	0.293974	-0.951838	-0.107151	-0.957869			DHRS1	0.192153	-0.996672	1.48735	-0.566981
	DHRS4	1.84914	-0.365263	1.8118	-0.25261	1.48812	-0.648813			DHRS4	1.84914	-0.365263	-0.697645	-1.12678			DHRS4	-0.759769	-0.452944			DHRS4	-0.654892	-0.193295	1.5062	1.00082	0.562864	0.451759			DHRS4	0.976622	0.591115	-0.427108	-0.453522
	DHRS7B	-0.864653	-1.35664	-2.85714	-3.53902	-0.753081	-2.03828			DHRS7B	-0.864653	-1.35664	-1.40951	-1.32648			DHRS7B	-0.696484	-1.75608			DHRS7B	0.0937482	0.29341	-0.594742	-1.57034	-0.996735	-1.10616			DHRS7B	0.536631	0.244303	-2.17661	-1.77938
	DHRS9	0.293651	-0.118314	0.164965	-0.55982	0.889543	-1.02253			DHRS9	0.293651	-0.118314	0.457748	-0.112215			DHRS9	0.442697	-0.0654373			DHRS9	-0.017168	-0.953463	-0.941831	-0.311094	0.823177	-1.00203			DHRS9	0.231892	0.223621	0.536113	-1.85534
	DHRSX	-3.59489	1.53191	1.09173	-3.5894	0.162402	2.09551			DHRSX	-3.59489	1.53191	0.368068	-1.66896			DHRSX	2.46166	-1.15676			DHRSX	1.02793	0.170219	-0.421923	1.24642	-1.33106	-0.00975679			DHRSX	-0.296577	0.472973	0.293035	1.55686
	DHTKD1	0.486528	-0.144533	-0.955448	1.58327	0.557137	1.0591			DHTKD1	0.486528	-0.144533	-1.42628	-1.37389			DHTKD1	-1.74757	-0.72218			DHTKD1	-1.29779	0.436759	-1.08547	0.364317	0.344517	-0.0526408			DHTKD1	-0.527466	-0.552789	0.653605	-1.64206
	DHX30	-4.11975	-3.72793	-1.19177	-0.316708	1.08211	-0.0509122			DHX30	-4.11975	-3.72793	-6.19938	-1.75636			DHX30	-1.74072	-4.29811			DHX30	-3.34101	-2.24157	-1.65261	-0.437394	-1.21931	-3.54736			DHX30	-1.71321	-0.349567	-2.26143	-2.36417
	DIABLO	-0.102497	0.126657	0.735365	-1.02546	-0.280376	-0.0909575			DIABLO	-0.102497	0.126657	0.874437	0.590616			DIABLO	0.456715	0.400664			DIABLO	0.485033	-0.786792	-0.051166	0.321577	-0.120929	1.68871			DIABLO	-1.0777	0.211659	1.11722	1.66608
	DLAT	1.40897	-0.140753	0.298208	-0.667517	0.594594	-0.304474			DLAT	1.40897	-0.140753	-0.426941	0.0673321			DLAT	3.66079	3.07251			DLAT	-1.15544	-2.47618	-1.67373	-2.30804	0.465439	-2.28734			DLAT	-0.958295	-0.0348055	0.572215	-0.84126
	DLD	-1.11724	0.213623	2.3919	-0.183711	3.31134	0.126748			DLD	-1.11724	0.213623	-0.511796	0.255374			DLD	0.721561	-0.690847			DLD	-0.931239	0.579983	-0.914331	-0.0343801	-0.65405	-0.10691			DLD	-1.58029	-2.84242	0.00668028	0.52532
	DLST	5.81078	3.10801	-1.45871	1.83774	-0.521954	1.25631			DLST	5.81078	3.10801	-0.639134	-2.62512			DLST	-2.84565	0.0994351			DLST	0.556042	0.961015	2.89295	0.527957	0.00649707	-0.18974			DLST	-2.71535	-3.28402	2.22154	2.12447
	DLX1	-0.903421	0.49545	0.459049	0.750715	1.06437	0.191608			DLX1	-0.903421	0.49545	0.18853	-0.371873			DLX1	1.96861	1.27075			DLX1	0.536726	0.00152977	-0.785857	0.741428	1.52733	-1.68255			DLX1	0.323688	1.46339	0.317904	-0.391788
	DMGDH	-0.983517	0.190352	-0.370138	0.188346	-0.755715	-2.00647			DMGDH	-0.983517	0.190352	-0.960249	-0.258489			DMGDH	1.06435	-0.51616			DMGDH	1.37902	3.31581	0.377465	1.24441	0.597908	0.783902			DMGDH	-0.0097354	-3.1259	-0.702121	-0.48184
	DMPK	0.744167	0.792075	1.36001	0.39724	2.24132	-0.6365			DMPK	0.744167	0.792075	-0.171117	-0.722614			DMPK	0.806078	-0.0131285			DMPK	0.343128	0.35143	1.525	-2.98703	-1.30472	-0.0700482			DMPK	-0.236566	1.19862	0.205012	-0.829609
	DNA2	1.76621	-0.471962	0.995133	-0.0295978	1.00879	0.331504			DNA2	1.76621	-0.471962	-0.289985	-1.0801			DNA2	-0.894937	-0.863854			DNA2	-0.578229	-1.32436	0.872375	0.815394	0.71344	-0.0651383			DNA2	1.41763	5.04895	-0.124801	-1.08856
	DNAH10	0.883791	-0.177269	0.311342	0.876187	-0.624879	0.596771			DNAH10	0.883791	-0.177269	0.399308	-0.332931			DNAH10	0.613402	-1.64802			DNAH10	1.44064	2.87433	1.65955	-0.0672862	1.09322	0.247373			DNAH10	-0.810279	-0.711758	-0.833116	0.934365
	DNAJA3	-2.48483	-0.141421	-0.581623	-0.407129	-1.1943	-0.421529			DNAJA3	-2.48483	-0.141421	-3.03289	-0.431017			DNAJA3	0.14843	1.71455			DNAJA3	-0.258887	-3.64723	-2.24608	-0.902941	2.17367	-1.71692			DNAJA3	-2.46639	-3.11496	0.0339692	-2.36495
	DNAJB13	0.803528	1.61736	-1.30644	-2.06533	-0.628367	1.80148			DNAJB13	0.803528	1.61736	-2.11456	0.474043			DNAJB13	-0.322242	-0.44564			DNAJB13	1.2599	0.712346	0.277636	1.82267	-0.165523	-0.702295			DNAJB13	-0.250485	0.924203	0.920046	-1.3183
	DNAJC11	-0.703923	-2.41699	2.49237	1.58773	-2.3257	-9.2574			DNAJC11	-0.703923	-2.41699	0.206785	-3.12052			DNAJC11	1.38045	-1.19363			DNAJC11	-0.255536	-0.915317	0.252577	0.565554	1.02815	1.55005			DNAJC11	-2.7622	-6.9112	-3.20926	1.50777
	DNAJC13	-0.704367	-0.322078	1.7479	-0.616432	0.524126	-1.09553			DNAJC13	-0.704367	-0.322078	3.16588	1.10382			DNAJC13	1.03679	0.373993			DNAJC13	0.215529	-0.909617	-0.780938	0.629344	0.0949965	-2.16902			DNAJC13	0.696595	-0.0411676	0.683275	-1.16951
	DNAJC15	-0.183817	-1.47109	-1.29459	-0.307399	0.582844	2.23514			DNAJC15	-0.183817	-1.47109	-0.348149	-1.06079			DNAJC15	3.73928	-1.10773			DNAJC15	0.880155	-2.55238	-1.01603	-2.77818	1.80018	0.11714			DNAJC15	-0.254359	0.311768	-0.776451	0.539088
	DNAJC19	-0.888871	-1.24133	0.198673	0.475275	-1.08798	-1.0627			DNAJC19	-0.888871	-1.24133	0.17328	1.08272			DNAJC19	-0.108183	-1.34001			DNAJC19	-2.32928	-0.559225	-1.30562	-1.94374	-0.00260397	0.00756829			DNAJC19	-0.462697	-2.39254	0.190787	-2.16996
	DNAJC28	-1.59783	0.179812	0.510637	-0.764209	0.359541	0.5682			DNAJC28	-1.59783	0.179812	1.01866	0.330721			DNAJC28	1.92523	0.171924			DNAJC28	1.19879	0.51174	1.49508	-0.319636	-0.258355	-0.89861			DNAJC28	-0.145403	0.840812	-0.480059	-0.116034
	DNAJC30	1.30991	0.333547	1.44668	1.00892	0.123392	0.873075			DNAJC30	1.30991	0.333547	-0.375977	-0.22281			DNAJC30	-1.07661	0.0686718			DNAJC30	-0.191376	0.32157	-1.83333	0.252502	1.89059	-0.417303			DNAJC30	0.597254	-0.440717	1.88783	-1.20804
	DNAJC4	0.578564	0.590962	0.800066	2.39885	0.83752	-0.346946			DNAJC4	0.578564	0.590962	1.48215	-1.75754			DNAJC4	1.19045	-0.812862			DNAJC4	-2.57736	-0.376253	0.280333	-0.256702	0.809927	-0.545337			DNAJC4	0.895269	-0.662011	-0.445232	0.204255
	DNAJC5	0.900483	0.651921	1.18596	1.42136	1.62363	1.02563			DNAJC5	0.900483	0.651921	2.1	1.86998			DNAJC5	-1.41941	2.582			DNAJC5	1.84141	0.590671	0.780527	0.25197	-0.718498	0.409318			DNAJC5	1.49622	-0.295788	0.378454	0.220558
	DNAJC6	0.604379	0.348454	-2.19245	-0.25644	1.08577	-0.164474			DNAJC6	0.604379	0.348454	-0.0948002	1.47217			DNAJC6	1.878	1.02097			DNAJC6	0.545328	-0.627612	0.492493	1.25565	1.59451	-0.242597			DNAJC6	-0.717886	-0.763294	0.0856146	0.573107
	DNASE1	-0.349078	1.82145	0.646995	-0.163023	-0.000647413	-0.383472			DNASE1	-0.349078	1.82145	0.472747	0.385999			DNASE1	-0.731955	-1.18704			DNASE1	0.530892	0.940293	-0.685615	2.0217	1.10779	-0.392733			DNASE1	-0.156289	0.419305	0.21891	0.730411
	DNASE2	1.32375	1.4134	-1.93677	0.6017	2.07713	1.28373			DNASE2	1.32375	1.4134	1.30222	0.530149			DNASE2	-2.76216	0.253765			DNASE2	0.92216	-2.20129	-0.584838	0.691786	-0.322313	0.598614			DNASE2	0.751878	0.306762	-1.31813	-0.774358
	DNASE2B	0.0589698	-0.191151	0.741706	0.627662	0.160181	-0.223572			DNASE2B	0.0589698	-0.191151	0.0927217	1.29945			DNASE2B	-1.34247	-0.120112			DNASE2B	0.456717	0.840554	0.795962	-0.318162	-0.610526	0.00964833			DNASE2B	2.30672	0.259413	-0.0701928	3.12486
	DNLZ	-1.70756	0.264344	1.01434	1.02498	0.133565	4.20432			DNLZ	-1.70756	0.264344	0.648091	0.0269037			DNLZ	1.79268	-1.70203			DNLZ	-0.796632	-1.11633	0.771879	-0.269958	-2.15842	0.0572855			DNLZ	-5.79735	-5.91017	-1.36062	0.132281
	DNM1L	0.464284	-4.2026	-2.71856	-5.17004	-9.24292	-9.38277			DNM1L	0.464284	-4.2026	-6.63805	-8.16661			DNM1L	-0.429777	-4.94228			DNM1L	-0.442172	-3.188	0.98409	-0.0042365	-2.312	1.17105			DNM1L	-4.15291	-6.97598	1.59947	0.516732
	DNM2	1.92006	-2.20587	0.743011	2.16278	3.20079	-0.840071			DNM2	1.92006	-2.20587	3.28478	-0.0270626			DNM2	0.135873	-0.341058			DNM2	-0.610966	0.585029	0.834952	0.442867	-0.744431	0.30341			DNM2	-1.38796	-2.10037	-0.0306603	-0.563047
	DOC2A	-0.568301	0.474186	-0.830756	0.014667	-1.24007	0.562772			DOC2A	-0.568301	0.474186	0.982312	-2.35116			DOC2A	0.472623	0.460643			DOC2A	0.561169	0.110571	1.67294	-0.943384	-0.46428	-0.598748			DOC2A	1.63975	0.704883	-0.607303	-1.05428
	DOCK10	0.276139	0.707957	0.298259	-0.581246	-0.87099	0.4639			DOCK10	0.276139	0.707957	0.271157	-0.240021			DOCK10	-0.366869	-0.614019			DOCK10	1.39014	0.562697	1.70713	-0.603752	-0.391669	0.144003			DOCK10	-1.36708	0.413735	0.0597265	-0.682214
	DPP4	0.936343	-1.26655	-0.569431	-0.967103	0.215975	1.76723			DPP4	0.936343	-1.26655	-0.668262	-1.35253			DPP4	0.43936	-1.4863			DPP4	1.39772	0.574375	-0.235462	1.16989	-1.31114	0.616986			DPP4	1.33249	0.45648	0.479818	0.715105
	DPP7	-1.76636	-0.194987	-0.264789	-0.114533	1.52271	1.91159			DPP7	-1.76636	-0.194987	-0.612578	1.15254			DPP7	0.340491	-2.59047			DPP7	-0.140932	1.34088	0.112006	0.174827	-1.54112	-0.366919			DPP7	-1.14819	0.707031	-0.298892	-0.729685
	DRAM1	-0.50755	0.332468	0.400258	-0.363381	0.88821	0.825461			DRAM1	-0.50755	0.332468	-1.1473	1.25128			DRAM1	2.37319	2.24998			DRAM1	0.371568	-0.167438	0.545393	1.18459	1.29855	-0.465847			DRAM1	0.561641	-0.457392	-1.58239	-0.170761
	DRAM2	0.0209093	-1.39031	-0.368856	0.0688744	-0.453057	0.790417			DRAM2	0.0209093	-1.39031	0.144824	0.430312			DRAM2	-1.01458	-0.685034			DRAM2	0.221071	-1.40459	1.42889	1.8732	1.15349	-1.20884			DRAM2	-0.044354	-1.65138	1.88365	1.02127
	DTWD2	-0.691133	-1.02944	-1.10339	2.52504	0.117896	-1.96702			DTWD2	-0.691133	-1.02944	-2.1096	-0.505742			DTWD2	-1.22146	-1.33261			DTWD2	0.579726	-0.954387	-1.53508	-1.94533	-0.0771511	-1.64171			DTWD2	6.18698	1.10711	-0.0348007	-2.23237
	DTYMK	0.839638	0.820669	-1.38892	1.61068	0.896569	0.543508			DTYMK	0.839638	0.820669	0.875285	-0.190323			DTYMK	-1.25431	-1.57243			DTYMK	-0.442172	-1.48919	0.158072	0.0013415	-0.115545	-0.324824			DTYMK	-2.71521	-9.49018	3.73718	-0.652185
	DUS2	1.83035	-1.71317	-0.602932	-2.9464	1.20103	0.750059			DUS2	1.83035	-1.71317	-2.11614	-0.105288			DUS2	-1.03219	2.08385			DUS2	-0.281828	-0.811075	-0.830247	-1.70158	-1.74094	0.965182			DUS2	-0.368212	-0.279428	-0.0512288	0.264774
	DUSP26	-1.37851	-1.28045	1.02509	1.67245	-0.410482	-0.242153			DUSP26	-1.37851	-1.28045	-0.883917	1.06115			DUSP26	-0.408473	1.03429			DUSP26	-0.00376206	-0.984415	0.841029	1.09099	-1.1344	-1.45342			DUSP26	2.60721	-1.30651	-1.33795	-2.44179
	DUT	-0.540579	-1.01595	2.01519	0.900183	1.44386	-3.05399			DUT	-0.540579	-1.01595	1.94647	-2.5984			DUT	0.267041	-0.149808			DUT	-0.212183	0.541183	1.24403	0.105818	-0.570577	-0.759714			DUT	-4.94541	-5.70801	0.727265	-1.77405
	DZANK1	-2.36752	2.40538	0.446762	0.439999	-0.369011	1.32499			DZANK1	-2.36752	2.40538	-0.27862	-0.205081			DZANK1	0.569799	-0.481569			DZANK1	0.772878	-0.80149	-0.818059	-0.634158	-0.19303	-0.208592			DZANK1	-1.88908	-0.0245434	2.4315	-0.870261
	EARS2	1.36488	-0.894329	-7.9744	-1.25616	-6.31422	-0.988857			EARS2	1.36488	-0.894329	-6.27722	-3.27969			EARS2	-0.591243	-2.46285			EARS2	-2.03791	-1.63056	-0.969682	-1.7245	-2.38413	0.960058			EARS2	-5.87091	-3.98888	-5.25645	-9.01768
	ECE1	-0.0600043	0.0238242	1.1533	-0.445678	2.55614	-1.48817			ECE1	-0.0600043	0.0238242	0.393116	-1.56172			ECE1	0.226479	-0.740507			ECE1	0.224056	0.776912	0.748777	-0.371682	-0.945864	-1.23928			ECE1	-2.09	-1.09598	-0.11842	-1.78032
	ECH1	0.805107	1.91174	0.419877	0.186868	0.129635	-0.755068			ECH1	0.805107	1.91174	0.00453117	0.0517679			ECH1	0.588264	-0.181501			ECH1	0.902343	0.0551396	-0.224296	-0.657328	-1.29154	1.0066			ECH1	0.738476	0.422552	-0.892661	-0.241562
	ECHDC1	-0.138907	-0.523111	-0.270615	0.208748	-0.318121	-0.552972			ECHDC1	-0.138907	-0.523111	1.47755	-0.913426			ECHDC1	1.28379	-0.889187			ECHDC1	0.713606	1.10895	-0.205564	0.557844	0.513122	0.474108			ECHDC1	0.741681	1.31063	-0.822259	0.986681
	ECHDC2	-1.20402	-0.38974	-0.685232	1.11334	0.657974	0.916484			ECHDC2	-1.20402	-0.38974	-1.0215	0.27614			ECHDC2	-0.582215	0.489183			ECHDC2	0.267527	-0.0043252	-0.9186	0.113483	-0.10363	0.520817			ECHDC2	0.0741723	-0.638683	-0.353864	-0.390871
	ECHDC3	0.635076	-0.678603	-0.434226	-0.520981	-0.0723713	0.542322			ECHDC3	0.635076	-0.678603	0.185197	-0.180471			ECHDC3	0.530709	0.506426			ECHDC3	-0.25103	0.744951	1.18333	-0.192519	-0.166552	1.23032			ECHDC3	0.241249	-0.289464	-0.0689246	-0.0691415
	ECHS1	1.08292	0.26832	0.0275805	0.00339508	0.0866289	-1.22458			ECHS1	1.08292	0.26832	1.43073	1.47774			ECHS1	-0.963387	-1.10162			ECHS1	-0.561036	-0.217602	0.895691	1.47093	1.43213	-0.68155			ECHS1	-1.34268	-0.918992	0.311925	0.0570103
	ECI1	-0.768343	-0.642181	-0.296095	-0.445432	-1.92844	0.126756			ECI1	-0.768343	-0.642181	1.53026	-0.767812			ECI1	1.28703	-0.687736			ECI1	0.13783	0.866248	-1.67648	0.264864	-1.24396	1.68579			ECI1	0.484057	0.505614	0.287135	-0.0591317
	ECI2	-0.782967	-1.30138	-2.04056	0.775928	0.496883	0.667473			ECI2	-0.782967	-1.30138	1.03606	-0.908868			ECI2	-0.775426	-0.469281			ECI2	-0.869505	-0.469558	-1.09206	-0.426821	0.73468	-0.743918			ECI2	0.190496	-0.740553	-0.751012	0.853493
	ECSIT	-7.56183	-6.917	0.723652	0.10382	0.620645	0.943383			ECSIT	-7.56183	-6.917	-0.743058	-0.652323			ECSIT	0.248875	0.740759			ECSIT	-2.98033	-2.29534	-4.28407	0.748729	-1.0897	-3.06863			ECSIT	-0.507537	-1.23883	-1.0991	-0.318537
	EDIL3	0.84835	-0.902189	0.65515	0.904152	-1.37373	0.521807			EDIL3	0.84835	-0.902189	-1.39483	-1.71985			EDIL3	0.0638049	-0.501849			EDIL3	-1.20512	-0.788281	0.280361	1.01172	0.010307	0.932088			EDIL3	-0.0767896	-0.812926	0.0740684	-0.223116
	EEFSEC	1.75938	-1.70695	-0.784927	0.593007	1.31216	-0.162162			EEFSEC	1.75938	-1.70695	-0.710555	-1.07835			EEFSEC	0.58445	-0.118081			EEFSEC	-0.116971	-0.632405	1.38897	-2.26543	1.05028	-2.81331			EEFSEC	-2.29474	-0.345181	0.236609	1.87251
	EFHD1	-0.901134	0.369794	0.47095	-0.879009	0.581989	-0.936325			EFHD1	-0.901134	0.369794	-0.921301	-0.696969			EFHD1	-1.5596	0.20005			EFHD1	-0.509175	-0.276306	0.23382	-1.90344	-0.594849	0.164958			EFHD1	1.61001	-0.829639	-0.919457	0.147502
	EFNA5	-1.14394	0.436533	0.0907289	0.516684	-0.380024	-1.40639			EFNA5	-1.14394	0.436533	0.440473	0.917898			EFNA5	2.66489	-0.314015			EFNA5	0.461753	-1.61102	0.744027	2.02538	-1.39456	0.554708			EFNA5	1.18313	0.72668	0.262427	-0.160671
	EGF	0.883104	2.25764	-0.482569	-0.251525	0.304258	-1.10257			EGF	0.883104	2.25764	-0.24781	1.16892			EGF	1.02132	1.15314			EGF	-1.17791	-0.969857	2.86762	1.05035	-0.128797	-1.45584			EGF	1.32712	0.844688	0.00371851	-0.433052
	EHHADH	0.312445	-0.834265	-0.836954	-0.123179	-0.515254	-0.95633			EHHADH	0.312445	-0.834265	0.526351	-0.997782			EHHADH	0.314971	-0.0465001			EHHADH	0.766374	0.0622984	0.180108	1.41571	0.378082	-2.17587			EHHADH	2.89431	0.859966	-0.584361	2.29227
	EIF5AL1	0.49399	-0.321005	2.02765	-1.11723	-0.419627	-2.48822			EIF5AL1	0.49399	-0.321005	0.270712	-3.03347			EIF5AL1	1.03139	0.591149			EIF5AL1	-1.14705	-1.60055	-0.0521651	-1.13239	-0.399447	0.0904341			EIF5AL1	-0.374927	-3.50267	-0.72311	0.736569
	ELAC2	0.0487143	1.50312	-0.52934	-1.25609	2.18606	0.566821			ELAC2	0.0487143	1.50312	-1.00418	1.81958			ELAC2	-0.896144	-2.37174			ELAC2	-2.66635	0.243758	0.600052	0.941803	0.232765	1.08849			ELAC2	-5.61871	-5.39824	-2.33765	-3.83783
	ELANE	0.229471	1.06031	-0.857617	0.69334	-2.33276	2.27654			ELANE	0.229471	1.06031	-1.90112	0.831146			ELANE	-0.162091	0.105305			ELANE	0.13704	-1.03026	2.41705	0.746613	1.01101	-0.560542			ELANE	0.0334505	-0.566318	0.304921	0.30622
	ELOF1	-1.44291	1.6711	2.31962	1.76903	0.395873	-3.59946			ELOF1	-1.44291	1.6711	-0.416335	-3.86629			ELOF1	0.35458	-0.299115			ELOF1	-1.93133	-1.60998	-1.16278	-0.133784	-0.58293	-1.70492			ELOF1	-1.48184	-1.40793	-0.873154	-1.82207
	ELSPBP1	-1.29682	-0.756962	0.292458	0.899486	-1.18039	-0.0608962			ELSPBP1	-1.29682	-0.756962	-1.64272	0.538759			ELSPBP1	0.716134	0.447403			ELSPBP1	-0.664061	-1.7856	-0.318907	-0.574868	-0.53822	0.651144			ELSPBP1	-0.428633	-0.220149	-0.191085	-0.869587
	EMC2	1.66202	2.18987	7.68756	5.05292	4.40646	0.549294			EMC2	1.66202	2.18987	0.451976	-0.554717			EMC2	0.752836	0.704877			EMC2	-1.7693	3.20697	-0.608685	-2.22141	-0.484305	-0.101618			EMC2	-2.43333	-0.784381	1.3673	-0.720148
	EME2	-1.13619	0.343667	2.01315	0.899317	-0.195187	0.483916			EME2	-1.13619	0.343667	1.89669	-1.21086			EME2	0.588225	-1.55935			EME2	-1.78098	-1.62326	0.44019	0.442568	-2.0778	0.923584			EME2	0.25476	0.62592	-0.0571363	-0.16687
	ENDOG	0.501482	-0.416427	-0.492935	-0.769748	-0.321969	1.00569			ENDOG	0.501482	-0.416427	-0.55708	-0.142129			ENDOG	0.200385	-0.764029			ENDOG	-0.573776	-1.04696	-0.994381	-0.665041	0.0922567	0.630347			ENDOG	1.12756	-0.734257	0.846465	0.000212292
	ENO1	3.91411	-0.0239593	-0.869953	-1.55454	-1.63176	0.804042			ENO1	3.91411	-0.0239593	2.19543	-1.09838			ENO1	1.65559	-1.23371			ENO1	-0.255536	-0.253629	0.259796	-0.72976	0.389495	0.721439			ENO1	-4.02147	-4.93045	-0.63816	0.237809
	ENO2	-1.46455	-0.0351476	-0.207917	-1.7217	0.304119	0.185596			ENO2	-1.46455	-0.0351476	-0.17185	0.539334			ENO2	-0.27983	-0.407675			ENO2	-1.15263	1.52928	0.364435	-0.00577234	-0.625185	0.124774			ENO2	0.866494	0.881841	-0.96462	-0.333312
	ENO3	-0.511637	2.89312	-3.12076	0.670124	-0.819003	-1.25578			ENO3	-0.511637	2.89312	-1.95141	0.390602			ENO3	-2.81552	0.652275			ENO3	-1.88351	0.185637	0.434852	0.561963	3.1081	-0.298169			ENO3	-0.0247304	-0.54821	0.492201	1.5853
	ENPEP	0.405522	-0.442785	-0.693252	0.497349	0.0945814	-0.281251			ENPEP	0.405522	-0.442785	-0.550142	-0.714058			ENPEP	1.56444	-0.547504			ENPEP	-0.122893	-0.217725	-1.05592	0.841699	-1.0102	-0.159105			ENPEP	0.0311091	0.556477	0.0832616	-0.544671
	ENPP1	0.857621	0.317488	-1.26828	0.112433	0.331567	0.238645			ENPP1	0.857621	0.317488	-1.29088	0.13301			ENPP1	-0.508382	-1.61728			ENPP1	0.431374	-0.135031	0.257692	-0.210287	-0.867446	-0.111891			ENPP1	0.113647	1.3233	0.741725	-0.0769763
	ENTPD4	-1.13622	-0.416851	-0.0449155	0.370663	-1.37056	-0.678025			ENTPD4	-1.13622	-0.416851	-0.244315	0.593605			ENTPD4	-1.74538	-0.0850681			ENTPD4	0.944138	0.914631	-0.458785	-0.490566	2.02105	-0.358272			ENTPD4	-0.0700318	1.10195	0.630961	0.118888
	EPDR1	0.847377	1.2837	-0.303173	0.553234	0.253254	-0.00974154			EPDR1	0.847377	1.2837	-0.637074	0.290924			EPDR1	0.630876	0.528309			EPDR1	1.52306	0.327626	1.14933	-0.431	0.325178	-0.224633			EPDR1	0.944129	0.295424	-0.150449	0.0385584
	EPHX2	0.429043	-0.493426	-0.556772	-0.415314	0.583599	-1.63608			EPHX2	0.429043	-0.493426	-0.866924	0.549928			EPHX2	0.103675	1.29448			EPHX2	0.0230676	-1.12368	-1.48889	-1.94513	-0.993732	-0.533877			EPHX2	0.483873	0.820124	-0.593514	-0.559172
	ERAL1	-3.6123	-2.01359	-4.3078	-2.75676	-3.36672	1.13471			ERAL1	-3.6123	-2.01359	-5.16916	-2.67655			ERAL1	1.82314	0.45292			ERAL1	0.842367	-2.67239	0.992259	0.312348	-0.41325	0.0244647			ERAL1	-1.15967	-3.4084	-1.50102	-5.21256
	ERF	0.439225	-0.138565	0.289687	-0.522342	-0.919761	0.0997934			ERF	0.439225	-0.138565	0.557399	-1.13048			ERF	-2.30221	-1.56427			ERF	-0.685461	-1.28724	0.441976	1.48032	-0.343674	0.586629			ERF	0.207933	0.334857	0.81213	-0.0795664
	ETFA	-1.09277	-1.50767	-0.712446	-1.64961	0.261656	0.396668			ETFA	-1.09277	-1.50767	0.549687	-0.375819			ETFA	1.34857	0.265567			ETFA	-0.704071	-0.292746	-0.115547	1.39848	-1.18864	0.0794951			ETFA	-0.456138	1.23798	1.37916	0.420857
	ETFB	-1.05518	0.932556	-1.08715	1.00252	1.68057	-0.291191			ETFB	-1.05518	0.932556	0.531511	-0.4052			ETFB	-1.54145	0.0537402			ETFB	0.720433	-0.401775	0.994764	-0.0595126	-1.30774	0.269046			ETFB	0.396842	-0.572976	-0.184545	-0.345197
	ETFDH	1.10297	-0.0101592	-0.330854	-0.144656	-0.0308669	-0.526673			ETFDH	1.10297	-0.0101592	-0.0664694	-0.417276			ETFDH	-0.500248	0.0748129			ETFDH	-0.876094	-0.0355546	0.963659	-0.269482	0.654536	-1.69364			ETFDH	-1.09024	0.00209729	0.267394	-0.822627
	ETHE1	1.1084	1.08794	0.162122	0.338687	-1.532	-0.396428			ETHE1	1.1084	1.08794	-0.664457	0.639417			ETHE1	-0.63938	-0.197952			ETHE1	0.134743	-0.478314	-0.0145133	-0.607344	-0.180794	-0.453762			ETHE1	-1.23861	-0.170879	0.0957308	-0.0712043
	ETNK1	3.2724	0.773141	-0.700095	0.487743	0.721006	0.952092			ETNK1	3.2724	0.773141	-0.170473	-0.79035			ETNK1	-0.385652	0.419139			ETNK1	-0.603564	0.227669	0.112087	-2.7816	-0.112119	0.00921554			ETNK1	0.243672	-0.530345	-0.0526364	-2.15383
	EVA1A	-0.99584	0.858787	-0.339716	0.337638	1.04317	-0.802953			EVA1A	-0.99584	0.858787	0.734195	-0.384709			EVA1A	-1.48452	1.09085			EVA1A	0.640908	0.477558	2.09451	0.00124859	-0.124775	0.370603			EVA1A	-0.615643	0.623583	-0.596874	1.24897
	EXOG	-0.000514609	-0.0840644	-1.654	0.835497	-0.644831	-1.77675			EXOG	-0.000514609	-0.0840644	0.270638	-0.0513581			EXOG	-0.464674	0.901876			EXOG	-0.589229	-0.752014	-0.130073	1.39575	-0.498181	-0.19376			EXOG	0.200652	-0.609537	1.23873	-0.101978
	EZH2	-2.94959	-2.20333	-1.1364	3.68643	-0.141312	-3.61687			EZH2	-2.94959	-2.20333	-0.887838	-2.51798			EZH2	-2.9751	1.25989			EZH2	-0.909488	-2.61373	-1.75481	-0.779009	0.0171964	-2.82897			EZH2	-1.50096	-2.21467	-0.622344	-0.0371394
	F2RL1	0.819891	-0.860078	-1.93046	-0.0413923	1.06588	-0.57057			F2RL1	0.819891	-0.860078	-2.23494	-0.0363501			F2RL1	1.18109	-0.881367			F2RL1	-0.357549	-0.247813	-0.374229	2.1014	1.7626	0.127488			F2RL1	-0.368914	-1.68191	0.886637	0.311229
	FABP1	-1.59886	1.41715	0.112346	0.229266	-0.810357	-0.0412048			FABP1	-1.59886	1.41715	0.377462	-0.0665545			FABP1	1.93034	0.944066			FABP1	-0.40095	0.590379	-0.109813	-1.2091	-1.40749	0.509558			FABP1	0.292345	-0.283014	1.02694	-0.594298
	FAHD1	0.716173	-0.837104	0.437137	-0.0249939	0.705989	-0.682094			FAHD1	0.716173	-0.837104	-0.789388	0.695376			FAHD1	-0.70409	1.78308			FAHD1	0.686143	-0.103949	1.14029	-0.287869	1.55677	-1.86214			FAHD1	-0.77562	-0.55424	-0.177266	0.101094
	FAHD2A	1.86855	-0.128596	-0.338273	-0.34342	-1.10008	1.87168			FAHD2A	1.86855	-0.128596	-0.491469	-0.985346			FAHD2A	0.709251	-0.650073			FAHD2A	1.01717	-0.0790232	1.28102	0.658521	0.48915	0.792578			FAHD2A	-1.22198	-1.41778	0.331744	-0.482398
	FAM136A	-1.91706	-0.930405	-0.122823	-0.177655	-1.6315	-2.27551			FAM136A	-1.91706	-0.930405	-1.77243	0.467756			FAM136A	1.90347	-2.0088			FAM136A	0.897557	-3.15509	0.385494	2.9723	-2.25465	0.796867			FAM136A	-1.70649	-4.95478	1.22675	-0.06649
	FAM162A	-0.511696	-0.682726	0.799232	-0.0816154	1.11246	-1.00273			FAM162A	-0.511696	-0.682726	-1.17928	0.215127			FAM162A	1.0401	2.7959			FAM162A	-0.0449376	-0.301446	-0.450044	-0.735114	3.10843	0.142405			FAM162A	0.433921	0.612138	0.560481	-0.536815
	FAM185A	-1.41394	0.423827	0.535927	-0.950029	0.526635	0.718368			FAM185A	-1.41394	0.423827	1.49938	-0.149581			FAM185A	-0.431907	-0.803554			FAM185A	1.1999	-0.536191	-1.4959	-2.05511	-0.350558	0.409548			FAM185A	-1.09522	0.243041	-0.0132708	-0.729491
	FAM195A	-1.25368	-1.65673	-2.47028	0.357696	0.424443	3.47879			FAM195A	-1.25368	-1.65673	-1.03943	-2.6034			FAM195A	-0.425387	-0.698096			FAM195A	0.120424	0.653487	-1.33416	-1.05964	1.83124	-0.366864			FAM195A	0.31421	0.383601	-0.43121	-0.0303586
	FAM210A	-3.85237	-0.900515	-0.210042	-0.412594	-0.850841	0.231849			FAM210A	-3.85237	-0.900515	-0.809651	3.11234			FAM210A	-0.0493795	-1.0576			FAM210A	-0.314512	1.19542	-0.538076	0.935078	-1.94617	-1.39865			FAM210A	-2.74491	-2.03653	-0.112811	3.17714
	FAM210B	-1.09014	0.239315	-1.99304	-0.448102	1.25042	0.197758			FAM210B	-1.09014	0.239315	0.185143	-0.749351			FAM210B	-1.43777	0.2129			FAM210B	-0.242537	-1.23812	0.583981	-1.44035	-0.769304	2.34659			FAM210B	0.0737087	0.38716	0.50933	-0.330303
	FAM213A	-0.14429	-0.656049	0.428762	1.2442	-1.83486	-1.00507			FAM213A	-0.14429	-0.656049	1.4722	-0.662178			FAM213A	0.365504	0.120637			FAM213A	0.757119	0.55097	1.29151	-1.38708	-0.439737	0.654408			FAM213A	1.39584	-0.768909	0.924933	0.801236
	FARS2	2.72889	-2.96423	-3.2001	-2.18363	-4.87179	-4.40924			FARS2	2.72889	-2.96423	-4.44772	-5.59367			FARS2	-0.353872	-1.7857			FARS2	1.02935	-2.22403	0.45365	-1.76958	-0.184276	-0.899927			FARS2	-1.20857	-1.99715	2.3989	-3.95182
	FASN	0.37914	1.77514	-1.76113	-0.258297	0.541119	-0.584911			FASN	0.37914	1.77514	0.532176	0.415358			FASN	-0.355781	1.06639			FASN	-1.87983	-0.947571	-1.44878	-1.73927	-0.574785	-0.677013			FASN	-0.20091	-0.313153	-2.76902	-0.47976
	FASTK	-0.159637	0.910113	-0.566546	-0.309689	2.34201	0.12203			FASTK	-0.159637	0.910113	2.18339	0.129069			FASTK	0.307977	-0.423387			FASTK	0.872314	-2.12927	-0.656227	-1.62954	-0.664502	1.43997			FASTK	-0.42286	1.48764	0.287223	0.555037
	FASTKD1	-0.227535	-1.07451	-1.5124	-0.87649	-1.02041	0.153815			FASTKD1	-0.227535	-1.07451	-0.736541	-0.605591			FASTKD1	-0.142603	1.55752			FASTKD1	-0.550648	0.146066	-1.2498	0.528515	0.521809	-0.42093			FASTKD1	1.15372	1.65635	1.3438	-0.230038
	FASTKD2	-1.90178	-1.46384	-1.33926	-2.94966	-0.729993	-4.21442			FASTKD2	-1.90178	-1.46384	-4.25936	-3.12172			FASTKD2	-1.97381	-3.343			FASTKD2	-2.36261	-3.13891	-4.52362	-1.83518	-1.93135	-4.54651			FASTKD2	-1.46854	-0.809266	1.1984	1.18153
	FASTKD3	-1.44082	0.834209	-0.599485	-0.662683	-0.780123	0.292927			FASTKD3	-1.44082	0.834209	-0.527628	1.10033			FASTKD3	-0.164831	1.00633			FASTKD3	-1.01287	-0.763667	1.95714	1.80682	-0.197899	-1.32348			FASTKD3	-0.134957	-1.83641	0.219615	-1.00444
	FASTKD5	-3.94277	-4.93388	-3.60469	-6.55843	-6.17691	-8.64229			FASTKD5	-3.94277	-4.93388	-4.82667	-3.21355			FASTKD5	-3.46888	-3.50015			FASTKD5	-3.71153	-1.3876	-0.35881	-1.88134	-2.33722	-4.15734			FASTKD5	-3.72991	-1.85346	-2.10556	-3.27791
	FBXL4	-2.26556	-0.737515	-0.957384	-0.344789	-0.555455	-0.113095			FBXL4	-2.26556	-0.737515	-1.82733	-2.10555			FBXL4	-2.52638	-1.36872			FBXL4	-0.725937	-2.01151	-0.176838	-1.07534	0.0661111	1.63187			FBXL4	0.0848894	-1.3596	0.32293	0.402821
	FDPS	-0.659596	-2.84205	1.93025	0.498646	-2.27617	-0.451824			FDPS	-0.659596	-2.84205	3.24958	1.00222			FDPS	-1.98273	-1.09946			FDPS	-0.494621	-0.495003	-0.626996	1.03481	1.36485	1.47316			FDPS	-5.09755	-5.16742	-2.38359	3.28425
	FDX1	-1.58538	1.39606	0.0147681	2.78607	1.06394	2.99613			FDX1	-1.58538	1.39606	-0.971317	-2.08495			FDX1	1.49562	0.529268			FDX1	-2.06168	-1.50533	-1.15782	-0.518459	-3.34443	-0.871043			FDX1	-0.247999	-1.27141	-1.12361	-0.452464
	FDX1L	-1.76544	0.928454	-0.509389	2.62359	2.89329	0.251552			FDX1L	-1.76544	0.928454	-1.48375	-1.00972			FDX1L	-2.24616	-0.58398			FDX1L	0.125649	-0.611211	-0.651935	-0.172854	0.246424	-1.65807			FDX1L	-3.15821	-4.28764	-1.04177	-0.466824
	FDXR	-0.598225	-0.157963	1.25769	-0.181068	0.0542519	0.742983			FDXR	-0.598225	-0.157963	-0.0782202	-0.99754			FDXR	-1.11312	-0.696658			FDXR	-0.585977	-1.84504	0.639727	0.173526	0.439067	-0.273133			FDXR	-4.38607	-2.81794	-4.94348	-1.12534
	FECH	1.66179	-0.263677	-0.973545	-0.101589	1.32089	-1.35261			FECH	1.66179	-0.263677	-0.00349428	0.706744			FECH	-0.0181967	-4.29038			FECH	-1.96495	-0.816744	-0.0380461	-0.682602	0.0317358	-0.384967			FECH	-1.55721	0.249168	1.43062	0.123287
	FGF10	1.40144	-0.675855	-0.166969	-1.7059	-0.283176	-0.788176			FGF10	1.40144	-0.675855	1.14662	2.1021			FGF10	-0.0239158	-0.0760873			FGF10	-0.855033	-0.71602	1.46155	-1.14676	1.08004	0.0856517			FGF10	-1.67966	-0.0660035	0.437823	-0.00149797
	FGFR3	-0.494272	0.658048	1.84953	-0.301548	1.30838	0.206696			FGFR3	-0.494272	0.658048	1.44089	-0.443832			FGFR3	1.34175	-0.818048			FGFR3	-0.68378	1.30169	-2.04632	0.318927	0.0386271	1.71996			FGFR3	-0.150247	-0.442446	0.923988	1.09797
	FH	-0.461583	0.178102	2.49938	0.52706	2.89722	-1.09244			FH	-0.461583	0.178102	0.86985	-0.320798			FH	-1.23846	-0.567908			FH	1.435	-1.97201	0.85985	0.883491	-0.157187	-1.26685			FH	-2.04344	-3.72924	0.0425097	0.0935428
	FHIT	-0.48894	0.853264	-0.23756	0.441314	-0.792496	0.421177			FHIT	-0.48894	0.853264	1.1249	0.0909969			FHIT	0.895846	-1.18236			FHIT	-1.00057	-1.3365	-0.834737	-1.48656	0.865082	0.56936			FHIT	-0.345628	-0.396232	0.811037	1.95695
	FIS1	-1.96545	-1.33657	-1.48756	-0.631899	-2.72729	-2.22412			FIS1	-1.96545	-1.33657	2.03092	0.509518			FIS1	-0.914305	-0.287307			FIS1	-0.399285	-1.07132	-3.00822	0.401578	0.0583139	-0.393173			FIS1	-2.52535	0.0602892	0.104361	-1.6536
	FKBP10	0.690459	-0.937909	0.145118	-0.840977	1.36002	0.0646594			FKBP10	0.690459	-0.937909	0.02906	0.373665			FKBP10	-0.332615	0.29136			FKBP10	-0.402888	-1.17645	-1.15144	-1.01044	-0.238933	-0.798513			FKBP10	-1.99291	-0.254335	-1.1802	-0.607024
	FKBP8	-3.15789	-0.448961	0.554072	3.85269	0.452858	0.0712754			FKBP8	-3.15789	-0.448961	3.60256	-0.977826			FKBP8	0.759591	-1.52824			FKBP8	-0.645326	-1.66216	-2.96265	-0.280372	-1.10109	0.959098			FKBP8	-1.99298	-2.57801	0.813025	0.984024
	FKRP	0.677754	1.50197	-0.48021	1.40383	0.175737	1.59676			FKRP	0.677754	1.50197	0.124516	-0.180629			FKRP	0.284239	0.786847			FKRP	2.00268	-1.13589	0.336547	0.0649711	1.51829	-0.0879571			FKRP	0.361395	-0.602996	-0.723505	1.26041
	FLAD1	-1.26567	-0.201585	0.150421	0.621302	0.382004	0.756883			FLAD1	-1.26567	-0.201585	0.233697	0.891096			FLAD1	1.17847	0.705531			FLAD1	-0.688895	-1.91837	-0.907363	0.474091	-1.74935	1.57099			FLAD1	-1.67907	-0.695396	-1.12219	-0.369131
	FLOT1	-2.79574	-1.18433	-1.57033	-1.16993	-0.69957	-0.761521			FLOT1	-2.79574	-1.18433	-0.801697	-0.165818			FLOT1	-1.96535	0.840822			FLOT1	0.403061	1.38193	0.43755	1.07344	-0.100238	-0.910864			FLOT1	0.8898	-0.125183	0.82198	0.5492
	FLOT2	-2.01609	0.472644	-1.25906	-0.0492682	-0.21202	-0.356522			FLOT2	-2.01609	0.472644	-0.177297	-1.13009			FLOT2	-0.581325	-0.522927			FLOT2	-0.78353	-1.36075	0.30579	-0.144293	-0.315739	0.814106			FLOT2	0.133676	0.72903	-0.505311	0.203896
	FNBP1	1.83917	1.76035	0.185493	-0.0599796	0.447239	1.24619			FNBP1	1.83917	1.76035	-0.0776613	0.60509			FNBP1	-0.84402	0.128951			FNBP1	0.639342	-1.16835	0.527295	2.22099	0.560522	-0.366768			FNBP1	0.145765	0.898352	-0.777529	-0.799116
	FOXRED1	-8.52862	-13.1926	2.52286	0.526811	-1.01788	-0.759437			FOXRED1	-8.52862	-13.1926	-1.76927	-0.631671			FOXRED1	1.15789	-2.08462			FOXRED1	-4.66425	-3.99634	-1.63232	-4.16788	0.455918	-2.62374			FOXRED1	-0.998815	-1.2178	0.211041	-0.837487
	FPGS	-3.20644	-1.41932	0.0567291	-0.151941	0.39531	-2.26303			FPGS	-3.20644	-1.41932	2.39316	-0.93878			FPGS	-0.462679	1.7801			FPGS	-0.10334	-0.844899	-0.33743	0.219245	-0.661125	-0.77247			FPGS	-1.03852	-3.15639	-1.40716	0.716004
	FTCD	-1.80892	0.832406	-0.268674	0.0207556	-0.217459	0.909891			FTCD	-1.80892	0.832406	-0.862073	-0.433188			FTCD	-1.70521	2.91627			FTCD	0.28185	-0.514159	0.337161	0.328892	-0.355509	0.949522			FTCD	-0.00911741	0.519002	-0.0459524	0.277457
	FTH1	-1.11701	-0.0837218	-0.167639	-0.628438	-0.307463	1.53902			FTH1	-1.11701	-0.0837218	-0.910338	1.37487			FTH1	-0.195831	1.31089			FTH1	-1.10194	0.202862	0.442584	0.779683	-0.306761	-0.8775			FTH1	0.787724	-3.13317	-1.04617	-1.57219
	FTMT	-0.188399	0.0525167	1.18084	-0.524493	-0.397443	0.669359			FTMT	-0.188399	0.0525167	-0.25284	-1.55272			FTMT	-1.61142	1.43814			FTMT	-0.699129	-0.221492	-0.292695	0.410268	-1.47296	0.455438			FTMT	0.575262	-1.48682	-0.885315	-0.381394
	FTSJ2	-2.85705	-4.69596	-1.67822	-1.80292	-2.49717	-1.68958			FTSJ2	-2.85705	-4.69596	-5.61252	-5.34928			FTSJ2	-0.990577	-3.53282			FTSJ2	-4.05295	-4.82254	-2.32196	-4.77561	-3.46666	-5.53308			FTSJ2	-3.78571	-3.24038	-1.22551	-1.45769
	FUCA1	-0.525647	0.486884	0.497516	0.475566	0.556365	2.03398			FUCA1	-0.525647	0.486884	-1.24144	0.878791			FUCA1	1.47742	1.01532			FUCA1	-1.6875	0.128189	2.61344	0.667086	-0.497254	0.130054			FUCA1	-0.0679593	-0.628798	-0.132578	-1.60909
	FUCA2	0.46279	-0.2637	-0.0677501	-0.429933	0.136095	0.114178			FUCA2	0.46279	-0.2637	1.42896	-0.941753			FUCA2	-0.0503608	-0.381411			FUCA2	0.159113	0.253664	-0.218837	2.09121	0.608535	0.184047			FUCA2	-0.212277	-0.524013	-1.36606	-0.0242115
	FUNDC1	-0.22799	0.455442	0.754403	-0.389817	-0.142947	-0.809069			FUNDC1	-0.22799	0.455442	-0.213011	-0.673764			FUNDC1	0.0699378	-0.00650491			FUNDC1	-1.13499	-0.734292	0.263376	-0.0922087	-0.107332	1.16496			FUNDC1	0.672901	-0.110865	0.573035	0.000468257
	FUNDC2	-1.06533	0.355162	0.66512	1.31756	0.0061773	0.461709			FUNDC2	-1.06533	0.355162	1.53683	0.58476			FUNDC2	1.61821	1.62356			FUNDC2	1.43086	-0.669515	-1.79397	-1.20117	0.104668	0.531965			FUNDC2	0.000469113	-0.657773	-0.448616	-0.119976
	FXN	0.114606	2.20992	-1.37848	-0.0241998	1.02301	-1.73091			FXN	0.114606	2.20992	-1.32415	-2.13868			FXN	-1.07178	-3.45725			FXN	-2.16104	0.834449	-1.64305	-0.646053	0.0264598	-0.641323			FXN	-1.50549	-1.41006	-1.59271	-1.46869
	G6PD	0.586898	-0.54246	-1.32335	-1.04204	0.355591	2.37001			G6PD	0.586898	-0.54246	0.107337	-1.57453			G6PD	-0.671664	-1.1115			G6PD	-1.74549	0.0258725	2.57678	0.768135	0.843086	1.97516			G6PD	0.348854	-0.908308	0.805387	0.922188
	GAA	-1.36329	0.667933	-1.12684	-0.332385	-0.967149	1.1419			GAA	-1.36329	0.667933	0.0993608	0.27992			GAA	1.285	0.562925			GAA	-0.855604	0.572473	-0.139796	1.38037	0.460474	0.0571479			GAA	0.600466	-1.04683	-0.11062	0.669906
	GABARAP	1.34926	1.5184	-0.985543	-1.25293	0.952398	3.50804			GABARAP	1.34926	1.5184	-0.68194	-0.631731			GABARAP	-2.0645	2.7212			GABARAP	-0.218036	-0.341258	-1.08032	0.0436708	1.15435	0.426275			GABARAP	-0.925989	0.804405	-1.20475	2.44763
	GADD45GIP1	-4.11588	2.60919	-1.81858	0.535422	-3.87426	0.936106			GADD45GIP1	-4.11588	2.60919	-0.925749	-0.591537			GADD45GIP1	-2.07591	-1.69273			GADD45GIP1	-1.89503	-1.91524	-0.911526	0.223251	-2.08497	-0.645726			GADD45GIP1	-1.59097	-4.20423	-0.350414	-1.84688
	GAK	-2.22478	-1.88217	-2.39912	-0.756415	-0.186518	-1.85747			GAK	-2.22478	-1.88217	2.28284	-2.05692			GAK	-1.16566	-1.38012			GAK	1.51815	-1.09172	1.81792	3.01053	0.31784	0.880911			GAK	0.675076	0.214846	1.08549	-0.142556
	GALC	-0.977899	-0.489776	0.680768	0.937799	-1.03999	-1.22656			GALC	-0.977899	-0.489776	0.407486	0.11145			GALC	-0.571605	-1.18528			GALC	-0.891438	-0.124341	-1.23265	0.310981	-0.162443	-1.1011			GALC	0.911375	-0.83859	0.810653	-2.23462
	GALNS	-0.408825	0.728399	-0.677098	-0.542252	0.348166	0.114674			GALNS	-0.408825	0.728399	-0.0591177	0.386236			GALNS	-0.684414	-0.258646			GALNS	1.20233	0.282202	1.83748	-1.66572	1.77274	-0.536767			GALNS	-0.957494	0.33056	-1.04428	-1.01179
	GALNT7	-0.607913	-0.652621	0.412836	-0.498116	1.26074	-0.789691			GALNT7	-0.607913	-0.652621	0.528917	0.742986			GALNT7	0.102842	-0.254915			GALNT7	0.362658	0.671075	0.241798	-1.11369	-0.839584	0.321465			GALNT7	-0.34308	0.533014	0.621873	0.654265
	GALNT8	-1.72647	-0.036019	0.875965	-0.186219	0.624369	0.20827			GALNT8	-1.72647	-0.036019	0.239475	0.950566			GALNT8	-0.0776902	-0.863248			GALNT8	-0.136766	-1.74565	-1.46143	1.42747	-0.0585828	-0.235522			GALNT8	-1.22715	0.507377	-0.802624	-0.0186185
	GAPDH	-0.669906	0.227852	-0.535466	2.24481	-0.372787	1.70381			GAPDH	-0.669906	0.227852	2.00388	-2.28285			GAPDH	-1.78387	-0.555439			GAPDH	-0.239149	-1.72729	0.164309	-0.306838	0.927335	-0.460733			GAPDH	-3.9387	-5.3813	0.802611	0.705614
	GAPDHS	-1.38748	-0.162347	0.319607	-0.530309	-1.44109	-0.184451			GAPDHS	-1.38748	-0.162347	-0.0792365	0.624828			GAPDHS	-0.653504	1.77136			GAPDHS	-0.121641	0.13759	0.666667	-2.75598	-0.214702	-0.917616			GAPDHS	0.14271	-1.42221	1.15322	-0.946178
	GAPT	-1.60259	-1.02107	-0.0797653	1.51139	-1.56787	-1.43123			GAPT	-1.60259	-1.02107	-0.117814	-0.544373			GAPT	-0.84943	1.64999			GAPT	-0.984655	-0.153599	-0.207592	-0.381351	0.501801	-0.66954			GAPT	-0.0729779	-2.02267	0.742226	-0.15268
	GARS	-1.53092	-0.123115	-2.03318	-0.031275	3.32729	0.537464			GARS	-1.53092	-0.123115	-4.15418	1.57482			GARS	1.59701	-1.59602			GARS	2.09627	0.486531	-1.63612	-1.56063	-1.10662	0.500068			GARS	-3.59629	-8.03854	-0.671566	-1.30284
	GART	-1.00508	1.08609	-0.560914	-0.713271	1.11004	-3.84273			GART	-1.00508	1.08609	3.36989	0.638191			GART	-0.219177	-1.14769			GART	-1.9675	0.81309	2.00187	0.683988	-0.412353	0.975532			GART	-2.26358	-4.49487	1.78784	1.41127
	GATC	0.488646	-0.206635	-3.41001	-2.91842	-5.27422	-3.37386			GATC	0.488646	-0.206635	-4.82293	-4.90728			GATC	-1.28139	-2.86924			GATC	1.64916	-0.774952	-2.86904	-1.61332	-2.21808	-0.146728			GATC	-4.34614	-3.2007	-1.08951	-2.94261
	GATM	0.812077	-0.109776	0.491228	-0.0758693	0.526223	-1.0829			GATM	0.812077	-0.109776	-0.480658	0.491701			GATM	-0.858827	2.82573			GATM	-0.0457239	0.14885	0.420654	-1.62362	0.271497	-0.412893			GATM	0.224282	1.81608	0.811078	-0.390548
	GBA	-2.34108	0.375124	1.32733	2.35353	-1.13152	-0.918767			GBA	-2.34108	0.375124	-0.835025	-0.0724464			GBA	-0.211861	0.568885			GBA	-1.80702	0.462251	-1.10745	-1.24242	-1.05011	0.912785			GBA	-1.8849	-0.0962256	-0.145974	0.0968044
	GBAS	-0.959204	-0.439369	0.354615	-0.775257	2.68869	-0.14939			GBAS	-0.959204	-0.439369	0.629094	-0.396141			GBAS	-1.41953	-0.672753			GBAS	0.328449	0.423136	0.0337313	0.203094	0.858551	-2.53564			GBAS	-1.55045	0.797934	0.310561	0.114335
	GC	0.355722	0.340814	0.242852	-0.119486	0.239498	0.0102052			GC	0.355722	0.340814	-0.434019	-1.38374			GC	0.342159	0.990271			GC	0.330871	-0.0176556	1.22031	-0.607418	-1.55305	-0.779764			GC	1.08919	1.74522	-0.521366	-0.710364
	GCAT	0.390984	0.185789	0.659247	0.467662	1.1432	-0.897964			GCAT	0.390984	0.185789	0.0601462	0.507414			GCAT	-1.25895	2.84992			GCAT	0.494636	0.543328	-1.10643	0.183594	0.488966	-0.883799			GCAT	1.71687	-0.895408	-0.368557	-0.0273006
	GCDH	1.53046	-0.151467	-0.162927	-1.58246	0.3127	-0.122985			GCDH	1.53046	-0.151467	-0.107273	-0.614803			GCDH	1.08476	-1.46874			GCDH	0.970094	-1.03522	0.132756	0.176693	-1.19158	1.51027			GCDH	-0.226693	0.0843123	1.54765	0.0968298
	GCSH	4.09718	-0.337933	1.97759	-3.56901	-1.21767	1.27674			GCSH	4.09718	-0.337933	0.535015	0.0892487			GCSH	0.651557	0.977606			GCSH	0.701131	0.293601	-0.584978	0.197844	-1.56201	0.017921			GCSH	-0.464391	-1.03374	0.142925	0.553825
	GDAP1	-0.184659	-0.93064	0.509447	-0.0238974	-1.64668	-1.20985			GDAP1	-0.184659	-0.93064	-0.0686262	0.709263			GDAP1	-0.652195	0.17875			GDAP1	-2.58091	-1.06775	0.0569856	-0.0400861	-0.39452	-0.884554			GDAP1	1.21765	-0.0514866	1.55597	-0.186255
	GDAP2	-5.09346	-0.856501	0.12721	-0.138979	0.744741	-0.872874			GDAP2	-5.09346	-0.856501	1.18572	0.796381			GDAP2	0.246751	-0.930512			GDAP2	0.949799	2.14339	0.688817	-0.103378	1.90995	1.66254			GDAP2	-0.609246	-1.29921	0.827036	1.71983
	GFER	-1.95007	0.709155	-0.463902	0.530682	0.296592	0.19753			GFER	-1.95007	0.709155	-0.390254	2.71242			GFER	-0.3721	-0.96386			GFER	-0.743424	0.00196785	2.08431	0.479157	0.140067	0.0634095			GFER	-4.48302	-6.36194	-0.144794	-3.35675
	GFM1	-5.56467	3.23808	-3.10984	-1.19995	-0.470543	-3.03666			GFM1	-5.56467	3.23808	-3.00317	0.682765			GFM1	-0.941332	-2.13669			GFM1	0.0493719	-3.08561	-0.320192	-0.882754	0.462659	-0.963826			GFM1	-7.13094	-4.88127	-4.20349	-3.82478
	GFM2	1.33801	-2.24989	-6.88477	-2.8442	-6.84225	-4.89122			GFM2	1.33801	-2.24989	-5.55372	0.701276			GFM2	-0.277846	-1.48395			GFM2	-0.852515	-0.63955	-1.0615	-0.475443	-0.553556	-2.38308			GFM2	-0.496892	-0.403839	-1.03254	-2.27454
	GGA1	0.81223	0.170067	0.375152	1.37732	-0.396859	-0.873332			GGA1	0.81223	0.170067	-0.250918	-0.890236			GGA1	0.978488	-0.125486			GGA1	1.34407	0.488542	0.176154	-0.36368	-1.25838	-0.163965			GGA1	0.412616	-0.278401	-0.187528	1.42527
	GGA2	-0.375929	-0.278756	0.829802	-0.761112	-0.684422	0.455984			GGA2	-0.375929	-0.278756	-0.156034	-2.07976			GGA2	0.284955	0.284221			GGA2	-0.61585	-0.39499	2.10538	-1.72261	0.721898	0.079555			GGA2	-0.296825	0.235451	-0.298598	0.342287
	GGA3	0.813377	-1.21472	-0.429067	0.0112518	-0.994564	-0.902159			GGA3	0.813377	-1.21472	-0.505843	0.641255			GGA3	-1.23128	-1.24248			GGA3	-0.42801	1.29267	0.0697738	-1.1706	-0.00234431	1.65061			GGA3	-1.7609	-1.29816	-0.724885	0.588269
	GGH	-0.628503	-1.05801	-1.30864	-0.926561	-1.19137	0.458959			GGH	-0.628503	-1.05801	-1.00843	1.15792			GGH	-0.744423	0.852937			GGH	-0.378506	-0.903894	-0.777451	0.77803	-0.985832	0.0408519			GGH	0.0498676	0.710171	-0.347504	-0.0908861
	GHITM	0.6471	2.36764	-0.133839	-0.476956	0.68157	-0.979097			GHITM	0.6471	2.36764	-0.727146	-0.977643			GHITM	0.768449	2.02764			GHITM	-0.273165	-1.49588	-0.368356	0.666226	-0.0125313	1.89239			GHITM	1.94949	-1.57944	-1.03468	-2.35374
	GJA1	-1.67528	-0.932917	-1.06801	-1.53869	0.162925	-1.77851			GJA1	-1.67528	-0.932917	-0.998119	0.482106			GJA1	0.386876	1.8926			GJA1	1.08015	-1.34019	-1.57862	-0.136966	-0.596998	1.87213			GJA1	-0.961586	-0.685012	-2.21068	-1.40624
	GJC3	-1.79173	-0.0476271	-0.246934	0.040435	0.122001	1.69745			GJC3	-1.79173	-0.0476271	-1.2378	-0.547206			GJC3	1.82366	-0.197303			GJC3	0.644963	0.213515	-0.505003	-0.402399	0.961291	-0.164609			GJC3	-0.924178	-0.852102	0.955764	0.0339883
	GK	-1.57563	-0.958517	-0.738321	0.484949	-0.336522	-1.03931			GK	-1.57563	-0.958517	-0.346599	-0.807051			GK	-1.3071	-0.539939			GK	1.20823	0.598961	1.33796	1.35256	2.77594	-0.384277			GK	-0.488665	-0.474017	1.65265	1.05626
	GKN1	-2.49289	0.71407	-2.47285	0.37346	0.282671	-2.79243			GKN1	-2.49289	0.71407	-0.74107	0.424975			GKN1	1.00815	0.55506			GKN1	0.502337	-0.141702	-0.455807	-0.623508	0.516028	-0.0831634			GKN1	1.07542	0.630269	0.505746	0.617008
	GLA	1.23976	0.701675	-2.43786	0.134106	0.796775	-0.0857548			GLA	1.23976	0.701675	0.301774	0.165208			GLA	0.483795	1.26958			GLA	-0.305051	1.72983	0.201006	-0.0966902	-0.717271	-1.10821			GLA	0.682269	0.0944877	-1.44608	0.00657165
	GLB1	1.29751	-0.220009	-0.278104	-1.23233	0.509601	0.217703			GLB1	1.29751	-0.220009	0.408875	-0.210239			GLB1	0.704081	-0.237568			GLB1	1.88354	-1.76709	-0.955636	0.272003	0.46695	0.730032			GLB1	-0.979813	-0.420764	-1.08284	0.945179
	GLDC	0.730983	0.0385505	0.231293	0.0864307	-0.637977	-1.16592			GLDC	0.730983	0.0385505	1.3825	1.7871			GLDC	-0.470065	0.146317			GLDC	1.81827	-0.721854	-0.639417	0.150386	1.11084	0.951426			GLDC	1.72141	2.21619	0.00635401	0.0337571
	GLOD4	0.538515	-0.418767	0.588474	0.467979	-0.0766798	-0.917261			GLOD4	0.538515	-0.418767	-0.648731	0.334605			GLOD4	-0.406337	-0.731995			GLOD4	0.704721	0.130977	0.79827	0.579773	-0.805251	-0.628568			GLOD4	-0.998072	1.85398	1.35666	0.784292
	GLRX2	0.721271	-0.770061	0.329135	0.870312	-0.242341	1.01675			GLRX2	0.721271	-0.770061	0.506234	0.571421			GLRX2	1.85481	1.93489			GLRX2	-0.223785	1.3488	-0.847882	0.935778	-1.81868	3.77683			GLRX2	0.0279577	0.261887	0.162869	-1.04216
	GLRX5	-3.89552	0.473624	-6.97665	-0.468728	-1.93699	0.887708			GLRX5	-3.89552	0.473624	-4.64055	-1.6499			GLRX5	0.581444	-0.259261			GLRX5	-1.82132	-1.41811	-0.871762	0.440709	-1.1562	-0.402758			GLRX5	-3.41817	-5.25476	-1.70163	-6.33124
	GLS	-1.79887	-1.86849	-0.862625	-0.658544	-1.39685	-0.363698			GLS	-1.79887	-1.86849	-0.597425	0.973896			GLS	-1.9688	0.630003			GLS	1.49399	1.79792	-2.00363	0.0692048	1.13268	-1.45908			GLS	0.210113	-0.180779	-0.480094	-2.35347
	GLS2	1.14006	-0.860807	-0.290759	1.36131	1.87467	1.68424			GLS2	1.14006	-0.860807	1.21591	1.38346			GLS2	1.28428	-0.779726			GLS2	-0.5637	-0.164754	-1.05818	-1.19307	-3.24049	-1.61852			GLS2	-0.550639	-0.436044	-0.144954	-0.598953
	GLUD1	1.28151	0.0343174	-0.485541	-0.620734	-0.227855	0.102413			GLUD1	1.28151	0.0343174	0.888888	-0.0874103			GLUD1	-0.261014	-1.73891			GLUD1	1.78454	0.0215089	2.90092	0.345081	0.455099	0.804383			GLUD1	-0.00239949	0.663465	1.19761	0.623246
	GLUD2	-0.0280167	0.724186	-0.723478	0.136166	-0.875169	-0.320096			GLUD2	-0.0280167	0.724186	-1.18324	0.386003			GLUD2	0.726227	-0.503508			GLUD2	-1.13845	0.821277	1.32632	1.06662	-0.613063	0.612622			GLUD2	0.665625	-1.57937	0.00878474	-0.209599
	GLYAT	-1.43901	-1.22762	-1.05655	1.46957	-1.23465	-0.588224			GLYAT	-1.43901	-1.22762	0.602736	-1.10253			GLYAT	0.13566	-1.7009			GLYAT	0.563427	0.417258	-2.98142	-2.11233	-1.4008	0.759305			GLYAT	-0.890335	-0.492574	-1.33641	-0.26222
	GLYCTK	-1.14642	-0.57209	-0.970618	1.3155	0.900392	-0.371124			GLYCTK	-1.14642	-0.57209	0.785413	-0.231491			GLYCTK	0.415973	-0.0193247			GLYCTK	1.65723	0.102651	-0.124207	-0.645344	-0.410576	-0.423376			GLYCTK	-0.0206951	1.59194	-0.174506	0.352942
	GM2A	1.38189	0.354676	-1.062	-0.483685	-1.91179	-1.89587			GM2A	1.38189	0.354676	0.901801	0.569568			GM2A	-0.890591	-0.869842			GM2A	0.215301	0.967802	0.649561	1.12168	0.949609	0.803689			GM2A	-0.222406	0.18514	-0.542361	0.250476
	GNA11	-1.34272	-0.0733209	1.13134	-1.29403	-1.12234	0.48871			GNA11	-1.34272	-0.0733209	0.980591	-1.13042			GNA11	-0.375689	-1.61627			GNA11	-0.808286	0.366634	-1.767	0.531571	0.458661	1.80005			GNA11	-0.250456	0.803629	-0.156793	0.133718
	GNAI1	-0.21209	1.10055	-1.95419	0.623803	-1.34309	-3.86255			GNAI1	-0.21209	1.10055	0.380978	0.161173			GNAI1	0.266976	-0.28178			GNAI1	0.510107	-1.3167	1.19317	0.328153	-0.0215181	0.669933			GNAI1	0.835117	0.107647	1.10037	-0.4448
	GNAI2	-0.553199	0.0207038	0.95195	0.817854	-0.864321	-0.901282			GNAI2	-0.553199	0.0207038	0.748227	-0.532966			GNAI2	0.116049	-0.81521			GNAI2	-0.842813	-0.0461852	1.08868	0.806648	-2.85418	0.709491			GNAI2	-0.840724	-0.212298	1.38857	1.39378
	GNAI3	0.0219742	-0.795179	0.173069	0.992437	-0.769726	-1.39187			GNAI3	0.0219742	-0.795179	-2.30959	1.36604			GNAI3	1.8974	1.34961			GNAI3	-0.911175	0.629101	0.715505	-0.607046	-0.0577312	0.393056			GNAI3	-0.175929	0.0715906	-1.8165	-0.650573
	GNAQ	-0.296422	1.96258	-1.90477	-2.83712	-0.408748	-1.46201			GNAQ	-0.296422	1.96258	-2.89918	-0.842384			GNAQ	-3.27073	0.708635			GNAQ	-0.642828	-2.83703	2.10854	0.288657	-0.791051	-0.25434			GNAQ	-0.630363	0.774293	0.42742	-0.2408
	GNAT1	-1.92772	-0.222313	0.751412	-1.31006	-0.991865	-0.83135			GNAT1	-1.92772	-0.222313	0.236637	-1.00339			GNAT1	0.0716078	0.136866			GNAT1	0.307519	0.263408	0.289562	1.68974	-1.41013	-0.9207			GNAT1	0.509706	0.126358	1.37754	-0.326566
	GNB1	-1.70614	-3.41602	-4.34651	-2.26692	0.081504	-1.76432			GNB1	-1.70614	-3.41602	-0.0936817	-0.00149952			GNB1	-3.0581	-0.891948			GNB1	2.80591	1.35821	2.33515	-0.788288	3.25914	2.49705			GNB1	-0.340181	-2.3314	0.00476028	-0.172205
	GNB2	0.791502	-1.04665	-1.60578	0.171218	-1.16038	-0.539402			GNB2	0.791502	-1.04665	0.549603	-1.91178			GNB2	-2.00686	0.29838			GNB2	-0.152102	1.97143	-0.268629	0.11419	-1.80533	-1.3709			GNB2	1.20625	0.746479	-0.532813	1.52435
	GNB4	0.634314	0.980157	-1.08436	-0.633851	2.4091	-0.151447			GNB4	0.634314	0.980157	0.0629735	0.209617			GNB4	0.0357353	0.232672			GNB4	0.174408	0.0186719	0.951515	-1.90581	-0.995658	-1.15294			GNB4	0.381253	0.695512	0.360366	-0.290933
	GNG11	0.296461	-0.502903	0.688385	0.0897797	-0.92993	-0.847723			GNG11	0.296461	-0.502903	-0.477536	-1.30842			GNG11	0.470637	-0.81765			GNG11	-0.20347	-0.743087	1.39366	-0.0540674	0.537049	0.202228			GNG11	-0.766663	-0.96927	1.87459	-0.256856
	GNG5	0.655995	1.23328	0.380078	1.12194	-0.875967	-1.00871			GNG5	0.655995	1.23328	-0.807559	-2.09062			GNG5	-2.23965	0.435521			GNG5	0.392857	-0.885774	-1.18724	0.0472834	1.65108	-1.2264			GNG5	-1.33179	-0.266701	-1.75565	-1.4971
	GNPTAB	-1.22353	-2.27343	-1.80885	-0.572007	-2.6395	1.89609			GNPTAB	-1.22353	-2.27343	3.66242	0.308769			GNPTAB	-2.2626	0.731472			GNPTAB	0.46862	3.76083	0.980527	1.88017	0.537721	4.30707			GNPTAB	-0.308476	-1.14487	-0.332115	-0.0559877
	GNPTG	0.621759	0.801132	0.00426588	0.876543	-0.808779	-0.128874			GNPTG	0.621759	0.801132	-0.185483	0.425956			GNPTG	0.722528	-1.59479			GNPTG	1.29009	0.85902	1.99482	1.60495	4.38861	3.02311			GNPTG	-0.142968	0.0193869	-0.377417	-0.0892367
	GNS	-1.52648	1.63676	-0.131018	0.573573	-1.25939	0.314435			GNS	-1.52648	1.63676	-1.51656	-0.308427			GNS	1.62914	1.05125			GNS	1.86307	0.440888	-1.32282	-0.0192027	1.59513	-0.213642			GNS	0.34072	1.703	-2.07786	0.629907
	GOLM1	0.583759	0.00330351	0.362182	1.34601	-0.0268967	-0.331121			GOLM1	0.583759	0.00330351	-0.425945	0.399992			GOLM1	0.119949	0.732962			GOLM1	-1.02194	0.056742	0.938113	-0.685136	-0.775932	-0.0235381			GOLM1	0.802739	-0.0762076	-0.530313	0.00405076
	GOLPH3	1.68867	1.46217	2.43111	0.206795	0.192463	0.00486646			GOLPH3	1.68867	1.46217	4.11155	1.15009			GOLPH3	1.08086	-2.50073			GOLPH3	0.882319	0.120419	-1.02876	-1.05346	0.346138	0.468212			GOLPH3	-0.479769	-0.527974	0.239668	-0.136587
	GOT1	1.06725	-0.172029	1.05334	0.493067	-0.0546576	-0.996313			GOT1	1.06725	-0.172029	0.322547	0.321439			GOT1	2.04901	0.982807			GOT1	-1.64064	-1.72408	-0.283418	0.380064	1.14619	-0.803445			GOT1	-0.274241	0.868145	-2.33491	0.32027
	GOT2	0.256744	-0.579903	-0.894544	-2.00131	0.195683	0.485356			GOT2	0.256744	-0.579903	-0.88176	-2.05			GOT2	0.986007	-0.505577			GOT2	0.142606	0.453642	-1.24481	-0.0843269	-0.864062	0.972942			GOT2	-0.48641	-0.429881	0.893401	0.371201
	GPAM	-1.23891	0.734607	0.419536	1.4587	0.0553861	-0.702955			GPAM	-1.23891	0.734607	0.780262	-1.43324			GPAM	-1.98462	-0.361653			GPAM	-0.0865433	-0.586505	0.834796	0.185479	-1.60945	-0.881107			GPAM	0.467085	0.05858	0.982484	-0.447149
	GPC3	0.272576	-0.746723	0.663054	-0.45318	1.30201	0.175981			GPC3	0.272576	-0.746723	-1.57694	-0.598266			GPC3	-0.702753	0.0464067			GPC3	0.571152	0.244844	0.452696	-0.616172	0.597827	-0.204931			GPC3	-0.800958	-1.75705	1.34401	2.47904
	GPD2	2.28387	-0.90326	1.10731	0.970157	-1.06836	-1.1445			GPD2	2.28387	-0.90326	-0.317861	0.776731			GPD2	-0.909292	0.6207			GPD2	0.91848	1.25984	0.919166	1.31517	0.838813	1.22663			GPD2	0.834662	0.709417	-1.72032	-1.50519
	GPI	-3.1702	-1.63283	-2.6007	-3.2519	0.72716	-0.900849			GPI	-3.1702	-1.63283	0.703924	-2.05965			GPI	-1.57028	-2.62212			GPI	-0.847881	-1.00882	-0.130045	0.0013415	-0.127496	0.944477			GPI	-4.0538	-2.71454	-1.22386	2.36581
	GPLD1	-0.667449	1.45537	0.0843129	0.841361	0.362017	-1.00374			GPLD1	-0.667449	1.45537	0.693353	-0.111408			GPLD1	0.149041	1.92723			GPLD1	0.303508	-1.52736	-0.0375911	-0.147343	0.837307	-2.52942			GPLD1	0.521826	-0.945455	1.76714	-0.203403
	GPR137	2.55248	-2.00131	0.00222773	1.14943	0.206829	-0.849582			GPR137	2.55248	-2.00131	0.270887	-0.12299			GPR137	-1.25974	-0.657545			GPR137	-1.2286	1.46526	1.30607	-0.528618	-0.960603	-0.825271			GPR137	-0.199288	0.11895	1.181	0.530112
	GPR137B	-2.32324	0.735424	0.795393	-1.12171	-0.186867	1.94371			GPR137B	-2.32324	0.735424	-1.51579	-0.727668			GPR137B	-1.99993	1.02647			GPR137B	1.92345	0.00616497	-1.26787	1.09824	1.55255	2.00008			GPR137B	0.113899	1.10942	0.539421	0.742749
	GPR143	0.42812	0.206168	-1.48123	-0.114921	0.648242	0.542			GPR143	0.42812	0.206168	1.63068	0.447901			GPR143	-0.64383	-2.17909			GPR143	0.470028	-1.05866	-1.71276	-0.102864	0.350561	0.842971			GPR143	0.413191	0.85897	-1.47069	0.700548
	GPR150	0.0849146	0.226952	-0.97405	0.6481	0.147398	0.431566			GPR150	0.0849146	0.226952	0.63746	-0.51783			GPR150	-0.207089	1.42059			GPR150	-1.42359	0.811033	-0.108578	0.673959	-0.0343296	0.545602			GPR150	0.516709	-1.2079	1.03627	-0.35095
	GPR180	0.185557	0.791107	0.716025	0.370691	-0.905658	0.704917			GPR180	0.185557	0.791107	0.244556	-0.0798594			GPR180	0.24446	0.276239			GPR180	-1.79607	-0.509277	0.0822156	0.391224	1.44542	0.652916			GPR180	0.126724	1.77176	1.39538	-0.581354
	GPR26	0.462868	-2.71203	-1.71335	0.44456	-0.619255	1.52967			GPR26	0.462868	-2.71203	-0.529738	0.497978			GPR26	0.0878273	0.553296			GPR26	0.04355	0.0617477	0.0343274	0.773642	-1.11511	-0.78685			GPR26	-1.31494	-0.820764	0.0620175	-1.26831
	GPR68	1.19152	0.00398031	1.73382	-0.381263	2.18047	0.951518			GPR68	1.19152	0.00398031	-0.174381	0.212131			GPR68	1.07393	-1.81073			GPR68	-1.05679	1.00392	0.103234	0.130377	0.428246	0.339262			GPR68	-0.218854	-1.76113	0.376285	-0.376417
	GPRC5D	0.36281	-0.337031	0.180157	-0.366467	0.562587	-0.229117			GPRC5D	0.36281	-0.337031	-0.152633	-2.2411			GPRC5D	0.35618	-0.00864278			GPRC5D	1.86406	-0.142623	-0.2481	-1.68224	0.606772	-2.53461			GPRC5D	-0.61404	-0.295148	0.421034	-0.513479
	GPT2	3.08843	-1.61555	0.190549	1.45068	0.64914	0.508282			GPT2	3.08843	-1.61555	1.08275	-1.82491			GPT2	-0.339135	-1.13222			GPT2	2.9199	1.84838	-0.632953	1.70823	1.48085	-0.82569			GPT2	2.77173	-0.693779	-3.51527	2.63495
	GPX1	-0.792485	-0.217249	-0.464337	0.294005	0.580004	-0.771159			GPX1	-0.792485	-0.217249	1.12099	-0.265885			GPX1	-2.22322	-1.05037			GPX1	1.21787	-0.630844	-0.583563	0.4426	1.30837	-0.152402			GPX1	1.65806	1.02015	-0.195535	-0.0153559
	GPX4	-1.5345	1.54238	0.738837	0.499827	0.20833	1.14513			GPX4	-1.5345	1.54238	-1.83305	-1.81264			GPX4	-2.55798	-1.24322			GPX4	0.849939	1.41605	-1.5862	-0.705313	0.145931	-1.01672			GPX4	0.331265	-0.685468	-0.573213	0.306317
	GRHPR	-1.70877	-0.522096	-1.45147	-0.440018	-0.100607	-0.769456			GRHPR	-1.70877	-0.522096	0.824698	1.97184			GRHPR	-1.4465	0.592252			GRHPR	0.797793	1.25321	-1.00245	-1.30499	1.03094	1.57564			GRHPR	0.530751	-0.262845	2.98165	-0.74459
	GRN	0.777985	-0.589365	1.27883	0.17343	-0.0413644	1.14873			GRN	0.777985	-0.589365	-1.54071	1.84266			GRN	-0.206989	-1.61135			GRN	-0.761126	1.06891	-0.316795	-1.03573	0.0931625	2.92293			GRN	-1.51945	0.301979	-0.155554	0.304127
	GRPEL1	-0.672533	0.804111	1.0464	-1.32248	-1.76188	-0.227001			GRPEL1	-0.672533	0.804111	-0.17376	-3.5879			GRPEL1	-0.250248	0.189207			GRPEL1	-1.15849	0.523872	0.961372	0.017434	1.24817	-1.9318			GRPEL1	-6.25645	-4.30225	-0.223089	-1.78059
	GRPEL2	0.803021	0.115551	-1.09583	-0.685808	-0.627366	0.293465			GRPEL2	0.803021	0.115551	-1.47676	-0.996605			GRPEL2	1.06771	-0.360736			GRPEL2	0.464197	-0.278233	1.82495	-2.00721	-0.353734	1.35815			GRPEL2	1.15251	-0.202969	-0.280271	-0.0857826
	GRSF1	-0.881331	-3.4831	-1.61473	-1.56508	-1.70872	-2.45626			GRSF1	-0.881331	-3.4831	-5.0107	-5.06911			GRSF1	-0.196478	-4.11772			GRSF1	-2.02305	-6.15877	-2.77611	-1.7479	-5.5173	-3.85866			GRSF1	-0.430056	-0.43058	-0.773728	-0.712723
	GSR	-2.83901	-0.131691	-1.6548	-0.0687891	0.667049	-0.5897			GSR	-2.83901	-0.131691	-0.952869	-1.23809			GSR	-0.815991	0.442624			GSR	0.869661	0.140024	-0.123566	-0.100984	-1.70248	0.35886			GSR	0.116366	0.876426	-0.0600482	-0.423541
	GSTK1	2.35067	1.21788	0.335813	1.21174	1.18761	0.839596			GSTK1	2.35067	1.21788	0.713967	-0.838742			GSTK1	-0.467693	-0.0652407			GSTK1	-0.531819	-0.162827	1.91228	-0.144337	0.437271	-0.440345			GSTK1	0.213518	-0.127496	-1.3879	-0.0170547
	GSTO1	1.83342	-1.80198	-1.52687	0.366499	-2.20918	-0.232882			GSTO1	1.83342	-1.80198	0.236367	0.723492			GSTO1	-0.56085	1.13532			GSTO1	1.45613	-1.85553	-1.35004	-2.4295	-0.487538	0.382657			GSTO1	-2.43193	0.346935	0.723495	1.31617
	GSTZ1	1.15602	0.467599	-1.59104	0.390913	-0.645597	0.155358			GSTZ1	1.15602	0.467599	1.2324	-0.32099			GSTZ1	0.268039	-0.462091			GSTZ1	1.2852	-0.406354	-0.146886	-0.0584355	-1.05873	0.318246			GSTZ1	1.36538	-1.37472	-0.573575	-0.465695
	GTF2F1	0.528392	0.0801846	-1.04321	1.61884	3.34783	1.62729			GTF2F1	0.528392	0.0801846	-1.77439	-0.65479			GTF2F1	1.04683	0.196486			GTF2F1	0.57043	-1.23954	1.45869	0.951635	-0.804288	0.962067			GTF2F1	-1.12675	-0.700568	-0.00773248	-0.771419
	GTPBP10	-4.09904	-4.82235	-9.23844	-2.02469	-3.76732	-6.6821			GTPBP10	-4.09904	-4.82235	-5.36245	-4.82004			GTPBP10	-0.111248	-3.30342			GTPBP10	-3.18357	-1.52713	-1.2293	-1.69086	0.208497	-3.5102			GTPBP10	-0.76782	-3.70549	-1.65401	-5.88025
	GTPBP3	0.000631424	0.437286	0.758978	-0.10457	-1.96571	-1.61088			GTPBP3	0.000631424	0.437286	-2.94525	-2.01518			GTPBP3	-2.53643	-0.577581			GTPBP3	-2.95849	-5.38137	-2.40971	-2.68874	-0.525544	0.436686			GTPBP3	-0.611156	-0.39904	-1.24997	0.388641
	GTPBP6	0.698529	-2.16321	-5.11027	-4.48036	-3.74233	-4.99382			GTPBP6	0.698529	-2.16321	-4.3597	-4.47021			GTPBP6	-2.57684	-2.60997			GTPBP6	-0.126489	-0.448644	-2.16707	-1.12061	0.239722	1.66169			GTPBP6	-1.24063	-1.66505	-0.124918	-2.13928
	GUF1	1.00141	0.0367774	-1.33319	0.320746	-0.82899	-0.706938			GUF1	1.00141	0.0367774	-1.20119	0.450454			GUF1	-0.379521	0.379866			GUF1	0.702068	-0.259133	0.182423	0.39185	0.816648	-0.737011			GUF1	-1.53991	0.32576	2.77021	-1.29604
	GUK1	-1.61222	1.95576	0.959988	-1.66818	-0.930671	0.292687			GUK1	-1.61222	1.95576	1.8225	0.0369942			GUK1	-0.0710091	0.0760165			GUK1	-0.68014	0.307588	0.873641	0.152522	-0.978757	-1.0065			GUK1	-3.09457	-3.29888	-3.59548	-2.40443
	GUSB	-0.28765	-0.996817	0.79872	1.86452	0.569061	2.25409			GUSB	-0.28765	-0.996817	-0.791332	-0.488039			GUSB	1.95457	-0.75212			GUSB	-2.34312	-0.647791	1.85228	-1.42632	-0.200096	-1.24383			GUSB	-0.665174	0.682114	-0.201208	-0.317944
	H6PD	-0.931364	0.867204	-0.144762	-1.01945	0.0830451	0.429948			H6PD	-0.931364	0.867204	0.482468	-0.299668			H6PD	0.873982	0.852379			H6PD	0.944202	0.0594328	0.971698	0.0626963	-0.934533	-1.19122			H6PD	0.323196	-0.530163	1.65256	-0.702513
	HADH	-1.27245	1.15555	-0.317306	0.137451	0.943856	-0.997675			HADH	-1.27245	1.15555	0.509187	-0.229495			HADH	1.16045	-0.207158			HADH	0.307316	-0.532655	-1.02346	-0.67677	-1.05303	-0.626055			HADH	-0.281926	0.488726	-1.81733	-0.285711
	HADHA	0.123616	-0.216486	-1.54198	0.425743	-0.441634	-0.467228			HADHA	0.123616	-0.216486	-1.43061	-1.2535			HADHA	1.28792	-1.39353			HADHA	-0.930503	0.155023	1.08915	1.78016	-0.27256	-0.202568			HADHA	1.25766	-0.0727723	0.13506	-0.0403127
	HADHB	1.30846	-1.59422	-0.136934	0.557489	0.500091	-0.25743			HADHB	1.30846	-1.59422	0.621221	-0.893998			HADHB	1.20503	0.340629			HADHB	2.00579	0.638211	0.891731	0.738057	0.165573	0.313767			HADHB	-1.95906	-0.823023	0.25131	1.15024
	HAGH	0.324902	-0.504593	-0.335195	1.07568	-0.0386206	0.275254			HAGH	0.324902	-0.504593	0.32721	-0.161305			HAGH	-1.16773	-0.187889			HAGH	2.43607	-1.06965	-0.435814	-1.62219	-0.604221	-3.51364			HAGH	-0.855111	-0.147543	0.207349	2.27202
	HAO2	-0.85628	-0.276424	0.860042	-1.62957	-1.4494	2.1057			HAO2	-0.85628	-0.276424	-1.43216	-0.0744761			HAO2	0.203464	0.52947			HAO2	0.598367	-0.99483	0.976656	0.427507	1.63252	-0.749189			HAO2	-1.34783	0.127572	-2.17506	-0.164429
	HARS2	0.145197	-0.251989	-9.97443	-3.14994	-5.11388	-1.02447			HARS2	0.145197	-0.251989	-4.7506	0.511354			HARS2	-0.324599	-0.665752			HARS2	-2.16713	-1.10696	0.869352	-0.0998613	1.2748	-0.839355			HARS2	-4.21084	-6.06877	1.13601	-3.78201
	HCCS	-4.30903	-2.05884	-5.39218	-2.66872	-5.1861	-7.64565			HCCS	-4.30903	-2.05884	-4.51235	-3.36702			HCCS	0.920901	-2.41463			HCCS	-2.08967	-0.553752	-2.17963	-1.74962	-0.618396	-1.33558			HCCS	0.338047	-0.305515	-1.23248	-0.747325
	HDHD3	-0.203206	0.421709	-1.62318	0.655842	0.539581	-1.31476			HDHD3	-0.203206	0.421709	0.710439	-0.859974			HDHD3	0.00724889	-0.293045			HDHD3	-0.0487409	0.651489	2.52931	-1.92213	-0.370447	1.54223			HDHD3	0.850014	0.148391	0.827276	-0.0735307
	HEBP1	1.61048	-1.13198	1.21472	-1.42739	0.310772	1.29718			HEBP1	1.61048	-1.13198	-1.76787	-0.457394			HEBP1	-1.82739	-1.95544			HEBP1	-1.57805	0.300802	-1.9188	0.226533	-2.05166	-1.47463			HEBP1	-1.53948	1.04466	1.84291	-0.0898581
	HEMK1	-2.24982	0.630724	-1.20061	1.42246	2.03865	-0.511328			HEMK1	-2.24982	0.630724	-0.905683	-0.161466			HEMK1	2.7145	-0.393481			HEMK1	-1.79521	-1.30362	1.41941	-2.03305	-1.37848	-0.574348			HEMK1	-0.203568	-0.126656	0.765257	-1.65224
	HEXA	-1.60378	0.416169	-0.163194	1.07216	-0.296742	1.24727			HEXA	-1.60378	0.416169	-0.1155	2.53391			HEXA	0.800934	0.87952			HEXA	-0.540477	0.271112	-0.487441	1.61132	-0.035841	0.551481			HEXA	0.792761	0.371411	-0.529119	-1.55507
	HEXB	-0.129314	1.06801	-0.792421	0.51926	0.207806	0.523881			HEXB	-0.129314	1.06801	0.734344	1.02427			HEXB	-1.16607	2.09963			HEXB	0.177686	0.335423	-0.19531	0.692646	0.277062	-0.94086			HEXB	0.646662	0.21649	-0.942552	-0.736552
	HGSNAT	-0.964736	0.195195	-0.137507	0.0360757	-1.56576	-0.278938			HGSNAT	-0.964736	0.195195	1.18474	1.4473			HGSNAT	0.944237	-1.4156			HGSNAT	0.925171	-0.677474	-0.0854716	-0.571299	-1.46067	2.10884			HGSNAT	-0.349485	0.807423	0.77104	0.686794
	HIBADH	0.219334	0.15663	0.599205	-0.35357	-0.0598787	-0.834235			HIBADH	0.219334	0.15663	-1.36515	0.482893			HIBADH	0.671764	-0.266724			HIBADH	-0.50866	-2.3836	0.845097	0.609569	-0.449339	1.72284			HIBADH	0.923742	1.68547	-1.74821	-1.7351
	HIBCH	0.874191	0.682345	-0.148474	0.314036	0.0181258	-0.70044			HIBCH	0.874191	0.682345	-1.2462	0.326618			HIBCH	-0.600586	-0.0142004			HIBCH	-0.152807	-1.14792	1.27163	-1.73913	-0.894218	0.17799			HIBCH	0.771443	1.36405	1.39752	0.28995
	HIGD1A	2.94984	0.545351	0.478742	-1.93667	-0.721929	-1.66124			HIGD1A	2.94984	0.545351	0.643045	0.630534			HIGD1A	-1.31194	0.63932			HIGD1A	0.00575053	-0.463087	1.56895	-2.14597	-0.879969	1.10378			HIGD1A	-1.01056	1.09665	-1.31137	-0.0661106
	HIGD2A	-2.05577	-2.20546	-1.14228	1.099	-0.724493	-2.10784			HIGD2A	-2.05577	-2.20546	-1.5597	-1.2077			HIGD2A	-1.64953	-1.30248			HIGD2A	-0.598302	-4.53663	-1.99147	-0.956506	-0.0459719	-1.17793			HIGD2A	-1.26354	-3.09163	-1.7595	-0.0944778
	HINT1	-2.19781	-1.25324	-0.235407	0.0430817	2.76374	-1.58041			HINT1	-2.19781	-1.25324	-0.154715	0.227203			HINT1	-0.357485	-1.74194			HINT1	-0.00660807	0.249395	-0.986996	-1.23514	-0.389373	-0.0446692			HINT1	-1.68221	0.740935	1.66041	-1.06354
	HINT2	-0.444378	-0.265085	1.21626	0.486173	-1.17137	-1.18895			HINT2	-0.444378	-0.265085	1.25301	-1.09123			HINT2	-0.359475	0.0931383			HINT2	-0.458758	0.49731	-2.27777	0.591633	-0.629023	0.415289			HINT2	0.990282	-0.379092	2.23506	0.780164
	HINT3	-1.28051	0.626957	-0.757444	0.341378	-0.458057	0.147346			HINT3	-1.28051	0.626957	0.315368	0.803555			HINT3	-0.454267	0.990726			HINT3	-1.15129	-0.268132	-1.39511	-1.87073	0.216143	0.447955			HINT3	0.90205	1.91306	0.680692	-0.226772
	HK1	1.95278	0.293956	0.685683	-0.696889	-0.521329	-0.279893			HK1	1.95278	0.293956	0.820889	1.48606			HK1	-0.0385768	-0.443107			HK1	-2.71242	0.924068	-0.0259756	-0.0680617	-0.645391	-0.41401			HK1	0.410365	0.171756	0.718635	0.785876
	HK2	-2.34755	-1.23089	1.64247	-2.56481	-1.22754	-1.71073			HK2	-2.34755	-1.23089	-3.99568	-0.43318			HK2	-2.43728	-0.718429			HK2	2.93815	-0.981534	-1.10306	0.100296	-1.25541	0.433072			HK2	-0.507625	-2.75667	1.48453	-0.688874
	HK3	0.98021	0.705115	1.03347	0.417016	-0.0152334	0.164223			HK3	0.98021	0.705115	0.309911	-0.223913			HK3	0.152656	0.98132			HK3	-0.191576	0.584647	0.98331	-0.666067	-0.46404	-1.06762			HK3	-0.0949701	0.983313	0.518492	0.296967
	HKDC1	0.967745	0.190415	0.26513	1.62118	-0.261154	0.0792601			HKDC1	0.967745	0.190415	0.61225	1.54393			HKDC1	1.42829	-1.64446			HKDC1	0.771572	0.199008	-0.800558	-1.17407	-0.18986	0.0214179			HKDC1	-1.24093	0.798555	-0.964167	0.495606
	HLA-DMA	-0.07717	0.234075	-0.453069	-0.133685	0.23454	-0.013061			HLA-DMA	-0.07717	0.234075	-0.38452	-0.322491			HLA-DMA	-1.09441	1.03221			HLA-DMA	-0.842306	-0.298312	-1.4966	0.589344	1.62964	0.0152322			HLA-DMA	0.293612	1.19596	0.558053	0.347188
	HLA-DMB	-1.03081	0.636384	-2.04249	0.0163586	-0.341384	0.134032			HLA-DMB	-1.03081	0.636384	0.0736008	1.0986			HLA-DMB	0.546979	-0.258027			HLA-DMB	0.3012	0.262405	1.79588	0.969442	-0.730074	0.0738296			HLA-DMB	0.670027	-0.31192	0.215203	-0.346209
	HLA-DOA	-0.74536	0.0155129	-1.87376	-0.0177163	0.575118	-1.94868			HLA-DOA	-0.74536	0.0155129	-2.12656	2.47518			HLA-DOA	1.78342	-1.08322			HLA-DOA	-0.286367	-0.570483	0.683043	-0.0795642	0.404802	-0.524617			HLA-DOA	-0.286154	0.696742	1.82305	0.178763
	HLA-DOB	0.913443	-0.00639612	0.85113	0.994931	0.241361	0.0933869			HLA-DOB	0.913443	-0.00639612	0.0416628	-0.69105			HLA-DOB	1.35462	-0.350106			HLA-DOB	-0.348458	-1.52271	-0.57329	-0.325835	-0.700203	0.623715			HLA-DOB	0.23783	-0.445333	1.88177	0.59258
	HLA-DPA1	-1.05786	-0.300357	-0.156664	0.408602	-0.54944	-0.193488			HLA-DPA1	-1.05786	-0.300357	0.584368	0.932995			HLA-DPA1	1.02451	0.75195			HLA-DPA1	-0.480363	-0.156944	0.0984892	-0.926184	1.0001	-0.718439			HLA-DPA1	0.758283	-0.249321	-0.460817	0.17193
	HLA-DPB1	-0.585013	0.0111391	-0.096499	1.23139	-0.0938325	0.638692			HLA-DPB1	-0.585013	0.0111391	0.621967	0.889881			HLA-DPB1	0.511923	-0.0132344			HLA-DPB1	-0.610343	-1.18822	0.504465	0.265918	-0.159708	2.19673			HLA-DPB1	-1.19109	-0.394631	1.20743	0.567021
	HLA-DQA1	0.603499	0.334156	0.295062	0.184472	-0.18914	-0.0904633			HLA-DQA1	0.603499	0.334156	-1.18622	-0.594851			HLA-DQA1	-0.447099	-1.0458			HLA-DQA1	-0.422446	0.285321	1.03431	0.238863	0.762635	-0.0700621			HLA-DQA1	0.22328	-0.328876	-0.0513576	0.135979
	HLA-DQA2	-1.60747	0.474106	0.544937	0.676257	-1.10599	0.16374			HLA-DQA2	-1.60747	0.474106	2.09025	-0.585633			HLA-DQA2	1.67401	-1.52918			HLA-DQA2	0.209339	-1.88742	-0.950381	-1.7302	-0.0230428	-0.859737			HLA-DQA2	-0.50149	1.30716	1.15834	-0.46794
	HLA-DQB1	1.56616	-0.956877	-0.441373	0.261576	0.456245	0.583899			HLA-DQB1	1.56616	-0.956877	1.39054	0.193846			HLA-DQB1	-0.644784	1.26911			HLA-DQB1	0.651873	1.70996	3.27981	0.69394	-0.608496	-1.22833			HLA-DQB1	1.14665	1.84522	0.560036	-0.829295
	HLA-DQB2	1.45639	0.621356	-1.10081	-0.923694	0.31627	-0.521888			HLA-DQB2	1.45639	0.621356	0.513349	-0.92789			HLA-DQB2	-0.515979	-0.386584			HLA-DQB2	-0.698161	-0.488895	1.35382	-1.65706	-0.0018929	-0.269605			HLA-DQB2	0.646435	-1.07672	0.093085	-0.191443
	HLA-DRA	0.530891	-1.10573	-0.74757	-0.94283	-1.04185	0.0161374			HLA-DRA	0.530891	-1.10573	-0.0205562	-0.887499			HLA-DRA	-0.0552933	-2.18451			HLA-DRA	-0.280403	0.128793	-0.189442	1.36174	-0.31174	1.37151			HLA-DRA	-0.904526	-0.212074	0.615325	-0.692599
	HLA-DRB1	-0.51378	0.372485	0.72304	0.981747	-0.507613	0.21912			HLA-DRB1	-0.51378	0.372485	-0.937774	0.134273			HLA-DRB1	-0.497998	0.464641			HLA-DRB1	0.723302	0.317507	0.584502	-2.29571	0.477105	-0.0754608			HLA-DRB1	0.801614	0.392027	0.763404	-0.388189
	HLA-DRB5	0.219811	0.518962	-0.629438	1.41662	-0.473036	1.12924			HLA-DRB5	0.219811	0.518962	1.16037	0.386015			HLA-DRB5	-0.648454	-1.95673			HLA-DRB5	0.809962	-0.067586	0.483945	0.659584	-2.30022	-0.363666			HLA-DRB5	3.3686	-0.320302	-0.952343	-0.825735
	HMBS	1.13008	1.18495	1.0208	-2.19033	1.02949	1.08417			HMBS	1.13008	1.18495	-0.708056	-0.673151			HMBS	0.0729681	-3.99017			HMBS	-2.77449	0.150344	-1.1777	-0.644563	-0.377946	-0.413987			HMBS	-2.74413	-0.635833	2.88352	-0.063391
	HMGCL	0.346041	0.250382	-0.592794	0.545731	-0.219972	0.508084			HMGCL	0.346041	0.250382	1.35836	-0.951289			HMGCL	0.401834	1.24602			HMGCL	-0.0123821	0.0469451	1.50301	2.05237	-0.999364	-0.793488			HMGCL	0.66492	1.98641	-1.71674	-0.33178
	HMGCS2	0.0620356	-1.03495	-0.124446	-0.0939392	0.101377	0.449244			HMGCS2	0.0620356	-1.03495	-0.202795	1.72963			HMGCS2	0.808483	0.185684			HMGCS2	0.960369	-0.72162	0.23929	1.51266	0.501685	1.68976			HMGCS2	-1.27678	0.754909	-1.06461	-0.533799
	HNRNPH1	3.91155	-0.693964	0.262648	5.33453	1.40209	3.50723			HNRNPH1	3.91155	-0.693964	-0.0153736	3.53972			HNRNPH1	-1.19212	-1.35292			HNRNPH1	-0.546549	0.262813	0.800078	-0.125874	1.61017	0.584082			HNRNPH1	-2.80364	-1.71836	-1.15066	1.32073
	HOGA1	2.36807	-1.62973	-0.726686	3.85626	-0.185424	1.14893			HOGA1	2.36807	-1.62973	0.355671	-0.825928			HOGA1	-1.01321	1.05419			HOGA1	2.68625	0.889889	1.01187	-0.255218	1.44587	0.216598			HOGA1	0.232651	-0.0478732	0.255882	-0.519244
	HPD	-0.861246	-0.590797	0.0383522	-0.329401	1.42214	-0.437231			HPD	-0.861246	-0.590797	-1.11238	0.968671			HPD	-0.224882	-0.924649			HPD	-0.329405	1.29993	-0.221041	0.894944	1.47225	0.123146			HPD	-0.682163	1.67504	0.556178	1.13344
	HPS1	2.74442	-1.40579	-0.902273	1.61284	-0.259136	-0.275768			HPS1	2.74442	-1.40579	0.379758	2.20208			HPS1	-0.677304	-0.0827069			HPS1	-0.876082	-1.31344	0.762776	0.00499644	2.65563	1.02172			HPS1	-0.0328447	0.68073	1.08798	0.34883
	HPS4	-0.329017	0.954192	0.330381	0.0980903	-0.339311	0.0388042			HPS4	-0.329017	0.954192	-0.480794	-1.0652			HPS4	0.547648	-1.0411			HPS4	-0.679587	-0.942785	0.275764	1.83775	0.72012	-0.0315091			HPS4	0.90421	1.31321	-0.0375157	-1.59042
	HPSE	-1.1422	0.00189848	-0.20518	-1.35905	-0.84571	-0.476243			HPSE	-1.1422	0.00189848	-0.450051	0.863104			HPSE	0.174902	1.07717			HPSE	-1.0978	-0.86101	-0.140898	0.993113	-0.558753	0.398453			HPSE	1.67425	0.43117	1.71918	0.0587309
	HRSP12	1.56363	1.30652	-1.53694	-0.0694643	-0.774743	-1.03747			HRSP12	1.56363	1.30652	-0.340757	0.223593			HRSP12	0.798475	0.537328			HRSP12	1.34709	0.293416	-1.79888	0.0849254	-0.366686	-3.81812			HRSP12	-0.361351	-1.02191	0.838093	1.26841
	HS3ST2	-0.210986	0.174964	0.681501	-0.142912	-0.0321647	0.325196			HS3ST2	-0.210986	0.174964	-1.01765	0.0486505			HS3ST2	0.603796	-1.29685			HS3ST2	0.604297	0.182521	0.66658	1.25654	-0.478867	0.816991			HS3ST2	0.315311	-1.14011	1.64957	-0.232263
	HSCB	-1.07798	-0.922775	1.03401	0.453915	1.14179	-0.934653			HSCB	-1.07798	-0.922775	-1.30793	-1.33327			HSCB	-0.84856	-0.30247			HSCB	-0.796292	-1.75176	1.85691	0.471426	-0.976492	1.75485			HSCB	-5.87211	-7.46168	-1.96198	-2.25445
	HSD17B10	-2.97838	-1.32899	-6.05648	-1.98473	-4.31436	-3.75154			HSD17B10	-2.97838	-1.32899	-8.11089	-2.25743			HSD17B10	1.77033	-1.98076			HSD17B10	-1.64116	-0.521783	0.43631	-1.06036	1.18637	0.509715			HSD17B10	-6.38741	-8.63343	-5.59771	-6.30469
	HSD17B4	0.341554	0.984418	-2.21645	-1.08073	0.734091	-0.223214			HSD17B4	0.341554	0.984418	0.45066	-1.03087			HSD17B4	0.262063	0.889004			HSD17B4	-0.311153	-0.171765	-1.83679	-1.50758	0.896918	-0.310696			HSD17B4	-1.50814	-2.47464	0.773686	0.754464
	HSD17B8	0.00284104	0.149539	-0.060276	0.0644673	0.236705	-0.83902			HSD17B8	0.00284104	0.149539	-0.813712	-0.626732			HSD17B8	0.273687	-0.919162			HSD17B8	0.170386	0.273248	-0.357146	-0.0680255	0.207388	0.51963			HSD17B8	0.0675639	-0.072671	-0.300614	0.383381
	HSDL1	-2.75987	-0.208395	-1.89794	-0.43376	-0.915784	1.10593			HSDL1	-2.75987	-0.208395	1.31698	-1.28613			HSDL1	-0.682587	-0.854419			HSDL1	-0.97369	-1.9516	-0.27468	-2.9676	0.479809	-0.85181			HSDL1	-0.726538	-0.670667	0.438348	-0.135573
	HSDL2	-1.50659	0.523331	1.18772	0.654601	-0.427648	-0.59214			HSDL2	-1.50659	0.523331	-0.866932	0.809625			HSDL2	0.325704	0.782502			HSDL2	-0.256795	-0.860113	-1.61013	1.15509	1.19001	1.4473			HSDL2	1.06991	0.606469	0.339738	-1.77827
	HSPA8	-0.0177118	-0.745187	0.602882	3.05894	-0.879234	-1.06354			HSPA8	-0.0177118	-0.745187	1.67834	-1.84223			HSPA8	-0.234302	-1.51404			HSPA8	0.513184	-0.601042	1.08043	-0.258101	-0.900728	0.740396			HSPA8	-1.05169	-2.03881	-0.088925	0.165716
	HSPA9	2.54663	0.88192	-0.726774	-0.0348446	-0.282061	1.87975			HSPA9	2.54663	0.88192	0.0504653	0.836752			HSPA9	-0.73106	-1.2011			HSPA9	-0.442172	-0.130905	0.148193	0.0013415	0.69395	-1.14696			HSPA9	-3.77088	-5.48301	-0.636366	0.136356
	HSPB7	0.651475	0.622845	-2.47283	-0.287823	0.108886	0.717166			HSPB7	0.651475	0.622845	1.27929	1.53557			HSPB7	-0.762071	-0.493629			HSPB7	2.53858	0.523705	-1.36343	0.314	1.27394	1.9983			HSPB7	0.221054	-0.491198	1.12348	-0.897117
	HSPD1	1.93315	-1.1545	-0.550287	-1.69639	1.11181	-0.160146			HSPD1	1.93315	-1.1545	-1.93687	-2.21988			HSPD1	-1.83984	0.492746			HSPD1	-0.806419	0.0598879	-0.06342	0.815394	0.189787	0.684791			HSPD1	-0.407734	-3.46538	-2.42428	-1.16531
	HSPE1	-0.0713253	3.69121	-1.7797	-0.390337	-1.43777	-1.37033			HSPE1	-0.0713253	3.69121	-0.429016	0.352837			HSPE1	-0.535501	-1.35603			HSPE1	-0.255536	-0.421289	0.158072	0.802767	-0.115545	-1.21845			HSPE1	-2.27638	-3.21101	2.4337	-1.17304
	HTATIP2	0.120764	-0.485969	0.230964	-0.93986	1.5642	-0.718914			HTATIP2	0.120764	-0.485969	0.174921	-0.275462			HTATIP2	-0.248632	-0.48569			HTATIP2	-0.259584	-0.828767	-0.687981	-1.47185	-0.016996	-0.0839861			HTATIP2	-0.549942	0.0145151	0.732441	0.674551
	HTR5A	0.55365	0.418987	0.699407	-0.321079	0.0432933	-0.00744607			HTR5A	0.55365	0.418987	-0.713201	0.0361485			HTR5A	-0.475747	-0.526326			HTR5A	1.27086	0.224788	0.69702	0.38676	-0.010323	-1.80107			HTR5A	-0.891751	0.751847	-0.239225	0.475889
	HTRA2	0.514706	1.23126	1.45015	0.900766	0.745913	-0.636136			HTRA2	0.514706	1.23126	1.57467	2.32976			HTRA2	-0.295074	-0.199549			HTRA2	-0.466899	1.17555	1.75279	1.41737	-1.09413	-0.532076			HTRA2	0.0280909	-1.61118	1.26147	0.133315
	HYAL1	0.556973	0.503386	0.218142	1.18038	-0.731906	0.0940744			HYAL1	0.556973	0.503386	-0.802172	0.480888			HYAL1	1.4236	-1.47469			HYAL1	0.678479	-0.0722025	-0.456997	-0.559215	0.598454	-0.933745			HYAL1	0.491446	0.468125	-1.51359	0.157785
	HYAL2	-1.37284	-0.22398	0.608819	-0.263928	-0.528232	0.698732			HYAL2	-1.37284	-0.22398	1.4829	-1.21421			HYAL2	0.0687822	-0.229955			HYAL2	-0.903742	-0.687356	-2.6487	-2.68997	0.590499	-1.33213			HYAL2	0.296653	0.140317	0.0122838	-0.0040201
	HYAL3	0.298245	-0.0528481	0.774485	-0.00800718	0.376521	-0.202379			HYAL3	0.298245	-0.0528481	0.174453	-0.357362			HYAL3	-1.43263	-0.368293			HYAL3	-0.674607	1.88829	-2.25635	0.953943	0.160451	-1.07828			HYAL3	-1.09129	0.499028	0.183285	1.30997
	IARS2	-4.23216	0.680414	2.87938	-2.11988	1.43345	1.88014			IARS2	-4.23216	0.680414	-2.98584	0.242871			IARS2	0.733539	-2.32536			IARS2	-0.569283	-1.05369	-0.0256611	0.259319	-0.115545	1.67407			IARS2	-4.55361	0.608482	0.233584	-1.40248
	IBA57	5.1602	-1.42509	-5.54675	-2.37676	1.14535	1.14297			IBA57	5.1602	-1.42509	-7.83342	0.433992			IBA57	-2.40729	-2.78369			IBA57	-2.35871	0.614052	-2.96864	2.38437	-0.566607	-0.327066			IBA57	-3.38999	-2.74713	-1.66096	-3.02553
	ICT1	-0.119647	-4.90529	-4.03699	-0.930954	-2.48131	0.80153			ICT1	-0.119647	-4.90529	-6.94622	-4.11709			ICT1	1.22613	0.00397259			ICT1	-1.81976	-2.34933	0.0838641	-0.0482324	-1.82222	-1.70533			ICT1	-0.255282	-3.09889	-1.43463	0.470715
	IDE	-2.3181	1.24104	-0.744885	0.191684	0.343043	-0.824236			IDE	-2.3181	1.24104	0.565881	-1.47851			IDE	-3.78552	-1.53278			IDE	2.3754	-0.228726	1.29158	1.49157	0.685084	-0.624189			IDE	-0.00835259	-0.155329	0.534846	-0.566172
	IDH1	-0.318818	-0.341393	-0.202231	0.800069	-0.484131	-0.308073			IDH1	-0.318818	-0.341393	0.522395	-0.0657615			IDH1	-0.162744	0.997804			IDH1	-1.00059	0.215774	0.623734	-0.789797	0.285498	-0.412728			IDH1	-0.817807	0.447886	-0.151659	0.731737
	IDH2	0.355435	0.659551	1.27449	0.359073	-0.260022	0.672758			IDH2	0.355435	0.659551	-3.20311	-0.448528			IDH2	5.96703	-0.599184			IDH2	-0.769807	-1.0446	-0.771944	-0.85585	-2.18874	0.110777			IDH2	-0.537491	0.476731	0.159953	-0.0931166
	IDH3A	-4.86094	-3.74622	-0.497466	-1.38038	-1.39447	-3.08927			IDH3A	-4.86094	-3.74622	-2.32079	1.61519			IDH3A	-0.558799	-0.843823			IDH3A	0.390657	-1.77976	0.432462	-0.0798683	1.55044	0.464924			IDH3A	-0.696386	-1.45822	-0.426188	2.87032
	IDH3B	-2.07746	0.358831	-1.22534	-0.0481588	-0.78297	1.12511			IDH3B	-2.07746	0.358831	1.24982	0.180372			IDH3B	-1.61747	1.44165			IDH3B	-0.523245	1.37186	1.51053	0.460581	1.06701	0.0762526			IDH3B	-1.04168	-2.56165	1.09679	0.125763
	IDH3G	0.202854	-0.392432	-0.208526	-0.720233	0.670952	-0.267205			IDH3G	0.202854	-0.392432	-0.268624	-0.613274			IDH3G	2.07868	0.32279			IDH3G	1.40342	0.556562	0.902414	-0.417365	-1.03444	0.367074			IDH3G	0.548239	0.00968658	0.251868	1.92295
	IDI1	1.86763	2.56921	-2.68321	-2.1215	-0.39044	0.939179			IDI1	1.86763	2.56921	1.98389	3.82644			IDI1	-2.3581	-2.04044			IDI1	1.59365	0.545499	0.172309	0.517947	1.01451	1.04118			IDI1	1.01936	-0.222732	-3.16648	0.0470438
	IDS	-0.0753113	-0.37996	-1.41741	0.507749	1.81963	-1.32462			IDS	-0.0753113	-0.37996	0.430736	-0.320555			IDS	-0.907766	0.63453			IDS	0.671943	1.29595	-1.44485	0.307399	-0.895324	-0.304701			IDS	-0.00204228	0.742895	-0.973697	-0.998307
	IDUA	0.216935	-1.13979	-1.29921	-2.34067	-0.279854	0.0447701			IDUA	0.216935	-1.13979	0.271784	0.0159522			IDUA	1.1597	0.770772			IDUA	-1.77908	0.627549	0.529324	-0.510176	0.830033	-0.443325			IDUA	-0.990025	-0.514106	0.471458	-0.289705
	IFI27	1.00359	-0.178259	-0.489367	0.180466	0.503394	-0.00883097			IFI27	1.00359	-0.178259	0.492409	-0.0963727			IFI27	0.625849	-0.795208			IFI27	-0.35326	0.0916434	-0.0774716	0.590073	0.79474	-1.57903			IFI27	0.0868056	0.0413987	0.839206	0.296779
	IFI30	0.704366	-0.509315	0.730715	-0.49853	-2.05671	-2.85379			IFI30	0.704366	-0.509315	-1.70801	-0.40044			IFI30	0.648869	-1.77224			IFI30	-0.0877744	-0.0396495	1.21863	0.565321	-1.30428	0.568654			IFI30	-0.921299	-0.694025	1.3982	2.1227
	IFIH1	-1.70944	-3.06565	-0.717619	-0.358235	-0.214715	1.43601			IFIH1	-1.70944	-3.06565	0.415224	-0.530474			IFIH1	2.09012	-0.199406			IFIH1	-0.978203	-0.325985	-0.726065	1.00843	0.891108	0.653266			IFIH1	-0.289579	0.775767	0.899195	-0.843517
	IFNGR2	-0.841482	0.118843	0.443429	-0.241678	0.502803	0.661829			IFNGR2	-0.841482	0.118843	-1.4289	0.163143			IFNGR2	0.0478244	0.721856			IFNGR2	-1.38695	-1.06172	2.69875	-0.57547	0.342944	0.176852			IFNGR2	1.65217	-1.04846	-0.648365	-0.824675
	IFT88	-0.265601	-0.307293	-2.25612	-0.269153	-1.56402	0.794235			IFT88	-0.265601	-0.307293	0.849429	-0.916825			IFT88	-0.494985	0.829878			IFT88	-1.75779	0.136653	-1.65627	-0.0460721	-1.1649	0.283173			IFT88	-0.411385	1.06216	1.44086	2.71301
	IGF2R	0.840089	0.41387	-0.240915	1.40697	-0.797164	0.313569			IGF2R	0.840089	0.41387	-0.0246826	0.602666			IGF2R	-2.29523	0.171078			IGF2R	-0.0908232	-1.07136	1.73418	0.109789	-0.112246	0.744918			IGF2R	-1.83247	-0.254986	3.12353	-0.844923
	IL27RA	1.10009	-1.21306	-2.65381	-1.31581	1.08367	-1.28447			IL27RA	1.10009	-1.21306	-0.184817	-1.75772			IL27RA	-3.11936	-1.91656			IL27RA	1.74891	-1.10068	1.06871	0.184834	-0.546398	-0.715099			IL27RA	-0.176188	0.321958	-0.98975	-1.77899
	IL4I1	1.1089	-0.0925686	0.83005	1.4043	-0.819552	0.818352			IL4I1	1.1089	-0.0925686	-1.52004	-0.175903			IL4I1	-0.062767	1.10086			IL4I1	0.452802	-0.801552	0.615211	-0.67284	-0.256253	1.16178			IL4I1	0.709563	-0.783187	-0.286273	0.106067
	IL9R	-1.30361	0.292894	-0.498137	0.755819	-1.04808	-2.70717			IL9R	-1.30361	0.292894	0.713296	-0.274727			IL9R	0.261343	1.4118			IL9R	3.56188	-0.841186	0.403115	1.27001	1.86885	0.167132			IL9R	-0.544529	0.20792	1.18099	-0.563749
	IMMP1L	0.0665953	-0.483715	0.632412	-0.547116	1.24539	0.855294			IMMP1L	0.0665953	-0.483715	0.374053	0.23205			IMMP1L	-0.463994	-0.0822345			IMMP1L	0.885981	-0.298293	-1.9583	-0.387445	1.02683	-1.76179			IMMP1L	0.43192	0.542715	0.760206	0.21278
	IMMP2L	-0.184438	0.285451	-0.176303	0.411343	-1.75204	-0.475296			IMMP2L	-0.184438	0.285451	-1.95253	-1.59735			IMMP2L	1.04366	1.14208			IMMP2L	0.11556	-0.148187	0.60072	0.140029	0.660408	0.555615			IMMP2L	0.280947	-0.441798	1.24751	-0.35725
	IMMT	-0.76991	-2.95371	-0.678717	0.748777	-1.45043	-0.849541			IMMT	-0.76991	-2.95371	-1.88307	-0.150243			IMMT	0.460616	-1.85837			IMMT	0.729281	-1.27875	0.0119181	-0.0712681	1.55049	-1.49355			IMMT	-0.515561	0.255473	0.483628	-0.756068
	INO80	0.160925	-0.190037	4.46179	1.87624	-0.811788	0.981253			INO80	0.160925	-0.190037	-0.775578	2.94554			INO80	-0.95449	-1.72556			INO80	0.473079	-1.43401	-0.279451	-0.834238	1.87382	-2.48152			INO80	-4.47965	-3.08723	-0.864691	0.345809
	INVS	1.34288	-0.624072	-0.183129	0.433157	0.293786	-0.440654			INVS	1.34288	-0.624072	-0.39068	1.17135			INVS	-0.866507	-0.501864			INVS	-1.89316	0.00228391	-0.560937	1.38978	-0.99437	0.152024			INVS	0.609239	0.0584816	1.6502	-0.782443
	IQCJ-SCHIP1	-0.502285	0.374992	-1.00122	1.22798	-0.540612	0.075933			IQCJ-SCHIP1	-0.502285	0.374992	-0.643574	1.94085			IQCJ-SCHIP1	-0.245691	-1.16698			IQCJ-SCHIP1	0.030822	0.0896849	0.160719	-0.00478444	-1.07149	-0.340321			IQCJ-SCHIP1	0.14036	0.494287	0.748659	-0.911215
	IRF4	2.04251	-0.343219	0.20485	0.328626	0.349313	-0.774184			IRF4	2.04251	-0.343219	-0.291089	-0.295167			IRF4	1.29419	-0.799866			IRF4	-0.977038	0.199143	1.09377	0.891108	-0.0871999	-0.89492			IRF4	-1.65507	0.0218791	-0.486525	0.0188458
	ISCA1	2.2335	-1.59443	-3.914	-3.3002	-0.0310643	1.68058			ISCA1	2.2335	-1.59443	-3.84191	1.85494			ISCA1	-0.700033	-0.880487			ISCA1	-0.815847	-0.763898	-1.73217	-0.886005	-0.370724	0.796005			ISCA1	-3.31282	-4.4029	0.339777	-3.30834
	ISCA2	-0.740003	-2.7589	-5.7325	-3.37853	-5.39267	-3.56756			ISCA2	-0.740003	-2.7589	-4.87536	-1.59413			ISCA2	0.688016	-1.45518			ISCA2	-1.62832	-2.8131	-2.57829	-1.1415	-1.02802	-2.09216			ISCA2	-4.2418	-4.79017	-1.50941	-7.6076
	ISCU	4.00931	-0.174233	1.07129	0.139149	-0.440092	1.76744			ISCU	4.00931	-0.174233	0.18227	-0.677984			ISCU	0.960603	-2.12036			ISCU	1.11923	1.08593	0.495079	0.0310227	0.132299	0.667488			ISCU	-0.421528	0.627221	-0.0406792	-0.42482
	ISOC2	0.131856	-0.284628	-1.73705	-0.0943604	-1.10621	-2.24915			ISOC2	0.131856	-0.284628	-0.880382	0.89192			ISOC2	-1.73086	0.362043			ISOC2	-0.394102	0.721068	0.874143	-4.33576	-0.43208	1.30573			ISOC2	-0.635468	0.183623	1.30153	-0.855223
	ITM2C	-0.562957	0.0989567	-1.85205	-0.319545	-0.134947	0.507676			ITM2C	-0.562957	0.0989567	-0.535223	0.197035			ITM2C	-0.0783086	0.314373			ITM2C	-0.563164	0.413317	-0.441517	-0.442037	-0.761692	0.209814			ITM2C	-0.461845	-1.06263	-0.783705	-0.299215
	IVD	1.00337	-1.25079	-1.82626	1.40275	0.318014	0.0657115			IVD	1.00337	-1.25079	-1.34366	-1.80886			IVD	0.360966	-0.374339			IVD	-1.3041	-0.763065	-1.6127	2.37802	-1.83748	-1.18944			IVD	0.859253	0.720837	1.55724	-1.26917
	JMJD6	3.93192	-5.49906	2.96436	-1.8262	3.08617	-2.87598			JMJD6	3.93192	-5.49906	-0.0973259	-3.62576			JMJD6	0.948494	-0.0917844			JMJD6	-1.4461	-1.57099	-1.08621	1.6481	-1.50822	1.62645			JMJD6	-0.910727	-2.54546	-3.38138	0.599427
	JPH4	0.445742	-0.700232	1.2496	-0.305311	1.31332	0.243772			JPH4	0.445742	-0.700232	0.475578	0.464847			JPH4	0.984211	0.0319322			JPH4	0.367861	-0.15384	-0.79084	0.319354	0.0457453	-0.179458			JPH4	0.0267056	-1.23338	1.67039	1.30289
	KAAG1	0.0104585	0.500632	0.912742	0.379767	0.794584	-0.736948			KAAG1	0.0104585	0.500632	-0.0185689	-0.405694			KAAG1	1.1793	-1.12277			KAAG1	-0.256975	0.628004	0.579775	-0.793351	-0.575031	2.04539			KAAG1	-0.938624	-0.234597	0.625752	0.947449
	KARS	-2.48048	1.68142	-0.341653	-1.50929	-0.994088	-1.5934			KARS	-2.48048	1.68142	-1.38869	-3.17936			KARS	1.58974	-2.76284			KARS	-1.06093	0.973072	0.84382	-0.207909	0.166261	-0.434475			KARS	-7.83751	-4.05932	-0.657048	1.87722
	KCNE1	0.0288866	2.01471	-0.0491359	0.315811	-0.158763	0.0413142			KCNE1	0.0288866	2.01471	0.164927	-0.300079			KCNE1	-0.738456	0.609982			KCNE1	-0.875595	-1.15933	1.1215	-0.44769	0.0508272	0.655065			KCNE1	0.804501	1.28164	0.28922	0.952679
	KCNE2	0.825384	0.92914	-0.192211	0.853013	-1.12995	0.353987			KCNE2	0.825384	0.92914	-0.730966	1.29506			KCNE2	-0.67064	-1.23398			KCNE2	0.0584088	-0.920078	-0.924952	0.766081	0.674786	0.333029			KCNE2	-0.346414	1.66181	0.556035	-0.249668
	KDM6A	1.26843	1.16825	0.391051	1.6153	-0.918075	0.0595416			KDM6A	1.26843	1.16825	-0.231889	-0.388211			KDM6A	0.906677	-0.716585			KDM6A	0.524225	0.00306952	-0.60102	-0.429002	0.190386	-0.989586			KDM6A	-0.249618	-1.25689	1.62665	-0.476937
	KDSR	-0.637122	0.330594	-0.0358433	4.58195	0.573382	3.4413			KDSR	-0.637122	0.330594	-1.42527	0.749648			KDSR	1.67357	-0.446573			KDSR	-1.50634	0.14679	0.565022	-1.39235	-0.648698	0.457782			KDSR	-4.34856	-5.81663	-0.466325	0.590279
	KIAA0100	-5.68152	1.97106	-1.17912	0.201732	0.0594259	-3.08312			KIAA0100	-5.68152	1.97106	0.800379	1.25394			KIAA0100	-0.565219	-1.64454			KIAA0100	-1.14517	-4.47214	-2.81821	0.364101	0.979019	-1.26468			KIAA0100	-0.815265	-0.344821	-1.67408	-1.43055
	KIAA0141	-0.00271315	-2.34467	-0.158254	-1.21772	-0.918143	-1.43083			KIAA0141	-0.00271315	-2.34467	0.489136	-1.32438			KIAA0141	-1.66859	0.858924			KIAA0141	-0.631278	1.35073	-0.875788	-1.65607	0.273602	0.889723			KIAA0141	-0.621406	1.04145	-1.30592	-1.33173
	KIAA0226	-1.53681	-0.218191	0.646052	0.685923	0.407602	-1.4711			KIAA0226	-1.53681	-0.218191	0.933053	-1.91498			KIAA0226	0.262658	-2.67789			KIAA0226	-0.499842	0.516605	0.349689	2.27318	0.569113	-2.42799			KIAA0226	-0.816071	0.916554	0.0939367	-2.22233
	KIAA0391	0.5888	2.20802	-0.774645	-1.06705	-2.95639	-0.434217			KIAA0391	0.5888	2.20802	-0.855937	-2.73867			KIAA0391	2.60432	-1.30309			KIAA0391	-0.765191	-2.31107	2.20958	1.04856	-1.49751	-0.39252			KIAA0391	-2.5744	-4.92507	-3.19705	-4.18692
	KIAA1107	0.60041	-0.653361	1.55035	0.433781	-0.401023	-0.462275			KIAA1107	0.60041	-0.653361	-0.245783	-0.297743			KIAA1107	0.379274	-0.614429			KIAA1107	1.52258	0.285148	-0.0923821	-0.340618	0.692197	-0.0298605			KIAA1107	0.329094	0.786232	-1.59639	-0.670976
	KIAA1429	-4.53022	-1.19904	0.0333483	-1.69254	-1.94324	-3.34622			KIAA1429	-4.53022	-1.19904	0.505039	-1.90401			KIAA1429	0.232772	-0.355687			KIAA1429	-1.26288	-0.0701655	-2.32262	-0.227612	0.00922538	1.00823			KIAA1429	-1.68864	-2.65222	-0.167244	0.594663
	KIF12	-1.14307	1.16279	-0.923872	-0.11197	1.05693	-0.131379			KIF12	-1.14307	1.16279	1.22199	-0.218236			KIF12	-1.48563	-1.16562			KIF12	0.358376	-1.48353	-0.012662	-0.258833	1.02178	0.430834			KIF12	-0.455055	0.1632	-0.33013	0.838034
	KIF1B	0.304057	-1.53246	0.119872	0.348734	-0.811743	-0.439966			KIF1B	0.304057	-1.53246	0.614377	1.31012			KIF1B	0.778143	0.748948			KIF1B	-0.151263	-0.809429	1.38848	1.14125	-1.52845	-0.484229			KIF1B	-0.893616	-0.564175	-0.881441	-0.00946389
	KLHDC10	0.0496532	0.399416	-0.604964	0.345911	3.00078	-0.437308			KLHDC10	0.0496532	0.399416	0.713969	-0.510364			KLHDC10	-1.76385	0.728179			KLHDC10	-1.60323	-2.10533	0.534008	0.772327	0.746176	0.026163			KLHDC10	0.704176	-0.487058	-0.259305	-0.278949
	KLHL26	-0.560119	1.82234	-0.558627	0.387872	0.840034	-0.784878			KLHL26	-0.560119	1.82234	0.00233681	0.108868			KLHL26	-0.749611	0.227997			KLHL26	1.03279	-1.28919	0.451164	0.436857	1.28681	-2.5628			KLHL26	0.402494	-1.36171	-1.05411	-0.0811106
	KMO	0.323134	0.859164	1.46152	-0.0453617	1.41852	0.451611			KMO	0.323134	0.859164	0.630865	1.26023			KMO	0.358863	-0.227063			KMO	0.455998	0.100152	0.528796	-0.350391	0.0499681	-0.829612			KMO	0.23708	0.453136	1.48871	0.261003
	KRT32	-0.481048	-0.751428	0.517906	-1.90403	-0.0545896	-1.43918			KRT32	-0.481048	-0.751428	0.764608	0.347752			KRT32	1.06472	0.712537			KRT32	-0.968567	0.848646	-0.0632385	0.391075	-0.14306	-0.487733			KRT32	-0.367138	-2.03973	-0.895313	2.2325
	KRT5	-1.29907	1.48482	-1.34367	0.670462	-0.130432	-0.100226			KRT5	-1.29907	1.48482	0.447352	-1.59621			KRT5	-0.129656	-1.11422			KRT5	-0.661343	0.251454	-0.507867	0.0460743	-1.24893	1.19751			KRT5	-0.0347325	0.356436	-0.426743	0.771091
	KRTAP3-1	-0.59817	0.238501	0.172052	-0.0943031	-0.123135	-0.696647			KRTAP3-1	-0.59817	0.238501	-0.658989	0.571106			KRTAP3-1	-0.408153	0.23207			KRTAP3-1	-0.866941	-0.252112	0.595158	-0.117475	0.80155	0.25069			KRTAP3-1	-1.23601	0.289692	-0.0982978	0.37774
	L2HGDH	-0.216585	0.231852	1.57695	-0.34625	-0.63543	0.146943			L2HGDH	-0.216585	0.231852	-0.614231	0.934338			L2HGDH	0.489244	-0.0822872			L2HGDH	-0.682103	-0.241744	0.917486	1.36952	-1.07589	-0.662374			L2HGDH	1.1506	-1.2679	1.43365	2.89359
	LACE1	-0.895096	-3.05505	-0.864759	1.92233	-1.73316	0.414809			LACE1	-0.895096	-3.05505	-0.125641	0.962252			LACE1	-0.515689	-0.00424872			LACE1	-0.205943	0.106671	0.159595	-1.96004	-0.866801	-0.219936			LACE1	0.227576	0.512096	-0.243611	0.394687
	LACTB	0.522417	0.656997	0.731234	1.30128	0.985069	1.26976			LACTB	0.522417	0.656997	-1.06455	0.513089			LACTB	0.951739	1.36454			LACTB	-0.709861	0.18112	-0.511813	1.38023	-0.606443	2.32758			LACTB	0.222103	0.21588	-0.100781	-1.96565
	LACTB2	1.42898	0.142366	-1.98188	-1.71851	1.56704	0.26661			LACTB2	1.42898	0.142366	-0.933288	0.170258			LACTB2	2.10862	-0.598447			LACTB2	0.596162	-0.790934	-0.993685	-1.54377	-0.933287	-0.586043			LACTB2	-0.833384	1.27457	0.793149	-1.22033
	LAMC1	-1.68956	0.0842136	2.38346	-0.173415	-0.179145	-1.24458			LAMC1	-1.68956	0.0842136	0.749659	0.731221			LAMC1	-2.13077	0.507405			LAMC1	-0.19447	0.766345	-1.59709	0.0245048	-0.32948	0.278468			LAMC1	-2.0574	0.297982	0.102859	0.274591
	LAMP1	0.248545	0.999605	0.935552	0.89053	1.51543	-2.4346			LAMP1	0.248545	0.999605	1.74125	0.301521			LAMP1	-0.674529	-0.0724301			LAMP1	-0.392489	-0.319993	-0.856819	-0.748324	-0.0692803	-0.546999			LAMP1	1.82087	0.29996	0.252243	0.525545
	LAMP2	1.3565	1.27528	-1.5197	0.623894	0.414822	0.888425			LAMP2	1.3565	1.27528	-1.58876	-0.524529			LAMP2	-1.21782	-0.484186			LAMP2	-0.284651	0.124429	0.751153	-0.558616	0.583454	0.323356			LAMP2	-0.176558	0.98891	0.455188	0.29541
	LAMP3	0.585011	2.94984	0.235713	0.0642163	1.01947	-0.190375			LAMP3	0.585011	2.94984	-1.94556	0.815191			LAMP3	-0.693816	-0.02791			LAMP3	0.322393	-0.512598	0.0767387	-0.293249	-1.25636	1.77036			LAMP3	-0.701317	0.982774	-0.608432	-1.91915
	LAMTOR1	-2.03392	-0.903494	-2.67448	1.68308	-1.2306	-3.27462			LAMTOR1	-2.03392	-0.903494	-0.40402	-3.23615			LAMTOR1	0.398384	-3.32044			LAMTOR1	-0.473655	-0.0963034	-1.1812	-0.645757	-0.978771	-1.00141			LAMTOR1	-0.855697	-3.29269	-0.591863	-0.924908
	LAMTOR2	-3.33455	-2.43169	-1.49685	-2.72386	-1.18338	4.34784			LAMTOR2	-3.33455	-2.43169	-3.40151	-1.39201			LAMTOR2	-1.31164	-0.721803			LAMTOR2	1.9267	-1.06651	-1.05582	2.02875	1.68754	0.830122			LAMTOR2	-3.80456	-3.86924	-0.561312	0.640929
	LAP3	0.114677	-0.779646	-1.90213	-1.72063	-0.00318605	-0.193479			LAP3	0.114677	-0.779646	0.517281	0.0375377			LAP3	-0.698756	-0.404004			LAP3	0.545331	0.49246	-0.516496	1.72933	-0.513019	0.83422			LAP3	-1.6724	-1.16945	1.34338	-0.725782
	LAPTM4A	0.0900167	-2.017	-2.36424	-0.0797088	1.50181	0.276185			LAPTM4A	0.0900167	-2.017	-0.156958	-0.839301			LAPTM4A	-0.31818	-0.196567			LAPTM4A	-1.23665	0.559746	-1.37074	0.247734	-1.08641	0.358727			LAPTM4A	0.473061	1.45519	0.337912	-0.0273553
	LAPTM4B	-0.323556	0.0899463	0.757794	0.118168	0.389896	0.636137			LAPTM4B	-0.323556	0.0899463	-1.12412	1.56697			LAPTM4B	-1.88919	-1.23534			LAPTM4B	0.616812	0.899391	-1.03525	-0.493562	-0.0884745	0.755982			LAPTM4B	-1.16716	-0.440038	0.118074	-0.598135
	LAPTM5	0.432582	0.853844	-1.10771	-0.257457	0.194205	-0.90213			LAPTM5	0.432582	0.853844	2.06483	-0.783964			LAPTM5	0.691251	0.698679			LAPTM5	-0.315163	0.159382	-1.06147	-0.23853	0.763046	-0.915614			LAPTM5	-0.356588	0.399093	0.389199	-0.36372
	LARS2	-3.01942	-0.612648	-5.55123	-2.02074	-3.14991	-1.36851			LARS2	-3.01942	-0.612648	-1.9516	-4.19092			LARS2	-0.851895	-1.19666			LARS2	-0.481234	-1.84821	-1.49662	0.683988	-0.801232	-1.28696			LARS2	-4.47795	-5.07197	-2.43408	-8.36241
	LAYN	1.6744	-0.098647	0.171334	0.0429314	-0.205478	-1.84177			LAYN	1.6744	-0.098647	-0.233664	-0.040905			LAYN	-0.350415	0.384464			LAYN	-0.995609	0.567769	1.02063	-1.12742	0.442762	0.0429322			LAYN	-0.410004	0.567052	2.1789	0.746686
	LDHA	0.472952	0.636102	1.04667	0.709067	-0.20792	-0.718434			LDHA	0.472952	0.636102	0.791463	-1.19584			LDHA	0.244031	0.601944			LDHA	-0.142031	2.54915	-0.278038	-1.40338	0.252101	-0.508653			LDHA	0.528226	0.630804	-2.62116	1.9012
	LDHAL6A	0.0518447	-0.253616	-1.16345	-1.66214	-0.586505	-0.439608			LDHAL6A	0.0518447	-0.253616	-0.813003	-1.08876			LDHAL6A	-0.448691	-1.33812			LDHAL6A	-0.383494	-0.0685894	0.519805	0.436401	0.240511	2.28601			LDHAL6A	-0.742903	-1.96136	-0.547521	0.626972
	LDHAL6B	-0.495605	0.204126	1.13012	-0.0262051	-0.735926	-0.276924			LDHAL6B	-0.495605	0.204126	0.571365	0.718322			LDHAL6B	1.04649	-0.408183			LDHAL6B	1.13368	1.0651	1.89663	0.231656	0.288257	-0.316797			LDHAL6B	-0.476185	-0.863206	0.000731219	-0.378523
	LDHB	-1.01866	-0.624116	-0.416116	0.321031	1.32455	-0.201244			LDHB	-1.01866	-0.624116	0.341889	-1.70491			LDHB	-0.642166	-4.04548			LDHB	-1.67167	-0.437533	0.391257	-0.0597052	-1.05074	-0.692952			LDHB	-0.511222	-1.55024	-2.46596	1.55369
	LDHC	-0.00719933	-0.308715	-1.43547	-0.0432862	-0.211206	-1.15228			LDHC	-0.00719933	-0.308715	0.686853	-1.75468			LDHC	0.971138	0.268825			LDHC	-1.05276	-0.43001	0.652933	0.627724	-0.0174935	-1.94634			LDHC	0.889688	-0.456527	0.44791	1.81664
	LDHD	1.51201	0.784704	1.09982	-1.82263	-0.747738	-0.51601			LDHD	1.51201	0.784704	-0.763065	-2.44575			LDHD	-3.44096	0.0971912			LDHD	1.34737	0.483878	-0.923574	2.10008	-0.838795	-0.322965			LDHD	-0.141844	0.95985	0.438777	-0.548452
	LDLR	-11.546	-7.0305	-6.66821	-1.16434	-2.32564	-4.73684			LDLR	-11.546	-7.0305	-0.207042	0.732439			LDLR	-6.06111	-7.75156			LDLR	-1.91963	-6.49349	1.37149	-1.66293	-2.18046	-3.98926			LDLR	-0.238371	-0.44433	-3.29144	-1.16567
	LETM1	0.867502	-0.912998	-1.30392	2.41069	-1.96481	-3.38071			LETM1	0.867502	-0.912998	0.16781	0.392319			LETM1	-1.53971	-1.9585			LETM1	0.431931	1.12117	-0.950101	-1.25926	-1.21766	-1.53179			LETM1	-4.39297	-3.64215	2.17082	-2.45197
	LETM2	-0.891407	-1.23281	-0.500944	-0.926599	1.42822	0.195823			LETM2	-0.891407	-1.23281	-0.209901	-0.260185			LETM2	-0.282972	-0.013979			LETM2	-0.434613	-0.957953	0.290611	-1.70226	0.52829	0.647603			LETM2	0.566707	0.697357	0.469494	-0.834534
	LETMD1	-1.06423	0.297912	0.844981	0.529365	-0.0135695	0.624351			LETMD1	-1.06423	0.297912	0.257665	1.03454			LETMD1	0.149408	0.318187			LETMD1	1.50864	1.15369	1.07736	2.90604	-0.288698	-1.52691			LETMD1	1.42582	-0.114648	0.765309	0.446095
	LGMN	1.58583	0.504528	-1.77929	0.84285	0.477182	-1.35238			LGMN	1.58583	0.504528	-0.972568	0.477331			LGMN	-0.991301	1.12973			LGMN	-0.0557543	0.764821	0.67006	-1.55905	0.216244	0.834458			LGMN	-1.54901	0.322799	2.42157	-0.396714
	LHCGR	2.12798	1.0014	0.272387	1.11323	1.31988	0.0235548			LHCGR	2.12798	1.0014	0.0899813	-0.796272			LHCGR	0.567479	0.347447			LHCGR	0.821949	-0.0721448	0.687894	-0.168254	0.0973519	-1.70421			LHCGR	-0.934069	0.78546	-0.00711826	-1.18844
	LIAS	2.02517	0.431417	-1.80348	-0.119351	0.951446	-0.691479			LIAS	2.02517	0.431417	-4.99561	0.333255			LIAS	2.39239	0.208499			LIAS	-2.34411	-1.1402	-1.29605	0.904306	1.76045	0.627868			LIAS	-1.68889	-0.955955	-1.32462	-0.056129
	LIPA	-1.03111	-1.03868	-0.83403	0.495407	-2.66969	-1.70487			LIPA	-1.03111	-1.03868	1.90265	1.54293			LIPA	-2.0088	-1.0342			LIPA	0.252007	3.97262	3.62205	-0.226879	3.02821	3.25978			LIPA	0.821415	0.0457354	-1.36512	-0.0889714
	LIPT1	5.28401	1.49713	0.61466	1.56326	1.48272	-2.87448			LIPT1	5.28401	1.49713	-1.03831	-3.0292			LIPT1	1.3437	0.646738			LIPT1	-1.41283	0.404759	-0.348287	0.11329	-1.34682	-0.851269			LIPT1	-2.10838	-2.3416	-4.07881	0.67398
	LIPT2	3.78317	-0.628015	2.59534	-1.37139	0.793058	1.96807			LIPT2	3.78317	-0.628015	-0.486794	1.21409			LIPT2	1.86312	-1.46191			LIPT2	-2.09385	-2.52009	0.780451	0.408861	-1.16358	-2.38754			LIPT2	-2.97187	-2.94739	0.221669	2.19664
	LITAF	-0.75498	-0.585	0.505081	0.615461	-0.479035	-1.27513			LITAF	-0.75498	-0.585	0.45834	-0.649976			LITAF	-0.172935	-0.309742			LITAF	-0.54421	1.60194	0.878616	0.962761	0.817258	-1.06431			LITAF	0.0991085	1.45437	1.32481	1.25911
	LMBRD1	0.566268	-1.45994	-1.21405	-0.682211	1.63377	-0.537747			LMBRD1	0.566268	-1.45994	-0.12238	0.0926851			LMBRD1	-0.550628	-0.672463			LMBRD1	-0.507894	0.368338	0.594063	0.17418	0.934117	-0.298945			LMBRD1	0.733396	0.20817	-1.25646	1.14803
	LNPEP	-0.00213616	-0.727638	0.629526	-1.7484	0.132417	0.548176			LNPEP	-0.00213616	-0.727638	0.770836	-2.0514			LNPEP	1.87037	0.903032			LNPEP	1.3615	-1.11996	-1.34505	0.297211	1.25465	0.347057			LNPEP	-0.376774	-0.81943	0.607874	1.11625
	LONP1	1.65641	-1.27346	1.25514	0.209052	0.112642	1.02231			LONP1	1.65641	-1.27346	1.45183	-2.45085			LONP1	-0.359682	1.1056			LONP1	-0.912024	0.189469	0.0149192	-1.71695	-0.0699154	-2.15656			LONP1	-2.69701	-3.37181	-3.99384	-1.44401
	LONP2	1.42576	-0.386417	1.12834	-0.422269	0.580069	0.836905			LONP2	1.42576	-0.386417	0.178407	-0.108756			LONP2	-1.02767	-0.0137713			LONP2	0.102496	-0.131492	0.71792	0.18813	-0.830341	0.00337413			LONP2	-0.904091	1.00548	-0.0504853	-0.0878539
	LRBA	-0.141469	-0.387604	0.468247	0.206534	-0.0230603	0.0437588			LRBA	-0.141469	-0.387604	-0.143068	-0.0194571			LRBA	0.658705	0.976398			LRBA	-1.60406	1.11725	-0.632659	-0.741105	-1.20427	-1.85431			LRBA	0.019255	2.31456	0.829562	0.472151
	LRP1	-1.74831	0.653751	0.458499	-0.624405	1.59584	-0.753041			LRP1	-1.74831	0.653751	0.45622	1.52312			LRP1	0.468541	-1.18895			LRP1	-0.977207	-0.614775	-1.70944	-0.834703	0.615391	0.243947			LRP1	0.829379	0.567603	-0.575912	0.698192
	LRP2	1.33799	0.301312	1.0062	-0.752046	-0.969706	0.210745			LRP2	1.33799	0.301312	-0.377927	1.07071			LRP2	0.0947219	-1.04866			LRP2	0.274971	0.0439521	0.59424	0.722875	-0.307288	-0.193041			LRP2	-0.092836	0.158472	0.844082	-1.16221
	LRPPRC	-2.35169	-1.11577	-5.39185	-4.08663	-5.49903	-5.46218			LRPPRC	-2.35169	-1.11577	-6.86343	-4.57102			LRPPRC	3.18466	-2.39477			LRPPRC	-1.99738	-3.97577	-0.287997	-0.442134	-0.556663	-3.46226			LRPPRC	-4.96053	-4.32649	-5.03954	-6.52811
	LRRC26	-1.94235	1.10048	-0.10249	0.978051	-0.906422	-1.09093			LRRC26	-1.94235	1.10048	0.0161183	-0.199723			LRRC26	-0.790069	-1.252			LRRC26	1.40419	-0.597224	1.07515	-0.297933	0.466625	-0.8764			LRRC26	0.359879	-0.49518	-0.673478	-0.524927
	LRRC43	-0.39927	0.28804	-0.314533	0.8208	-0.486136	-0.851517			LRRC43	-0.39927	0.28804	1.46702	-0.166738			LRRC43	-0.364237	-2.17668			LRRC43	-0.608221	1.20454	1.92765	0.0231524	-0.841322	-0.371677			LRRC43	0.528495	-0.228328	0.570584	-0.380936
	LYPLA1	-0.85559	-0.894044	1.04775	0.0249925	-0.0701979	-0.0740375			LYPLA1	-0.85559	-0.894044	-2.52938	0.556125			LYPLA1	0.886756	-0.5942			LYPLA1	-0.818959	0.621449	1.30646	-1.09048	-0.729552	-1.02896			LYPLA1	-0.0295263	-1.15087	-0.137946	-0.0805479
	LYPLAL1	-0.284906	0.313564	0.108057	1.19008	0.105265	-0.0155691			LYPLAL1	-0.284906	0.313564	0.449754	-0.297434			LYPLAL1	0.869575	-0.485279			LYPLAL1	0.66309	-1.11133	-0.530503	-0.385191	0.0420014	0.921732			LYPLAL1	1.64044	-0.904923	1.43806	-3.53516
	LYRM1	-1.10877	-0.235173	-0.333764	-0.25013	-0.108718	0.99569			LYRM1	-1.10877	-0.235173	0.357143	1.15854			LYRM1	-0.00527955	-3.21565			LYRM1	-0.0818524	0.306436	-1.23595	0.324958	-1.38016	-0.159767			LYRM1	0.213228	0.136965	0.0170825	-0.00530876
	LYRM2	2.36912	-2.00378	-1.40351	-0.847491	-1.14882	-1.32541			LYRM2	2.36912	-2.00378	-0.705216	1.09466			LYRM2	0.0496729	1.42187			LYRM2	-2.17154	-3.3929	0.12744	-4.22305	-0.1299	-0.584656			LYRM2	-1.32407	1.37306	-1.36693	-0.718081
	LYRM4	0.742657	-3.50015	-1.11383	-0.288511	2.09784	0.189576			LYRM4	0.742657	-3.50015	-0.417137	2.00102			LYRM4	0.654111	-0.200239			LYRM4	-0.250305	0.845709	-0.557541	0.20501	1.03561	0.621131			LYRM4	-5.8787	-8.2111	-0.526304	-0.321081
	LYRM5	1.205	-0.326816	-2.40447	0.752656	-0.069293	-1.77165			LYRM5	1.205	-0.326816	-0.174425	-0.133198			LYRM5	1.79142	-0.295374			LYRM5	-0.98692	1.01456	-1.10131	-0.653876	1.31715	-0.118985			LYRM5	1.61964	-2.45813	2.38094	2.21062
	LYRM7	-1.61582	0.490361	-0.512464	-0.119307	-0.644034	-0.571403			LYRM7	-1.61582	0.490361	-3.379	-1.83749			LYRM7	-1.26173	-0.813023			LYRM7	-1.87913	-1.24986	-2.46913	0.679228	-0.88704	-2.81559			LYRM7	0.26639	2.38211	-0.0212824	0.203772
	LYRM9	-2.10364	0.557734	1.65733	-1.48297	1.13182	2.06173			LYRM9	-2.10364	0.557734	0.365977	-1.86536			LYRM9	0.674817	0.0845436			LYRM9	1.07934	1.04631	1.69222	0.159388	-0.633738	-0.243338			LYRM9	0.402262	-1.37979	-0.452792	1.31362
	M6PR	-0.11035	-0.669686	-1.28741	-0.00984368	0.0549361	-1.56048			M6PR	-0.11035	-0.669686	0.439617	0.951216			M6PR	0.122447	-0.757652			M6PR	-0.984325	-0.731918	-1.4887	-0.466936	0.431555	1.62683			M6PR	-1.12285	0.327577	-0.279654	-0.319059
	MACROD1	0.214021	-0.828478	0.0390995	-0.797126	0.094166	1.93428			MACROD1	0.214021	-0.828478	0.1635	0.408009			MACROD1	1.67958	-0.668029			MACROD1	2.95177	-1.03748	0.711224	0.398198	-1.11818	-0.609655			MACROD1	0.0248448	-1.60061	-0.261934	-0.739054
	MAGEC2	-0.881553	0.516248	-0.436094	0.74814	1.76971	1.36892			MAGEC2	-0.881553	0.516248	-0.841377	-0.90712			MAGEC2	2.08725	0.388433			MAGEC2	-0.671256	0.526277	1.73515	0.494557	-1.46395	-0.230632			MAGEC2	-0.113692	-1.45032	1.87077	-0.974318
	MALSU1	3.42392	-1.93506	-4.99501	1.70683	-2.08163	1.0202			MALSU1	3.42392	-1.93506	-5.79493	-1.1238			MALSU1	-3.13466	-2.40661			MALSU1	-0.751926	-1.42825	-0.442701	-0.43565	-2.82331	0.442284			MALSU1	-0.975006	-4.77134	-2.05091	-4.79924
	MAN2B1	0.724761	-0.00481395	1.04423	-0.1448	0.658126	-0.953508			MAN2B1	0.724761	-0.00481395	0.632821	3.51574			MAN2B1	0.115409	-1.35782			MAN2B1	-0.545438	-3.15934	-0.794713	-0.0952394	1.13801	-0.151105			MAN2B1	-2.52151	-3.21121	-2.85128	-0.738589
	MAN2B2	0.807777	-1.10844	-2.43719	0.396702	0.652822	1.87151			MAN2B2	0.807777	-1.10844	-0.28834	-0.548107			MAN2B2	0.494366	-1.76196			MAN2B2	-1.08404	0.412196	-0.456794	0.266998	-1.33951	0.113558			MAN2B2	-0.784769	-0.421337	-1.17257	-0.134185
	MANBA	-0.199905	-1.50564	0.158896	-0.286863	1.55974	1.18302			MANBA	-0.199905	-1.50564	-3.00144	0.110745			MANBA	0.318678	-0.843221			MANBA	-0.186921	-0.174874	1.07012	0.356889	1.78963	-0.662524			MANBA	0.265864	1.42411	-0.516237	0.0205208
	MAOA	-1.15972	-0.749902	-0.28355	0.476581	0.224529	-0.172318			MAOA	-1.15972	-0.749902	1.2213	-0.0379712			MAOA	-0.317923	0.352364			MAOA	0.000286262	-0.743656	1.06583	1.35496	-0.507605	0.000266902			MAOA	-0.726315	0.212118	0.275897	1.17473
	MAOB	0.517867	0.378223	0.544729	0.295573	-0.300851	-3.38415			MAOB	0.517867	0.378223	0.00674003	-1.6957			MAOB	-0.481499	-0.412719			MAOB	0.903707	1.29471	0.0453875	-0.00995849	2.22658	-0.133038			MAOB	0.244689	0.269491	0.571098	0.458298
	MARC1	-1.16804	-0.32295	-0.874221	0.790138	0.228309	1.10642			MARC1	-1.16804	-0.32295	0.506159	-0.506457			MARC1	0.589424	0.843107			MARC1	0.374886	0.0933783	0.340834	0.39805	1.09288	0.259463			MARC1	-0.728888	0.10577	1.34185	-0.583472
	MARC2	1.18602	1.03218	0.0434317	0.659114	-1.23898	0.822435			MARC2	1.18602	1.03218	0.416704	-0.500492			MARC2	0.518378	-1.27293			MARC2	-1.39025	1.90294	0.379092	0.342317	1.39891	0.351716			MARC2	-0.617684	-1.2107	0.131526	-0.919375
	MARCH1	1.06387	-0.575872	0.5981	-0.834675	-0.300624	0.677099			MARCH1	1.06387	-0.575872	-0.520777	-0.882967			MARCH1	-0.335645	-0.371721			MARCH1	-0.416778	0.42386	-0.045647	-0.692467	-0.557473	0.0819201			MARCH1	-0.0785622	1.07361	0.931186	0.510948
	MARCH11	0.655467	0.571093	-1.63517	1.28739	-0.0551929	2.482			MARCH11	0.655467	0.571093	-0.215523	0.234378			MARCH11	0.317996	-0.259345			MARCH11	-0.0514114	-0.511125	0.228908	0.520995	0.333132	-2.21729			MARCH11	4.0704	-0.86656	0.137826	-1.06358
	MARCH2	1.19059	0.269878	-0.70491	-0.286245	-1.73823	-0.15521			MARCH2	1.19059	0.269878	1.6049	0.0683075			MARCH2	0.512317	-0.082139			MARCH2	-0.342012	-0.769418	-1.83021	-0.183455	-0.11264	-1.63761			MARCH2	-0.891475	-0.551622	-1.15537	-0.924368
	MARCH3	-3.08377	0.459247	0.870637	0.529728	-0.194322	-0.669899			MARCH3	-3.08377	0.459247	-0.271695	0.0776323			MARCH3	-1.11595	-0.67818			MARCH3	-0.826883	-0.937811	-1.45263	0.989041	1.76275	-0.00705376			MARCH3	0.667127	-0.0446893	-0.556486	0.823219
	MARCH5	1.43373	0.75893	0.591378	1.26456	1.07146	0.2428			MARCH5	1.43373	0.75893	2.67868	0.979062			MARCH5	-0.681151	-0.014564			MARCH5	-0.529118	-0.928078	3.396	0.840768	0.507949	1.49063			MARCH5	0.594788	-0.460203	0.324162	0.473445
	MARCH8	-1.41084	-1.40155	-0.914167	-0.435209	-0.746331	-0.875837			MARCH8	-1.41084	-1.40155	1.23978	-0.0490013			MARCH8	1.53357	-0.439766			MARCH8	1.12052	-0.836528	-0.969111	-0.49289	0.903467	-1.40916			MARCH8	-0.609523	0.544622	-1.71221	-1.02907
	MARCH9	-0.658427	0.760595	0.612947	0.785152	0.028942	-1.24275			MARCH9	-0.658427	0.760595	-1.53726	-0.830981			MARCH9	-1.65696	-0.0384487			MARCH9	1.39153	-0.857425	-0.0492169	-0.764382	-0.165905	0.101304			MARCH9	0.109667	-0.137732	0.800052	-0.794038
	MARS2	-0.320562	-0.817214	-5.61254	-1.11345	-3.23692	-4.70232			MARS2	-0.320562	-0.817214	-3.33169	-1.63716			MARS2	0.0443806	-0.865191			MARS2	-0.856357	1.63968	-0.457759	-1.4845	-0.637173	0.702869			MARS2	-6.18702	-11.2785	-3.50202	-3.28271
	MAT2A	-0.162017	-1.0668	-1.8579	-0.0878014	1.04996	-0.916477			MAT2A	-0.162017	-1.0668	-0.0682089	2.38215			MAT2A	-0.00740953	-1.16468			MAT2A	-1.19612	0.266073	0.980358	0.0013415	0.648735	-0.600334			MAT2A	-8.85836	-4.61316	0.271976	-0.70726
	MAVS	-0.585312	0.211693	0.417724	1.68143	0.642838	0.633535			MAVS	-0.585312	0.211693	-0.565341	1.49492			MAVS	-1.88531	0.768159			MAVS	0.941427	0.922435	1.63849	0.238189	-0.338867	0.785921			MAVS	-0.640711	0.938195	0.430156	-0.561318
	MCAT	1.67376	-1.13356	-5.61107	-0.242893	-4.14421	-5.29899			MCAT	1.67376	-1.13356	-4.47262	-2.69905			MCAT	0.336799	-0.898319			MCAT	-1.29992	-4.80744	0.964615	0.00339778	0.0888904	2.01696			MCAT	-3.46331	-2.72904	-3.40984	-4.06054
	MCCC1	-0.939723	0.778008	-0.553708	-0.614851	-1.28917	0.699172			MCCC1	-0.939723	0.778008	1.33593	-1.04197			MCCC1	-0.0917414	1.02157			MCCC1	-0.261066	-0.561781	1.5875	1.937	-0.850283	-1.91069			MCCC1	-0.579953	-0.510532	1.26364	-0.166256
	MCCC2	-0.573081	0.995282	-0.254993	0.935248	-0.892854	0.627043			MCCC2	-0.573081	0.995282	0.347458	1.16305			MCCC2	0.69777	0.226783			MCCC2	-1.1836	0.862247	-1.0343	-0.452294	-0.138735	-1.31912			MCCC2	0.0830577	0.617995	0.430821	-1.03563
	MCEE	0.36888	0.253315	1.00268	-0.246657	-0.0697272	-1.27918			MCEE	0.36888	0.253315	-1.38644	1.53955			MCEE	-1.72072	0.134782			MCEE	-0.646241	-0.202538	-1.2947	0.299035	-2.88428	0.242329			MCEE	-0.404034	-0.720161	1.28925	1.15182
	MCOLN1	-0.451178	0.615119	-0.522363	0.697525	-0.768758	0.631813			MCOLN1	-0.451178	0.615119	-1.03811	1.85252			MCOLN1	0.568062	0.684708			MCOLN1	1.05578	-1.32438	0.967686	1.71924	0.429918	1.22025			MCOLN1	0.138756	0.134693	-0.60085	-0.523768
	MCOLN2	-0.233012	0.65648	-0.69777	-2.00084	-0.770031	0.384982			MCOLN2	-0.233012	0.65648	0.477874	-0.124644			MCOLN2	0.334188	-0.550285			MCOLN2	-0.679317	1.12979	0.133656	-3.20785	-1.09662	2.0687			MCOLN2	0.0346487	-0.200822	0.330576	0.749562
	MCOLN3	-0.268654	0.545621	0.448805	-0.0457268	-0.536623	-0.442595			MCOLN3	-0.268654	0.545621	0.0666462	0.54074			MCOLN3	-0.285804	-0.349644			MCOLN3	-0.735986	0.0910745	-0.061513	2.1423	0.812316	-0.538783			MCOLN3	0.0565746	-1.18563	-1.56181	-1.01897
	MCU	0.74764	-0.423421	0.453363	-0.068918	-1.20606	1.79309			MCU	0.74764	-0.423421	-0.023271	-0.730107			MCU	0.888551	-0.382919			MCU	1.74758	0.952052	-0.12956	0.347639	0.27685	1.64824			MCU	0.492521	0.291573	-0.736227	-0.583898
	MCUR1	-0.542248	-0.869137	-0.330144	-0.0585603	-1.35936	1.71044			MCUR1	-0.542248	-0.869137	-1.24254	-0.574427			MCUR1	-0.662218	-1.39895			MCUR1	-0.61686	-0.591358	-0.193787	-0.313327	-1.64181	-0.715281			MCUR1	-2.94407	-3.97015	1.25486	-0.401064
	MDH1	-0.480505	-0.241486	0.858843	0.708483	0.17971	0.309405			MDH1	-0.480505	-0.241486	-1.07604	-0.282585			MDH1	-0.138763	0.135881			MDH1	-1.5643	0.315524	0.938944	0.686786	0.126719	-0.601203			MDH1	-0.389409	1.8849	-0.355894	2.21905
	MDH2	0.493376	0.927121	-0.209008	-0.637242	1.59923	0.0867772			MDH2	0.493376	0.927121	2.15129	0.931798			MDH2	0.722068	0.0968761			MDH2	-0.903041	-3.71674	-1.00322	-1.95019	1.43662	2.93072			MDH2	-0.401558	-0.894013	-1.2148	-0.437436
	ME1	-1.85671	-0.0341514	0.486217	0.512286	-0.061037	-0.318108			ME1	-1.85671	-0.0341514	-0.71107	0.767133			ME1	-0.0115716	-1.84745			ME1	-0.890912	-0.16776	1.33811	0.0371737	0.478923	-1.25425			ME1	1.02662	-0.448034	-0.384094	-0.356493
	ME2	-0.522363	-0.824065	-1.57829	1.56531	-0.928598	4.58641			ME2	-0.522363	-0.824065	-1.54116	0.999791			ME2	-1.12204	-0.236099			ME2	-2.5709	0.0257994	-0.368748	0.886234	-1.98769	-0.599633			ME2	0.658773	1.44827	-1.53771	1.71625
	ME3	-0.546667	-0.190623	-0.00838254	-0.685443	-0.727742	0.320412			ME3	-0.546667	-0.190623	0.357037	0.847804			ME3	1.41201	0.295369			ME3	-0.948981	0.170337	1.19045	-0.321766	-2.57322	-0.0973441			ME3	-0.642632	-0.434736	-0.0576931	1.43805
	MECR	3.6324	-0.441567	0.546033	-0.253747	3.31661	2.40103			MECR	3.6324	-0.441567	-1.75239	-1.34779			MECR	-0.494638	-1.8328			MECR	-0.418391	0.215935	0.43631	0.0013415	-0.115545	0.372324			MECR	-2.67333	-1.43353	0.511376	-1.30459
	MED20	-3.26769	-0.195649	-1.60918	0.648601	-0.244637	-2.46408			MED20	-3.26769	-0.195649	-2.16701	-2.67502			MED20	-1.3117	-0.323424			MED20	-0.707473	0.155991	-0.709033	0.453786	-0.108435	-5.36048			MED20	0.281491	1.44905	2.06438	5.04423
	MEF2C	-1.44783	-0.931247	-0.637487	1.76826	0.891167	-0.836833			MEF2C	-1.44783	-0.931247	-0.184053	-1.60933			MEF2C	-1.19203	-1.42513			MEF2C	1.57488	-0.959308	0.160737	-1.98418	-0.349431	0.666897			MEF2C	1.05043	0.0866001	1.33151	-0.879304
	MEMO1	-0.211214	2.02035	-0.349181	-1.13794	-0.397494	0.346833			MEMO1	-0.211214	2.02035	1.79775	3.21733			MEMO1	-0.457544	-0.754269			MEMO1	-1.73506	-2.11565	-0.961552	0.900833	1.14377	-0.286556			MEMO1	-1.00491	-0.33047	1.51117	-1.93401
	MEP1B	0.379994	-1.18692	-0.185704	2.21617	-0.744674	-0.878071			MEP1B	0.379994	-1.18692	-0.246261	-0.738368			MEP1B	-0.627338	2.84566			MEP1B	-1.68369	-1.32776	1.69615	-0.649405	0.087574	-0.557511			MEP1B	-1.20119	-1.32613	0.748782	2.18675
	METAP1D	-0.998145	-1.14952	-0.194149	-0.240928	0.655337	-0.0665611			METAP1D	-0.998145	-1.14952	-4.19789	-3.22025			METAP1D	-0.58308	1.81991			METAP1D	-2.74573	-2.72602	-0.55808	-0.9529	-1.11236	-1.10497			METAP1D	-2.12344	-4.3589	-0.367821	-0.196789
	METTL14	1.80729	0.872709	-1.86275	-4.75387	3.47713	-2.89363			METTL14	1.80729	0.872709	-2.59782	-0.419385			METTL14	-2.43956	-0.308161			METTL14	1.1379	-0.5618	-0.0333573	0.757712	0.657924	-1.03579			METTL14	-4.88315	-1.75287	-3.20209	-2.45784
	METTL15	-0.471024	-0.972381	-1.76415	-0.397853	-0.623335	0.391177			METTL15	-0.471024	-0.972381	-3.77855	-1.03308			METTL15	-0.125931	-1.26743			METTL15	-5.35147	-5.4511	-1.34408	-4.0241	-1.85445	-1.19265			METTL15	0.989908	0.23689	-0.306297	-0.26664
	METTL17	-1.75388	-0.430618	-5.96566	-5.81922	-3.66723	-4.55482			METTL17	-1.75388	-0.430618	-4.24557	-1.53326			METTL17	1.03748	-4.35252			METTL17	-4.42379	-2.84832	-2.31585	-0.429995	-2.8396	-1.86939			METTL17	-6.98259	-5.91383	-0.723947	-3.81463
	METTL2B	0.502312	-0.548312	-0.92371	-2.67875	-1.72193	0.995333			METTL2B	0.502312	-0.548312	-1.75114	-0.584342			METTL2B	-0.31807	-0.116813			METTL2B	-0.0447281	-1.05091	-1.21318	-0.384421	1.76968	0.625232			METTL2B	0.094543	-2.0981	0.500375	-0.269
	METTL5	1.35938	0.276035	-1.08577	0.975557	-0.358696	-0.325529			METTL5	1.35938	0.276035	-0.864222	2.87381			METTL5	0.14091	-0.185267			METTL5	-1.09296	1.16098	0.910346	-0.268558	-1.00003	0.109332			METTL5	0.0622308	0.295675	-1.38832	1.12374
	METTL8	0.374164	-0.229741	-0.630182	1.37409	-0.395292	1.16722			METTL8	0.374164	-0.229741	0.354921	1.10068			METTL8	-0.460076	-0.0993829			METTL8	-0.362623	-0.396647	-0.0677317	-0.53635	-1.38933	0.601977			METTL8	-0.671175	-0.43881	1.14539	-0.803578
	MFF	-1.28859	1.23187	-0.689539	0.738022	0.670987	-1.96331			MFF	-1.28859	1.23187	-1.46168	-1.29892			MFF	0.0255523	-0.448163			MFF	0.493112	2.07642	-1.01562	0.610447	-1.34056	0.436042			MFF	0.92331	-0.040562	1.15361	-1.02475
	MFN1	-1.00478	-0.676659	0.543994	-1.55696	-0.3252	0.875386			MFN1	-1.00478	-0.676659	-0.17377	0.949505			MFN1	-0.857829	0.770699			MFN1	-0.516603	0.899381	0.874696	0.315407	0.294319	-0.339381			MFN1	0.0407098	0.377658	-0.0132772	0.838039
	MFN2	-0.712852	-1.87455	-5.29383	0.82931	-2.30787	2.52789			MFN2	-0.712852	-1.87455	1.24412	1.19308			MFN2	-2.90331	-1.61264			MFN2	0.955346	-0.690216	0.364817	0.815394	0.927758	-2.37585			MFN2	-1.06987	-2.79962	-0.612402	-3.88751
	MFSD1	0.369047	-0.150353	0.453995	0.0629548	-0.109408	0.589881			MFSD1	0.369047	-0.150353	-0.912823	0.510547			MFSD1	-0.26489	0.843159			MFSD1	-0.308153	-0.00493995	-0.143722	1.04165	-1.25451	-0.0017335			MFSD1	-0.510899	-1.83796	0.1924	-0.359943
	MFSD12	1.03214	0.616412	-0.984303	-0.250138	0.0794165	1.13623			MFSD12	1.03214	0.616412	-0.916041	-0.343458			MFSD12	-2.06478	-0.59575			MFSD12	-0.601511	-1.1573	-0.6925	-2.32063	-1.34829	1.5062			MFSD12	-1.32848	-0.215989	1.79508	-0.535919
	MFSD8	-1.55381	0.255146	-0.710075	1.27846	-0.0440477	0.16542			MFSD8	-1.55381	0.255146	0.440416	0.358158			MFSD8	1.12925	-1.87716			MFSD8	0.172453	-1.00919	-1.53844	1.65754	0.702176	1.52547			MFSD8	0.0488288	2.14266	0.972827	0.103001
	MGARP	-0.16905	0.791052	-0.578077	1.02305	-0.419266	0.0434268			MGARP	-0.16905	0.791052	0.545079	0.334999			MGARP	-0.156097	1.53348			MGARP	-0.294054	-0.560206	-0.894383	0.217075	-0.256022	1.03932			MGARP	1.24743	-0.343138	2.15053	0.688321
	MGME1	-2.40576	-2.04854	-2.03978	-0.995741	-0.931887	-0.701507			MGME1	-2.40576	-2.04854	0.735258	0.60724			MGME1	2.88487	0.510081			MGME1	0.718008	3.02946	-0.562585	-0.191143	1.46691	0.350835			MGME1	-1.05498	1.33046	-2.49067	-0.792767
	MGST1	-1.09579	0.704859	-1.5536	0.961868	0.477476	-1.23357			MGST1	-1.09579	0.704859	1.0682	0.751616			MGST1	0.0637477	-0.444083			MGST1	-0.167205	0.666694	0.599756	-0.357713	-0.035871	-0.930499			MGST1	-0.14821	0.770147	0.241806	-1.26251
	MGST3	1.58563	-1.29593	0.319753	-1.28142	-0.193834	-0.293185			MGST3	1.58563	-1.29593	-0.218828	-0.590833			MGST3	0.127877	0.151809			MGST3	-1.23266	0.277773	0.162432	-1.43133	0.911359	-2.29601			MGST3	-1.29716	0.828338	0.0180296	0.900552
	MICALL2	1.01717	-0.693733	0.489242	0.208924	-0.126652	-0.701906			MICALL2	1.01717	-0.693733	0.7657	-0.793144			MICALL2	0.77314	0.676304			MICALL2	-0.43308	0.765561	-0.734036	0.622627	1.04161	0.908772			MICALL2	-1.62502	-0.596192	-1.1257	-0.884845
	MICU1	-0.380839	-0.306093	-0.456697	0.8151	0.0427656	0.146443			MICU1	-0.380839	-0.306093	-0.666598	0.0514989			MICU1	0.0481944	-0.951889			MICU1	-1.40172	-0.418035	0.329221	-1.0485	-0.11621	-0.762293			MICU1	-1.06933	-0.942816	0.521616	-0.339891
	MICU2	0.801083	0.503589	0.302598	-1.84711	-1.20209	0.276069			MICU2	0.801083	0.503589	-0.565612	0.041138			MICU2	0.468662	-1.5981			MICU2	-1.29734	-0.530332	-0.12285	0.0476724	0.218568	-0.719906			MICU2	1.74628	0.806626	1.15351	0.387182
	MIEF1	0.693143	-2.78424	-1.04995	-0.730334	-4.53919	-6.05233			MIEF1	0.693143	-2.78424	-4.64593	-3.12622			MIEF1	-0.903217	-3.25192			MIEF1	-0.327239	0.456917	-1.58813	-0.270275	0.254921	-2.51712			MIEF1	-0.768018	-1.12761	-1.63883	-1.38933
	MINOS1	-1.12514	-4.31802	-4.5912	-0.397449	-5.54674	-6.59288			MINOS1	-1.12514	-4.31802	-6.37988	-2.2684			MINOS1	1.83426	-3.55105			MINOS1	0.0904575	-1.01871	-1.33039	-0.880431	-2.30884	-2.28546			MINOS1	-1.16401	-1.13103	-1.64104	0.337219
	MIOS	-6.69697	-0.621212	-1.76549	-2.35788	-2.02394	-5.82519			MIOS	-6.69697	-0.621212	1.70579	-0.665733			MIOS	0.940451	-1.2842			MIOS	2.14912	0.959782	0.494717	-1.6346	1.79887	-0.776234			MIOS	-1.04707	1.61057	0.763732	0.436814
	MIPEP	-3.21617	0.319039	-5.53784	-4.34987	-5.42384	-1.64672			MIPEP	-3.21617	0.319039	-2.67772	-4.65549			MIPEP	-4.09269	-0.753055			MIPEP	-2.72309	-3.31005	-0.144156	-1.03067	-1.4576	-3.24958			MIPEP	-2.62993	-4.05409	-0.410704	-8.03711
	MLH1	1.63691	1.28971	0.472864	0.6643	0.428768	0.102929			MLH1	1.63691	1.28971	-0.333094	0.913596			MLH1	-0.0580894	-1.00163			MLH1	1.09346	0.974782	1.74215	0.522349	-1.39813	0.0071203			MLH1	0.0886627	-0.507153	-1.44106	0.846034
	MLYCD	-0.208624	-0.740583	0.302538	0.143273	2.00454	-1.63914			MLYCD	-0.208624	-0.740583	2.46587	0.898707			MLYCD	-1.20193	0.28184			MLYCD	-0.264616	-0.183249	2.00628	-0.443714	0.340389	1.40015			MLYCD	0.988586	1.17766	0.113997	-0.12058
	MMAB	-2.10517	-2.96056	-1.78667	0.194919	-1.18403	0.518217			MMAB	-2.10517	-2.96056	0.321609	1.32431			MMAB	-1.75944	1.73899			MMAB	-0.365085	1.81603	0.391708	-2.48724	0.760504	-2.75257			MMAB	-0.185755	1.58311	1.42825	0.152023
	MMACHC	-0.699019	0.0619151	-0.634627	-0.222684	-0.613284	0.151533			MMACHC	-0.699019	0.0619151	0.186923	-0.251435			MMACHC	0.0365623	-1.44361			MMACHC	2.61921	-1.41627	1.19944	-0.459802	-2.45306	-1.30699			MMACHC	-0.520432	0.730139	-2.24905	-0.285006
	MMADHC	0.938309	0.896951	-0.755827	0.399179	0.165829	1.48739			MMADHC	0.938309	0.896951	1.08718	-0.906034			MMADHC	1.79089	3.30796			MMADHC	-0.581143	0.704276	-0.919532	2.31041	-0.996651	0.532099			MMADHC	0.693296	2.09443	0.0993886	0.778571
	MMD	-6.82855	-3.27089	-4.44893	-3.88387	-2.1611	-4.24205			MMD	-6.82855	-3.27089	-0.267798	-1.18028			MMD	-1.54009	-1.92896			MMD	0.0794869	1.08163	-0.166156	-1.26994	-0.205374	-1.2299			MMD	-0.797186	-0.113996	-1.69336	-1.69446
	MOCS1	1.33721	-0.216802	-0.0646462	-0.318024	0.628245	0.491106			MOCS1	1.33721	-0.216802	-0.650731	0.229469			MOCS1	0.416228	0.315209			MOCS1	0.621824	0.314601	0.618204	-0.0334872	0.207682	0.943892			MOCS1	0.491815	-1.74724	0.801947	-0.902101
	MON1B	1.15674	1.63658	1.41556	-0.495734	1.18876	0.25871			MON1B	1.15674	1.63658	-0.233585	-0.758875			MON1B	-1.0971	-0.2259			MON1B	-0.31503	0.741641	-0.937332	0.626105	-0.484303	-1.97554			MON1B	0.436403	-1.09733	-0.235126	-1.79253
	MPC1	0.0145439	-0.55136	0.245297	0.00623265	0.218444	-0.668671			MPC1	0.0145439	-0.55136	0.0957533	0.206819			MPC1	1.12446	-1.24633			MPC1	-0.737337	-0.602179	-0.493208	-0.266635	-0.905329	0.00927661			MPC1	1.526	0.285515	0.274987	0.551706
	MPC1L	0.719154	-0.663266	1.04469	0.661584	0.143262	0.13894			MPC1L	0.719154	-0.663266	2.1164	1.93158			MPC1L	-0.36549	-0.0610538			MPC1L	0.609092	0.488387	-0.202745	-0.570188	0.576136	0.865369			MPC1L	-0.509449	0.924712	-0.399012	-0.769704
	MPC2	-1.11434	0.744366	-0.961867	-1.39428	-1.07721	-0.500861			MPC2	-1.11434	0.744366	0.513239	-0.492715			MPC2	1.94854	-0.166173			MPC2	-1.46399	-2.76622	0.203431	-1.11351	-0.823072	-1.78172			MPC2	-0.805596	0.576673	0.172766	0.475579
	MPO	0.138285	0.998284	-0.895191	0.132916	-1.66868	-1.60089			MPO	0.138285	0.998284	-0.912596	-0.0979491			MPO	0.725156	-0.342438			MPO	2.62495	0.225714	1.17276	1.1473	0.418068	-0.0690217			MPO	-0.660024	-0.466123	-0.21814	0.0559517
	MPST	-0.546782	0.244275	-0.81807	1.21349	0.376479	0.0983639			MPST	-0.546782	0.244275	-0.785041	-0.456577			MPST	-0.876067	-1.30916			MPST	0.180108	0.332791	-0.0674647	-1.11049	-0.551731	-0.401174			MPST	2.29419	-0.964723	0.263342	-0.382141
	MPV17	1.38754	-0.180968	-0.485447	-0.897142	0.683788	1.90637			MPV17	1.38754	-0.180968	1.35673	0.409264			MPV17	0.0755165	0.954224			MPV17	-0.89366	0.694785	1.21946	0.278402	0.645758	-0.584322			MPV17	0.319061	0.663981	0.552026	-1.50578
	MPV17L	1.14063	-0.708744	-0.915226	3.48563	-0.766822	-1.29517			MPV17L	1.14063	-0.708744	0.0571913	1.2521			MPV17L	-1.46178	-1.58745			MPV17L	0.487456	-0.041341	-0.0750096	1.39486	1.35136	0.254809			MPV17L	0.812363	0.138014	-0.353387	-0.588159
	MPV17L2	2.44673	-0.24161	-2.90909	-0.935836	0.113752	-0.474805			MPV17L2	2.44673	-0.24161	-3.2146	-3.63839			MPV17L2	-0.566099	-0.953099			MPV17L2	-2.51686	-2.24465	-1.11202	-2.41432	0.336944	0.498313			MPV17L2	-2.68654	-1.91164	-0.720817	-2.7854
	MRM1	0.293891	0.270075	-1.47281	0.253388	0.0741266	-1.2046			MRM1	0.293891	0.270075	-0.227183	0.726884			MRM1	-1.12919	-0.787104			MRM1	1.5706	0.180906	-0.227777	4.05156	-0.32721	0.76394			MRM1	0.846094	-1.78678	-1.07393	1.55949
	MRPL1	-0.966747	-2.99899	-1.72898	-1.35482	-0.0326214	0.888928			MRPL1	-0.966747	-2.99899	-3.85993	-3.72258			MRPL1	-0.409826	-1.75559			MRPL1	-1.7892	-3.72718	-1.30182	-0.443634	0.214359	1.28386			MRPL1	0.5685	-0.619223	2.19217	-1.2857
	MRPL10	-1.75608	1.89866	-0.81028	-1.92181	-0.920931	-2.57954			MRPL10	-1.75608	1.89866	-4.86221	-3.64866			MRPL10	1.34329	-1.06068			MRPL10	1.60991	-0.174353	-2.27029	0.00902064	1.67074	0.905105			MRPL10	-3.43921	-4.24953	-2.20302	-5.7601
	MRPL11	-5.46156	-2.13509	-4.82736	-3.69121	-1.14477	-0.905475			MRPL11	-5.46156	-2.13509	-0.926543	-1.98014			MRPL11	1.61579	1.05982			MRPL11	-1.25093	-0.636277	0.894628	0.532419	0.912806	-3.39916			MRPL11	-2.6566	-2.34531	-2.71795	-6.0074
	MRPL12	-2.11638	-1.06033	-2.7009	0.889625	-0.225439	-1.54692			MRPL12	-2.11638	-1.06033	-2.88625	-2.74313			MRPL12	-0.800491	-1.97133			MRPL12	-0.517496	-1.15758	-0.0216102	-0.875374	0.288288	-1.14125			MRPL12	-7.08549	-5.66499	0.134319	-2.63946
	MRPL13	-0.45915	-0.764721	-3.27762	-2.6928	-5.36453	1.95463			MRPL13	-0.45915	-0.764721	-4.28083	-3.06412			MRPL13	-0.481859	-0.54046			MRPL13	0.269367	-0.825559	-1.8738	-0.253623	0.867507	-0.231358			MRPL13	-1.5341	-2.94083	-2.05454	-2.18641
	MRPL14	-3.9102	-1.23802	-7.04398	-1.73623	-3.17613	1.45652			MRPL14	-3.9102	-1.23802	-3.93167	-3.4692			MRPL14	-0.718012	-2.48998			MRPL14	-3.70275	-1.87413	0.48718	-0.948682	-1.72952	-3.36809			MRPL14	-1.45931	-3.44598	-1.08402	-3.08731
	MRPL15	-2.63754	-1.94418	-2.51877	3.44393	1.19782	-0.546344			MRPL15	-2.63754	-1.94418	-2.91356	0.202318			MRPL15	-2.22058	-2.37227			MRPL15	-0.899945	-1.1057	0.189328	-0.273109	-0.333003	-2.31225			MRPL15	-5.34517	-2.9415	-3.30931	-3.16164
	MRPL16	-1.75532	-0.891403	-0.633054	-0.832695	-0.268916	-3.1374			MRPL16	-1.75532	-0.891403	-1.38174	-6.14785			MRPL16	-1.38722	-1.99208			MRPL16	-0.493374	-3.77261	-0.896712	-1.20489	-2.12653	-1.06247			MRPL16	-2.92937	-2.64825	-0.104117	-2.87328
	MRPL17	0.292771	-2.09838	-3.62515	-3.69873	-2.74857	-2.56645			MRPL17	0.292771	-2.09838	-7.53317	-3.48414			MRPL17	2.53091	-3.54393			MRPL17	-1.76886	-3.30928	-1.0423	-1.229	-1.14258	0.041249			MRPL17	-5.98182	-9.91117	1.67432	-6.69451
	MRPL18	1.18046	-2.98621	-3.66392	1.67869	-3.48668	0.572407			MRPL18	1.18046	-2.98621	-5.19914	-2.69463			MRPL18	-1.41755	-1.3437			MRPL18	-1.35783	-1.67444	-2.02969	0.986304	0.0846709	-0.0592436			MRPL18	-2.22784	-0.423651	1.03103	-1.66107
	MRPL19	-4.877	1.19659	2.08665	0.0831988	-1.50537	-4.59163			MRPL19	-4.877	1.19659	2.30152	-1.13573			MRPL19	1.92608	-0.783167			MRPL19	-2.52927	-0.436282	-0.94355	1.61299	-0.929628	-1.14689			MRPL19	-3.29557	-5.63875	1.65568	-0.527545
	MRPL2	-3.58201	1.05612	-3.17216	-2.66101	-1.61638	-0.336271			MRPL2	-3.58201	1.05612	-5.75222	-0.711585			MRPL2	-1.2882	-1.7989			MRPL2	-0.364688	0.861852	-0.500218	-1.78793	-1.46804	-1.4226			MRPL2	-3.74778	-1.68423	-0.140803	-0.892847
	MRPL20	-5.71717	-3.76012	-0.417233	-1.72952	-2.73251	-3.4068			MRPL20	-5.71717	-3.76012	-4.38186	-3.50135			MRPL20	-1.16386	-2.84961			MRPL20	-0.224676	-3.83563	-0.880728	-0.801827	-0.216807	-1.59325			MRPL20	-1.30596	-2.31671	-1.30459	-5.63466
	MRPL21	0.0407021	-3.28145	1.3583	-1.94956	-4.0038	0.603222			MRPL21	0.0407021	-3.28145	0.576604	-1.56306			MRPL21	-1.61795	-2.3858			MRPL21	-2.6186	-2.24133	-3.85963	-2.03482	-0.84055	-1.49062			MRPL21	-3.84773	-2.47025	-1.67899	-4.66482
	MRPL22	-1.21419	-0.0530295	-1.71724	-1.42851	-1.1997	-0.724592			MRPL22	-1.21419	-0.0530295	-3.60755	0.334833			MRPL22	-2.39313	-0.522806			MRPL22	-0.620057	-0.799025	1.05447	-0.219801	-1.29401	0.480134			MRPL22	-4.54983	-3.05895	0.142978	-1.25293
	MRPL23	-1.58486	1.86308	-7.35889	0.558622	-1.51178	-3.8601			MRPL23	-1.58486	1.86308	-2.23009	-0.956872			MRPL23	-0.00221247	-1.69457			MRPL23	-0.930129	-0.00418384	0.460095	0.195188	-0.00437347	0.98886			MRPL23	-5.14759	-3.8199	-2.23584	-5.05985
	MRPL24	-1.76443	-2.41208	-1.43537	1.12435	-0.707861	-3.80783			MRPL24	-1.76443	-2.41208	-2.43858	-6.93897			MRPL24	1.77241	-1.70307			MRPL24	-0.930329	-2.36022	0.440661	-0.120142	-1.00084	-5.45434			MRPL24	-0.810881	-3.17182	-1.17179	-0.498682
	MRPL27	1.23214	-0.274773	-3.41018	-0.143325	-2.45589	-1.75757			MRPL27	1.23214	-0.274773	-1.52833	-4.02818			MRPL27	-0.658446	-0.511379			MRPL27	-0.131505	-2.25757	-0.703282	0.874514	-1.30618	-3.71028			MRPL27	-3.80487	-1.10095	-1.37323	-0.996961
	MRPL28	1.4357	1.1267	-3.88612	-0.404442	-0.800214	1.03551			MRPL28	1.4357	1.1267	-4.89215	-2.69247			MRPL28	2.98159	-0.434051			MRPL28	-2.35001	1.22094	-0.381477	-1.0455	-0.427321	-0.523847			MRPL28	-3.77867	-4.33157	0.358398	-6.28495
	MRPL3	0.204012	-2.92379	-3.80779	-6.77827	-1.96575	-3.84296			MRPL3	0.204012	-2.92379	-2.54995	-1.74199			MRPL3	0.305074	-2.53801			MRPL3	-2.55726	-3.03395	0.190683	0.794831	-0.794466	-3.3667			MRPL3	-3.35529	-4.82575	-2.00039	-0.73461
	MRPL30	1.94263	-2.78867	-2.42319	-0.753767	-4.25814	1.02308			MRPL30	1.94263	-2.78867	-5.17242	-1.10556			MRPL30	-1.2385	-1.7898			MRPL30	-0.991549	0.925834	1.21985	-0.313016	-1.51809	-2.35811			MRPL30	-1.31513	-2.11946	2.34093	1.05459
	MRPL32	2.58849	1.08482	-5.73322	-1.66617	-1.32945	-1.31144			MRPL32	2.58849	1.08482	-4.40497	0.794293			MRPL32	-1.51198	1.48544			MRPL32	-1.70357	-1.00692	-0.593374	-1.39988	1.35981	1.06293			MRPL32	-0.969081	-3.1818	0.0646612	-4.78757
	MRPL33	-3.37477	1.92225	-6.55794	3.50225	-2.69837	4.64533			MRPL33	-3.37477	1.92225	-0.698269	-0.500749			MRPL33	0.693355	-1.10915			MRPL33	-0.514088	-2.44016	0.349253	-0.750258	-1.33654	1.06549			MRPL33	-8.74118	-4.57794	-2.73922	-2.58411
	MRPL34	-1.54226	-1.64378	-1.73088	-1.00014	0.612166	2.17839			MRPL34	-1.54226	-1.64378	-3.14656	-1.59025			MRPL34	2.20659	-1.55277			MRPL34	0.356888	0.409009	-0.694948	1.47636	0.462773	-3.02498			MRPL34	-4.84917	-2.73349	-0.839444	-3.58322
	MRPL35	0.411667	-0.550879	2.14038	2.23078	1.85046	-1.00084			MRPL35	0.411667	-0.550879	-2.86313	0.2066			MRPL35	0.438472	-1.45216			MRPL35	-1.19526	-0.859671	1.04904	0.0233925	-1.43597	-2.78796			MRPL35	-3.74898	-2.35662	-1.43221	0.776817
	MRPL36	-1.53537	-1.54427	-3.0295	1.1507	-0.0865946	1.30561			MRPL36	-1.53537	-1.54427	-1.75561	-3.88432			MRPL36	-0.919661	-1.35631			MRPL36	-2.05558	-0.376187	0.290043	1.18493	-1.19113	-0.447057			MRPL36	-4.41196	-1.30976	-2.55195	-1.68315
	MRPL37	-0.880794	-1.24407	-1.39307	-6.13471	0.119238	-2.36355			MRPL37	-0.880794	-1.24407	-4.03528	-1.21192			MRPL37	-1.70447	-2.17217			MRPL37	-1.57469	-1.29978	-0.542831	-0.602596	-0.612235	-1.60983			MRPL37	-0.306588	-1.55874	-0.135994	-1.33918
	MRPL38	-1.5728	-1.83253	-4.85808	-2.55497	-3.93333	1.14389			MRPL38	-1.5728	-1.83253	-3.88528	-2.85867			MRPL38	-0.687485	-2.54993			MRPL38	-2.3015	-0.417716	-1.47368	-0.549326	0.0601528	-2.3798			MRPL38	-4.66547	-2.44835	1.91098	-3.044
	MRPL39	-4.67275	3.80364	-2.19189	-2.76939	-3.73659	0.486613			MRPL39	-4.67275	3.80364	-1.83866	0.877433			MRPL39	0.247087	-1.27184			MRPL39	-1.50513	-0.397568	-1.44746	0.189099	0.720198	-1.28925			MRPL39	-1.03232	-4.48826	1.09209	0.726106
	MRPL4	-4.09931	-2.50584	-2.83518	-1.23324	-0.609148	2.00388			MRPL4	-4.09931	-2.50584	-3.84258	-2.14502			MRPL4	-3.16386	0.629017			MRPL4	-3.12534	-3.5486	-1.07071	-2.29359	-0.217562	-0.484849			MRPL4	-6.10566	-3.98723	-1.96497	-4.50234
	MRPL40	-3.84638	-0.876538	-7.10449	-1.17454	-2.6338	-2.93129			MRPL40	-3.84638	-0.876538	-3.78883	-0.282846			MRPL40	-2.96192	-1.13455			MRPL40	-0.14312	-2.31224	-1.23784	0.623031	1.25854	1.58128			MRPL40	-2.87697	0.00426316	-1.00149	-0.607174
	MRPL41	-5.56687	-2.98343	-6.40943	-1.883	-0.742037	-0.402832			MRPL41	-5.56687	-2.98343	-3.99967	-3.80626			MRPL41	0.192993	-1.92259			MRPL41	-1.88973	-5.383	1.08023	-0.809922	-1.45232	-3.1547			MRPL41	-6.37195	-8.02474	-0.155073	-4.34448
	MRPL42	-0.685836	2.90577	1.56082	-0.0642675	-0.0900392	0.549819			MRPL42	-0.685836	2.90577	-2.45435	-1.04767			MRPL42	-0.588992	1.18016			MRPL42	0.690448	-2.4746	1.24899	0.873645	0.482454	-1.02663			MRPL42	-4.01839	-2.09174	-0.688695	-1.70452
	MRPL43	-3.58741	-5.12255	-5.15383	-0.580701	-4.56513	0.15019			MRPL43	-3.58741	-5.12255	-4.35006	1.57124			MRPL43	-1.57325	-1.81271			MRPL43	-0.387772	-2.56638	1.07409	-0.202337	-0.325891	1.17516			MRPL43	-7.50141	-5.45696	-4.26801	-1.26414
	MRPL44	0.836974	-1.17914	-4.91319	-4.22235	-0.37349	-2.55193			MRPL44	0.836974	-1.17914	-3.82214	-2.80604			MRPL44	-1.03732	-1.27866			MRPL44	-1.34411	-2.99059	-0.695566	-0.409693	-1.46439	-0.653277			MRPL44	-2.76876	-4.86545	-3.99216	-4.702
	MRPL45	-1.1245	-0.83025	3.49667	-0.161466	-2.40574	-0.497321			MRPL45	-1.1245	-0.83025	-4.09519	0.199322			MRPL45	3.54571	-1.23112			MRPL45	-0.999193	-0.165581	-1.79183	1.62302	-0.343008	-2.55034			MRPL45	-3.47077	-2.36096	-6.67813	-4.51626
	MRPL46	-0.188642	-4.99357	-1.91785	-2.86704	-4.98098	-0.652554			MRPL46	-0.188642	-4.99357	-1.85639	1.09016			MRPL46	-0.377142	-0.181604			MRPL46	-2.065	-1.91157	-2.96026	-1.09938	-0.366366	0.292227			MRPL46	-2.41486	-4.58873	-1.22702	-1.8744
	MRPL47	-2.8094	-1.17976	-3.35585	-0.937209	-1.18249	-0.111393			MRPL47	-2.8094	-1.17976	0.16261	-2.60641			MRPL47	-1.01981	-1.92648			MRPL47	0.252778	-1.12274	-0.151401	-1.35553	0.388859	-0.838093			MRPL47	-3.12482	-2.53256	-0.262462	-3.50312
	MRPL48	-2.23979	-4.48622	-2.89715	-2.38857	-0.524561	2.83413			MRPL48	-2.23979	-4.48622	-1.982	-1.21155			MRPL48	0.632322	1.13508			MRPL48	-1.23251	-0.90185	-0.142483	-1.73646	-2.28235	-1.46979			MRPL48	-2.5376	-1.67895	1.27727	-3.88649
	MRPL49	1.45843	-4.90872	-1.99158	-3.07216	-1.50717	-0.810868			MRPL49	1.45843	-4.90872	-3.77202	-2.38058			MRPL49	-2.90553	1.10889			MRPL49	-3.30385	-1.44593	-0.826865	-2.11775	0.149833	-0.223777			MRPL49	-1.0998	-2.25058	-1.85283	-2.37039
	MRPL50	0.17524	0.293123	0.754802	-0.520328	1.12461	0.935053			MRPL50	0.17524	0.293123	-3.29155	-1.68086			MRPL50	-0.479535	-1.75873			MRPL50	-0.20268	-0.1733	1.12863	-2.30193	0.990293	-0.26858			MRPL50	-0.976867	-0.414626	-0.852959	0.791406
	MRPL51	-3.28119	-2.2628	-4.23553	-2.22337	-2.87302	-1.645			MRPL51	-3.28119	-2.2628	-2.75026	1.04839			MRPL51	-0.171752	-1.50284			MRPL51	-2.53263	-2.83187	-0.574939	0.150411	1.90731	-0.443235			MRPL51	-5.44104	-3.69218	1.15405	-6.71999
	MRPL52	-2.51054	1.43545	-3.1371	-2.27859	-5.26147	2.04506			MRPL52	-2.51054	1.43545	-6.7339	-4.17236			MRPL52	0.822024	-2.32165			MRPL52	-0.676951	-0.0417362	0.371842	-1.03682	-0.0594506	-1.79993			MRPL52	-1.85905	-1.59084	-4.8402	-4.82934
	MRPL53	-4.62795	-1.42944	-4.36212	0.425775	-1.543	-2.94228			MRPL53	-4.62795	-1.42944	-2.08484	-2.63373			MRPL53	-0.175701	-0.85345			MRPL53	1.78338	-1.52767	-2.52811	-1.33446	-1.8716	-2.28438			MRPL53	-4.18023	-5.36469	-2.97103	-3.69537
	MRPL54	-3.30436	-0.876961	-1.98371	-0.1423	-2.65617	-1.33697			MRPL54	-3.30436	-0.876961	-7.30217	-1.40016			MRPL54	-2.7647	-2.5514			MRPL54	-0.0776103	-0.724445	1.13497	-0.22173	-0.932326	-2.63175			MRPL54	-1.88036	-1.73675	-0.218983	-2.97621
	MRPL55	-0.473666	-1.144	-6.26572	-0.00802883	-3.9829	-1.14948			MRPL55	-0.473666	-1.144	-5.25265	1.5518			MRPL55	0.211476	0.550726			MRPL55	-0.353871	-1.19352	-0.583061	-2.19847	0.389497	0.46354			MRPL55	-2.0407	-5.49521	-0.616529	-2.8026
	MRPL57	-3.27521	-3.85584	-3.91768	-2.27075	0.674907	-0.390924			MRPL57	-3.27521	-3.85584	-5.83832	-2.18945			MRPL57	0.0608607	-1.39551			MRPL57	0.544821	-1.4049	-0.305727	0.0013415	-0.95208	-0.198788			MRPL57	-5.03002	-9.67609	-1.78613	-3.76719
	MRPL9	-2.10313	-0.111371	-0.88735	0.463342	0.935559	2.84718			MRPL9	-2.10313	-0.111371	-2.52894	0.676446			MRPL9	3.12013	-0.521512			MRPL9	-0.0823724	-4.22343	-2.0102	-0.920643	-2.34717	-4.20424			MRPL9	-1.76081	-4.34737	-0.695238	-2.24013
	MRPS10	-2.53623	0.700964	-9.47332	-2.96452	-3.51848	-0.817357			MRPS10	-2.53623	0.700964	-0.954295	-1.40297			MRPS10	2.87579	-0.866693			MRPS10	-0.247473	-1.85529	-0.706619	-0.239557	2.03028	2.35592			MRPS10	-2.57647	-0.990628	-0.706172	-0.570522
	MRPS11	-6.21764	0.469965	-1.93621	-3.94936	-1.06903	1.07331			MRPS11	-6.21764	0.469965	-3.42387	-3.20894			MRPS11	-0.0749079	-1.82524			MRPS11	-1.2735	-2.31029	-1.03083	0.194734	0.450112	-1.89512			MRPS11	-3.1215	-2.52298	2.49588	-1.65587
	MRPS12	0.636597	2.87097	-0.714813	-1.00618	-2.57519	-2.9698			MRPS12	0.636597	2.87097	-4.20309	0.0987173			MRPS12	0.0623001	-1.45495			MRPS12	-2.82126	-2.23051	0.0405992	0.286947	0.822401	-2.54657			MRPS12	-3.27994	-5.264	-1.3702	-5.06976
	MRPS14	-4.01063	-3.91668	-3.00208	0.869998	-1.78617	-4.08801			MRPS14	-4.01063	-3.91668	-5.13486	-1.78207			MRPS14	1.96154	-1.52956			MRPS14	-2.31469	-1.55703	0.104673	-1.74429	-0.741806	0.597003			MRPS14	-2.60591	-6.70866	-1.01046	-2.1749
	MRPS15	-2.45823	-3.26201	-4.24645	-0.11414	-0.986903	0.824082			MRPS15	-2.45823	-3.26201	-4.48044	-0.414979			MRPS15	1.83861	-1.83217			MRPS15	-2.63406	-3.01352	-0.629135	0.319557	-1.16698	-0.361938			MRPS15	-0.829346	-2.41702	1.82256	-1.12468
	MRPS16	0.509107	-0.707849	-7.30927	-4.43747	0.214266	-2.2337			MRPS16	0.509107	-0.707849	-4.01846	-1.92161			MRPS16	-2.24203	-2.28648			MRPS16	-1.12847	-3.07248	-0.703709	-0.824385	0.603619	-2.63018			MRPS16	-7.40852	-8.85562	-1.47043	-6.38464
	MRPS17	-2.36768	-3.40201	-4.44083	-0.140295	-2.48694	-2.12502			MRPS17	-2.36768	-3.40201	-3.88093	-2.79651			MRPS17	-0.407439	-2.5174			MRPS17	-0.864857	-0.729687	1.5628	-1.65889	-0.147156	-2.19333			MRPS17	-3.2877	-2.33281	1.07395	-3.58476
	MRPS18A	-1.95943	-3.06464	-7.37186	-0.887326	-4.03006	0.177315			MRPS18A	-1.95943	-3.06464	-2.85047	-1.43199			MRPS18A	-1.47379	0.0972857			MRPS18A	0.56079	-0.961129	-1.24136	0.658456	1.15893	0.553681			MRPS18A	-3.6488	-5.36151	-2.41687	-3.19792
	MRPS18B	-2.85255	-1.16961	-1.88931	-1.98488	-5.66593	-1.05096			MRPS18B	-2.85255	-1.16961	-3.00319	-2.18767			MRPS18B	-3.27208	-2.19146			MRPS18B	-1.41278	-1.54342	0.257761	-0.468024	0.337503	0.216422			MRPS18B	-3.23635	-1.47675	-1.67529	-0.518604
	MRPS18C	-0.44555	1.78842	-2.61157	-2.10283	-1.90315	-1.46025			MRPS18C	-0.44555	1.78842	-1.86908	-1.11277			MRPS18C	1.97646	-2.33843			MRPS18C	0.739309	-0.227022	-0.936982	-1.96142	2.20743	0.0878138			MRPS18C	-3.05842	-1.67302	2.38247	-2.31927
	MRPS2	-1.58156	-1.26206	-1.82033	-4.16551	-7.51284	-0.0561909			MRPS2	-1.58156	-1.26206	-2.99444	-0.27723			MRPS2	-2.82477	-1.79459			MRPS2	0.929908	-2.2694	-1.07975	0.194905	-0.777741	-0.185951			MRPS2	-3.34958	-2.66978	-1.77469	-3.07866
	MRPS21	-3.0511	-5.78417	-2.05949	4.60292	1.45392	-0.322418			MRPS21	-3.0511	-5.78417	-6.09158	-1.59743			MRPS21	-1.86333	-2.28392			MRPS21	-2.61725	-1.50445	-1.4607	-0.303157	-0.570064	-0.0623552			MRPS21	-5.29769	-3.14674	0.985265	-1.85465
	MRPS22	1.73292	-0.991955	-3.425	0.507443	-1.52423	-1.40866			MRPS22	1.73292	-0.991955	-4.28317	-2.26023			MRPS22	1.41805	-0.31596			MRPS22	-0.254082	-1.95564	-0.548821	-0.72495	1.3821	-0.208199			MRPS22	-6.99875	-6.22353	1.67087	-4.30994
	MRPS23	-0.804669	-4.82145	-8.18008	-0.163101	-1.00022	-2.58118			MRPS23	-0.804669	-4.82145	-4.31289	-3.72903			MRPS23	-0.222678	-3.25158			MRPS23	-2.47584	-1.76264	-0.109521	-2.68099	-1.71361	-1.6986			MRPS23	-7.56276	-4.95264	-3.74702	-6.67388
	MRPS24	-1.8581	-1.92311	-2.4741	-2.72513	-2.12157	-1.77961			MRPS24	-1.8581	-1.92311	-1.91036	-0.589118			MRPS24	-0.873913	-2.19394			MRPS24	-2.59423	-4.54907	1.16986	-1.50257	-2.90374	-2.43929			MRPS24	-4.55244	-4.40578	-1.25375	-1.16583
	MRPS25	-6.46494	-0.0588237	-1.97133	0.199259	1.13251	-1.73771			MRPS25	-6.46494	-0.0588237	-2.08827	-0.0586087			MRPS25	-0.95645	-1.12455			MRPS25	-1.66522	-2.59806	-0.803928	-1.82959	-0.0535579	1.24751			MRPS25	-6.76745	-4.78023	-2.68925	-1.32317
	MRPS26	0.916608	-2.65243	0.113437	-2.40043	-1.41935	-2.84638			MRPS26	0.916608	-2.65243	-4.06725	-1.28499			MRPS26	-0.955097	-1.84259			MRPS26	-2.37492	-3.25485	0.140256	-3.71221	1.6001	-1.6724			MRPS26	-6.03088	-5.84547	-0.608243	0.784419
	MRPS27	0.455442	0.253906	-8.00668	-5.39208	-7.59628	-2.56972			MRPS27	0.455442	0.253906	-4.37156	-1.37407			MRPS27	-1.58693	-1.35841			MRPS27	-1.21858	-1.19223	-1.65325	1.2083	-1.12457	1.60231			MRPS27	-2.97898	-4.2685	0.692353	-4.16612
	MRPS28	-0.961303	0.766166	-0.392173	-0.306206	-2.80872	-0.57568			MRPS28	-0.961303	0.766166	-0.58517	-1.09312			MRPS28	0.928423	-0.01376			MRPS28	-1.94516	-3.7985	-0.73798	-1.51465	-0.777899	-0.851863			MRPS28	-0.563287	-2.14116	-1.09573	-0.756905
	MRPS30	-2.24733	0.978626	-1.46321	-0.842635	0.869329	-2.0158			MRPS30	-2.24733	0.978626	0.423129	-0.740529			MRPS30	-1.42052	-1.4038			MRPS30	1.04876	-1.42833	0.460834	0.120224	1.32938	0.389456			MRPS30	-2.2753	-6.0775	1.94066	0.214422
	MRPS31	-0.312541	-0.654513	-3.52152	-4.04724	-1.72016	0.106473			MRPS31	-0.312541	-0.654513	-2.36012	-3.51755			MRPS31	0.249489	-0.223317			MRPS31	-1.54426	-3.91906	-1.36071	0.879945	-2.12265	-1.13401			MRPS31	-3.74962	-2.48474	0.20326	-2.77167
	MRPS33	0.56975	-0.654376	-1.48686	2.42041	-0.196172	0.324859			MRPS33	0.56975	-0.654376	-2.84593	-1.279			MRPS33	-1.38906	-0.843937			MRPS33	-2.3202	-5.02886	0.579448	-1.41192	-0.978977	-1.98887			MRPS33	-0.31316	-2.24653	0.717102	-2.2127
	MRPS34	-4.65952	-2.0391	-2.95188	-1.10696	-2.66089	-2.87703			MRPS34	-4.65952	-2.0391	-4.55916	-2.5685			MRPS34	-2.39491	-3.91307			MRPS34	-2.21727	-2.32188	-0.641358	-0.199982	-0.847242	-1.51363			MRPS34	-1.6152	-3.54217	0.555768	-3.03655
	MRPS35	-3.69392	2.08317	-0.644756	-1.15269	-0.606491	-1.18157			MRPS35	-3.69392	2.08317	-3.3538	0.0299493			MRPS35	-0.54266	-1.0824			MRPS35	0.091178	-1.72978	-3.15383	-2.27842	-1.19486	-2.97606			MRPS35	-1.3094	-2.90425	-1.45783	-4.07425
	MRPS36	0.025869	-1.80679	-0.694236	0.570857	-1.03951	-0.313055			MRPS36	0.025869	-1.80679	0.247044	-0.45139			MRPS36	0.6319	-0.334977			MRPS36	-2.15432	-1.327	-0.889054	3.45994	1.12372	-1.36814			MRPS36	0.213381	-1.11792	-0.199217	-0.30148
	MRPS5	-0.214622	-5.79503	-4.16596	-2.99882	-1.88647	-1.10677			MRPS5	-0.214622	-5.79503	-3.37866	-0.278144			MRPS5	-0.440981	-1.9473			MRPS5	-2.08994	-1.13975	-1.13403	-0.734389	0.13992	-0.773326			MRPS5	-2.7891	-2.19914	-3.84597	-1.56772
	MRPS6	-1.56573	-0.664204	-6.19164	-2.47169	-3.61303	0.0656538			MRPS6	-1.56573	-0.664204	-5.41468	-2.0874			MRPS6	-1.55459	-0.789433			MRPS6	-3.37917	-1.97043	-0.689083	-1.24155	1.78737	0.749187			MRPS6	-6.03164	-4.91051	-0.0506268	-4.33326
	MRPS7	-0.480811	1.72361	0.344581	-2.4168	-0.790614	-2.74787			MRPS7	-0.480811	1.72361	-5.02711	-3.40225			MRPS7	-2.66188	-0.313823			MRPS7	-0.45657	1.15383	0.909203	0.301594	-0.833266	-1.19265			MRPS7	-2.78602	-1.45245	2.4589	-1.7991
	MRPS9	-4.49853	1.83356	0.701834	-1.42689	-0.446133	2.28094			MRPS9	-4.49853	1.83356	-1.33684	0.420871			MRPS9	-0.228569	-0.762934			MRPS9	-1.58702	-0.667716	-1.14317	-1.64158	-0.896473	-0.996506			MRPS9	0.268836	-3.66845	2.41023	-3.41048
	MRRF	-2.05031	0.138051	-4.20797	-3.02865	-3.31846	-2.21198			MRRF	-2.05031	0.138051	-5.14258	-3.108			MRRF	-0.815798	-2.04014			MRRF	-2.62624	2.42593	-0.575844	0.171717	-0.684541	0.330439			MRRF	-0.697143	-0.660635	-2.99131	-2.63756
	MRS2	-3.01774	1.17994	-0.511324	1.28248	1.00244	0.0507299			MRS2	-3.01774	1.17994	-0.674365	-0.139836			MRS2	-2.07984	0.766917			MRS2	-0.407426	0.961534	0.370341	0.633555	0.354301	-0.0331373			MRS2	-0.306344	0.250544	-0.0542155	-0.329
	MSRA	0.877143	2.19245	-1.42815	0.613949	-1.15086	-0.763404			MSRA	0.877143	2.19245	-1.64854	-0.00251889			MSRA	-0.843458	-0.998567			MSRA	-0.45181	1.11954	-0.719531	0.367361	-2.70191	1.22194			MSRA	-1.1583	-0.356285	-0.739116	0.30094
	MSRB2	-0.117	-0.229397	-0.260285	0.564695	-1.53741	1.04849			MSRB2	-0.117	-0.229397	-1.04147	0.0767056			MSRB2	-0.578818	0.171339			MSRB2	-0.503732	0.0622693	-0.739166	0.569423	-0.803535	0.425856			MSRB2	0.486781	-0.746659	0.338032	-0.673035
	MSRB3	0.0568976	-0.37535	0.996215	0.627986	-1.36969	1.95302			MSRB3	0.0568976	-0.37535	-0.00912346	-0.683508			MSRB3	-1.12526	0.234982			MSRB3	-0.467767	0.290031	0.546748	0.159947	0.981541	1.69962			MSRB3	0.535419	0.445817	1.61952	-0.183946
	MTCH1	-1.14233	1.86743	-2.22247	-0.355516	0.470721	2.04568			MTCH1	-1.14233	1.86743	2.23771	0.0377719			MTCH1	2.41587	-1.18852			MTCH1	0.623636	0.436647	-1.92164	-0.240458	-0.0814076	1.10874			MTCH1	1.25551	-0.709879	-0.366364	0.859435
	MTCH2	-6.58963	-2.56021	-3.29074	-2.08889	-1.90715	-3.83353			MTCH2	-6.58963	-2.56021	-1.55465	-2.72818			MTCH2	-2.85616	-2.96453			MTCH2	-0.350524	0.645657	-2.39417	-1.33814	-1.10981	-1.90566			MTCH2	-1.11638	-1.26115	-0.432208	-1.66965
	MTCP1	0.0719178	1.28808	1.62679	0.495552	-0.38692	0.304603			MTCP1	0.0719178	1.28808	-0.222086	-0.459227			MTCP1	-0.394219	-1.09699			MTCP1	-0.374508	-0.299162	0.605689	-0.11148	1.72371	0.157649			MTCP1	1.35586	-0.132113	0.726646	1.82778
	MTERF	0.577258	0.261612	0.869234	-0.842589	0.261675	0.652331			MTERF	0.577258	0.261612	-0.381598	-0.922407			MTERF	-1.7004	-0.704681			MTERF	-2.43825	-3.46017	0.682434	0.289033	-0.620316	-2.05014			MTERF	0.639687	0.795941	0.182767	-0.384149
	MTERFD1	-1.41396	0.584411	-4.65237	-1.08539	-4.81453	1.64758			MTERFD1	-1.41396	0.584411	-3.34922	-1.02922			MTERFD1	-1.1553	-4.3887			MTERFD1	-2.00239	-3.60054	0.521632	-0.133832	-2.30668	-2.74124			MTERFD1	-1.71058	-1.84339	-0.584406	-2.22834
	MTERFD2	-3.23066	-2.47359	-2.54197	-2.66009	-4.8249	-0.894372			MTERFD2	-3.23066	-2.47359	-3.36664	-5.50906			MTERFD2	-1.34926	-2.9437			MTERFD2	-2.16388	-3.31005	-0.731357	-0.560066	-1.23184	-2.15391			MTERFD2	-1.88263	-4.32482	-0.620756	-3.25274
	MTERFD3	0.91261	1.88889	-1.46346	-0.147335	1.18609	0.547017			MTERFD3	0.91261	1.88889	-0.303017	1.12991			MTERFD3	0.408927	0.75353			MTERFD3	0.139711	-0.129991	1.93924	-0.691705	-1.80388	0.782127			MTERFD3	-0.445204	-2.4805	-0.346098	-1.76218
	MTFMT	-1.90483	-1.90694	-2.21423	-2.60091	0.253577	-0.4908			MTFMT	-1.90483	-1.90694	-3.70113	-3.2658			MTFMT	-0.169591	-1.18114			MTFMT	-5.1232	-4.16092	-2.97696	-1.88656	-1.11986	-4.79635			MTFMT	-2.13528	-2.11287	0.43522	1.9663
	MTFP1	-0.712336	0.553614	0.278536	0.751538	-0.582565	-1.35677			MTFP1	-0.712336	0.553614	0.184738	-0.999783			MTFP1	0.0373833	-0.184316			MTFP1	0.359186	-1.13351	0.120839	1.65353	-0.515747	-0.571122			MTFP1	-0.575066	-0.677149	1.104	-0.828279
	MTFR1	-1.52728	-0.65499	0.105676	1.70069	-1.37149	0.657224			MTFR1	-1.52728	-0.65499	1.56244	-2.00732			MTFR1	-0.607116	-1.02678			MTFR1	-0.909414	0.51988	-1.48585	0.311812	-1.54083	-0.929693			MTFR1	0.353428	0.55859	0.466321	-0.7827
	MTFR1L	0.25441	-0.588249	0.738105	0.77777	0.280797	-0.179993			MTFR1L	0.25441	-0.588249	-0.240819	-0.510064			MTFR1L	0.376114	-0.930419			MTFR1L	0.951244	0.0154597	0.706308	0.420725	-0.826232	0.755122			MTFR1L	0.978733	0.468863	-0.0561595	-0.0794783
	MTG1	-4.60814	0.000770505	-6.35195	-3.43142	-6.59181	-1.02111			MTG1	-4.60814	0.000770505	-4.95065	0.146396			MTG1	0.199717	-2.76453			MTG1	-0.596299	-1.67102	-0.245179	-0.0230779	-1.7536	-1.3563			MTG1	-5.57295	-5.03789	-5.10498	-6.87306
	MTG2	-0.588566	-1.99781	-6.215	-2.32599	-2.6769	-0.609189			MTG2	-0.588566	-1.99781	-2.4224	0.851741			MTG2	1.05348	-1.87747			MTG2	-0.93879	0.792982	-0.303156	0.768988	-0.684521	2.14896			MTG2	-5.4771	-6.71119	-2.04988	-4.16312
	MTHFD1	-3.57014	-0.982003	-2.68282	-0.92566	0.539325	2.10267			MTHFD1	-3.57014	-0.982003	2.67968	0.440246			MTHFD1	0.091041	-2.48906			MTHFD1	-0.751879	1.51159	0.187519	0.525613	-0.660445	1.09101			MTHFD1	-3.08704	-6.84079	1.98743	1.52779
	MTHFD1L	-1.25338	-0.553155	-1.622	-0.72805	0.293741	-0.936824			MTHFD1L	-1.25338	-0.553155	0.18034	0.319844			MTHFD1L	0.03865	0.773254			MTHFD1L	1.40276	-0.612078	-0.845961	-1.05408	-0.989815	-1.7511			MTHFD1L	-2.1073	-0.925314	0.0382516	-1.35672
	MTHFD2	-2.34595	1.13464	-1.5559	-0.165938	0.472523	1.10205			MTHFD2	-2.34595	1.13464	-0.387895	1.07251			MTHFD2	-0.3423	-2.52267			MTHFD2	0.778815	-0.408791	1.61819	1.14505	-0.78201	0.158774			MTHFD2	-3.34301	-3.11275	-1.93285	-0.577736
	MTHFD2L	0.233261	1.50629	0.0530423	0.00322618	0.831928	1.38705			MTHFD2L	0.233261	1.50629	0.598879	-0.794363			MTHFD2L	0.671052	0.455296			MTHFD2L	0.172059	0.586655	-0.730837	0.248207	-0.217658	0.426617			MTHFD2L	1.05865	-0.767274	-0.811037	-0.465726
	MTHFR	0.879033	-0.128552	-1.45788	-0.512456	1.25571	-0.127443			MTHFR	0.879033	-0.128552	-1.14458	0.394288			MTHFR	0.835592	1.53443			MTHFR	1.45614	-0.370297	1.98054	-0.437312	1.22246	1.58977			MTHFR	-0.762566	0.0963628	-0.828207	0.159258
	MTHFS	0.0321205	-0.176118	-0.716807	0.312243	-0.31272	-1.07407			MTHFS	0.0321205	-0.176118	0.268115	0.652029			MTHFS	1.63243	-0.169739			MTHFS	1.3328	1.84685	-0.0613259	0.773992	0.941809	0.751026			MTHFS	0.328288	-1.38686	-0.173453	0.0407305
	MTIF2	-3.6386	-0.234478	-1.91101	-1.11787	-6.52761	-3.87519			MTIF2	-3.6386	-0.234478	-4.41038	-3.74411			MTIF2	-2.72188	-0.748679			MTIF2	-1.82434	-0.355678	-0.114833	0.215799	-1.38954	-2.6337			MTIF2	-1.99934	-3.26601	1.72625	-1.95803
	MTIF3	0.605899	-1.79206	-0.208689	-1.34692	0.381937	-0.636898			MTIF3	0.605899	-1.79206	-3.08485	-2.42367			MTIF3	-0.114842	0.436817			MTIF3	-1.41014	-6.08134	-1.54577	-2.04402	-1.02956	-4.63582			MTIF3	-1.25017	-1.64715	1.28115	1.13083
	MTO1	-1.57135	-2.72436	-0.445425	0.967695	1.2671	0.965135			MTO1	-1.57135	-2.72436	-3.35974	-1.10297			MTO1	-2.02388	-0.170164			MTO1	-3.81063	-6.13281	-2.93757	0.110188	-2.86874	-1.89773			MTO1	-0.3926	-0.47039	0.13262	-0.744844
	MTOR	-3.24248	-1.58234	-3.20964	-4.60793	-1.45548	-4.09073			MTOR	-3.24248	-1.58234	-2.95129	-3.56626			MTOR	-0.0989743	0.613273			MTOR	0.399122	1.09348	1.76277	-0.543472	0.45452	-1.0518			MTOR	-1.84722	-2.53862	-4.3713	1.5539
	MTPAP	-1.86525	0.534413	-2.60253	-0.869146	-2.60321	0.714028			MTPAP	-1.86525	0.534413	-2.14399	0.296726			MTPAP	1.23144	-1.91986			MTPAP	-0.209868	-0.706417	0.015741	-0.438163	-0.0388126	-0.16942			MTPAP	-6.55518	-5.14567	-1.18638	0.103464
	MTR	0.243493	1.98902	-2.76033	-2.10214	-1.09227	-1.525			MTR	0.243493	1.98902	-0.579179	-0.523923			MTR	1.70949	1.74686			MTR	0.245831	0.365662	-1.46974	0.107032	-0.283113	1.65315			MTR	-0.728896	-0.0340657	-0.183471	0.248005
	MTRF1	-1.29977	-1.59013	0.210151	-1.32016	-0.600288	-1.34642			MTRF1	-1.29977	-1.59013	1.03384	-0.217461			MTRF1	0.419369	-2.04932			MTRF1	-2.98978	-1.93528	1.04688	-0.854559	-2.80162	0.586335			MTRF1	-1.03375	-0.079507	0.63046	-0.274228
	MTRF1L	-8.78315	-3.09364	-0.534087	0.743228	-1.00616	1.17259			MTRF1L	-8.78315	-3.09364	-4.13407	-2.16253			MTRF1L	-0.500763	-3.99307			MTRF1L	-3.77336	-7.25565	-1.70087	-3.21533	-3.10953	-3.99461			MTRF1L	-1.80506	-0.224006	0.346429	0.0760481
	MTX1	-1.52176	-1.55155	0.345333	-1.23599	1.17805	-0.293422			MTX1	-1.52176	-1.55155	0.548731	-2.60817			MTX1	0.386847	-0.652769			MTX1	-1.77645	1.42675	0.43398	-0.52145	-0.219688	0.534886			MTX1	-0.496641	-0.893033	0.160761	0.0343988
	MTX2	-2.98996	-0.253866	-0.88495	-0.776188	-2.21878	-1.06789			MTX2	-2.98996	-0.253866	-3.63221	-4.03299			MTX2	1.31103	-3.67985			MTX2	-1.64592	-0.286592	0.0999996	1.39502	-3.07342	-1.97238			MTX2	1.41094	0.897619	0.212524	-0.707451
	MUL1	-1.12343	0.0622699	0.638799	0.300824	-1.15878	0.908526			MUL1	-1.12343	0.0622699	1.06868	-0.135863			MUL1	-0.176177	-0.831846			MUL1	0.281557	-0.172643	0.160384	-0.877084	0.884005	0.497696			MUL1	0.874323	1.00972	1.08434	0.635919
	MUT	-0.992145	0.470418	-0.648002	0.478499	-0.947762	0.359705			MUT	-0.992145	0.470418	-1.06346	-1.50227			MUT	-0.589078	-0.931737			MUT	-0.897592	-0.748898	-1.12489	-1.51208	-0.149978	1.75274			MUT	0.461043	-0.401437	0.303845	-0.218914
	MUTYH	1.82624	0.0156258	0.151437	0.587057	-1.30275	0.0621141			MUTYH	1.82624	0.0156258	-0.635614	0.0106879			MUTYH	0.835974	1.17314			MUTYH	0.0897192	0.21035	0.258973	1.56119	1.59228	0.934822			MUTYH	0.751345	-1.11586	-1.96063	1.30726
	MX2	-0.487031	-1.02178	-0.752651	0.341969	-0.328425	-0.537444			MX2	-0.487031	-1.02178	-0.0784275	0.416407			MX2	0.075415	0.0505056			MX2	0.605091	-1.07196	-0.0802191	-0.303625	0.128038	0.276883			MX2	-1.77151	-1.46498	-1.11199	-1.08252
	MYADM	0.29367	-0.0592317	-0.808362	-1.09711	-1.11049	0.866948			MYADM	0.29367	-0.0592317	-0.793018	-0.136722			MYADM	1.48169	1.04713			MYADM	-0.651309	1.78929	-0.877396	0.958134	-1.68325	-1.9064			MYADM	0.585919	-0.369212	0.623629	-0.0634573
	MYLPF	0.0107076	1.59353	-1.80046	-0.603198	-0.99703	-1.08243			MYLPF	0.0107076	1.59353	-1.59533	-0.75271			MYLPF	-0.524155	-1.41346			MYLPF	-0.0530531	1.72518	-1.63638	-0.288258	-1.53363	-0.20094			MYLPF	-0.0150049	-0.277114	0.50251	-0.181104
	MYO7A	-0.395556	-1.46403	-1.16584	-1.03535	-0.804863	-2.27774			MYO7A	-0.395556	-1.46403	1.2939	-0.931733			MYO7A	-0.121183	-1.39181			MYO7A	-0.957312	0.22642	-2.84552	-0.701281	0.621198	0.884147			MYO7A	1.1489	-1.61364	0.029104	-0.927447
	N4BP3	0.567684	1.88396	-1.80229	0.453556	1.54557	-0.858593			N4BP3	0.567684	1.88396	0.998622	-2.3701			N4BP3	0.765148	1.00188			N4BP3	-0.820487	2.55252	0.323267	0.338805	-0.65703	-2.10149			N4BP3	0.184504	0.967823	-0.382263	-0.241064
	N6AMT1	3.86717	0.0774611	2.23821	1.50016	2.33212	1.15882			N6AMT1	3.86717	0.0774611	1.07308	-0.312608			N6AMT1	0.0069229	-0.314507			N6AMT1	0.201078	-0.195705	1.56735	-1.68096	0.809501	-1.05982			N6AMT1	-5.79111	-3.239	-5.85012	-2.36868
	NAAA	1.09303	-1.42377	-0.0766709	0.339235	1.82508	-0.284329			NAAA	1.09303	-1.42377	-2.84511	0.0266415			NAAA	-0.115984	1.37223			NAAA	-0.950765	-0.62128	1.03097	-0.28583	-1.24238	-1.27854			NAAA	0.874336	-1.2467	-0.38847	0.463791
	NADK2	1.69723	4.19682	-1.14244	-0.273062	-0.977096	-0.534726			NADK2	1.69723	4.19682	0.475715	-2.51615			NADK2	1.49981	1.19974			NADK2	1.01394	-0.373995	-0.618403	1.11777	0.280821	-1.2268			NADK2	-2.93197	-5.31706	-3.75119	0.0371032
	NAE1	-0.960849	3.36259	-4.76696	0.29263	-0.597537	-2.47848			NAE1	-0.960849	3.36259	1.12151	-3.20326			NAE1	0.160991	-0.934767			NAE1	0.218844	1.04286	-0.935991	0.663277	0.660097	-0.482288			NAE1	-0.347669	-4.33465	-0.207629	-1.66488
	NAGA	0.235638	0.182012	0.167794	-1.87112	0.0734064	-0.55655			NAGA	0.235638	0.182012	-0.837722	-1.06926			NAGA	-0.52325	-1.35405			NAGA	0.948528	0.0945371	0.117927	0.408807	1.10374	1.86723			NAGA	-0.814248	0.284696	2.56383	0.194259
	NAGLU	-1.0002	0.59108	-0.950732	0.381159	1.38634	-1.54559			NAGLU	-1.0002	0.59108	0.427627	0.854134			NAGLU	1.11925	-0.641026			NAGLU	-0.599706	-0.491318	-0.891816	-0.314338	0.269779	-1.02031			NAGLU	0.251969	-0.776772	1.41566	-0.38614
	NAGPA	0.855933	0.216423	0.882511	1.30878	0.456776	-0.0231065			NAGPA	0.855933	0.216423	0.93705	-0.226777			NAGPA	-3.28953	0.701525			NAGPA	-0.407294	0.127977	-1.05202	1.34219	-0.340665	1.81494			NAGPA	0.999462	0.353457	0.194243	-0.4953
	NAGS	0.591172	0.600402	2.1882	1.68423	-1.01988	0.170128			NAGS	0.591172	0.600402	-1.17108	0.77912			NAGS	1.08224	1.41459			NAGS	1.75684	0.54808	-1.15416	0.776491	2.00031	-1.64835			NAGS	1.18667	-0.166407	-2.1832	-1.39472
	NANOS1	2.32556	-1.06916	-2.69217	2.24002	0.387782	-1.705			NANOS1	2.32556	-1.06916	-3.75789	2.98175			NANOS1	1.49759	0.576839			NANOS1	1.54228	-0.911904	0.181375	0.581217	0.722042	-3.63436			NANOS1	2.00145	0.685893	1.28707	0.209448
	NAPA	-0.246654	2.65413	1.12134	-1.70599	0.65476	3.51795			NAPA	-0.246654	2.65413	-0.951476	1.67048			NAPA	-1.00281	-1.41965			NAPA	-1.18835	-0.212095	-0.125166	1.27838	-0.371865	1.35254			NAPA	-5.51781	-1.79483	-1.87665	-3.32976
	NAPG	-0.915743	-1.12254	0.89812	1.4784	-0.780506	0.201556			NAPG	-0.915743	-1.12254	-0.303231	1.22692			NAPG	-2.19663	-0.989441			NAPG	-0.22717	-2.9469	0.65837	1.23239	-1.00846	0.0384645			NAPG	-0.0621104	0.122345	-0.0787181	1.64432
	NAPSA	-0.0635412	-0.123681	-0.0934942	-1.35071	-1.63987	1.67312			NAPSA	-0.0635412	-0.123681	0.496059	-0.290487			NAPSA	0.479034	0.422916			NAPSA	1.21005	-0.331	0.0675387	0.211609	-1.36731	-1.33538			NAPSA	0.528514	2.15765	-0.899775	-1.221
	NARS2	-3.04246	-0.538994	0.749709	-4.46049	-3.60605	-4.62528			NARS2	-3.04246	-0.538994	-5.79088	-4.86813			NARS2	1.8416	-0.360423			NARS2	-3.69467	-0.203999	-3.08698	-1.94611	-1.54898	-0.498435			NARS2	-1.57147	-1.65415	-3.52039	-2.03011
	NBR1	-0.918919	1.80594	1.83991	0.373132	0.208625	-0.461803			NBR1	-0.918919	1.80594	-1.22448	-1.53577			NBR1	-0.951198	-1.24397			NBR1	-1.41413	-0.211242	0.382697	-0.5539	-1.53143	-0.00121018			NBR1	-0.389136	-0.288806	0.619119	-0.204127
	NCEH1	-3.58381	1.06413	-1.48122	-1.62891	-1.80759	-1.70485			NCEH1	-3.58381	1.06413	-0.186228	-0.850055			NCEH1	0.0057904	-1.60819			NCEH1	-2.2095	-0.553601	-0.857197	0.480987	-0.763222	0.522561			NCEH1	-0.759652	-1.13321	0.400492	-0.0589525
	NCK1	-0.779894	0.0102599	-0.546192	0.140336	-0.142807	0.735276			NCK1	-0.779894	0.0102599	0.150419	0.123381			NCK1	0.901573	1.25391			NCK1	-0.117857	0.228425	-0.592234	-0.250648	0.601809	0.433481			NCK1	-0.351361	2.71211	0.427157	1.74514
	NCOA4	0.0117136	-0.435326	-0.226742	-0.736304	-1.72573	-1.46849			NCOA4	0.0117136	-0.435326	-3.11006	-0.193763			NCOA4	-0.374975	1.3336			NCOA4	1.02312	0.442995	-0.467645	-0.491086	0.166913	0.457647			NCOA4	-1.10767	-0.0506533	0.455139	0.732432
	NCOA5	-1.03621	-0.730394	-0.155843	-1.10365	-1.43528	-1.67909			NCOA5	-1.03621	-0.730394	-0.236191	-0.659862			NCOA5	0.139815	-0.470684			NCOA5	0.0354134	0.642557	0.180112	0.355344	-0.672688	0.184536			NCOA5	0.231281	0.778358	0.585959	-0.682678
	NCSTN	0.774662	0.637361	1.31959	2.99861	-0.123292	1.56108			NCSTN	0.774662	0.637361	-1.36336	1.86283			NCSTN	0.0489086	1.24835			NCSTN	0.148273	1.9114	-1.07899	-2.28766	-0.920987	0.271111			NCSTN	-0.079032	1.74076	1.41012	1.33326
	NDUFA1	-9.91822	-9.42369	0.167849	0.0877183	-0.0687534	0.0128598			NDUFA1	-9.91822	-9.42369	-2.11047	0.541122			NDUFA1	0.507973	-1.64745			NDUFA1	-6.06272	-1.69729	-2.22951	-2.49058	-1.7644	-4.22611			NDUFA1	-0.173234	1.00762	-2.22397	3.8193
	NDUFA10	-7.92515	-8.62194	0.512859	-1.52032	0.210874	0.323261			NDUFA10	-7.92515	-8.62194	-2.42541	-1.08169			NDUFA10	1.32981	0.208409			NDUFA10	-3.72008	-1.37002	0.150979	-3.99495	-4.20266	-2.38479			NDUFA10	-1.83646	-0.704297	1.62124	0.173358
	NDUFA11	-6.48429	-6.4415	0.787021	1.39219	0.692662	0.220895			NDUFA11	-6.48429	-6.4415	-1.54336	-0.727558			NDUFA11	-3.20753	-2.15149			NDUFA11	-7.42376	-4.6022	-2.59768	-1.3233	-2.8578	-3.78825			NDUFA11	-0.690466	0.195606	1.04902	-0.126596
	NDUFA12	0.235731	1.35048	1.18941	0.715107	1.08067	-1.27931			NDUFA12	0.235731	1.35048	-0.624795	-1.30435			NDUFA12	-0.0720824	1.44561			NDUFA12	-0.493537	-1.67803	-1.63218	-1.7154	-0.6276	-0.0323884			NDUFA12	-1.82982	-1.67823	-1.04255	0.711148
	NDUFA13	-9.21191	-8.77953	1.08792	1.29841	0.740781	-1.93895			NDUFA13	-9.21191	-8.77953	-2.07513	-3.37913			NDUFA13	0.228424	-0.658409			NDUFA13	-4.55429	-2.01825	0.372327	-1.74777	-2.0633	-3.24588			NDUFA13	-0.889452	-0.333699	0.0704315	0.978326
	NDUFA2	-13.6632	-13.8403	0.837189	2.24318	2.53981	3.75096			NDUFA2	-13.6632	-13.8403	-1.92246	-1.80419			NDUFA2	0.313526	-1.6472			NDUFA2	-5.29669	-6.39943	-4.42212	-3.60499	-0.615747	-4.15901			NDUFA2	-2.03141	-1.45927	-0.188196	-1.05691
	NDUFA3	-3.71773	-2.73684	-0.447894	-0.00372818	0.191446	2.02898			NDUFA3	-3.71773	-2.73684	-2.16078	-0.266261			NDUFA3	-1.4216	-3.33955			NDUFA3	-3.56836	-3.30177	-3.54837	-3.0683	-1.73519	-2.89405			NDUFA3	-0.684464	1.56171	-0.892508	0.567314
	NDUFA4	1.91499	-1.57959	-3.12683	0.0491496	0.293563	-3.42899			NDUFA4	1.91499	-1.57959	-0.689391	-1.67613			NDUFA4	0.424181	-1.82864			NDUFA4	-1.07924	-5.36555	-1.98217	-2.42603	0.0521121	0.419205			NDUFA4	-1.18013	-1.00466	2.07199	0.421656
	NDUFA5	-2.41561	-3.46375	-0.775465	1.80465	0.489044	0.870643			NDUFA5	-2.41561	-3.46375	-2.88754	-3.21015			NDUFA5	3.41724	0.882348			NDUFA5	-2.24752	-4.81685	1.5738	-2.52991	-3.10667	-0.993872			NDUFA5	-0.407788	-1.11828	1.53252	1.72163
	NDUFA6	-5.25671	-2.12835	0.00787512	-2.69833	0.508368	-2.98482			NDUFA6	-5.25671	-2.12835	-0.632271	-0.258882			NDUFA6	-1.54902	-1.26865			NDUFA6	-3.04335	-2.18704	-1.86746	-1.78422	0.0436957	-1.77712			NDUFA6	1.09046	-1.01005	-0.37359	0.181625
	NDUFA7	-1.49983	0.182856	-1.32756	1.45395	-1.10371	0.157779			NDUFA7	-1.49983	0.182856	0.814938	0.990721			NDUFA7	0.835586	0.734068			NDUFA7	0.728597	-1.8164	1.62425	-0.596471	-0.752538	0.662566			NDUFA7	-0.344954	0.918352	-0.122652	-2.46895
	NDUFA8	-9.10152	-8.17552	0.688421	-0.993018	2.27689	3.12957			NDUFA8	-9.10152	-8.17552	-3.44214	0.422147			NDUFA8	0.0637142	-0.135965			NDUFA8	-3.60869	-4.03831	-2.48534	-1.48137	-1.25071	-1.49781			NDUFA8	-1.23634	1.15099	-0.446517	-0.383659
	NDUFA9	-9.65765	-6.11272	-2.02687	-0.143383	1.19916	-1.27654			NDUFA9	-9.65765	-6.11272	-2.2152	-1.05064			NDUFA9	-2.2571	1.08479			NDUFA9	-4.9091	-2.98804	-3.62418	-3.89716	-0.464422	-3.20701			NDUFA9	-1.692	-0.725597	1.00695	0.509104
	NDUFAB1	0.463871	-0.331502	-0.338246	2.08572	-0.810848	-0.825652			NDUFAB1	0.463871	-0.331502	0.414291	0.128688			NDUFAB1	-3.05984	-1.90637			NDUFAB1	0.537242	-0.372764	1.39159	-3.15028	0.45354	-1.55265			NDUFAB1	-2.1398	1.22886	-0.196225	1.50562
	NDUFAF1	-13.2837	-9.63266	2.02595	-0.341591	1.97816	-0.463805			NDUFAF1	-13.2837	-9.63266	-3.01769	-2.02071			NDUFAF1	-2.59702	1.38763			NDUFAF1	-3.93084	-4.47698	0.159846	-2.10287	-2.50616	-4.51958			NDUFAF1	-2.47111	0.252982	0.888418	1.67629
	NDUFAF2	1.1351	-2.93443	0.380474	0.316253	1.07597	-2.58586			NDUFAF2	1.1351	-2.93443	-0.623882	-0.393165			NDUFAF2	-0.783811	-0.298231			NDUFAF2	0.0980093	-0.896448	0.944215	0.030354	-0.587144	1.77324			NDUFAF2	0.478307	-0.678986	0.0930418	0.761677
	NDUFAF3	-10.7845	-10.2957	1.67902	-3.04499	0.78246	1.91459			NDUFAF3	-10.7845	-10.2957	1.03672	-2.5073			NDUFAF3	-0.239321	1.99639			NDUFAF3	-3.80891	-5.37284	-0.263269	-4.63316	-1.95758	-3.53154			NDUFAF3	-2.50951	-0.154108	-0.119795	-1.47883
	NDUFAF4	-3.79606	-5.2962	-0.963905	-0.441574	-1.20217	1.02825			NDUFAF4	-3.79606	-5.2962	-1.56239	-1.05015			NDUFAF4	1.89023	-1.22349			NDUFAF4	-3.65896	-0.0167364	0.264027	-0.109519	-0.967552	-2.61835			NDUFAF4	1.16017	0.275699	1.35793	-1.26766
	NDUFAF5	-6.6817	-9.5134	0.65384	0.00488983	0.367206	-0.0939673			NDUFAF5	-6.6817	-9.5134	-1.81879	0.13076			NDUFAF5	-0.230115	-0.179092			NDUFAF5	-3.62402	-4.70748	-4.07836	-2.26718	-3.61897	-4.00941			NDUFAF5	-1.47871	0.732925	-1.05342	1.26972
	NDUFAF6	0.267165	-4.06991	-0.933483	1.4716	0.640857	0.259347			NDUFAF6	0.267165	-4.06991	-0.318222	0.0941435			NDUFAF6	-0.933601	-0.89653			NDUFAF6	-2.65429	-4.78921	-0.693919	-1.70961	-0.280163	-2.93246			NDUFAF6	-0.0331625	0.989489	0.305823	0.273041
	NDUFAF7	-4.4747	-9.86369	0.474088	0.267011	1.45971	-0.588166			NDUFAF7	-4.4747	-9.86369	-1.2752	-1.57449			NDUFAF7	1.26239	-0.302564			NDUFAF7	-5.9938	-5.07639	-3.54097	-2.4624	1.16929	-3.97618			NDUFAF7	-2.71654	1.52237	-1.11408	-3.10898
	NDUFB1	-2.87213	-1.81456	1.36441	-0.794468	0.606972	0.369796			NDUFB1	-2.87213	-1.81456	-1.32764	0.69672			NDUFB1	-1.35638	-1.02941			NDUFB1	-0.191067	-2.05134	-0.565708	-0.675643	1.32534	-3.03332			NDUFB1	-1.11643	0.253142	-1.12656	0.0266931
	NDUFB10	-6.6769	-7.94401	5.5117	0.122957	0.498653	-0.258835			NDUFB10	-6.6769	-7.94401	1.28025	-0.816701			NDUFB10	-3.55728	-0.0664867			NDUFB10	-3.97429	-1.9877	-1.58462	-1.59629	-2.03609	-4.06434			NDUFB10	0.914475	-2.31919	-0.21901	-2.15696
	NDUFB11	-7.12541	-4.92482	0.81528	-0.756299	0.316904	-0.831258			NDUFB11	-7.12541	-4.92482	0.15285	-1.274			NDUFB11	0.169308	0.14907			NDUFB11	-4.30164	-2.23087	-1.40174	-2.036	-0.146717	-3.29168			NDUFB11	0.968058	2.84756	0.482719	0.784263
	NDUFB2	-10.0157	-4.35839	2.16313	0.0964652	0.696166	1.31529			NDUFB2	-10.0157	-4.35839	-1.33918	-2.73364			NDUFB2	0.0986565	-0.476437			NDUFB2	-2.26036	-4.06673	-1.41344	-1.81477	-0.785175	-4.98316			NDUFB2	0.883416	-0.199041	0.498653	-2.39218
	NDUFB3	-4.49235	-9.03667	1.45184	1.22167	1.13545	2.21674			NDUFB3	-4.49235	-9.03667	0.832632	-0.973365			NDUFB3	-1.08416	-1.36191			NDUFB3	-4.08082	-3.02027	-0.251197	-0.978893	-2.23869	-4.04155			NDUFB3	-1.38778	-3.19874	-0.0236961	-3.17185
	NDUFB4	-7.59729	-3.95633	-0.999937	-1.03601	0.284045	0.886038			NDUFB4	-7.59729	-3.95633	-1.29456	-3.13793			NDUFB4	-0.201107	-1.18104			NDUFB4	-4.21685	-2.22369	-1.57345	-3.42129	-1.98667	-1.99366			NDUFB4	2.11554	-0.14752	-1.12007	2.0351
	NDUFB5	-9.25249	-7.93737	0.426374	1.3498	-0.385292	1.41843			NDUFB5	-9.25249	-7.93737	-0.402831	0.65721			NDUFB5	-2.44832	-0.462377			NDUFB5	-3.6426	-2.83068	1.03399	-0.912846	-1.52563	-4.04859			NDUFB5	-0.64053	-0.62956	-3.35476	-0.590271
	NDUFB6	-3.70684	-6.18073	-0.367105	1.20646	3.11725	3.47306			NDUFB6	-3.70684	-6.18073	-2.47712	-1.69395			NDUFB6	1.79305	-1.6155			NDUFB6	-3.55485	-5.05305	-5.87744	-3.67035	-0.715614	-3.303			NDUFB6	0.289069	0.994737	-1.68677	-0.247997
	NDUFB7	-1.11694	-5.93884	3.19802	0.271406	1.99424	-0.165668			NDUFB7	-1.11694	-5.93884	0.38727	1.57964			NDUFB7	2.08999	-1.30716			NDUFB7	-3.76018	-2.28927	-2.49448	-1.18	-1.50916	0.2997			NDUFB7	-0.319349	-1.26302	0.0451566	0.374799
	NDUFB8	-5.89028	-5.28575	-0.374256	-0.220738	-0.23272	0.646025			NDUFB8	-5.89028	-5.28575	-1.17359	1.72938			NDUFB8	-1.08958	-2.41089			NDUFB8	-4.61018	-4.3179	-0.749336	-3.36278	-3.16623	-4.59853			NDUFB8	1.23612	0.871791	0.662811	-0.981542
	NDUFB9	-6.07153	-10.723	0.294898	-0.183911	1.86341	-3.76647			NDUFB9	-6.07153	-10.723	-1.45825	0.119763			NDUFB9	0.411162	0.689658			NDUFB9	-4.39622	-4.91933	-1.57428	-2.70916	0.554432	-2.76578			NDUFB9	-1.05101	-1.22829	0.678936	0.900106
	NDUFC1	-1.93788	-2.8981	0.429674	-0.0989578	-0.7597	2.45095			NDUFC1	-1.93788	-2.8981	0.636362	-0.834631			NDUFC1	1.40425	-0.714547			NDUFC1	-4.72858	-4.85182	-0.121073	-0.452985	-3.36242	-2.93792			NDUFC1	-0.71612	-1.11942	-1.26956	-0.961438
	NDUFC2	-7.58575	-7.89211	-0.032171	-0.0956568	1.48923	1.11636			NDUFC2	-7.58575	-7.89211	-2.50095	-2.52747			NDUFC2	1.39397	0.202819			NDUFC2	-3.68603	-3.29047	-4.76987	-3.92277	-2.2922	-3.22527			NDUFC2	-0.784489	-0.684383	1.0418	-0.492791
	NDUFS1	-8.45426	-13.05	-0.682203	-0.211946	0.594654	-1.4902			NDUFS1	-8.45426	-13.05	-1.79623	-1.76452			NDUFS1	3.08405	0.133144			NDUFS1	-2.77987	-5.23919	-4.55285	-3.95729	-3.77483	-3.7967			NDUFS1	1.43619	-0.728413	-0.68222	0.778248
	NDUFS2	-7.395	-8.04899	0.43374	-1.62497	1.43638	-1.50445			NDUFS2	-7.395	-8.04899	-2.0486	-0.43673			NDUFS2	0.0633853	-0.256049			NDUFS2	-5.66485	-3.15984	-4.62799	-3.46558	-1.48409	-5.65402			NDUFS2	0.566179	-1.76183	0.515817	1.99169
	NDUFS3	-7.0116	-5.41551	1.03517	1.80637	0.620135	-2.50956			NDUFS3	-7.0116	-5.41551	-1.66	-0.0365548			NDUFS3	-0.180338	0.669239			NDUFS3	-2.20492	-2.05236	-0.72581	-0.404987	-1.47633	-1.92972			NDUFS3	-1.62531	0.416947	-1.22815	-0.509023
	NDUFS4	1.05182	-0.839776	-0.158063	0.557739	1.11577	0.556259			NDUFS4	1.05182	-0.839776	-0.545532	-0.54043			NDUFS4	0.419012	-0.650115			NDUFS4	-0.319145	0.394896	0.307645	-0.172625	-0.063209	2.89803			NDUFS4	-0.0560927	0.0319632	-0.170664	-0.569418
	NDUFS5	-7.69424	-8.70558	1.51666	-2.63808	0.337708	2.01634			NDUFS5	-7.69424	-8.70558	-1.09441	-1.54939			NDUFS5	-0.688346	0.670792			NDUFS5	-2.31279	-3.92459	-3.10854	-0.128684	-2.71372	-6.22978			NDUFS5	1.54801	-1.08765	-3.3339	-0.575045
	NDUFS6	-2.73978	-0.149676	-1.36434	-1.23336	-0.45421	1.42085			NDUFS6	-2.73978	-0.149676	0.667666	1.4101			NDUFS6	-0.0466395	0.022247			NDUFS6	-1.23645	0.787758	-1.38562	-0.559517	0.0328482	-1.97499			NDUFS6	0.22464	-1.02208	0.449515	-0.190915
	NDUFS7	-8.70157	-9.07819	0.152607	1.26957	1.35015	3.20077			NDUFS7	-8.70157	-9.07819	-1.28457	-1.5125			NDUFS7	0.79191	-1.77045			NDUFS7	-4.70123	-3.5759	-3.51795	-4.49379	-2.1683	-2.73408			NDUFS7	0.853901	-0.609672	-0.182001	2.43766
	NDUFS8	-7.27741	-6.7696	0.0819367	-0.927011	-0.179523	-0.250962			NDUFS8	-7.27741	-6.7696	0.434429	-2.86664			NDUFS8	-0.148986	-0.930131			NDUFS8	-5.05273	-5.16092	-1.54067	-2.85564	-1.08883	-3.08257			NDUFS8	1.23135	-1.09314	-0.867333	0.0981775
	NDUFV1	-13.09	-12.6382	0.830286	0.74906	1.27701	-1.84862			NDUFV1	-13.09	-12.6382	-1.56622	0.394127			NDUFV1	3.29626	-0.917661			NDUFV1	-4.38964	-4.26287	-0.947217	-2.19321	0.765091	-4.94888			NDUFV1	-1.55427	1.22507	0.213858	-1.64952
	NDUFV2	-7.81694	-8.66881	1.45159	0.684397	1.14599	0.0321665			NDUFV2	-7.81694	-8.66881	-0.401654	-0.480551			NDUFV2	-0.380362	-1.55726			NDUFV2	-3.16828	-1.33482	-0.703327	-3.82361	-0.0810947	-2.83186			NDUFV2	-0.539467	0.876555	-0.808149	-0.677835
	NDUFV3	-0.331586	0.729339	-0.664502	-1.19473	-0.0407414	1.75623			NDUFV3	-0.331586	0.729339	-1.30989	-0.336303			NDUFV3	-0.38261	-0.132172			NDUFV3	-1.55167	-0.576257	-1.25763	1.11089	0.386546	1.15982			NDUFV3	0.415414	0.307214	0.580164	-0.407615
	NEU1	-1.27176	0.773268	-0.877236	0.700371	-0.0770035	-1.20825			NEU1	-1.27176	0.773268	-0.539227	0.119506			NEU1	0.966514	-0.520634			NEU1	-0.480211	0.254292	-0.886972	1.05226	0.441723	-0.714219			NEU1	-0.466019	1.12119	0.345798	0.494356
	NEU4	0.0271039	0.759328	-1.03109	0.620668	-0.110756	0.836325			NEU4	0.0271039	0.759328	1.73626	0.465518			NEU4	2.09184	-0.226089			NEU4	-0.912983	-0.795402	-0.583037	0.197909	0.19158	-0.527017			NEU4	0.583409	0.352398	0.73481	0.304365
	NEURL1B	-0.532146	0.072212	-2.02056	-0.558685	-0.111154	1.1817			NEURL1B	-0.532146	0.072212	-3.51707	1.96747			NEURL1B	-0.0609809	0.685706			NEURL1B	-1.32959	3.35808	0.891188	4.51048	1.54926	0.801005			NEURL1B	-0.494382	0.480337	0.8664	0.333269
	NFRKB	-0.753019	0.15402	1.35515	-3.4102	3.14206	-0.965806			NFRKB	-0.753019	0.15402	-0.218585	1.07024			NFRKB	1.82073	0.538981			NFRKB	-0.609401	2.28344	0.77284	0.47687	0.41322	-0.870068			NFRKB	0.336644	-0.183024	0.0745392	-1.02757
	NFS1	-0.56093	0.168826	1.14259	0.0957103	0.79297	2.99045			NFS1	-0.56093	0.168826	-0.590753	-0.742616			NFS1	-1.1728	-0.0976724			NFS1	-0.370105	0.280591	0.125256	0.453025	0.834781	0.337586			NFS1	-2.1687	-3.7016	2.87419	4.26297
	NFU1	-2.92755	-4.38327	-1.61978	0.183505	4.59003	1.34171			NFU1	-2.92755	-4.38327	-3.52568	0.209148			NFU1	1.50716	-0.54347			NFU1	-1.49526	-5.27185	-2.77218	-1.58261	-0.0844212	-2.9167			NFU1	0.731584	-0.860618	0.435641	-0.22789
	NGRN	1.63673	-3.30564	-2.98629	-3.21228	-2.43437	-0.764833			NGRN	1.63673	-3.30564	-2.46914	-0.92562			NGRN	0.628832	-2.79476			NGRN	0.428589	-3.28458	-1.07693	-3.39593	0.0596516	-2.22437			NGRN	-0.18929	-2.79245	-1.12619	-1.06062
	NIF3L1	-1.53482	-0.46575	-0.448001	-0.891767	0.241206	-0.872358			NIF3L1	-1.53482	-0.46575	1.04562	-0.770305			NIF3L1	0.160072	-1.92429			NIF3L1	0.626338	0.0976032	0.358629	0.373528	-0.331064	1.45656			NIF3L1	-0.297558	0.653588	-0.828609	-0.681294
	NIPSNAP1	1.39233	-0.486492	1.3581	-0.244795	-0.365538	-1.23135			NIPSNAP1	1.39233	-0.486492	0.42385	-0.879047			NIPSNAP1	-0.484678	-0.820407			NIPSNAP1	1.88664	-1.13147	-0.168586	0.973236	1.05859	-0.0112526			NIPSNAP1	0.790984	-2.36705	-1.27691	0.723537
	NIPSNAP3A	-0.236429	1.96826	2.81775	-0.896326	-0.811963	-1.42609			NIPSNAP3A	-0.236429	1.96826	0.0311327	0.863486			NIPSNAP3A	-0.821522	0.48196			NIPSNAP3A	0.192239	0.921357	1.11968	-1.10147	-0.0792891	0.349376			NIPSNAP3A	1.76636	-0.318935	-0.788834	-0.695975
	NIPSNAP3B	0.351352	-1.45549	0.552943	-1.47333	-0.0256099	-0.566715			NIPSNAP3B	0.351352	-1.45549	-0.278018	-0.250416			NIPSNAP3B	1.08925	-0.165617			NIPSNAP3B	0.224316	0.174617	0.93301	-0.689495	-1.19274	-0.665106			NIPSNAP3B	0.917434	-0.0874649	1.67094	-0.292922
	NIT1	-0.169757	-1.15728	-1.10507	-0.250339	-0.344773	-0.848489			NIT1	-0.169757	-1.15728	-1.70841	-1.25397			NIT1	0.763191	0.929491			NIT1	-0.319507	-0.625039	-1.16974	-1.59805	-1.14654	0.276432			NIT1	0.544278	-1.1206	-0.405041	0.936958
	NIT2	0.772863	-0.450126	-1.40346	-1.24974	1.60122	0.0207527			NIT2	0.772863	-0.450126	-0.469641	-0.128399			NIT2	-1.3211	0.171091			NIT2	0.254011	1.00254	1.27563	-1.41304	-0.0322075	0.318287			NIT2	-1.48848	0.0754831	-1.65796	2.27258
	NLN	-0.330344	0.429582	1.21317	0.507768	-0.313297	0.283225			NLN	-0.330344	0.429582	1.39338	0.233598			NLN	-0.24263	-0.63558			NLN	-0.728196	0.160017	0.657926	-0.982121	-0.619682	-1.18571			NLN	0.377285	-1.80937	-0.694415	-0.4677
	NLRX1	0.422789	0.0217485	-0.13996	0.222264	0.0279257	-0.218416			NLRX1	0.422789	0.0217485	-0.430905	0.706919			NLRX1	-1.08235	2.08958			NLRX1	0.183851	0.234251	-0.506904	-0.619823	0.629269	-1.54232			NLRX1	-0.672992	-0.419186	-0.254896	0.015597
	NME3	-0.572547	-1.47982	-0.163501	0.206028	-0.0275045	2.1823			NME3	-0.572547	-1.47982	-1.52556	0.57033			NME3	-1.12008	-1.20596			NME3	0.137357	-2.25263	-2.29211	0.926828	-1.00987	0.749299			NME3	-0.112257	-1.83853	1.02874	-1.05655
	NME4	1.56453	0.289062	-0.572782	0.558388	-2.56509	1.39292			NME4	1.56453	0.289062	0.829022	1.00503			NME4	-0.127914	0.648206			NME4	-0.951199	0.722792	1.2865	0.556148	-0.274573	-1.34378			NME4	0.271764	0.0395676	-0.779341	-0.601141
	NME6	0.00273931	-1.11975	-0.0296136	-2.558	2.9675	-0.383045			NME6	0.00273931	-1.11975	1.43747	-2.04933			NME6	0.0269869	-0.0657237			NME6	2.80446	1.52419	-0.622331	-2.19819	1.16104	-0.330098			NME6	2.68482	0.595113	0.49446	-0.451451
	NMNAT3	1.51057	-0.417353	-1.81498	-0.345487	-0.481826	0.640467			NMNAT3	1.51057	-0.417353	-0.672441	-0.11363			NMNAT3	1.25155	-0.953083			NMNAT3	-1.57235	0.498403	-1.53176	-1.24282	-0.154886	-0.435073			NMNAT3	-0.0365267	0.360245	0.179419	-1.04455
	NNT	-0.167174	-1.24521	1.34849	-0.656567	-0.220773	0.997906			NNT	-0.167174	-1.24521	-0.523839	1.25097			NNT	1.32533	-0.638635			NNT	-2.77891	-0.366374	-0.106166	1.05628	0.928807	0.502211			NNT	-0.927403	-2.9402	-1.14833	3.11023
	NOA1	-2.43332	-7.09713	-3.05004	-3.52561	-4.25498	-3.26894			NOA1	-2.43332	-7.09713	-4.93403	-4.63097			NOA1	-0.225855	-2.43596			NOA1	-3.90618	-5.84745	-3.51653	-0.801563	-1.90889	-2.92722			NOA1	0.0437182	-2.49954	-2.78371	0.739897
	NOM1	2.71483	0.516419	3.49029	1.95969	0.853783	1.70507			NOM1	2.71483	0.516419	-0.258589	1.23956			NOM1	-4.06069	-1.29238			NOM1	1.40954	-0.622886	-0.199917	0.972424	-0.409719	0.461788			NOM1	-1.06069	-0.279736	-1.78483	-1.15007
	NO_CURRENT_10	0.248312	0.45651	-0.578516	0.276421	-0.984362	-0.844961			NO_CURRENT_10	0.248312	0.45651	-0.769104	-0.233801			NO_CURRENT_10	-1.44914	5.63545			NO_CURRENT_10	-1.15959	-0.536591	1.33075	0.957658	-0.788182	2.37679			NO_CURRENT_10	-1.46182	2.31785	-0.11346	-1.0944
	NO_CURRENT_100	0.725368	-0.435214	-0.675698	2.3574	-1.10774	-1.52479			NO_CURRENT_100	0.725368	-0.435214	-0.664365	-3.8884			NO_CURRENT_100	-1.03337	-4.23164			NO_CURRENT_100	-0.605755	-0.902978	1.46962	0.781195	-0.563354	0.487496			NO_CURRENT_100	-1.56265	4.88567	1.3387	1.69247
	NO_CURRENT_101	-1.47969	1.03061	-0.242185	-4.25623	-2.39858	0.627976			NO_CURRENT_101	-1.47969	1.03061	3.83578	2.45627			NO_CURRENT_101	1.9749	-3.30015			NO_CURRENT_101	0.882737	0.215317	0.463708	-0.432255	1.20455	-2.85648			NO_CURRENT_101	0.500195	1.06196	0.408547	-0.293309
	NO_CURRENT_102	-5.73519	0.79048	-2.49313	-0.571816	4.85723	-0.432665			NO_CURRENT_102	-5.73519	0.79048	-0.149593	0.972189			NO_CURRENT_102	-3.66134	5.05073			NO_CURRENT_102	0.799824	0.30317	-0.878145	-0.677536	0.831335	-1.18898			NO_CURRENT_102	-0.675781	-0.383028	-1.29147	0.607786
	NO_CURRENT_107	2.87743	0.748154	0.377324	-0.101129	-2.2905	-1.45794			NO_CURRENT_107	2.87743	0.748154	-4.61253	-0.359487			NO_CURRENT_107	-0.592468	-2.49493			NO_CURRENT_107	-0.777886	-0.595209	-2.55052	1.31843	1.11544	0.360525			NO_CURRENT_107	-3.16052	1.66994	-1.04963	0.436367
	NO_CURRENT_108	1.12977	-1.32032	0.984936	2.18775	-0.0972227	-3.11639			NO_CURRENT_108	1.12977	-1.32032	0.285252	-2.52094			NO_CURRENT_108	-0.562888	-0.856433			NO_CURRENT_108	-1.09584	1.83246	-0.188851	-0.237161	-1.15647	-0.446903			NO_CURRENT_108	1.72885	-0.694458	1.30984	-0.88411
	NO_CURRENT_109	0.255324	-0.171294	-2.01599	-0.68439	-2.13248	3.25233			NO_CURRENT_109	0.255324	-0.171294	-0.315595	-3.04469			NO_CURRENT_109	0.806032	-1.32248			NO_CURRENT_109	-0.59566	2.42174	-1.49913	1.11868	-0.178214	3.40231			NO_CURRENT_109	3.36816	1.15989	-0.980812	3.00845
	NO_CURRENT_11	-0.243611	1.50624	-3.16212	0.177497	1.40012	0.332885			NO_CURRENT_11	-0.243611	1.50624	1.39009	-1.01786			NO_CURRENT_11	1.02097	-0.775508			NO_CURRENT_11	1.44959	1.40738	-2.30211	1.06277	0.438536	-0.0173349			NO_CURRENT_11	-1.09966	-0.820098	-1.59099	-0.267057
	NO_CURRENT_110	0.232234	0.389482	-3.09039	-0.492086	-3.46064	2.12854			NO_CURRENT_110	0.232234	0.389482	-2.71401	-1.37039			NO_CURRENT_110	-1.77035	-1.47347			NO_CURRENT_110	-1.38859	1.15646	0.100881	-0.6511	-1.29399	1.64269			NO_CURRENT_110	-0.718106	2.23805	-0.981569	-1.31749
	NO_CURRENT_111	-2.96466	0.37874	0.916873	-1.53681	6.63514	-1.38167			NO_CURRENT_111	-2.96466	0.37874	1.20804	0.144996			NO_CURRENT_111	-2.81577	-3.15498			NO_CURRENT_111	-2.21345	-3.82796	-1.57391	-1.33268	-0.106068	-0.419334			NO_CURRENT_111	1.3226	-0.649631	-0.322102	0.792984
	NO_CURRENT_113	-2.11089	-0.0351549	0.89954	-0.822672	-1.02058	-0.435048			NO_CURRENT_113	-2.11089	-0.0351549	-3.17259	-2.59179			NO_CURRENT_113	-0.892693	3.70929			NO_CURRENT_113	0.767376	-2.2426	2.68113	-0.483835	-0.48273	-1.76709			NO_CURRENT_113	0.523532	3.21868	-1.71132	2.04817
	NO_CURRENT_115	1.08124	-0.416813	-0.223029	1.38604	-5.26153	0.0605696			NO_CURRENT_115	1.08124	-0.416813	0.919946	-0.877817			NO_CURRENT_115	-0.18009	0.24186			NO_CURRENT_115	0.179744	-2.36262	-0.896874	-0.459309	2.01062	-3.03898			NO_CURRENT_115	5.16889	3.15356	0.723779	-0.895345
	NO_CURRENT_119	2.52955	-1.13625	-4.38735	2.37472	7.2224	-2.9995			NO_CURRENT_119	2.52955	-1.13625	-2.90664	1.82452			NO_CURRENT_119	-0.0546277	-1.90305			NO_CURRENT_119	1.16123	0.370446	2.22927	-1.6587	3.75406	2.29873			NO_CURRENT_119	-1.33808	-0.50735	3.07443	-0.73412
	NO_CURRENT_122	-1.60147	-0.619181	0.131152	-0.456665	-0.746564	-1.03898			NO_CURRENT_122	-1.60147	-0.619181	-1.01788	-0.958605			NO_CURRENT_122	2.39078	-1.75692			NO_CURRENT_122	-1.49494	0.687365	0.877363	-1.11271	-1.24483	1.23779			NO_CURRENT_122	-0.297198	7.25543	-0.97915	2.3474
	NO_CURRENT_123	-2.5091	0.282659	-0.843562	1.27414	0.419099	-4.32974			NO_CURRENT_123	-2.5091	0.282659	1.52227	4.24826			NO_CURRENT_123	-1.20597	-1.14263			NO_CURRENT_123	-1.55252	0.964021	0.263425	1.4559	2.58651	3.29967			NO_CURRENT_123	0.538657	-1.21873	-0.89024	1.04842
[truncated: 1,156 more rows]

## Sheet: Raw-counts
sgRNA	gene	A375 GM low Rep1 (Fig 2)	A375 GM high Rep1 (Fig 2)	A375 GM low Rep2 (Fig 2)	A375 GM high Rep2 (Fig 2)	A375 Pier-Succ low Rep1 (Fig 2)	A375 Pier-Succ high Rep1 (Fig 2)	A375 Pier-Succ low Rep2 (Fig 2)	A375 Pier-Succ high Rep2 (Fig 2)	A375 Anti-AscTMPD low Rep1 (Fig 2)	A375 Anti-AscTMPD high Rep1 (Fig 2)	A375 Anti-AscTMPD low Rep2 (Fig 2)	A375 Anti-AscTMPD high Rep2 (Fig 2)	A375 ATP low Rep1 (Fig 2)	A375 ATP high Rep1 (Fig 2)	A375 ATP low Rep2 (Fig 2)	A375 ATP high Rep2 (Fig 2)	A375 Anti-D-lac low Rep1 (Fig 3)	A375 Anti-D-lac high Rep 1 (Fig 3)	A375 Anti-AscTMPD low Rep3 (Fig 3)	A375 Anti-AscTMPD high Rep3 (Fig 3)	A375 GM low Rep3 (Fig 4)	A375 GM high Rep3 (Fig 4)	A375 GM low Rep4 (Fig 4)	A375 GM high Rep4 (Fig 4)	A375 GM tBid low Rep1 (Fig 4)	A375 GM tBid high Rep1 (Fig 4)	A375 GM tBid low Rep2 (Fig 4)	A375 GM tBid high Rep2 (Fig 4)	A375 GM ADP tBid low Rep1 (Fig 4)	A375 GM ADP tBid high Rep1 (Fig 4)	A375 GM ADP tBid low Rep2 (Fig 4)	A375 GM ADP tBid high Rep2 (Fig 4)	K562 Pier-Succ low Rep1 (Ext Data Fig 2)	K562 Pier-Succ high Rep1 (Ext Data Fig 2)	K562 Pier-Succ low Rep2 (Ext Data Fig 2)	K562 Pier-Succ high Rep2 (Ext Data Fig 2)	K562 Pier-G3P low Rep1 (Ext Data Fig 2)	K562 Pier-G3P high Rep1 (Ext Data Fig 2)	K562 Pier-G3P low Rep2 (Ext Data Fig 2)	K562 Pier-G3P high Rep2 (Ext Data Fig 2)
[truncated: 15,271 more rows]

[truncated: 1 more sheets: MitoPathways CHOS PVs]
