# Supplementary material for: PMF-seq: a highly scalable screening strategy for linking genetics to mitochondrial bioenergetics
Source: Nat Metab. 2024 Feb 27;6(4):687–96. doi: 10.1038/s42255-024-00994-0 (PMC11052718; doi:10.1038/s42255-024-00994-0)
Supplement: Supplementary file 4 — Numerical data for Fig. 1. [file 42255_2024_994_MOESM4_ESM.xlsx]

## Sheet: Fig1b
	Left panel					Middle panel					Right panel
	10 mM glutmate/10 mM malate					10 mM succinate					10 mM ascorbate / 0.1 mM TMPD
time (min)	Mean	Stdev	n		time (min)	Mean	Stdev	n		time (min)	Mean	Stdev	n
0.8	70.2	23.9	12		0.8	46.1	16.2	12		0.8	76.7	11	23
4.2	65.9	33.3	12		4.2	51.6	19.1	12		4.2	88.9	12.9	23
7.7	62.9	28.7	12		7.7	38.1	18.4	12		7.7	83	11.7	23
11.2	115.5	44.6	12		11.2	173.6	18.9	12		11.2	17.1	9.7	23
14.7	119	43.3	12		14.7	187.1	19.6	12		14.6	19.7	5.4	23
18.1	119.4	41.8	12		18.1	192.2	19.9	12		18.1	20.7	5.3	23
21.6	120	40.6	12		21.6	195.8	20.5	12		21.6	81.6	14.9	23
25.1	119.6	39.4	12		25.1	196.8	21.2	12		25	77.1	11.4	23
28.5	119.2	39.2	12		28.5	197.2	21.1	12		28.5	78	10.7	23
32.1	35.2	9.5	12		32.1	57.1	9.4	12		31.9	77.8	10.7	23
35.5	37.9	9.4	12		35.5	62.3	9.1	12		35.3	81	11.3	23
39	41.1	9.7	12		39	70.6	10	12		38.8	82.2	11.4	23
42.5	43.2	10.5	12		42.5	78.5	11.1	12		42.3	79.7	10.5	23
45.9	46.8	11.1	12		45.9	87.2	11.2	12		45.8	79.3	9.8	23
49.4	47.2	11.4	12		49.4	93	11.7	12		49.2	81.4	11	23
52.9	64.3	18.4	12		52.9	116.6	13.9	12		52.7	34.9	6.1	23
56.4	78.8	24.2	12		56.4	137.5	15.3	12		56.2	34.2	5.9	23
59.9	85.7	24.3	12		59.9	142.9	15.1	12		59.6	34.3	6	23
63.3	85.6	21.9	12		63.3	142.2	15.4	12
66.8	84.7	18.8	12		66.8	141.4	16.4	12
70.3	80.7	17.1	12		70.3	141	17.1	12
73.8	11.8	5.2	12		73.8	12.3	5.1	12
77.3	11.2	4.6	12		77.3	11.4	3.7	12
80.7	11.6	5.2	12		80.7	12.2	3.6	12

## Sheet: Fig1c
Left panel			Middle panel			Right panel
10 mM glutmate/10 mM malate			10 mM succinate			10 mM ascorbate / 0.1 mM TMPD
time (s)	TMRM (A.U.)		time (s)	TMRM (A.U.)		time (s)	TMRM (A.U.)
1	13.264		1	620.407		1	844.181
2	13.285		2	621.497		2	839.776
3	13.266		3	622.612		3	834.529
4	13.1587		4	622.076		4	828.34
5	13.3423		5	620.918		5	825.147
6	13.3077		6	619.167		6	821.081
7	13.2397		7	619.007		7	816.716
8	13.1067		8	619.227		8	811.689
9	13.1273		9	619.184		9	808.589
10	12.88		10	618.09		10	806.799
11	13.508		11	616.905		11	804.498
12	13.8643		12	616.585		12	801.716
13	14.3143		13	616.407		13	799.698
14	13.9637		14	616.812		14	797.385
15	13.6387		15	616.152		15	794.92
16	13.4513		16	615.04		16	792.627
17	22.2373		17	614.148		17	791.233
18	336.32		18	613.284		18	790.035
19	665.223		19	612.771		19	788.366
20	985.168		20	612.249		20	787.428
21	897.055		21	611.748		21	787.063
22	812.074		22	611.927		22	786.385
23	729.853		23	611.84		23	784.845
24	753.327		24	611.373		24	782.83
25	757.302		25	610.994		25	780.567
26	756.262		26	609.962		26	779.671
27	751.76		27	609.095		27	778.594
28	746.297		28	608.882		28	777.899
29	741.542		29	608.711		29	778.005
30	735.932		30	608.569		30	776.052
31	732.098		31	607.573		31	775.071
32	727.916		32	607.221		32	773.129
33	722.692		33	606.589		33	772.331
34	718.072		34	605.017		34	772.068
35	713.43		35	604.02		35	771.299
36	712.023		36	603.103		36	772.144
37	709.294		37	603.459		37	770.093
38	706.708		38	602.309		38	768.552
39	702.938		39	601.6		39	766.719
40	700.163		40	601.925		40	767.014
41	697.687		41	602.816		41	766.461
42	695.465		42	603.854		42	767.038
43	693.331		43	602.73		43	766.937
44	692.098		44	602.077		44	766.659
45	689.702		45	600.928		45	765.657
46	687.444		46	600.354		46	764.407
47	685.441		47	600.385		47	762.932
48	683.89		48	600.553		48	762.091
49	682.875		49	600.721		49	762.466
50	682.212		50	600.725		50	763.416
51	682.058		51	600.862		51	763.845
52	680.826		52	600.253		52	762.399
53	679.036		53	598.776		53	760.972
54	677.371		54	598.061		54	760.353
55	676.874		55	598.444		55	760.538
56	676.503		56	598.824		56	760.903
57	675.889		57	598.702		57	759.189
58	675.772		58	597.319		58	758.865
59	675.195		59	596.662		59	758.115
60	674.579		60	596.415		60	759.316
61	672.866		61	597.146		61	759.028
62	670.985		62	597.006		62	759.356
63	669.522		63	596.853		63	757.985
64	668.298		64	595.009		64	758.272
65	668.086		65	595.904		65	757.986
66	667.43		66	594.774		66	757.331
67	667.863		67	597.287		67	757.454
68	667.66		68	594.294		68	756.791
69	667.56		69	611.815		69	757.172
70	666.568		70	630.49		70	754.908
71	666.609		71	651.453		71	754.418
72	667.645		72	653.989		72	753.383
73	667.058		73	651.625		73	753.492
74	664.68		74	649.846		74	753.255
75	663.707		75	646.338		75	754.28
76	664.445		76	643.29		76	754.846
77	665.586		77	640.226		77	753.949
78	664.747		78	636.328		78	753.081
79	663.596		79	631.836		79	752.618
80	664.074		80	626.975		80	752.878
81	664.582		81	621.66		81	753.472
82	664.343		82	615.226		82	753.682
83	663.811		83	607.818		83	754.339
84	662.941		84	601.736		84	735.038
85	663.014		85	598.618		85	671.481
86	663.671		86	595.676		86	611.468
87	664.328		87	592.527		87	575.67
88	665.562		88	588.968		88	584.136
89	665.907		89	585.43		89	587.902
90	666.618		90	580.521		90	586.87
91	665.682		91	575.059		91	584.649
92	664.905		92	570.755		92	584.213
93	664.554		93	566.97		93	583.204
94	664.63		94	562.036		94	584.632
95	664.823		95	556.944		95	585.415
96	666.053		96	552.651		96	587.684
97	668.135		97	548.088		97	588.323
98	669.447		98	545.014		98	589.611
99	670.192		99	541.966		99	589.093
100	669.158		100	539.252		100	589.23
101	668.75		101	534.628		101	588.121
102	668.379		102	530.43		102	587.993
103	667.079		103	527.703		103	587.386
104	662.209		104	525.406		104	586.756
105	653.538		105	522.372		105	586.642
106	643.228		106	519.533		106	587.711
107	630.992		107	517.417		107	589.408
108	617.099		108	515.628		108	589.866
109	603.944		109	513.14		109	589.731
110	594.039		110	510.203		110	589.897
111	586.271		111	507.31		111	589.862
112	578.285		112	504.187		112	589.281
113	569.476		113	501.058		113	589.018
114	560.493		114	498.357		114	589.842
115	554.135		115	495.9		115	590.078
116	548.905		116	493.659		116	589.751
117	544.506		117	492.181		117	589.208
118	538.221		118	490.493		118	588.883
119	531.256		119	488.083		119	589.501
120	525.051		120	486.846		120	590.163
121	517.798		121	485.931		121	592.048
122	510.731		122	485.85		122	592.042
123	503.98		123	484.012		123	591.865
124	498.393		124	482.921		124	592.469
125	494.755		125	480.37		125	591.904
126	490.755		126	478.375		126	591.886
127	487.458		127	476.262		127	590.367
128	482.599		128	475.294		128	590.438
129	478.341		129	473.875		129	590.621
130	474.777		130	472.237		130	590.484
131	472.247		131	470.384		131	591.206
132	468.368		132	469.234		132	591.566
133	464.157		133	468.003		133	591.598
134	459.597		134	466.955		134	590.766
135	455.953		135	465.531		135	590.467
136	452.877		136	464.324		136	590.332
137	450.196		137	463.622		137	590.918
138	447.811		138	463.342		138	591.299
139	446.281		139	463.101		139	591.33
140	444.709		140	462.799		140	591.331
141	443.133		141	461.846		141	591.705
142	441.366		142	460.294		142	592.418
143	439.143		143	458.375		143	592.4
144	436.799		144	456.595		144	591.343
145	433.418		145	456.198		145	590.505
146	430.291		146	456.131		146	590.455
147	427.238		147	456.872		147	591.073
148	426.207		148	457.404		148	591.302
149	426.277		149	457.327		149	591.319
150	426.552		150	455.935		150	591.069
151	425.539		151	454.299		151	591.343
152	423.044		152	453.765		152	590.789
153	421.21		153	453.236		153	590.368
154	417.494		154	452.387		154	589.726
155	414.907		155	451.252		155	590.127
156	412.4		156	450.745		156	590.225
157	411.09		157	450.913		157	591.504
158	409.888		158	450.67		158	592.903
159	408.628		159	450.167		159	593.025
160	407.878		160	448.82		160	593.295
161	408.907		161	448.452		161	593.206
162	410.643		162	447.189		162	593.501
163	412.391		163	446.889		163	593.151
164	412.164		164	446.196		164	593.469
165	411.409		165	446.863		165	594.744
166	410.104		166	446.901		166	595.726
167	407.927		167	446.306		167	595.545
168	404.581		168	445.474		168	593.682
169	402.392		169	445.023		169	591.205
170	401.349		170	445.075		170	589.513
171	399.938		171	445.108		171	588.961
172	398.42		172	444.772		172	588.242
173	398.287		173	444.574		173	586.813
174	399.242		174	444.749		174	585.8
175	399.409		175	444.425		175	585.754
176	398.105		176	443.501		176	586.055
177	396.267		177	443.092		177	586.115
178	395.757		178	443.027		178	585.909
179	396.45		179	442.517		179	585.882
180	396.52		180	442.131		180	586.473
181	396.132		181	441.793		181	587.481
182	394.213		182	442.094		182	588.031
183	394.088		183	441.659		183	587.97
184	393.824		184	441.44		184	587.23
185	393.287		185	442.033		185	589.18
186	392.202		186	442.695		186	591.408
187	390.23		187	443.508		187	593.03
188	388.562		188	442.541		188	591.362
189	387.958		189	442.116		189	592.053
190	387.611		190	441.623		190	592.197
191	388.45		191	442.052		191	593.561
192	388.316		192	441.806		192	592.775
193	389.514		193	442.638		193	592.519
194	389.468		194	438.017		194	591.95
195	388.752		195	434.487		195	593.564
196	387.333		196	432.373		196	585.282
197	386.561		197	446.992		197	575.222
198	386.238		198	478.92		198	566.308
199	385.867		199	526.256		199	570.885
200	385.151		200	577.274		200	578.61
201	385.252		201	620.718		201	583.117
202	385.927		202	653.777		202	585.496
203	386.775		203	678.326		203	586.936
204	387.671		204	695.491		204	587.979
205	387.948		205	706.339		205	587.929
206	387.269		206	713.403		206	586.981
207	385.52		207	718.007		207	586.445
208	383.757		208	721.299		208	587.308
209	383.29		209	723.528		209	588.537
210	382.101		210	725.818		210	589.119
211	382.148		211	727.703		211	588.813
212	381.393		212	727.916		212	588.886
213	383.294		213	727.054		213	588.21
214	384.632		214	726.498		214	588.468
215	384.966		215	726.891		215	588.48
216	384.603		216	727.327		216	588.872
217	384.256		217	727.266		217	588.412
218	383.91		218	727.112		218	588.405
219	383.691		219	727.279		219	589.397
220	383.299		220	727.49		220	591.029
221	383.408		221	727.321		221	592.44
222	382.637		222	727.845		222	592.666
223	381.42		223	727.117		223	591.689
224	381.205		224	726.533		224	590.704
225	380.989		225	724.33		225	591.213
226	383.912		226	724.934		226	592.05
227	387.648		227	725.489		227	592.257
228	390.268		228	726.457		228	591.411
229	389.155		229	726.737		229	591.215
230	390.194		230	726.432		230	591.009
231	395.729		231	725.746		231	591.055
232	526.889		232	724.767		232	591.195
233	573.484		233	724.366		233	591.351
234	614.969		234	724.565		234	590.868
235	647.348		235	724.801		235	589.856
236	671.849		236	725.041		236	590.307
237	689.92		237	725.265		237	592.553
238	703.628		238	725.217		238	594.446
239	714.547		239	724.825		239	594.781
240	723.104		240	724.366		240	592.886
241	731.31		241	723.915		241	591.407
242	737.126		242	724.117		242	590.572
243	741.407		243	723.916		243	591.602
244	743.083		244	723.839		244	591.15
245	745.736		245	723.258		245	590.001
246	747.827		246	724.196		246	589.252
247	749.022		247	724.743		247	589.945
248	749.02		248	724.871		248	591.246
249	749.316		249	723.601		249	591.092
250	750.68		250	723.689		250	591.082
251	752.534		251	724.851		251	591.182
252	754.481		252	724.658		252	591.949
253	756.084		253	724.637		253	592.276
254	757.107		254	724.593		254	592.022
255	757.193		255	725.278		255	591.772
256	757.995		256	724.485		256	592.329
257	758.596		257	723.791		257	592.767
258	758.795		258	724.2		258	593
259	758.097		259	724.828		259	592.289
260	757.825		260	724.248		260	592.284
261	757.294		261	724.368		261	592.346
262	758.191		262	724.907		262	592.707
263	757.8		263	725.558		263	593.011
264	759.463		264	724.729		264	592.954
265	759.879		265	723.159		265	592.789
266	761.326		266	722.841		266	592.536
267	761.048		267	723.359		267	592.215
268	760.974		268	724.024		268	591.69
269	761.31		269	724.78		269	590.632
270	761.74		270	725.336		270	589.989
271	760.454		271	726.09		271	590.684
272	760.1		272	725.316		272	591.92
273	760.086		273	724.717		273	592.989
274	761.248		274	723.711		274	593.623
275	760.943		275	716.676		275	593.863
276	761.349		276	703.833		276	593.567
277	762.283		277	693.08		277	594.093
278	763.703		278	688.876		278	593.964
279	763.726		279	690.729		279	594.199
280	762.489		280	691.492		280	592.702
281	760.886		281	692.129		281	593.029
282	759.923		282	691.995		282	593.829
283	760.618		283	691.504		283	596.45
284	762.181		284	690.534		284	598.605
285	763.343		285	692.215		285	600.419
286	763.533		286	692.96		286	601.431
287	762.808		287	693.869		287	603.297
288	761.716		288	693.098		288	604.757
289	761.994		289	692.291		289	605.83
290	761.29		290	692.111		290	606.288
291	761.89		291	691.094		291	608.766
292	761.05		292	691.577		292	611.952
293	761.466		293	691.841		293	614.193
294	761.421		294	691.885		294	615.337
295	760.817		295	691.865		295	616.025
296	760.786		296	692.268		296	616.799
297	760.275		297	692.731		297	617.363
298	759.464		298	692.225		298	617.401
299	759.131		299	691.829		299	617.437
300	758.907		300	692.62		300	617.465
301	760.519		301	693.947		301	617.054
302	761.12		302	694.215		302	617.271
303	761.089		303	692.986		303	617.314
304	760.342		304	692.054		304	618.356
305	758.986		305	692.192		305	617.521
306	759.156		306	692.108		306	618.209
307	760.345		307	692.019		307	618.382
308	762.511		308	692.34		308	619.083
309	763.47		309	689.692		309	617.144
310	762.28		310	687.071
311	760.75		311	683.273
312	759.677		312	684.333
313	759.302		313	686.252
314	759.804		314	689.215
315	760.87		315	692.064
316	762.391		316	694.121
317	762.675		317	695.663
318	762.512		318	697.055
			319	697.864
			320	697.851
			321	697.263
			322	697.517
			323	698.043
			324	698.991
			325	699.486
			326	699.981
			327	701.085
			328	702.217
			329	702.469
			330	701.659
			331	701.094
			332	701.988
			333	702.208
			334	701.617
			335	700.449
			336	699.157
			337	700.478
			338	701.952
			339	704.495
			340	704.319
			341	704.423
			342	703.095
			343	703.723
			344	702.985
			345	703.65
			346	702.972
			347	704.196
			348	701.05
			349	696.886
			350	692.254
			351	691.499
			352	691.061
			353	690.39
			354	689.684
			355	689.863
			356	690.203
			357	690.752
			358	690.907
			359	690.913
			360	691.458
			361	692.218
			362	693.354
			363	693.557
			364	693.974
			365	694.339
			366	695.228
			367	695.477
			368	695.328
			369	694.007
			370	693.381
			371	694.419
			372	696.102
			373	697.009
			374	695.495
			375	695.224
			376	695.352
			377	696.911
			378	697.163
			379	696.509
			380	695.266
			381	694.341
			382	694.662
			383	694.978
			384	695.114
			385	694.911
			386	695.176
			387	695.382
			388	695.458
			389	695.176

## Sheet: Fig1d
Left panel				Middle panel			Right panel
Baseline	G/M	G/M+CCCP		Pier	Pier+Succ		Anti	Anti+Asc/TMPD
TMRM: PE-A	TMRM: PE-A	TMRM: PE-A		TMRM: PE-A	TMRM: PE-A		TMRM: PE-A	TMRM: PE-A
50290.6	47706.7	13951.7		40037.3	55147.6		26355.5	29665.9
41883.4	70125.4	11424.5		28322.4	28032.7		28472.2	3444.75
64683.8	53079.4	16568.9		21640.8	25224.8		10843.9	15166.6
38482.5	49550.8	21935.6		21487	64314.6		45580.7	24954.7
52937.6	41804.6	15450.4		25067.5	43154.2		8744.55	33654.1
49178	63349.9	14630.5		31750.3	62487.2		11860.4	29868.1
96774.6	71872.1	25181.4		27334.1	105088		25352.9	26551.1
39608.9	54048.7	15682.6		6871.49	24145.6		4454.44	26467.4
28503.3	51873.7	22887.7		23657.8	26944		11214.4	18069.2
38089.4	81438.1	28460.4		12088.7	58514.4		22623.4	42150.6
28051.9	50605.6	16172.1		26122.4	30092.4		21785.2	38841.7
57574.8	51161	26526.3		25842.9	26875.8		14359.3	38418.6
23013.3	110905	16559.6		37156.1	65658.4		34920.9	15211.1
23321.2	62023.5	16215.1		34034.4	16513.7		8847.95	42922
42452	96527.6	17784.9		12990.9	30460.3		31011.8	24560
93946.4	73920.1	33629.9		16411.9	51850.2		22895.3	24569.3
51396.8	80257.7	21979.6		30035.6	14656.5		20863.4	25394.1
41687.3	50038.4	19717		8780.59	37657.4		27552.4	32922.8
17437.1	75654.4	17352.6		18663	18992.6		23519.5	43456.4
53184.9	87772	14332.5		24100.3	57410.3		25791	40631.3
39577.8	57961	17483.2		8699.38	30720.5		20373.7	36451.2
20903.7	53794.5	8882.9		17662.3	12643.1		41566.9	13787.1
51740.5	40846.6	8387.59		11366.3	19782.2		16919.2	46629.8
32177.2	63473.4	10996.1		23808.4	41076.8		35256.7	9874.15
48887.3	48163	19916.1		29630.7	48340.4		44840.9	29040.5
27298.8	34139	35964.2		21467.6	24460.9		6133.77	24582.7
36222.3	27503.6	17246.5		35094.2	20300.7		23680.1	28869.7
47360.6	54759	32524.4		17532.6	64622.8		22194.4	25251.9
89273.2	51771	11330.3		9364.18	24705.3		35001.7	27057.3
65181.1	50929.9	15669.7		12623.1	53965.7		19356.9	38492.7
46737.3	41909.9	21594.8		33297.7	63285.7		38374.7	47464.8
64391.8	47456.7	8124.54		29775.2	40928.4		36728.1	34866.3
31830.6	55618.8	17188.3		25042	68842		22453.5	29872.3
33346.8	77097.9	30925.6		24683.8	30273.8		28717.5	31569.5
40855.8	64698.8	20568.2		25913.8	19456.7		28171.8	18853
16423.3	35784.3	18145.7		14195.1	68906.8		20431.7	19717.6
30950.8	67067.7	9323.66		33431.8	15025.6		25116.5	31094.5
38524.1	28673.9	16545.8		22901.9	28167.1		13925	15775.8
25722.9	55256.3	32467.3		29443.8	27505.8		7889.07	38133
32946.8	62079.5	12144.3		25117.6	32135.8		19829.9	35792.9
76463.6	53473.7	7212.85		17171.1	118414		26297.5	25904.6
62007.7	61391.6	8467.25		13337.3	56884.9		14477	18092.6
31175.5	53599.5	14505.1		21818.5	35743.8		28774.6	43430.6
42806.5	56170.9	16459.1		22251.2	66126.4		42158.3	24103.4
57826.6	71753.1	10010.2		1064.34	25705.2		22098.1	24524
59486.3	47994.5	14147.1		27735.5	23737.1		31899.7	9996.58
45960.4	36354.9	16634.3		12998.8	19520.7		30678.2	9717.54
29737.2	33943.9	22206.5		29835.2	1207.78		24860.5	36351.6
51708.4	66051.3	19145		41921.7	499.185		30171	44980.2
47011.3	70616.9	12214.4		57713.1	40137.5		9126.46	25733.3
47421.1	40669.1	11746.1		10785.4	64942.8		19582.1	36769.1
58565.1	44120.6	13478.2		33570.6	21647.3		9353.82	68269
27572.6	42537.9	13170.4		47442.2	35343.2		32247.4	20246.7
54621	48155.1	23656.1		21642.1	40237.8		22248.3	17529.4
30676	77448.8	16229.4		28126.6	13384.4		7635.34	24145.3
45641.6	34063.7	9279.88		24407.3	934.932		31559.6	11089.8
38560.2	39365.8	22571		20389.2	33255.7		19242.5	21914.9
35980.2	54789.7	28490.4		33529.7	18307.9		9675.52	23134.5
46770.8	50676	12609.1		43665.5	31854.7		25248	30078.2
35156.3	44149.1	13418.4		19817.7	21863.8		22102.6	42065.9
32081.5	49378.9	18280.3		37002.2	11919.1		23710.2	30645.3
34778.2	44015.2	24550.3		28451.8	74960.1		19923.1	26120.1
72344.3	50254.1	20442.7		24118.3	59457.3		17004.1	33003.7
31599.3	53759.9	19663.8		26733.6	14569.4		14628.4	24615.1
23984	32169.6	15390.1		9187.7	256077		9916.44	24048.7
33800.7	41585.3	30581.2		19078.2	44018.7		14535	21239.5
26980.6	57387.4	49654.9		14912	40982.4		26564.9	32838.9
49696	49605.4	12378.1		13369.8	68259.2		20742.1	18501
22764.3	90873	26395.7		20618.2	79088.8		24284.7	21896.9
26042.1	55789.8	15261.3		46273.2	86868.1		13255.5	20209.4
22650.1	46981.7	12727		21269.5	2108.57		23540.6	13930.4
48990.5	38644.9	32758.1		29475.1	31421.6		21989	33549.9
46661.1	24903.6	15221.4		25834.3	38058.6		25256.9	19915.6
34652.2	41853	11126.1		28634.4	63958.4		4453.17	17379.2
34855.7	59690.1	10219.5		20052.7	21990.1		1035.44	37765
49124.6	36261.6	20312.3		19136.9	36107.9		15026.4	46002.8
25848.6	86556.6	14103		17978.1	40512.3		15064.2	20082.8
75476.9	64594.7	14350.5		24038.6	45659.5		30887	34464.3
43715.3	68181.9	13827.9		36022.6	31370		10319.8	21393.1
32968.9	48008.6	28529		35214.9	22555.6		19709.6	26653.5
64439.3	51093.4	12655.3		14585.1	33213		36537	5939.83
24660.7	47226.6	20536.1		15102.7	33060.8		32715.4	27651.2
26126.7	43428	23354.1		35556.5	29838.2		23204.9	37367
32202.1	55003.3	19518		9315.45	34823.3		18705.8	27067.3
42671.1	72656.4	17670.2		37802	12658.2		12458	34798.4
20701.2	37453.3	20195.6		22551.8	28549		19949.9	9370.79
68091	60863.1	12781.4		5832.4	64658.6		16723.2	22438.3
47299.7	47466.1	11459.3		34564.3	19051.7		19048.1	30762.5
39714.1	34391.9	15731.1		30129.2	36485.3		20012.5	9986.98
36428.9	33484.3	21968.1		16055.3	21317.5		21192.8	28468.6
69622.9	71583.1	24861.6		19874.8	28048.9		20146.8	35334.4
58978.5	46616.4	20014.8		47993.5	24647.9		14708	18361
22538.8	37816.7	12006.3		16533.1	59390.9		30744.8	24415.8
50203.8	72977.9	33479.8		17474.8	65213.8		11297.9	3623.87
25915.5	41466.2	12365.5		32349.8	95017.4		22553.1	19948.2
43250.6	63601.1	16891.9		48971.1	8665.04		13154	27217.8
41962.9	39625.1	12347		52255.3	17125.7		4843.44	26587.7
25730.7	45526.6	17001.1		9707.68	41749.1		17613.3	37480.4
25746	47858.5	16465.6		22877.7	28054.3		24565.9	41962.3
24184.4	62115.7	20485.6		26197.9	9793.84		15057.7	19089.9
24172.2	33528.2	23465.1		24742.6	51988		23884.7	38433.6
29674.4	31956.7	15877.6		24372.5	35156.8		19041.4	15858.4
44932.6	67318.1	29777.5		28234	38614.8		19798	38185
40704.1	48895.2	15136.3		42058	43775.6		11000.8	27761.4
20765.7	28148.1	16197.8		31193.1	13909.8		13277.7	53861.3
23889.6	70166.5	23380.2		39504	31896.8		37228.5	29800.3
23959	46907.4	11773.8		12403.5	33226.6		25456.6	20675.8
33114.4	33050.3	20558.5		30583.2	26766.8		11984	25260.4
36843	50581.7	14724.3		18970.5	12634.4		25075	14202.7
62934.7	38563.8	14749.5		5585.82	57220.8		22798.8	26541.8
19246	42590.8	20657.7		25132	28674.7		26994.1	16133.4
101672	25077.9	27042		15044	25449.9		21718.4	22820
34273.2	68535.3	13797.4		33249.3	49593.7		26337.7	3721.91
39274.1	49774.4	13716.4		32826.3	30710.8		25117.8	20709.5
37169.3	41137.6	13953.9		21241.1	34375		29651.1	24368.5
57771.5	37257.9	11383.2		34045.2	28057.7		22858.1	30478.8
41805.4	42195.3	14421.9		14508.9	27027.1		25779.3	15819.6
41020.5	44761.4	9485.79		18346	27582.1		27115.9	27069.7
26987.2	55479.4	28316.6		11195.2	15105.9		19028.4	35263.6
28804.1	76203.3	15924.7		2048.93	81561.3		21152.3	59166.8
62667.3	54165.1	15460.7		14442.1	5373.62		19848.6	22436.8
43337.3	67204.6	22190		11530.5	58454		23799.3	24634.4
32174	74988.4	39258		43030.3	33445.1		22657.7	5912.42
54743.8	44601.5	16738.7		41812.5	1051.19		22286.8	33709.9
72536.7	34696.9	23563.2		44671.5	33183.3		40206.7	28594.2
38108.5	54292	17971.5		35445.8	69812.4		23731.2	29897.3
30561.6	57444.5	29586.5		45662.9	755.133		14661.5	22249.3
52277.8	71567.8	12517.8		4079.02	37420.4		17011.2	21205
48152.6	51751	32527.9		3736.78	1054.45		24171.4	25350.6
37775.7	41371.4	16758.2		24002.3	10322.1		23532.3	10381
28607	59726.2	23360.3		25370.2	28835.4		43262.8	28065.2
40833.8	42559.2	13133.7		23590	72717.2		25855.4	16522.9
21576.9	83742.7	20671.2		1218.35	31686.3		27345.9	21159.2
43154.4	51244.8	29243.9		15628.3	22617.5		10604.3	20455.9
34229.2	38977.7	25660.2		17692.8	32202.6		19774.3	16121.8
33569.4	61967.6	24584.3		41028.6	5975.41		23028.3	23521.3
44244.5	83023.4	30317.3		19802.2	35545.8		55705	21854.3
33497	35249.4	16849.1		6431.3	24499.1		23851.5	32016.9
30883.6	39818.8	13101.4		10722.6	49850.1		16917.3	28457
53578.9	39769.9	22005		34354.3	46697.6		17757.2	39980.7
67433.3	50860	19018.4		32607.6	37169.1		15754.2	39729.5
29987	35744.2	12020.4		23065	39575.8		17377.6	30710.4
25430.4	28132.4	11212.6		20055.1	61197.9		26196.6	20603.4
63032.8	49391	21627.1		31682.7	11513.6		25528.8	26802.8
42551.7	38383.2	10935.2		13744.8	62020.8		30039.4	32500.6
46227.4	104051	24313.6		13494.3	80519.1		22722.3	31499.4
30152.8	42071.5	9329.87		27535.7	45176		35783.1	23085.4
32129.1	29057.1	15195.5		29305	52483.6		16064.8	18793.8
51355.5	47674.8	18393.2		7779.77	12050.3		28237.7	18461.4
78432.1	61630.1	16903.8		20707.2	53110.9		7266.61	34484.9
39103.5	20978	21440.2		12671.9	70595.3		14962.6	28605
60673.6	60335.6	20303.8		29262	1204.43		32077.9	33233.1
31872.4	64988.4	13309.6		35214.9	28894.7		12578.3	21547.7
41668.2	61868	18402.3		24022.3	36974.4		33128	34126.7
72822.7	59767	17844.7		47708	27123.3		7579.99	13523
28257.6	68708.4	12915.3		29477.5	1248.33		21266.4	39198.7
29307.8	37546.5	14948.8		24344.5	18986.3		25576.6	31715.3
33856.3	54669.5	26005.4		44287.6	17141.1		5662.5	24756
42171.8	30735.4	19962.2		25139.2	22973.3		18932.6	4287.4
33012.6	70335.5	15114		28346.3	20587.8		10544	17737.8
30062.8	70230.9	14702.6		4231.72	16038.1		19056.6	33133.4
30854.3	100373	23947.3		14624.5	15033.2		25714.7	21431.8
39755.5	57862.7	30754.8		10825.7	45368.1		33228.1	24806.4
78156.5	37434.1	15841.2		28034.2	43867.9		47882.1	51472.5
73029.4	72649.1	15712.2		13554.1	36783		3533	5576.07
24183	51448	20289.9		11006.7	64165		17833.1	15456.2
72341	35358.8	19738.7		12590	17055.3		13535.6	34211.7
36132.1	55866.2	13938		8790.22	34499.9		21999.1	41416.7
56309.5	25480.7	25209.4		29118	53138.7		30949.7	26338.4
27878.8	73523	18390.5		33239.2	57427.6		20078.7	19805.8
30590.9	43754.7	12792.5		23547.2	27028.8		21118.6	4390.8
24247.2	38927.7	16207.2		28358.2	17200		26146.3	24759.3
45550.6	60772.8	27279		11794.6	18806.8		14153.2	26807.2
38007	63137.3	34854.3		1948.33	60694.8		37214.8	27201.5
45630	98097.9	25925		12511.8	51915.1		5400.62	16760.4
25052.7	39441.3	20776.3		24083	57789.2		18013.3	21091.6
31203.6	67850.1	13246.8		28643.9	23728.3		31539.9	30061.4
45215.6	45013.1	26638.7		36728.6	24101.2		18699.7	19781.5
36461.1	57507.6	16069.4		31198	71934.8		22739	32821.6
51546.5	48345.5	17914		34145.1	49803.2		34740.9	20567.7
26259.6	52611.7	20684.2		28212.8	7549.87		28536.9	53199.7
21766.3	40905.1	12452.1		13381.4	41941.9		18872.7	49808.1
57856.9	21106.1	14038.3		29725.5	30059.8		30565.9	22949.5
68527	82608.6	14482.5		28540.8	32562.8		31849.3	41264.3
45205.8	39443.9	19614.6		31404	45096.1		20651.9	27516.4
46931.9	47491.8	11581.9		19795.6	14871.2		24845.6	21246.8
34637.1	31535.6	16852.7		3025.99	790.73		18240.5	18738.6
47593.6	131062	15601.4		26075	2249.96		12090.5	29995.2
69307.6	63538.5	17106		21275.6	40774.6		11623.8	10256.4
52432.2	66046.5	13733.4		28101.5	21625.9		45150.8	24757
47036.5	49342.5	17030.9		43340.1	67157		24854.9	25544.2
34626.8	36088.2	9953.64		28891.7	22922.5		25739.4	17611.1
30903.3	56409.4	23690.6		19759.8	34533.2		20006.3	16703.7
37487.7	44120.5	10796.8		16762.9	32084.7		39975.2	30283
30907.8	145335	16746.4		29226.4	28748		18851.3	37381.7
31720.7	60225.4	12132.4		25370.4	1259.61		26078	16197.9
38814.5	62058.4	15238.1		7819.84	19073.8		15278	24457.6
24635.6	45777.6	19272		21078.1	65319		19652.2	34571.4
20875.1	86447.2	11415.3		13869.3	55982.8		16657.7	36739.4
44601.9	58197.2	16234.3		21763.8	43612.6		17272.5	29263.8
37537.8	77580.1	10135.1		31812.6	32862.7		16922.8	21567.1
51080.6	49774.6	16397.3		20100.5	51620.1		23866.8	21210.1
40383.4	41785.6	23771		13886.8	977.43		20385.6	27226.3
69827.2	93614.4	23195.3		33414.9	479.646		24974.7	22724.2
37966.4	82594.4	13998.8		24906	29854.6		18105.7	22922.6
32215.9	54422.8	18424.7		22633	6871.62		25212	2303.92
38116.7	39036	17652.1		16306.3	10399.8		23468.9	21467.6
19381.1	45613.9	16845.2		27123.6	51860.3		22078.2	12460
32342.1	102351	12206.6		42267.5	34702.3		12283.8	26644.8
43699.2	57413.9	23408.3		24256.8	20940.2		36461.9	22465.7
54000.2	66568.2	21047.6		17424.1	57684		29754	23625.2
19353	35220.5	16510.7		20939.7	49903.3		17442.4	12563.9
53561.9	93978.5	18578.2		16627.6	15615.1		24104.5	21840.6
37841.5	30231.7	22558		13817.8	43414.5		16566.8	17653.4
52077.2	56887.2	13749.7		30464.6	28014.6		28491.5	32258.9
111692	53802.9	18546.6		10530.5	31202.8		22416.9	21412.4
51785.8	45155.8	19086.5		28612.3	26848.8		4802.7	23694.6
20927.1	77740.8	30884.2		28015.4	444.521		22099.6	41598.7
50669.6	74747.9	17978.2		9357.02	65899.1		41325.9	40612.6
55415.6	39977.5	16689		64091.4	23395		9455.76	27978.1
53845.3	71977.7	22189.2		40659.2	38729.6		12041.1	33324.6
27046.9	60394.2	11388.7		11228.2	50298.4		23206.4	29513.7
37413.4	44867.7	14195		11056.2	535.667		29333.9	28926.9
36174.1	75683	19028.1		68989.4	2293.55		25493.3	16319.3
39306.2	74024.8	11960.9		23498.3	19981.4		16334	14989.1
39380.1	101777	12010		23317.1	61847.8		43358.1	31145
47995	44021	14901.2		29181.1	22090.3		34632.3	21645.8
35169.4	78542	17339		15503.5	26060.5		15194.1	22697.6
35403.3	39089.4	11957.5		16164.1	23523.8		16203.9	18803.1
35249.4	64072	16397.9		39530.8	43891.3		25015.6	27393.7
20321.5	64005.1	27022.3		43540.3	3566.51		22551	38570
48061.1	52435	15134.9		18335.2	26931.4		17019.2	28660.6
30214	35528.6	13542.4		11347.2	24805.3		16392.8	40436.4
55014.5	51261.7	21707.8		26853.1	61836.4		33912.7	35768.7
26090.1	56360.8	27868.5		29171.9	49033.8		24326.5	35127.3
33846.4	45768.5	15733.6		24876	4833.5		23033.4	19451.5
21221.7	49933.8	10213.3		39289.2	36194.8		21832.7	28410.2
47185.5	73880.5	17055.6		19446.5	27736.3		16632	37293.6
31376.4	29239.9	15390.6		40100	20986.5		28185.2	26247.3
19231.2	29946	13110		28244	11503.2		43293.2	28652.2
60802.7	48993.9	23270.8		20595.7	77921.7		23085	24306.4
32654.3	55878.3	25303.3		51756.9	19153		7959.26	37800.8
45590.1	62315.5	11114.6		27698.3	75443.4		19267.5	24143.1
50054.1	58599.3	17181.1		2468.97	11636.1		23802.5	19056.4
40863.6	35927.4	15850.9		37143.2	27058.4		20978.7	24889.2
24772.8	39876.4	18903.3		15333.9	39510.1		9429.36	19288.1
42251.2	39713.9	13487.9		26637	341.711		9542.95	15666.4
40504.9	80993.6	18885.6		6212.15	983.579		33356.1	36506.7
67147	29232.1	12404.2		34075.8	29710.7		9553.35	19509.1
52508.4	38502.3	11656.4		26347.3	1659.25		12892.7	41363.6
38179.6	60495.7	10626.2		14752.1	54142		6431.36	21935.2
23260.7	56390.8	13207.7		34233.7	34126.8		6116.55	15613.6
22411	28585.4	13747.7		42443.4	48287.4		24605.5	29682.4
29636.6	34380.9	14800.5		28419.8	30338.5		10354.4	19801.3
29341.1	43987.2	18903.4		22688.8	20378.9		8426.33	21144.2
32870	43962	11780		42054.7	42293.5		12891.4	37830.6
34614.2	50271.8	13982.8		30912.4	2662.63		19390.2	33987.9
55060.9	64829.9	15289.7		20697.5	1441.15		37096.9	32874.9
24883.9	47195.6	20566.8		31191.2	23730.2		19623.2	18295.4
38027.9	100857	18919.8		22769.9	38480.8		18724.6	32337
39365.9	76312.2	38716.7		24854.7	19972.9		17577.7	19556.4
46416.9	47706.7	19726.7		14506.7	44202.6		24056.8	6206.69
32428.4	54816.2	16512.3		34408.5	64332.1		38957	18368.4
31249.6	88011.6	20541.7		13617.2	28309.9		23593.1	27839.1
39113.8	71989.5	21193.8		27596.8	36243.5		31829.5	11405.1
33056.6	60174.6	26365.6		15933.9	17721.8		20867.6	18840.1
26610.8	27919.2	15845		49623	36586.1		20505	27251.8
37077.8	38244.2	10807.3		34116.8	11633.1		12298.2	7927.54
49998	36096.4	15826.1		36844.5	25902.3		19242.8	38235.4
30033.7	106885	28879.5		21100.1	30612.3		28533.6	16877.5
34100.7	60000.6	22804.3		21064.8	30096		33342.3	21771.7
43418.5	69151.5	10140.4		15110	58487.9		18069.4	39798.1
28303.6	62272.2	14192.1		62469.1	16483.9		14641	28415.4
39509.6	62934.6	27440.2		17740.1	16670.1		7934.45	32304.2
39163.3	43405.2	20015.2		22247.4	30045.5		25431.8	12976.5
59315.1	46160.9	8477.16		21005.6	643.416		26127.3	12354.5
57773.1	76484.2	20985.2		10294.5	34467.9		21733.6	23111.3
46212.6	53511.6	15014		37989.4	43188.3		16202.8	18705.4
26194.3	70164.1	11013.4		22942	16118.8		27695.4	30992.5
70239.2	28632.5	20340.2		19278.1	32192.6		30276	35469.8
48047.7	32272.7	23302.2		21050.2	-887.051		44775.8	12024.5
99158	45863.4	23317.5		16307.3	56399.8		10482	37197.5
40063.9	36469.4	21824.1		22857.3	60791		36537.9	39393.8
67220.1	110274	15409.1		16241.1	8920.06		16489.2	24801.8
48130.9	39224.8	22463.2		38770.3	36910.2		33969.1	19079.4
32620.8	56320	19376.9		19337.2	67157.9		14279	29035.6
49076.2	56945.8	13322.8		14764.1	28955.7		28989.1	20391.8
27733.8	53036.3	14495.6		20561	38478.4		21600.9	17204.2
27792.1	56777.7	14966.7		47711.6	26142.7		44345.5	4853.04
54490.1	64691.9	41381.6		20726.8	25745.3		26338	15153.2
16809.7	40951.1	12856.7		18287.8	26797.5		20619.5	18014.1
54127.6	41684.9	15614.4		19649.1	54283.8		22961.3	20890.8
26418.8	42732.6	34841.6		14109	26420.3		9946.14	24951.5
21138.1	91949.4	18579.9		21935.4	37922.2		16724.4	29147.3
51495	45576	14106.1		30286.5	40299.7		29028.1	31985.8
34624.9	84093	17543.5		47406.2	36940.4		33391.6	17882.5
23517.5	17364.4	15579.4		35009.1	27503.9		20739.4	22771
48066.8	77360.3	15356.7		45680.3	3268.84		14195.3	13674.5
57937	43096.8	23487.9		17808.9	1530.23		20245.9	12175.3
33088.4	48635.8	12896		27057.7	32964.3		14716.3	15635.9
38250.6	62020	22199.9		21842.4	1799.6		21805	13147.8
57141	35498.7	18386.5		18908	52490.5		9210.19	44195.8
61825.1	36935.7	26471.5		20747.2	6543.28		29536.7	6482.94
19772.1	29113	14634.3		24440.9	26740.1		21303.7	52946.7
26168.4	53573.9	18857.1		25406.5	360.999		26938	21821.9
31778.3	35338.5	16950.2		23457.8	41685.4		18258.1	25792.5
49130.8	58712.3	18758.4		20248.4	11672.3		20416	23361.9
30932.9	55580.2	20911.4		17071.3	48610.6		17739.5	46919.9
39053.3	25755.5	16915.3		44030.3	53744.4		32941.8	38118.6
34450	88346.2	16381.3		18450.4	37331.2		13737.5	24464.5
34220.9	26203.4	25550.7		15972.4	37696.1		16655.6	33561.9
40185.4	47172.8	23558.4		24905.2	36754.6		30829.5	42528.1
43327.8	55810.9	15907.4		22710.5	66313.9		22596.2	18674.5
78877.9	61077.6	21751.6		28243.4	50060.5		22719.4	29151
34532.7	81255.8	16791.7		39201.9	29376.7		20920.1	23264.1
28934.7	111709	17725.9		20768.7	28750		33695.4	28920.9
52374.6	43625.6	17790.5		16291.7	33807.4		14146.4	31940.8
48638.7	31687.7	21900.6		29312	31038.7		23651.8	43678.4
33024.6	69680.5	15416.3		6108.22	57545.9		26135.7	23912.5
32177.6	55261.7	13866.9		24740.1	16358.4		33813.8	5789.95
39022.7	58959.6	26613.1		26284	18866		23961.2	24872.2
62962.4	61031.1	16694.3		10460.4	1256.38		31643.7	26104
33676.8	87123.2	19090.6		26126.7	24126.2		16125.7	37960.6
34341.8	41152.7	16508.3		28373.7	25642.1		15916.1	33210.2
31521.7	41382.4	10526		16284.1	32408.4		24052.4	24778.4
27757.5	36188.1	10936.5		33263.9	25545.5		25831.9	26890
43023.4	64800	12295.5		35545.9	17930.4		31116	28956
34546.5	44050.7	22128.7		42795.4	28492.5		21082.3	47397.4
27366.4	51315.4	22431.5		22089.2	37783.8		38432.4	30924.7
34897.4	76182.6	25056		9159.73	23242.4		17250.9	42955.5
47744.5	30913.5	17392.5		30321.8	36207.2		31381.8	26890.7
56610	46925.4	15045.5		29897.2	15009		48761.2	23144.5
51309.3	75475.4	22398.1		30786.8	25908		14547.3	20354
43370.7	37948.4	19030.4		27666.3	18872.1		16839.3	43562.2
25316	43185.8	20088		21025.8	40733		19150	34560.4
67398.2	35341.4	14228.3		17918.3	27783.9		7030.75	35926.9
27561.2	109351	11226.5		44911.6	2904.83		14437.8	34687.1
47239.7	46686.7	17561.4		9776.39	23262.6		30048.2	24657.7
22354.9	26957.8	17061.7		22090.7	40109.2		15464.5	16973.1
44756.7	59906.7	15802.7		18514.8	20690.4		23516.4	36304.7
32155.3	65132.2	19645.2		26232.4	60394.6		34589.2	29041.9
64925.8	61621.5	15445.8		27591.9	20649.2		39162.4	32282.2
22081.3	35597.7	17777.2		32959.8	33227.7		38639.4	25860.7
61440.8	86932.2	10689.8		16655.8	63519.5		17547.9	42310
69003.4	52170.1	15910.9		53409.3	5101.2		41529.4	41554.3
39163.8	43716.6	12736		15454.5	16249.2		20426.3	23912.1
42021.3	57858.8	20655		21827	20928.4		11059.3	18333.4
47270.8	47817.8	16071.8		11561.4	90276.7		23152.2	30352.9
36444.9	68083.1	15188.5		35771.9	20545.8		22477.6	6079.55
35215.6	62894.2	17980.7		12505.7	39377.7		28507.3	33350.8
36567.3	55291.4	9540.19		53997.7	56410.4		37577.5	26538.2
24483.8	45836.6	16893.1		13963.5	80940.5		23553.2	33914.6
35491.8	33312.7	17576.7		39638.4	22919.6		8165	6325.32
33101.5	47971	15837.7		36671.4	50224.5		21798.7	17144
85298.8	49612.4	17840		12584.8	50826.9		36859.2	21003.2
35757.5	47427.7	17767.7		32094.7	29237.6		24554.7	24744.4
35366.7	79069.3	13638.8		18783.7	31832.2		37550.1	9250.92
38369.4	29067.7	17413.6		22641.1	22250.9		22803.2	11663.8
40622.2	42625.1	20879.1		26611	8638.44		32735.7	25670.1
48384	47134.4	11746.5		40830.5	24425.7		13434.9	37807.2
28941.1	35012.3	9184.93		19170.9	24143.3		25008.5	35720.4
44516.8	61577.5	19129.4		47935.5	51223.5		21805	34472.5
74509.5	60496.7	18573.3		38286.2	68681.7		32795.8	31414.1
47645.6	53633.9	13640.8		11249.4	19749.4		13351.4	17086.8
59226.3	73294	14705.9		26563	27517.1		12462.4	52176
47248.3	39350.6	14725.5		20619.3	65216.8		33694.3	33004.8
51159.2	98056.7	17788		29090.4	10286.3		26819.3	39077.8
38651.8	56040.9	20294.5		16505.5	28221.2		26344.3	28002.4
19778.4	64239.2	29431.6		12795.5	6994.12		17995.4	16557.5
39243.1	37081.2	20846.3		34033	800.182		13869.3	26088
132087	44203.4	11668.6		20435	42164.6		27865	4045.69
34457.1	61155.1	21086		24858	17193.3		17698.8	24079.8
39834.5	67791.8	23725.8		12493.7	60126.2		21126.9	25627.3
42710	34231.3	18734.6		29205.8	26115.8		10136.6	18717.6
35721.3	47018.8	18498.5		78799.3	26966.7		22848.8	38595.2
63865.5	66407	19178		37137.5	46426.4		14901.2	32554.5
40593	43066.2	21594.2		44118.1	62668.1		19964.1	27525.2
48910	61007.1	15710.2		20431.3	28561		18854.9	23047.6
31304.3	29886.6	16587.2		10013.9	48137.9		18870.9	47427.7
51813.6	48319	16441.6		7633.21	43802.9		35076.9	31409.9
40770.1	41479.5	16131.6		32724.8	31611.8		7520.14	68051.4
101228	65612.3	13424.5		44768.5	9195.33		20906.1	15168.8
77209.6	35419.3	12019.6		16963.3	19264.8		23265.5	28184.1
23596.8	37304.4	15947.7		30993.5	42866.6		27676.3	29159.1
31460.1	72041.6	25215.9		37319.9	46872.9		11049.5	47261.2
39338.3	69788.8	15353		17662.3	18270.8		25491.3	34317.8
42943.8	72723.4	14962.2		38912.8	45873.2		26947.5	28360.1
38685.1	45532.8	9590.42		7285.06	25216.6		25293.5	15758.5
41510.2	69387.2	25376.4		29036.8	43824.5		28425.2	7601.48
61722.8	34298.1	17533		44806.7	33812.7		34851.3	25712.2
42031.4	72062.8	16027.5		25719.8	46389.9		14352	28486.4
29843.8	69140.6	15610.7		17574.1	31790		27906.3	35881.8
48719	32453.9	20695.6		10315.8	63514.9		24055.6	25006.4
16602.8	60921.7	11783.5		31571.1	45176.2		27479.1	36200.3
32315.6	61548.1	12032.3		46198.9	22545.4		33320.5	20154.7
15402	54725.6	19717.5		27154.3	53810.3		23108.8	9661.41
29647	60432.4	19083.6		20307.5	63993.9		52293.3	25330.8
21539.3	87603.1	13904.2		14322.2	45003.3		19168.8	37325.2
62938.2	20784.4	10203.9		24354.4	37663.7		7352.08	8578.14
51228	34563	22669.7		15452.1	19328.6		16433.1	26246.1
26094.3	53066.1	20628.1		42189.6	37453.1		22924.3	39386.9
38599.2	81944.7	36831.2		16187.5	31948.4		30283.6	27236.8
46351.3	41509.3	16045.3		44334.7	37916.8		16700.6	31068
45759.5	42891.8	18576.2		27746.6	34427.6		24391.7	10713.1
59213.3	28162.6	30987		23802.1	56759.1		2236.6	21261
37383.2	101114	8758.93		20219.4	27861.4		19492.2	41299.9
26878.9	49352.3	16375.4		25778	114778		24658.8	26354.6
29245.4	67356.4	15360.1		13456.9	42650.1		33512	15378.9
39846.1	40077.2	15974.7		26148.6	50272.4		14064.2	35680.5
36572.3	74945.7	22463.8		25990.1	32775		15361.6	25589.6
38974.8	40607.3	17832.7		35593.6	27005.8		20066.5	28085.6
30588	39671.6	13267.9		23279.1	26548.3		29932.8	24713.5
43326.9	60871.8	14814.6		54404.7	79160.2		36468.7	15177
23276.5	52655.8	24016.2		14394.5	70734.4		19055.9	26920.4
29050.4	41803	16912.3		18483.1	2761.16		16071.5	37800.5
31654.3	57101.3	23569.9		23146.1	37530.4		26333.4	30510
37909.1	120454	22932.2		25431.2	4436.82		21051.8	32243.7
39789.2	52276.2	16501.3		14521.9	40958.6		19537.2	12229.5
35685.5	38937	18967.6		22623.1	46757.2		20035	21687.2
30550.3	40009.6	14114.3		21150.5	18454		20256.4	8981.17
49820.9	38690.1	21922.1		37457.9	9588.53		41932.3	36035.8
31935.9	78776.9	12941.5		26013.8	39104.3		29664.4	10192.2
35929.8	43526.9	21207.1		24296.4	49532.7		19545.9	21615.2
37414.1	45318.5	10173.8		23094.1	23961.2		18828.1	29923.4
23681	67130.4	16324.6		18326.5	29621.7		40893.1	18809.2
34063	42206.9	10717.6		35191.8	1064.9		25375.9	17934.3
30838.3	44633.3	14255.4		28222.1	22051.9		9887.54	29521.5
23815.8	35015.2	10889.1		14180.8	18760.3		23969.3	16934.3
39648.7	57954.5	8188.26		26418.2	1645.68		16292.2	21423.4
24363.3	46645	19520.7		34704	36404.9		34098.7	30262.3
49246.4	29513.9	15663.8		27778.7	55876.3		19302.1	33114.1
38540.3	36270.1	18598.6		43069.6	98271.8		36959.9	26650.6
48730.3	43228.1	18263.9		28635.8	580.893		2341.78	16388.6
35480.7	54480.9	22986.4		10821.8	18034.1		47544.2	21450.2
38032.1	38260.1	21704.8		23561	32772.8		24824.5	20254.8
48145.8	36566.6	13750.6		27283.3	53602.9		15682.2	17731.1
36378.6	42509.9	14567.4		22571.8	28803		21484.6	35026.5
32688.8	47613.9	17928.4		33001.7	40777.1		29222.8	11107.3
34013.6	63061.1	15234.9		4313.73	62309.5		13478.7	5207.88
28628.1	68009.1	15476.6		20690.9	58444.1		18144.9	47038.2
47107.7	72824.2	21419.5		38879.8	48672		18535.4	46219.4
28607.8	50284.5	16654.4		8468.02	49163.9		6213.97	25230
51675.4	58908.5	13569.2		40860.5	23500.1		10661.8	33741.8
38839.9	107568	12848.1		35293.6	16663.5		24543.4	21838.8
74558.3	38877.8	11859.5		42012.1	32592.6		23900	31125.3
49752.4	45804.6	20656.3		26688	41316.9		6505.95	28569.2
29817.4	43785.4	16644.8		29884.8	51001.2		27702.7	30271.5
47710.3	83806.7	24959.3		47700.9	70708		16288.6	18371.1
23305.1	70907	10763.3		14740.2	43476.2		22087.9	28506.6
48957.5	43732.1	20276.2		21632.4	21646.6		36729.1	31422
33460.1	102750	23687.2		23234.5	30769		8403.05	28848.9
40645.9	61678	13035.7		40194.5	15842.1		18434.7	17279.7
55175.5	36489.1	15846.6		11673.6	25497.8		18874.8	36933.7
33717.2	48409.7	20006.3		20579.4	35473.7		32582.6	23652
41286.4	81074.5	20491.3		41644.8	17937.7		16486.4	35973.7
30705.9	39242.3	21184.1		25097.5	32688		25257.5	22556
29126.1	68038.2	11331		31814.5	42869.1		16915.2	29573.2
39039.3	106054	18926.2		14121.9	47309		10748.5	38583.7
44604.4	32889.1	18448.2		38907.1	26977.6		15795.5	28332.6
57449.5	40761	12292		11892.1	45422.3		21744.6	38960.3
39102	69753.6	25339.9		7672.04	41249.4		22103.4	42969.1
37189.3	43535.9	17758		13700.7	44310.6		47360.9	28575.7
24910.4	66248.5	21115.2		37718.3	32570.4		26593.8	23609.1
42047.4	79826.3	8398.08		17108.1	17468.6		11965.3	31471.9
46133.8	76549.3	21131.9		27632.2	70306.6		13026.6	21730
34985.7	35720.5	12191.4		23927.1	18506.9		23902.8	19983.6
49140.1	47871	21321.1		12974.4	11942.4		17575.3	23827.8
78150.7	36049.1	14181.8		33110.9	45961.3		22033.2	22378.1
37889.4	30382.1	16883.5		5194.36	9615.99		21744.9	30560.3
38301.1	59699.6	28317.6		20697.7	49061		20732.8	32408.3
29964.5	81485.8	28698.1		27259.9	36937		24884.1	2993.49
36240	22554.6	15285.8		13913.8	57878.3		2740.18	28960.5
53916	44925.3	22353.9		10884.5	43398		25867.4	35368.7
24417.8	45830.3	20591.7		46649.5	26378.4		18782.6	28622.4
58979.6	36433.8	15830.4		5962.39	7309.52		76588	24873.7
31042.2	43543	20247.5		17570.5	30083		14275.9	26301.1
31899.7	50894.1	11300.5		36164.5	29537.8		13090.2	14016.9
33632.5	64741.3	14095.9		9601.37	37120.6		26442.8	37558.6
25698.5	43774.6	18490.6		28524.3	46835.3		13993	24166
28530.5	44598.9	29627.3		690.633	498.683		30282.7	34438
54745.1	52656.8	21424.5		10186	58897.2		26068.6	34586.1
41912.2	54756.5	19108.5		24010.9	43660.7		13084.3	27530.4
30793	43963.2	23096.2		9983.31	21735		39051.6	33969.9
44847.4	32312.4	16100.1		24974.2	62995.4		20996.1	27932.6
26402.8	39639.8	15168.4		8732.7	26963.5		18359.1	21406.4
25669.6	56886.6	18203.1		24055.9	10217.6		25498.5	15481.5
30575.5	50944.7	11466.3		46450.9	41106.3		27222.5	29863.4
37782.6	49634.6	11120.8		922.929	10798.5		13318	29884.6
30868.8	57818.9	28616.8		31412.9	39228.8		21430.4	29101.7
31924.5	28942.6	15279.6		20351.3	44704		23926.5	27902
21303	59647.1	11179.2		6850.98	17456.9		25226.5	23354.9
38096.1	66482.1	18345.5		17864.3	20853.3		9988.24	20664.1
42789.6	74866.3	18407.8		14722.4	30909.2		28420.4	22400.3
34044.4	34503.3	11482.8		35997.7	49693.3		27926.4	28444.2
27521.9	49935.2	18539		21371.6	53263.6		24830.1	33634.2
43013.4	74908.8	22446.6		21396.8	19989		29766	35341.3
53730.4	76491.8	19942.2		11814.2	27450.2		4678.39	21536.8
46451.6	39218.4	12209.6		31512.6	10515.1		19807.7	5944.18
46748.3	55326.4	23576.5		8333.74	26833.5		8953.12	24377
55788.6	48291.5	12930.4		32567.8	35589.7		13681.7	41661.1
33206.9	43266.8	13301.6		22304	36184.1		14696.5	22792
39503.9	36309.2	19776		20928	13877.7		15736.6	26923.1
37363.9	45599.4	13547.6		34737.3	52164.5		18913.5	24328
64644.5	63696.7	20438.6		20781.1	44712.9		19250.2	25161.2
46421.3	41877.5	20101.2		32354.9	694.969		11381.9	28962.9
33742.8	35193.5	11672		25296.4	31309.7		13751.9	14214.9
59399.8	58201.1	17748.6		35792.3	46673.5		15770.1	42789.3
24915.1	37761.5	9693.6		8475.35	37335.1		20563.7	31790.1
62030.4	60478.1	17732.5		14133.4	18321.1		8225.12	26580.2
35056.2	61318.3	15974.3		13643.2	33431		36409.4	41940.5
23237.4	44471.7	14354.4		26262.4	42209.6		10095.9	24522.3
43244.6	42669	19812.7		22366.7	37365.9		31675.2	41062.5
78934.2	41745.3	18857.7		7083.38	61824.3		35938.6	35509.7
47259.4	49714.5	8949.57		14800.5	48467.4		31694.2	20968.7
23922.6	65796.3	21682.4		28975.2	36173.9		18620.2	12821.7
42543.4	68214.1	22411.9		23124	27549.7		20775.9	23989
55029.3	50833.1	14795.3		22008.3	3102.06		26571.9	42069.7
38555.3	34374.4	21226.6		10235.6	38936.2		14109.6	19402.6
33568.5	40931.7	20277.9		11737	1066.54		16876.7	21719.8
32981.2	39344.5	22251.9		24679.9	29804.6		22384.1	32925.3
46455.9	51339.3	12224.7		52403.1	16182.4		26224.2	28995.3
47253.8	51744.1	18228.3		45774.9	67113.7		22175.1	28829
31013.9	56897.7	25534.9		16685.3	24986.2		35294.6	32218.4
33901	55612.9	14100.6		29864.1	58512.9		4940.31	32790.6
59322.6	43112.5	17721.7		21372	32576.4		17299.9	30232.9
31103.5	46502.6	10444.1		39774.4	27748.8		11551.2	30438.9
25858.6	64471.1	17831.2		2837.02	49180.1		25954.7	36509.8
32740.7	50195.4	32771.8		23481.4	56685.7		16611.3	28275.9
42492.2	49672.7	26142.5		43167.3	50447.4		20835.7	41377.8
27043.6	44605.3	22186.8		34996.3	38423.5		9061.11	38235.3
46906.9	60911.9	16501.7		27610.5	75611.2		30825.1	30087.3
40640.3	23816.5	14507.7		18650.5	41340.2		39693.2	33044.7
43467	70814.2	14946		21924.9	11886.4		26055.9	23104.3
87413.2	42991	18015.5		16423.7	49932.4		19824.9	36077.3
49141	38667.3	20520.2		22788.7	52387		23224.7	27698.2
51873.3	42484.1	20536		18813.6	34166.5		29842.3	10134.5
32295.2	63125.8	17353		15367.5	40346.3		24063.5	15815.5
36201.8	41451.2	9005.07		26892.8	29503.7		26107.3	25891.9
25422.9	51211.5	15991.7		24069.8	52511.8		29957.2	23336.9
82515.4	34606.7	21416.9		14411.9	21663.3		31927.5	2307.2
19721.4	40542.8	26260.2		33006.8	17063.8		17841.7	22819.4
33991.9	53987.4	15528.5		23375.4	42815.5		29551.6	19887.8
30130.8	69092.4	21600.5		22341.4	40123.8		26392.8	19272.7
18735	64887.6	23665.7		44349.6	53921.6		8905.37	44271.8
26686.4	55504	21306.5		54491.8	35644.4		22872.5	34729.1
36572.7	59450.5	19980.1		55590.7	16790.8		16965.3	13426.4
19195.4	34733	14126.9		38599.3	31457.4		10920.4	26404.9
40006.1	36924.5	20453.4		21445.2	2471.56		35261.7	32790.4
68519.9	67070.8	14801.6		39892.3	43048.8		28538.9	21832.4
42895.3	65593.9	21117.9		15010.6	8094.94		22919.7	16049
53367.8	58408.4	13171.5		23123.6	18869.4		30275.7	11393.5
37277.2	69266	24420.6		2683.82	18736.1		32538.4	36069
66077.1	56102.2	24158.7		18873.7	10821.9		24628.1	16215.2
47849.9	67922.2	13308.6		30979.8	8422.92		6934.66	25049
54955.8	82701.6	21072		31046.6	14808		14313.4	26283.8
37953.9	57498.1	19413.1		27278.6	24565.2		5225.18	27057.2
75962.7	60822.7	25157.8		26896.9	2237.54		31877.1	30412.7
54604.8	51856.2	19541.3		24476	31796.9		16231	19535.7
37787.1	33584.7	20907.7		45352.6	58134.4		15667.4	25790.7
33143.5	73801.9	25632.9		16953.4	17406.3		10151.9	24877.6
58029.1	51139.9	19823		32263.2	27554.8		19471.5	25533.1
46129.4	62115.2	19966		10396.4	52497.5		23471.8	22965.9
32045.1	36911.9	12514.5		12402.6	27561.5		6450.92	23470.2
47088.2	42212.8	21993.8		25555.7	45466		39316.8	43597
19133.5	37941	30925.5		18200.7	694.217		14546.4	17756.7
36327.4	64620.5	15006.1		42660.1	50366.2		18459.8	34940.8
47598.8	50026.6	18727		29946.5	66361.9		19672.1	27357.9
64558.4	36947.4	13505.3		45822.5	22775.3		4630.83	20746.6
40468.9	47161.4	22805.6		17157.8	2540.59		28230.4	17436.1
49168.2	58822.6	24164.8		13869.3	29276.3		20399	24527.6
48796.6	50313.7	13728.9		14034.3	38513.3		26001.5	19552.1
26507.7	32870.5	17624.5		24424.4	39970.8		6858.08	8020.64
25507.2	32092.9	32580.8		42247	28074.9		23013.2	24355.7
21873.5	65500.4	19389.1		19415.6	31197.3		17170.5	37108.6
34978.4	44419.8	27864.5		13700.9	20189		14415.1	19318.7
53662.3	18283.2	13260.9		35430.5	20399.1		26579	20608.8
35823.3	85588.2	15917.4		14470.4	26886.7		19564.7	11581.7
36219	76104.4	36621.7		25110.2	50390.7		29064.8	21823.2
62407.9	54769.9	21974.2		16883.4	29567.6		48623.9	26377.7
33147	78663.8	17161.4		17111.7	16052.4		10532	15123.5
53154.8	49712	21526.6		15650.4	86972.8		18024.8	25859.7
54073.1	64642.1	10632.6		20123.8	33889.9		19080.8	19556.5
23351.8	59640.6	12724.8		22586.4	11462		27591.6	16470.7
31000.8	28320.6	24070.4		27282.5	53613.9		7035.13	28390.7
45738.8	51258.8	22730.2		22922.1	34835		20497	30328.8
21226.3	18628.4	14292.3		51122.3	32842.1		24077	42541.9
42172.4	69664	13575		23483.7	56478.2		17053.1	27391.9
32728.4	41767	22019.8		2317.91	38558.4		29127.9	35132.2
27252.6	69670.2	11790.5		35661.5	26675.7		21640.3	22826.1
43471.6	44198.3	27749.2		26560.2	48914.3		11100.7	22080
42383.4	28395.5	13625.8		1535.95	41789.4		34318.8	25201.5
40478.6	51945.9	16116.1		15144.8	66880.8		31998.9	44191.6
58011.9	78116.4	12924.8		9776.62	34132.8		27633.6	16327.9
29624.9	75101.5	13284		22279.9	37185.2		26341.8	24419.5
53156.5	48603.8	14841.9		28538.9	584.402		32521.9	18501.6
39812.5	72852.9	17774.5		20672.1	36631.8		15781.4	21934.3
39430.5	92051	14023.6		15463.5	10244		25580.8	55065.1
41201.8	64606.1	23950.7		19165.1	39118.2		34509.2	11793.1
40854.5	71706.8	18380		15670.1	56091.8		22047.3	34439.4
44731.4	72628.7	13992.1		21208.7	15967		17839.8	20051.4
45034.2	35730.1	19169.7		20545.2	78818.8		16819.4	25335.8
57718.4	64498.9	21209.6		18182.1	38404.3		27076.3	33270
20171.2	48224	25257.6		25315.4	96942.2		8851.59	30563.1
24104	63261.5	21976.3		8528.8	61324.4		7778.24	23403.2
60776.4	50867.4	19061.5		24182.8	19901.3		17730.8	16021.6
37629.5	72564.7	12436.8		22963.2	517.588		15174.3	12394.6
48768.3	49343.9	15848.2		22376.9	24515.9		20910.6	40087.1
41422.9	57783.9	26514.5		13218.6	39376		25526	19936.5
46061.3	79512	21725.2		9997.76	64502.8		20577	21812.8
48389.5	40155.2	16684.4		31392.9	61747.2		21531.4	39703.2
21020.3	66722	24556.2		4898.02	37119.6		22151.5	11468.6
41037	105268	22983.7		28586.4	44250.8		28256.4	30436.6
26279.6	51916.9	25793.8		32264.2	59123.3		20786.1	32491.7
35459.6	41780.9	20043.8		32023.7	71663		23786	35318.3
35732.2	82037	32672.9		11838.5	29824.9		15659.3	3662.93
36688	49366.6	9342.12		14841.3	17060.9		7783.08	8837.1
27913.1	48534.8	21165.3		13252.7	31144.8		33690.9	25859.3
48505.9	81435.7	23148.8		43044	25632.2		19483.4	37393
35572.8	81191.1	12350.9		34367.8	35198.4		24728.4	27738.3
33642.1	43981	11999.7		25048	38482.1		12353.9	20415
31846.8	57575	17839.4		7230.17	9154.49		19728	36426.8
39418	51615.8	24419.2		30509.6	46066.8		15579.9	6576.94
50555.2	35689	14856.5		15474.1	49714.6		19221	25737.2
51178.8	40977.9	12423.1		18283.4	21848.3		14893.3	29813.7
36622.6	72265.5	14870.5		33093.5	376.173		15038.5	34167.5
48331.8	64775.8	18608.6		47352.8	65895.6		25896.3	32727.1
47587.6	63656.1	19647.1		30315.2	52659.6		13483.6	19995.9
55168.9	115603	12004.8		24555.3	59151.4		6513.03	16833.9
25659.9	80975.6	11323		50977.4	1487.63		22290.7	20839.5
35088.9	71773.8	14927.9		65240.3	22382.4		23678.4	23210.6
56996.3	31904.6	18281.1		20470.7	32667.9		18362	30405
28786.9	43231.8	14151.8		31615.7	35427.3		15698.1	29444.5
59987.3	47876	14938.8		50111.7	19578.7		25090.1	28168.6
45328.6	38722.3	21639.7		41860.2	51701.3		30107.1	45777.6
43563.1	41703	13941.1		11345.9	35865.1		36731	12922
38181.3	40879.3	11482		36374.3	2578.5		28154.4	20801
47214.3	65556.5	13095		9518.94	30151.2		11340.5	51016.2
30865.7	70167.3	17100.9		23596.6	62940.1		24817.5	21105.1
40566.2	47818.2	18682.6		12025.7	28138.6		12322.1	18578.6
28606.7	33763	10548.3		15723.4	2267.62		20415.8	13824.3
24005.8	41620.3	23806.3		9986.91	11107.2		14455.8	29552.4
41836.2	61670	20115.3		40151.6	42899.5		28781.4	19613.5
52862.9	91254.7	21350.9		10872.3	57700.1		18783.2	15427.8
33984.6	50733.8	16924.4		31800.5	3532.06		15882.2	33574.3
29554.9	145081	19832.9		24516.9	29071.4		33100.5	22179.3
39184.3	43386.6	18961.5		13010	19166.5		39771.5	31117.3
70488.4	43635.9	10555.7		15320.7	28852.9		18466.6	18826.6
26818.7	33773.7	18823.4		51207.1	2897.64		28626.2	2400.3
38679.3	29579.8	22530.4		34179.1	49784.3		13724.9	22571.9
45723.4	65970.4	14425.2		21649.6	48690.4		15763.9	29865.7
33157.1	36274.9	16787.5		66563.9	53960.4		12210.5	4751.53
38570.3	56732.4	20949.3		47323.5	5807.35		22156.9	35917.3
29452.6	52908	30600.4		17131.2	60095.3		15625.7	26124.7
41171.5	28864.8	14020.3		15446.7	36702.9		13513.3	21879.8
36368.1	40526.8	25477.6		20408.6	35776.5		20204.1	16785.6
27534.2	49665.6	16193.5		21394.9	30259		10427.1	28267.8
63623.3	44882.7	16627		20153.9	13620.9		4624.67	23842.6
56858.1	48010.5	22965.6		37278.9	26495.1		17587.6	32984.4
28088.5	62535	18132		40146.3	47418.9		14429.2	24218.4
24727.3	31689.5	12567.8		2682.74	22244.2		15612	16710.8
29760.4	42336	19533.4		10723.6	26865.9		49370.4	29542.1
40065.4	89852.6	21010.3		31191.4	14514.2		21989.5	31421.5
37360.7	70567.2	20601.9		15381.1	10333.3		20303.3	26583.3
46927.7	52219.4	11046.4		4036.74	43727.2		20975.6	17717.8
48073.4	61016.3	19849.1		16325.5	14506.1		16373.5	19294.1
41279.1	49775.3	15215.6		28567.5	15389.2		25526.5	33601.5
68264.4	46129.3	24852.5		32523.1	31622.1		31060.1	22623.4
29924.6	53147.9	24847.9		22291.2	17168.7		11089.2	22295.1
67794.2	50862.1	14668.4		16799.3	25711.8		13433.6	33301.5
25574.8	67411.8	20047.3		20539.2	48045.4		19423.4	30136.2
35222	53032.4	15582		33608.7	39688.6		22524.1	21026.9
69048.5	45904.4	12268.9		22925.2	42929.8		29745.9	18947.1
50694.5	48001.5	16385		15518.7	32772.6		22607.3	23319.1
39878.4	32203.5	15072.3		16710.6	13780		9138.48	23200.4
41746.2	40412.3	15133.1		39457.7	67783.9		11394.7	14949.5
27359.7	38761.8	20244.8		19839.7	17677		18308.6	17815.2
46687.9	84068.8	18923.7		19648.6	30772.4		19973.6	22248.9
44710.6	46359.3	20546.5		23959.2	24131.6		20811.5	31516.1
28433.3	67999.8	31115.7		19013.7	31326.2		26503.1	31438.7
37794.5	62708.5	11168.2		20439.5	30520.6		21458.8	24214
42635.9	46572.8	20562.8		22755.5	10730.1		16365.5	23559.1
80090.7	55595	12148.8		25220.1	17638.7		32408.1	30476.5
27392.1	65176.2	17538.8		26228.9	62631.8		35669.8	27572.6
26392.3	70033.6	14090.6		18841.6	61041.9		19893.1	27976.8
32563.9	50256.2	25170.3		21083.3	20276		48329.7	25605.6
28042.2	61373.5	20231.7		26370.9	29452.3		35216.9	67841.9
44555.2	62097.1	15650.9		12323.1	43962.1		36929.2	32953.1
31503	35897.5	15816.6		13978.6	19926.4		31127.8	32794.8
31671.1	45637	17794.3		39235.9	50333.7		14747.6	26488.3
55339.2	25636	29629.4		18474.8	30863.2		17406.2	24436.8
20380.2	36414.4	12397.8		22155.1	30373.6		34778.7	25466.2
50701.5	85411.1	12039.4		8451.55	17965.3		12659.9	38108
60937.9	26083.9	21241		15475.9	48599.1		18474.6	30455.5
58603	29210.6	14262.4		6149.59	59355.2		20928.9	35023.7
44930.7	36570.1	11070.9		43990.5	38588.2		26288.8	13146.1
40585.6	33345.8	15871.6		37525.5	28513.8		26375.9	34536.5
39613.6	45241.3	22868.2		25490.1	34701.5		21935.1	28327.8
42661.1	37743.9	19609.5		21736.7	560.071		29062.4	6135.64
84461	60059	17099.1		39199.8	42386.4		17434.8	22945.9
46391.6	68526.9	21840.2		14117.7	24666.7		15610.1	16361.4
61770.9	33777.2	13993.5		21569.3	18331.1		23840.9	33474
36735.5	34885.9	16492.7		44026.9	27116		38422.1	26200.8
21142.6	66002.3	21913.6		30363.4	14011.6		23601.3	30944.6
48996.9	61796	16215.1		22581.9	16762.6		27030.8	27773.8
49126.5	82597.1	13387		29842.6	28099.5		18409	23559.8
35977.1	57557.1	14927.1		29277.5	11450		27214.9	17440.6
38611	59518.3	17372.7		8669.13	63200.1		45603.1	22212.5
40534.7	63289.4	14655.9		11648.4	10158.8		18314.9	24915.4
34578.1	77504.3	15826.7		15254.3	35082.7		26866	27822.3
27831.1	75102.6	17850.7		25919.8	31263.3		11135.5	40003.7
28959.9	41357.9	15806		17416.6	19966.7		14988	15389.4
35931.1	43691.9	19208.8		24006.4	32378.4		23591.2	28590.1
43315.3	40358.9	22197.7		20868.1	24829.5		6219.22	25946.2
56102.5	43491.7	12500.6		21713.1	43218.8		10080.3	11791.9
59092.1	50809.6	13036.5		39606.6	60954.1		16026	18290.8
40260.8	80208.4	14093.6		41355.4	123349		13284	34488.7
44528	41164	17959.8		20810.7	23555.9		8871.94	5850.79
31819.7	39746.1	15454.6		17548.8	21782.9		18259.5	14520.3
41543	48684	21939		42666.8	11154.8		15718	25233.5
50892.2	52315	16323.8		13229.4	55515.6		16113.9	25952.6
47502.3	55641.6	18598.3		29069.4	1270.1		21070.5	31664.7
37455.6	68022.7	16459.9		39196	20692.5		25093.5	31146.7
39977.8	42497.6	18491.5		19515	21196		14239.8	27476.1
39668.4	52571.8	15781.1		17129	37025.6		14666.6	22545.1
30660.6	76206.6	19241.4		37992.1	21944.8		24732	15625.8
41234.5	58165.4	25516.3		21389.6	23076.9		18581.2	42072.4
22404.8	68914.1	17755.2		16456.7	7259.15		14034	37457.6
49485.2	60443	11729.3		25776.8	29560.6		23653.7	25923.3
84007	39325.6	11891.1		3347.23	1758.77		17788.7	25452.8
60214.8	75565.2	23887.5		18475.8	55899.9		24532.7	38516.4
52572.5	70881.2	19791.3		15345.4	38033.4		28795.4	20550.8
32923.2	58606.8	14450.4		19326.5	16795.6		20224.3	34029.5
42825.9	64785.3	22708.9		12505.6	16531.3		29817.4	26943.7
22356.6	60588	23205		16409.3	21656.5		14463.8	22979.8
32679.6	94606.6	19820.4		26314.2	12445.9		36885.5	21671.7
37539.5	64876.3	18071.8		20776.3	20721.7		52993.7	28323.2
41918	61670.5	25255		15944.9	44666.9		22617.5	11793.4
36787.4	55524.4	15681.5		12580.2	750.296		28712.1	16430.2
27987.2	40081.9	18649.3		14697.6	73939.6		20721.2	6237.05
24284.4	89324.4	21808		20228.4	14771.1		24640.7	22182.5
85340.6	57910.8	13001.1		9767.59	809.31		17270.5	23887.6
33187.1	54546.7	13486.1		22558.4	25665.7		9337.43	24910.1
43073.6	71075	19325.2		10308.1	58775.6		16739.2	28335.5
39506.1	45358	16648		15676.5	13423.3		14717.7	29010.2
35886.9	59038.4	11193.6		27928	768.331		19034.4	34867.3
55694.3	100354	16155.5		36265.2	32675.8		25024.2	13256.6
49584.6	18455.8	15513.1		22664.1	1184.29		17726.4	27226.7
47176.6	34822.3	10820.5		30065.3	48738.4		10901.7	38076.5
50292.3	43150.8	20000.2		29207.7	45876.1		21055.8	21276.6
27641.6	83664.8	14779.1		18267.8	81278.3		19157.3	36066.4
43092.8	81896	18509.5		18463.1	12957.2		27648.6	30133.8
30484.8	59675.5	16815.5		39706.1	52565.2		38072.5	37645.3
33308.7	60693.6	43330.2		31468.9	60710.7		22914	44593.9
31370.5	34432.7	16531.8		23246	1454.33		13632.6	26495.5
51760.8	52719.1	17216.8		29951	35400.6		30525.9	29160.5
79092.3	49934.2	12596.7		30951.1	39643.2		32763.3	21880.7
24428.2	48881.5	23560.1		24565	23497		22259.1	30623.7
36278.5	31047.1	26133.7		23226.3	22507.6		18681.3	6426.78
59729.9	44429.4	12492.5		33474.2	6997.57		31675.9	28228.8
27210.5	65282.8	10949.7		24567.9	15665.8		14599.8	21754.9
44442.2	27106.8	14310.9		806.567	745.872		19909.1	33593.7
24039.1	44940.8	16731.4		35272.4	35648.7		35486.2	27411
39033.7	73292.7	12105.6		40798.2	62396.4		11120.6	32417.2
26279.1	60866.8	17899		60384.7	90294.2		23873.1	17481.7
44744.5	42085.8	17382.8		16686.7	19144.3		10799.4	11382.8
24965.8	73595.8	11964.1		41202	37208.2		9218.08	20696.1
19956.6	62749	20024.2		19182.9	51897		17221.7	24091.5
39015.6	81127.9	24133.2		19473.6	31325.4		25863.3	28142.3
35892.6	86661.6	17439.5		23279.5	7618.85		16498.2	31157.6
62883.5	65510.2	20235.9		24122.7	24444.8		19822.7	31066.4
36674.7	69568	25057.7		21994.9	30190.7		30642.6	31381.2
36628.2	68821.4	21687.8		31838.3	26824.2		18986.3	15526.3
22354.4	30256.6	22333.5		14888	24573.8		5613.51	27817
25919.6	54442.7	32038.1		22100.7	12464.7		20778.6	24037.6
35028.5	50063.8	19024		24191.8	49054.1		45512.7	22055
48691.8	31149.1	18760		43367.8	30280.2		37057.3	26757.7
44717.1	31832.6	16723.6		30090.4	46846.2		6378.08	38177.5
33846	47965.2	9987.12		22460.2	39144.7		40289.5	16280.6
52494.1	45894.2	9093.49		25966.2	31368.8		5787.65	6113.04
56021.9	32697.7	9677.74		28630.4	28397.5		24301.4	23686.1
33335.9	45992.9	19828.1		22211.2	57381.3		11324.2	39510.8
47016.7	49844	17686.2		28134.5	28518.1		23107.7	24000.9
73792	33511.7	12056		27051.2	38044.7		26488.1	4896.75
45292.2	62784.5	20608.6		10434.5	36758		10885.6	22170.7
48096.1	45515.1	14093.4		23722	26953.7		31324.4	19491.6
59695.5	59954.8	19282.7		24476.1	14052.9		16904.2	22865.7
61360.8	54712.9	26922.9		22826	23502		13497	17759.5
55611.9	47647.3	22379.8		26591.2	77448.7		8863.54	20674.3
38649.8	39093.4	21145.4		32363.4	30725		8245.41	35816.3
43847.5	42841	41405.3		41946.9	66160.9		9875.77	24649.2
15516.7	44564.7	33147.1		17337.9	25371.3		40385.9	17599
39433.1	92669.5	25101.6		48314.1	44503.6		17169.3	28622.3
41431.5	42265.2	15932.8		12355.7	31900.4		19405.6	50843.9
43414	21947.9	23053.9		35577.3	79034.1		17835.4	24529.2
59807.4	53660.9	13325.8		18941.3	40192.3		11935.7	20641.8
40477.2	51449	18688.7		35869.1	22277.6		15853.9	34501.9
26470	38136.1	13366.7		26305.3	41550.3		18563.7	27103.3
25318.1	35803.2	19166.1		27853	36352		16524.6	23784
82512.5	56401.1	15395.5		50776.1	1611.67		7766.41	31491.2
47333.5	80269.2	13546.3		24600.9	26733.9		17519.4	32742.7
33347	40900.2	20786		21429.8	16258.5		31206.1	32510.4
49181.5	31057.5	23256.1		40730.3	25717.6		20971.4	21261.2
38331.9	64022.9	43795.2		22281.7	45951.4		36066	34073.7
29385.8	66842.3	9997.16		16314.8	30925.3		25894.4	55598.1
56414	66023.5	20202.9		26347.3	43836.1		22046.5	23606.8
36435.3	59366.6	15435.6		11276.5	31764.4		18363.4	31172.9
25191.7	50972.7	15382.2		9770.01	59485.4		17170.5	25481.8
56148.8	62969.4	8738.09		9301.9	30556.1		41253.5	18967.6
35010.2	106571	11042.3		13920.7	1013.38		42473.6	20585.3
43513.6	67348.7	10690.3		13702.7	53140.1		12617.9	21569.4
36716	80859.9	27486.9		24809.8	38440.3		15140.8	30870.4
50385	55067.6	28565.6		26001.9	51876.3		21857.7	16699.4
66129.7	30867.6	26903.9		29827.3	27646.9		13796	10719
34065.2	38961.2	15153		17493.5	52906.4		16453.1	25553.3
47455	43811.9	8395.82		13202.4	44843.8		35606.1	29346.5
38579.2	39793.7	15845		11973.1	15131.7		33617.3	7945.58
28021.1	60488.2	27398.4		16948.7	56349.1		18502.4	30094
36907.2	58205.6	10913.9		1985.56	32649.8		18170.6	23115.8
49992.2	100176	12141.1		30377.2	44751.1		11936	35801.9
56982.3	86438.8	19457.6		22181.2	36572.1		9602.64	30209.4
35384.9	26182.2	18134.6		24866.1	36112.4		33761.5	25408.8
41152	73842.1	43588.5		9069.22	22553.3		24900.1	35752.5
48902.4	59534.4	19116.3		43095.2	45470.4		7814.34	29836.1
41175.2	53818.6	18186.4		32245.2	19321.6		12658.2	33803.1
54270.1	48912.3	12516.5		35040.4	23740.1		50201.6	17017.6
32429.9	52790.4	16672.9		25993.9	31130.3		14901.9	12124.5
32007.4	41111.4	18421.3		16580.3	42263.5		18879.2	32991.6
68961	33768	14222.3		57901.5	37998.1		37145.1	30049.4
50994.8	35200.1	11606.2		29280.7	30558.2		15774.3	35804.2
54486.2	36295.4	15023.4		50907.5	51030.6		18415.2	42683.7
47293.2	62337.4	24741.1		18248.1	27341.4		26395.4	18895.6
55066.2	76245.8	19117.9		20178.8	33944.9		24448.8	20037.3
55502.2	32044.8	15070.4		6655.19	61895.1		26427.5	28437.2
48508.4	53904.8	13437.2		38488.4	14327.9		7318	29157.2
40996.3	28357.2	28056.8		23780.5	56310.6		14054.4	24214.9
40494.8	60544.3	11513.8		39008.2	11286.1		11150.9	26911.2
44567.2	67662.1	25924.1		9738.2	50190		17413.6	4591.92
41227.9	36035.5	19174.6		29761.7	54730.5		15496	11861.4
35006	39199.6	14847.7		24411.6	21979.8		23115.1	35838.1
37854.6	37220.9	22453.9		22096.2	28453.1		12747.6	25323.6
39096.9	24098.2	24232.6		38137	87219.1		16481	33183.4
59168	60499.6	22434.5		29940.1	53348.2		12188.6	39975.3
44726.5	57832.7	11748		3969.56	70569.3		17944.3	25083.2
40516.1	68238.3	21476.8		15602	58871.1		20293.5	41305.1
71233.4	70334.6	22414.8		20607.4	68661.1		23439.7	26059.1
47326.2	26337.8	10086.5		23736.5	37407.3		17877.1	20433.4
57317	53096.5	15708.6		19668	1150.68		13882	28611.4
59593.9	44640.9	19681.3		28234.4	42990.9		15009.1	33989.6
36958.3	100400	12808.7		35473.1	20603.8		17987.9	24397.9
45180.3	71579.8	9632.15		32811.7	15943.1		17250.7	10231.4
30472.7	49544	20889.9		26202.4	1363.94		6390.9	11502.8
31897.7	50787.7	22086		22648.9	36139.3		19747.9	22529
41512.1	46144.2	23996.8		30776.4	24930.3		6829.61	34136.6
39414.1	56678.8	10447.2		23737.4	16830.1		26910.9	23742.5
22694.1	55804.7	14164.6		16130.7	20448.5		7671.32	27715.2
35101.7	46971	14745		10667.4	41448.1		16351.9	32338.5
34747.5	44269.8	16907.9		40168.1	35449.4		10894.8	27292.1
46388.1	46451.9	20119.9		25069.3	56151.9		26142.9	27150.2
25163.1	69815.5	16447		41297.8	35743.7		29738.5	43189.7
42272.1	43713.6	23675.9		20246.2	42394.5		9990.45	31260.9
32484.3	39740.6	16051.8		9409	17109		13070.8	27606.4
26161.9	40664.8	22834.4		11478.1	44362.6		27643.9	42168.8
52565.1	42734.3	14269.4		29133.7	25824.4		28883.8	30361.6
31828.6	59760.9	16963.4		9476.34	51677.7		25997.4	42409.8
40964	87115.3	24171.1		32942.2	35018.4		35421.3	17714.6
30147.5	64375.3	22887.9		22551.7	9358.46		26093.1	21384
47633.5	52146.6	16687.5		5467.19	42945.1		19526.4	34764.3
23800	49391	16405.5		17776.8	62016.9		24774	36380.1
122171	56397	14393.8		47427	36769		39573.7	27022
51616.6	55290.3	27064.9		27889.7	11567.5		31468	16944.1
46544.1	40090.2	17741.1		10112.3	52339.8		8264.7	4841.85
41555.6	55179	19708.7		20450.6	51679.4		19632.4	19561.2
33226.9	59969.2	13889.2		15083.3	94714.8		11703.4	29850.2
44535.3	45739.5	19586.7		39646.5	31046.4		17358	33157.3
33727.8	52488.8	16073.5		15301.8	49287.7		15829.7	22099.7
37761.7	39173.3	5174.8		20509.7	23558.5		12325.3	45474.8
46874.7	42438.9	14537.1		23237.6	19244.6		25256	20088
70837.9	40526.7	12791.5		3621.98	26327.1		28397.2	21713.9
30786.6	51971.2	30848.1		40125.8	39100.5		18476.7	4799.71
24518.2	59028	18161.5		29793.8	4078.27		22118.7	24529.8
24381.4	27355.4	24852.5		35112.7	7837.49		4870.83	37417.2
56914.1	35454.4	31032.7		36161.8	30186.4		33272.7	25546
42796.8	27414.7	20027.2		28336.3	36778		7086.63	27308.1
29958.3	56012.6	16877.6		15177.7	41904.6		16288	11249.2
45643.5	45425.9	14492.3		23094.4	34839.4		20450.6	29940.8
40239.4	40112.6	11374.3		11183.8	40822		29881	14989
29478.3	61779.6	23751.9		14036.1	41953.1		30384.6	38026
77600.2	33050.3	21864.6		16536	57272.8		20667.8	25433.1
54211	70664.5	13459.9		36714.6	30588.3		20501.5	20231.4
29484.9	52565.5	13390.1		41530.6	421.532		27787.4	30890.3
33896.6	69589.3	11011.7		16889.2	73755.3		36715	22768.2
20723	50342.6	10366.6		18582.6	39353		13005.1	22460.2
32181.8	33324.5	16322		26895.5	24859.2		16392.6	25124.5
34340.8	73801.2	27363.9		32591.7	18996.9		37384.1	23235.5
57221.1	46618.8	12575.3		18376.9	85157.5		20766	16396.4
46239.1	66425.5	10284.3		10714.2	10427		12420.1	16796.7
30272.1	63811.2	14926.9		29508.3	1300.97		22488.7	23193.2
25989.5	37437.1	16184		26727.5	116243		15014.5	36112.7
47976.8	69245.6	23685.6		11777.3	20440.2		26010.8	24043.2
41173.1	47499	30800.3		25819.8	23106.6		13007.4	34300.2
69436.9	83063.6	25606.7		22249.8	27637.7		26658.5	35831.7
53406.9	60981.6	13405.2		18229.2	49056.1		50776.8	20806.7
10807.9	54346.1	11019.1		24636.1	38284.3		18630.6	16192.2
24628.8	42697.9	16879.4		20554.8	21427.7		11971.3	24070.2
90185	44176.8	14965.3		17629.3	90312.7		24836.5	40564.6
43368.8	99210.2	21786.5		30590.1	79250.6		7092.25	36429.6
55166.4	102720	41505.4		16433.1	66524.9		26631.7	33693.9
54460.6	48692.8	20599.1		36033.7	2763.39		17780.9	19598.7
72392.2	47051.8	19471.9		40218.7	49900.5		9922.19	24228.5
26467	41898.2	23168.5		34870.8	64103.8		57361	27129.3
27024.6	38475.3	27203.7		39949.8	34333.9		18300.5	17535.8
36602.4	51170.8	17880.5		6793.2	35785.3		11190	30867.5
26981.1	77384.9	14929.7		15415.7	33237.6		15795.8	23086.3
92372.5	49519.1	14891.7		28520.5	75372.2		40984	23161.4
46169	95056.2	28985.4		39044.7	21743		12731.1	32775.3
38105.9	88668.3	23029.6		37583.4	1216.86		21786.9	33736.3
53854.1	36806.1	15156.4		9304.84	12867.1		27153.7	40280.8
58772.8	31883	10607.5		14588.9	42864.1		21570.2	17967.1
23157	39299.9	17162.1		12713.4	47625.8		24664.1	22720.8
28862.3	64271.9	9972.7		20527.2	59773.4		25318.8	18777.6
41593.8	43251.8	17445.5		17851	55515.1		19848.8	24836.6
47887.3	65724.3	17732.1		31561	59512.2		22077.1	27649.1
18138.2	52082.2	14740.3		20986.8	71884.4		16435.7	41064.5
39559	79913.9	20029.8		19116.7	62721.7		13111.2	49677.5
59817.5	49086.4	36886.4		39670.5	24371.1		18893.4	28325.9
29396.4	34210.8	24181.4		29363.4	35968.7		26530.2	21431.6
84345.4	57327.6	22774.9		39570.9	34969		50952.5	26689.5
28923.6	67757.2	17390.4		23291.7	46034.3		31079.8	23631.6
37973.8	28845.1	16676.4		17219.3	50514.3		16818	25973.6
45114.3	48502.1	20835.5		16876.1	19022.7		45749.6	31579
52056.8	46784.6	12020.1		21040.5	30260.1		49198.1	40236.3
69040.7	72484	13749.8		21974.3	29328.7		11419.3	27216.6
55660	29987.8	20341.3		11023	44916.3		47254.1	29388
29157.5	32254.8	17203.3		15998	78525.7		7756.84	36889.4
51081.6	41470.9	23854		41137.3	6328.58		21755.5	42876.5
27978	38911.2	14416.5		24614.5	49690.7		18426.7	25722.2
66438.3	36425.2	16596.7		10211.3	22061		25652.3	32098
27038.3	46491.1	21186.8		19962.7	22749.2		14167.6	24755.2
100737	30562.8	14046.3		28809.3	3226.31		17945.2	21536.9
35739.8	87411.5	14186.9		60243.1	63292.6		32343.4	24701.2
49904.3	59730.5	10927.3		18633.3	28714.2		13461.7	20656.5
35810.8	56916.1	15488.2		29215.3	38826.5		18111.8	22647.1
39227.7	54089.1	14658.3		38856.7	1748.41		25696.7	31437.5
26353	44400.9	13391.1		39011.6	39239		14682.2	21308.8
97445.5	57290.1	11004.7		26513.5	57012.9		40342.8	18594.9
43880.1	65198.6	20053.8		16508.2	57927.4		37548.4	29568.1
34511.5	29600.9	13634.7		22615.4	60859.6		18595.1	4884.61
21994.8	69703.6	14958.6		22116.1	65730.7		11453.7	29458.3
40109.7	40339.3	11776.8		35355.5	25091.9		26462.3	41720.2
45073.9	38449	20906.7		34187.8	82168.9		20633.4	15010.1
49088.9	65927.4	22007.1		11799.9	83315.6		23892.2	18875.7
36820.1	45462.9	20344.5		27644.3	20040.2		15244	20638.6
39059.7	38995.8	25184.4		16794.5	1866.19		30243.3	32400
31789.1	62474.7	16725.1		13180.4	45743.6		31389.2	29814.7
36522.4	41462	24125.3		33376.2	68512.7		27345.6	20485.4
28252.1	34749	16907.6		6617.06	54966.1		17341.7	33743.4
27520.5	68094.9	12700.7		30820.8	49977.6		8534.33	28020.7
52900.3	53291.3	12832.6		18049.9	77852.1		17234.7	28628.6
53462	174206	15291.9		16666.6	38848		17245.6	15945.9
52632.1	74740.9	15523.8		16410.7	67609.6		21562.5	23070.5
69276	44549.6	20740.8		11954.9	23903.2		2867.3	25895.5
40628.6	60702.2	23623.5		23600.1	59216.4		28747.8	22287.6
40910.3	69892	19610.1		70538.1	34873.8		14502.4	30017.1
51933.2	32832.7	17956.6		25562.1	19765.2		14513.1	22497.5
45465.1	35998	13575.2		19572.3	33969.2		11860.9	20834.5
61041.5	42884.6	24844.4		26819.3	11956.7		41354.6	27630.1
38709.2	39525.4	15328		6891.51	24688.3		17348.3	22179.3
50187.6	49354.6	17102.3		22281.3	900.161		20279	26341.2
35440.2	88798.2	17310.5		41287.7	56740.3		12613.5	18148.5
32366.4	48999.2	14001.7		39582.6	44506.9		26547.9	34997.7
36467.1	35865.2	12911.7		28334.9	76155.1		19929.2	17119.5
27065.2	61855.5	16484.6		17713.5	40259.5		19800.3	21518.6
24420.8	77988.5	10341.4		33113	37414.4		26821.3	32882.3
25549.9	66535.6	16381.9		9819.98	35138.5		19949	23820.3
30895.8	31802.3	16099.7		34811	15802.1		30671.5	31810.8
20644.8	122389	19134.1		20156.6	32556.1		21288	36201.4
22191.2	32849.8	15818.4		39949.1	114584		15133.9	32796
33280.4	27954.6	14875.3		51533.6	28398.6		29972.4	25065.8
32075.1	27950.9	13154.5		26693.9	993.179		49039.4	23375.8
31307.2	57019.8	13590.4		19702.6	53345.8		10367.9	32395.7
36863.7	34538	13112.6		30965.7	57322.1		22475.3	25286
24196.8	48352.5	19932.6		25575.5	25726.8		28033.7	25601
43233.6	55085.8	19772.4		10848.1	44830.9		11401.7	23063.7
64902.5	80981.2	16604.3		7777.27	60447.4		20130.5	31553.3
40664.2	54850.5	16869.3		49107.9	38895.5		13006.2	36914.4
34522.7	46261.6	15287.2		12223.3	39104.7		11559.3	35965.9
29371.9	68654.6	26765.8		28254.2	80497.6		26303.4	31255.1
27798.8	90714.3	25247.9		31286.5	58125.7		7525.98	24856.4
18459.7	42525.2	13026.1		25980.7	46568.2		14876.8	41904
40472.2	38905	20277.1		35812.4	27180.8		10722.7	15440.9
26562.3	39591.3	15943.6		17957.3	39546.9		30641.2	35661.1
33068.1	76522.2	15738.6		30268.6	20858		19429.6	35333
80447.7	44539.9	16392		19114.7	930.685		25516.9	25915.6
28285.5	62676	18750.8		23284.2	39328.8		24527.4	40710.5
63197.1	50403.1	15685.5		18194.3	9846.7		22962.4	17085.6
51838.3	69547.4	12528.8		26431.2	65398.4		7323.46	31484.1
30786.4	64113.4	21334.1		28189.8	42355.4		17306	43326.2
42872.1	39281.6	24369.1		23142.3	56371.9		22433.4	17685.3
25416.3	57014.6	17412.8		20495.9	39115		24307.3	26854.6
31860.9	60341.8	18779.9		22503.6	24088.6		13798.1	15351.6
29519.9	42927	22607.8		40419.4	22386.4		22155.6	25488.1
30363.4	25674.7	19302.4		26610.2	24492.9		26941.5	22799.2
40700.3	54545	17232.3		28190.8	43754.3		33415.7	27256.2
24421.7	34385.8	18108.6		54264.8	93027.3		35530.2	44029.3
27240.4	62659	13045.1		21025	56298.6		19096	32056.4
43525.7	89489.2	16369.2		22779.3	348.273		10817.1	20047.5
42764.2	105762	18407.7		24874.2	86213		19517	25245.9
38525.3	69756.1	15160.1		22085.3	39832.5		13618.1	45829.9
33557	69587.4	19090.1		19175.2	37484		23104.2	20098.1
31995.2	47359.9	26456.2		15844.3	19309.4		29056.8	19370
25882.4	46362.8	12155.5		13743.7	50954.9		12720	32423.4
23501.9	34882.8	18516.3		28916.6	-733.5		48103.5	23454.8
51915.4	77971.6	15689		38434.1	44976.2		27617	26645.4
26004.2	52818.4	15579.7		19274.8	46535.8		18321.1	30559.6
49497.9	51393.1	19545.4		38459.2	31318.9		13938.3	20991.7
28414.8	39844.2	22369.2		6276.9	8989.56		18005.7	14604.1
53939.6	37880.9	14778.8		31864.1	17187.6		22242.9	27459.7
39845.2	75172.8	22396.1		20257.2	64344.6		27722.4	25242.2
47274.9	105970	9134.13		20278.2	57995.5		42641	24079.7
34654.9	70204.8	17909.9		24265	40175.8		21480	5771.24
30450.4	124722	34655.6		23524.3	83822.4		27216.4	15209.8
31827.3	57604.2	29700.8		28673.8	36904.4		17603	29537.1
40117.6	72517.5	23948.7		30395.6	9740.84		13224.9	26699.8
72814.7	38270.9	23898.8		27368.2	56179.9		31779.3	20072.4
32874	41509.3	20136.7		19275.6	45173.6		20125.5	18066.3
34219	31396.2	28111		13658.9	37977.3		24213.6	10793.4
37650.9	45659.8	16376.3		35323.9	33895.2		9734.69	23369.3
47900.9	44899.5	18076.4		22744.4	36159.6		21689.1	47458.9
39859.6	50689.4	24368.9		4915.91	30222.3		30475.3	23221.8
37147.6	45421.3	12992.9		23254.7	56168.8		51786.9	31239.5
55082.4	43091.2	14156.4		26898.3	35815.6		12336	34506.5
29983.8	54060.7	12224.7		26012.6	12213.5		23169.3	27859.1
48128.9	76219.3	14306.4		14951.4	73813		41378.6	27219.2
34028.6	57463.9	14059.3		22721.4	29034.8		33594.4	26041.3
51369.4	53806.7	23511.2		36683.9	112400		23484.9	36131.5
45085.4	31765	30067.4		4727.04	66328.2		25995.7	31287.6
33386	81506.3	12102		42442	14888.6		15449.5	35763.4
24195.2	47609	13373.7		26175.7	34855.9		24762.9	20836.5
32909	51158.8	13983		27906.4	30401		34936.6	30701.3
51235.1	60433.6	17417.5		39182	26743.4		11702.7	20383.1
29578.3	68177.7	13390.7		30168.7	38383.2		31792.5	27053.1
57604	45237.4	20247.3		27052.4	14999.8		7270.86	14039.4
38791	54000.2	31022.8		17732.4	5980.28		28364.6	23684.2
74867	38549	17561.4		8589.29	2530.78		11726.7	25153
65128.4	27641.1	14921.3		23101.3	11708.4		22087	20679.2
42233	39338.9	12920.1		42913	64622.4		16821.9	29993.2
36306.6	41116.4	15770.2		19931.6	34318.4		44797.3	30485.7
41784.7	46011.7	23291.9		29654.8	91878.3		30134	22531.9
30265.9	53435.2	17323.5		24973.1	36203		19236.3	31744.3
36288	72567.2	20305.3		29552.3	15114.6		11281.4	21051.7
27225.9	42322.3	32058.3		8609.42	14794.6		24102.2	31806.5
35611.5	50658.9	27059.3		13423.3	46297.6		31097.2	24766
24611.6	34928.4	15541		28920.3	59544.4		27489.3	17664.3
59965.5	46024.8	15710.9		31721.1	37575.1		18474.2	15102.5
36565.7	34005.5	12614.4		1376.55	12472.3		20901.6	26913.4
20319.1	46073.1	17560.9		18664.7	18419.2		22947.4	30159.8
29206.5	60158.2	15610.5		18596.7	56540.3		16351.4	21835.4
68177.9	39455.3	10049.6		51853.8	61910.9		21948.6	66953.5
29816.7	62779.1	16962.3		17052.5	6868.69		24552.8	35755.4
55099.5	39357.7	15287.5		31054	53836.6		25720.3	32848
53699.4	52881	10043.7		18250.7	21115.8		6006.32	26425.2
35663.1	34809	15369.3		22879.1	759.026		45743	5858.34
49114.6	32289.3	13884.7		8859.87	58777.5		28371.7	27508.7
38118.1	77050.8	31951.1		21098.3	737.246		30685.3	18720.8
40239.8	38188.2	14251.5		22589.7	62216.6		25350.4	16443.3
43971.4	53059.4	18934.8		10771.6	46263.9		31880.3	34307.8
22788.3	54961	15181		16943.1	5408.88		17921.1	20114.8
20937	125540	15540.5		13503.9	10483.3		19023.4	30162.1
62129.4	70794.8	12036.6		23804.9	23440.2		4993.37	13878.3
95535	38836.3	14908.4		10927.4	74275.2		26374.6	24591.2
34781.5	62182.3	12710.6		6716.83	6391.55		6644.07	16091.6
34926.1	76362.4	15014.2		73627.8	14748.8		10312.7	23916
31579.3	38231.2	25205.5		34568	43097		21561.6	37754.7
46101	30776.4	15772.1		8205.15	41362.7		9813.05	40034.6
24831.4	31534.1	15695.4		36217.5	4404.64		11017.1	16134
24836.2	74535.2	19722.4		25780.4	46830.6		24555	24857.6
34813.8	15442.8	19868.8		22834.2	29145.4		22817.7	27804.6
36411	46531.3	20606.3		41387.9	35878.6		39809.2	27923.9
34741.3	98053.1	13559.9		17999.7	65708.7		33734.3	30593.1
37420.8	127671	13531.5		21470.6	14653.8		9686.05	34805.5
47453.7	66181.9	23797.3		21576.2	53045		26054.8	35239.5
60644.4	35395.5	14915.7		14168.2	10070.7		23366.1	35648.7
45708	26779.3	44348.1		17825.5	38364.3		36049.6	20223.9
28279.8	49348.3	17453.1		5510.32	52437.4		21802.7	33711.6
54081.7	37970.3	20134		18739.7	31695		25764.9	48621
58476.8	40651.9	20728		17867.3	8881.25		17988.2	20302.7
28441.8	69635.2	16999.2		18967.9	32463.5		37319.2	27052.6
35617.9	75053.5	17871.1		24159.5	21752.4		42061.1	13658.4
20260.8	72197.7	19936.8		50353.1	31157.5		27236	30364
50217.3	38069.9	16559.5		39759.8	49774.8		17718.8	43208.2
49369	48065.8	14961.3		34964.2	2537.66		23709.9	35692.6
35314.2	29508.2	24148.6		8095.5	457.557		14916.4	29843.4
42317.1	63857.1	19787.9		3895.96	34543.4		19600.3	31045.4
47298.3	54106.4	14288.3		29464.9	29092.8		29368.9	27414.6
21700.3	61641.7	20620.3		1325.54	26688.9		45893.4	9354.07
56938.3	70613.5	21197.7		22580.7	63161.7		12356.3	23218.9
52055.1	61162.9	24056.3		23811.3	21381.8		21013.1	19945.1
54090.2	85261.4	30263.6		14975.6	3347.89		12821.5	29790.6
47289.8	70177.6	20463.4		44123.8	46270.2		12994.1	14358.5
33390.7	77625.2	17220.9		22329.2	19773.2		39092.8	34872.8
47787.3	34403.1	19565.6		7843.57	69199.4		37392.5	22948.6
46146.2	70990.4	19561		12149.2	40743.2		8694.05	31844.5
41539.7	72019.4	15570.8		27428.5	32850.6		16225.5	37032.7
47461.7	30142.3	23091.1		16757.4	82449.3		18486.5	19821.7
53230.4	35027.4	15786.1		16516.4	106583		12881.4	27095.3
44471.2	47916.8	14590.1		13638.4	42478.1		21720	26775.6
30111	25328.9	11055.3		11786.5	22247.2		14798.2	26262.2
37073.6	37998.6	19724.3		19158.2	1055.23		7618.81	33491.9
64799.1	27001.4	11686.2		28178.7	16756.8		20710.9	8002.1
34167.3	59803.6	14122.3		28526.2	58181.4		18873.1	22488.8
43327.4	52046.3	19394.4		53652.3	27646.6		11732.5	22751.9
34685.5	36517.9	18084.1		19000.6	364.745		20010.8	25082
27257.6	51811.7	23477.4		19564.2	65991.7		18855.5	29062.1
30360.5	25675.9	16538.7		29795.8	98892.7		24124.7	32500
38358.1	43108.7	16663.9		19203.2	13730.2		50570.6	41563.1
61652.2	65273.4	15682.3		14282.2	25123.5		24668.4	24722.9
46384.6	47533.9	22366.8		15021.7	33557.4		24156.7	22979.9
53466	61887.6	17997.9		32058.2	19663.7		25537.3	38706.7
24723.3	49011.8	23159.9		25261	63515		9028.49	29798.3
29205.4	30394.5	22966.4		40888.2	36315		25788.6	37308.5
24430.6	32803.7	18208.2		41357.8	11588.5		10544.5	31153.3
83413.9	54973.1	30443.7		48070.7	83427.4		13699.3	20643.2
24351.5	53248.5	13306.3		14224.5	112025		32019.5	26361.6
31096	27069.8	16220.2		29049.1	51167.3		23484.9	22466.5
41509.9	31601.7	16884		19809.6	23709.1		5241.69	17249.9
39369.7	27582.4	19071.7		25174.2	55641.6		23980.8	25259.7
15669.6	46494.8	21169.2		24037.6	2817.11		24096.8	7664.92
59531.7	49990.3	17370		22371.6	67238		22863.3	12177.9
38986	73246.1	15315.6		24965.1	36567		22943.3	31015.4
29916.1	92797	16868.5		29735.6	67414.9		11459.6	3837.72
61507.7	44342.1	15235.4		25247.8	1853.5		22617	19533.9
40169.6	70028.5	16824.1		35956.2	38563.9		27441.9	30475.5
48571.3	41817.2	13164.5		29098.1	15274.3		16893.1	10706.7
25839.1	56073.4	14932.1		20099.7	12251.4		23726	18737.5
45863.9	18170.6	17605.1		20992.2	35646		25866.8	25674.8
45473.5	37741.4	13202.5		17503	91984.6		16080.8	24469.5
42685.4	64408.8	9426.81		14203.6	77836.3		20664.2	29708.4
96750	64359	16203.5		23165.4	43095.5		15715.6	26752.9
35636.3	49204.1	17965.2		16891.1	35826.3		9901.06	36447.4
48957.2	42337.4	24235.9		23875	24291		27316.7	24734.2
45175.4	49926.5	13485.6		12539.8	29744.8		24874.9	32872.7
28513.5	41509	16417.6		40001.4	35863.6		31011.3	27263.1
30949.2	43731.9	13253.9		41734.4	39726.8		9885.53	36081.7
47934.7	41326.4	15959.8		10427.5	51721.4		20456.4	31761.2
39152.3	37585.9	11517		4941.19	45271.4		40350.8	21311.5
31204.4	74977.9	16852.7		1572.39	22264.9		21934.7	21676.4
49740.5	23783.1	23305.5		17515.8	49397		22762	30807
27440.5	38710.3	14677.5		33613.9	18714		17445.8	18862.2
31120.8	92370.7	17324.3		19846.6	16234.8		14670.8	31114.1
43137	37125.1	18363.1		15332.8	46517.8		17739	32471.7
70542.3	66818.1	17432.4		39138.1	29060.2		21470.4	10565.1
63042.6	53115	15493.3		51857.1	20652.5		46714.7	29416.5
29827.8	46279	17007.1		57165.7	31288.5		19101.8	23875.2
38990.6	48498	15810.2		16621	20194.7		27061.3	19071
21047.5	52915.3	11678.7		24849.5	12773.6		15339.7	24143.4
19384.3	38147.5	17461.9		31503.7	6995.71		25162.8	30014.7
39513.8	40966.2	15290.7		31279.9	50899.7		8478.62	25343.3
27609.7	55719.4	13165.9		5312.22	71347.8		33913.4	22224.8
35716.3	57744.4	22995.3		23725.4	33115.2		32343.9	8408.93
36720.8	50534.2	15445.3		13433.2	27960		34588.2	20266
38582	84676.5	27956.8		17883.1	31036.5		56126.5	32458.3
69207.1	56868.2	14233.8		24843.2	42531.1		13334.7	13746.9
27769.5	63124.3	21378.9		16600.4	28298.7		10361.4	14867.4
26847.1	88439.1	14255.5		909.746	31827		32008.2	23828.1
19789.3	51470.5	18766.6		12613.4	64662.3		33879.1	5517.13
35358.6	12434.8	17322.9		32797	18657.9		13019.7	28030.2
23543.5	49184.9	15203.9		15046.4	45599.1		16584	26134
59512.9	101558	17373.1		38776.7	1448.55		26745	19468.4
32221.8	50735.5	24734.8		63346.1	24921		15435.7	25524.7
39132.9	33529.6	19128.8		38106.2	61696.5		43182.5	32485.1
49487.7	95259	12733.2		12053.1	27738.9		15267.6	21860.2
49602.7	58109.5	35960.8		6261.52	40638.9		15074.6	2946.33
45476.9	101335	18928.5		28599.3	35795.2		19114.5	32849.7
42632.5	50387.9	26135.4		49980	79743.7		19066.3	13985.9
40197.3	58743.3	18508.6		16248.6	25961.6		9801.23	45763.3
30454.9	78274.3	11467		15394.9	50793.6		17254.2	27874.1
37577.7	53167.4	23632.9		25539.3	25516.3		17013.3	30858
29557.6	52225.7	16942.6		27454.1	1345.29		18919.9	20761.1
79064.2	33877.4	11392		21569.8	12991.9		28093.5	19051.6
16561.7	45919.3	13636.5		26020.2	54103.5		20528.9	52481.5
56991.2	68528.3	26512.6		37161.3	63954.3		12313.7	29739.1
41632.5	30216.3	20371		18790.7	25045		46900.8	28481.7
29969.9	31766.2	15986.8		11047.8	25239.9		19347.6	29619.7
50881.1	80026.6	21838.2		18687.9	42157.8		43875.4	27123.2
39083.4	73579	21960.4		54513.9	35184.8		12656.8	30500.5
25703.1	68754.8	16593.9		8975.59	48127.4		18491.7	27248.3
74036.4	34345.2	16319.8		16677.8	42079.3		12093.5	29287.6
39522.9	65455.9	18153		10845.9	28638.2		24414.3	33220.5
30242.5	65364.6	28547.5		19902	37062.6		36565.5	51868.9
51767.8	69365.4	11616.6		38207.5	63887.7		19696.8	22076.8
70382.2	47905.2	14294.4		23386.6	51408		16878.8	10299.4
47418.6	87888.5	20022.3		20816.2	9990.52		41856.3	20455.8
25118.4	95018.8	15217.4		17013.8	38313.2		33759.2	34933.7
75026.3	38792.2	17712.2		12948.5	13102.3		10825.6	17782.7
78560.1	60304.8	17682.1		20312.5	21554.8		8286.57	38673.6
43834.1	63503	13394.4		18633.1	20061.1		35227.8	27267.3
42021.9	112371	15115.5		17855.3	73198		27007.1	21039.1
35057	43073.6	13384.9		50351.8	9734.74		27016	10500.2
31791.4	46747	18796.7		32513.7	44712.5		9231.13	39415.1
51267	60516.2	16280.5		11382.3	25243		6072.63	23440.5
40398.6	78578.7	14495		21919.4	40242.4		11924.4	27162.9
57741.5	51360.8	20678.7		34454.9	34898		17797.6	26209.2
36649.9	67198.2	14348.7		25940.4	27371.5		17300.4	18842.3
58218.4	34848.9	23942.4		20486	89082.5		30242.1	43838.5
41312.7	38528.7	18105.2		40723.7	73094.6		9093.16	24036.2
35912.9	45090	19370.1		20302.7	47471.1		14276.4	21519.6
61778.5	70291.9	17741.6		24821.4	62929.7		21614	3403.09
35757	50589.4	25209.5		26088.4	28705.3		38051.6	28335.5
23932.3	47138.4	21560.1		32929.6	67125.5		35587.8	31713.8
24459.1	74220.8	13821.4		23680.3	2486.12		24479.5	20427.5
39354.9	45186.7	12584.9		37444.1	20026.3		13735.4	36564
42862.5	39224.8	15859.3		4510.25	25581.1		12803.9	19362.6
44903.6	55281.7	17039.4		20271.2	23582.5		17583.1	27258.4
30539.2	49000.6	25139.8		15144.2	24402.3		11596.4	29220.8
16109.7	52128.2	21646.2		30430.6	37811.1		21906.5	18443.4
33843.1	50525.7	23022.7		37058.6	16978.8		19479.5	42664.1
45709.7	44584.3	25838.4		15846.9	61659.4		38173.3	5035.27
42842.6	48378.1	15430.8		26005.5	43511.8		21438.9	19884
39739	51562.6	15776.7		32660.3	18489.6		18127.8	28820.5
19463.1	54212.2	16170.3		35135.2	30329.1		14799.5	22973.9
27704.3	19910.4	17897.9		25688.9	46026.2		23986.5	29945.5
42452.6	31469	18305.1		37359.9	392.512		32926.4	17519.6
31683.7	45444.7	22033.6		13196.9	75344		3844.22	30106.3
57207.3	60366.6	28181.6		9464.07	855.627		34148.7	42679.5
63162.9	73266.5	15225		34284.3	42653.5		16727.1	16203.5
35850.9	58290.6	20100		29972.6	979.377		31108.5	15404.4
50878.5	38690.4	13274.9		41922.5	37567.3		63488.6	26258.1
40830.7	42056.6	18627.1		36976.8	65883		20193.5	23584.1
49759.1	45355.6	18204.3		13499.2	72400.6		14904.5	33865.3
50320.7	46243.4	12979.3		27909.2	973.316		27590.2	5438.18
45758.8	33670.5	24993.7		17025.3	20745.3		21199.5	9002.45
32219.2	42793.8	29201.9		16619.7	27047.6		20872.2	29868.4
58814.1	60106.4	20260.9		23058.7	24777.8		10439.8	23378
75874.5	30423.7	13828		16759.7	1195.16		25540.6	31964.5
28245.9	34263.5	35001.1		36733.9	56169.7		36578.5	43354
48874.6	45892.6	17907.9		1724.33	11390		19534.2	29696.2
40231.8	97425.9	27715.7		10877.7	29125.6		30646.8	22560
46285.5	48230	23106.2		38303.1	58619.2		16646.5	22828.8
55231	60137.4	21841.8		15457.1	43785.8		16229	39500.6
36428.7	67921.9	28833.2		38605.1	4523.97		28720.9	31361.5
21178.6	73248.3	13613.1		15750.4	23815.5		10602.7	14785.3
28464.8	69923.7	13359.1		22969.5	46941.5		29653.2	10515.8
57184.8	90899.7	17466.5		42060	37090.1		22404.7	21210.2
34583.1	52954.5	11076.3		35953.2	19642.6		25306.9	26351.4
22833.4	49140	18119.7		28343.7	38224.5		17421	28485.5
48559.8	80673.7	13466.4		26367.6	19293.4		16426	17603.2
36019.9	56971.4	17490.7		27772.2	34442.7		26088	19071.9
32922.1	46060	18900.3		50756.2	67179.5		26726.4	17542.4
27466.1	54177.1	13948.1		27480.2	11086.7		25514	24184.4
39998.8	56835.4	18505.7		52317.9	39834.3		10321.6	33817.8
52410.3	60695.6	16958.3		26538.9	20195		12203.5	30951.1
43182	47821	13999.2		23986.5	22983.9		24312.1	19853.2
32449.5	63632.7	18362.4		2981.45	42628.2		16804.7	16566
68613.5	34548	11181.1		32174.9	11155.1		18667	24048.5
23667	84486.5	17680		10971.2	33656.2		20920.4	29529.3
17786.6	26174.3	13897		29333.8	34104.3		17181.8	24440.8
74987.1	56423.9	15616.2		54664.7	55341.4		23558.2	11466.3
50840.5	61839.8	9792.65		14870.1	7430.66		36028	20176.8
66284.3	36256.6	18783.7		31836	13656.3		25642.3	21616.6
40605.2	60657.2	18712.8		26827.1	68354.7		18036.3	11272.4
57054.3	45999.7	23642.1		25480.1	29900.9		29688	41789.8
43184.3	89228.2	16753.9		32724.8	35694.2		29254.6	30002.2
41521.8	42447.4	14546.4		30377.2	67643.4		23402.2	37681.8
112793	56898	21010.7		5853.23	32872.8		21244.4	36183.1
49725.2	57710.7	21571.4		11215.3	55436.2		32038.5	32811.7
34677.5	80556.4	19252		24501.4	53067.8		21884.4	34937.6
67324	42901	23971		24871.3	1216.14		15192.8	21526.9
33415.8	97003	27473.3		39572.6	18983.7		13301.7	36864.2
24054.7	28184.3	12556.4		29234.3	48469.5		24662.4	34671.2
33612.3	42421.2	21806.5		41530.4	28815		48530.3	17572.4
31952	58349.8	30575.2		44924.6	794.048		27824.3	33886.6
30528	69729.9	22185.1		26109.2	40937.3		38636.5	25122.8
36122.3	45263.6	19837.8		26257.4	11304.1		13639.2	27588.7
31878.4	49062.7	10725.6		28319.8	13634.6		25564.4	29813.9
38763.1	46463.9	25654.7		21102.7	29671		25252.5	4173.07
46090.1	31507.3	10082.4		42202.7	10113		26661.5	27998.6
47666	36081.2	14463.1		19456.1	25537.2		40529.8	44859.4
61555.5	88655.6	22633.5		18025.2	21099.4		25864.4	26525.9
34512.9	39736.4	13159.5		27706.2	44554.5		18388.1	25161.6
108864	33927.6	16535		23133	89331.5		43187.2	26762.2
29642.7	79267.5	24194		32619.6	37492.7		25975.2	36052.8
76274.4	12375.2	10288.3		13077.3	27627.4		8394.46	2787.26
37012.6	46521.6	18121.1		26743	40325.9		39385.2	41694.3
64448.8	77914.3	11141.4		23406.2	48621.1		28497.4	6879.88
38287.9	56828.9	18514.4		29288.7	50414.8		12482.1	18301.3
42321.3	47784.1	11833.4		24400.7	52591.4		31355.1	33826.3
34631.5	59791.9	19583		29766.9	53253.7		34393.1	3268.77
50950.8	69051.5	10666.8		25105.5	24728		9355.75	24849.5
58257.8	78835	5681.89		24466.9	1437.48		11340.4	20129.5
20758.7	68319.7	22175.6		34895.1	30422.7		28982.6	36765.7
36836.2	95928.2	26923.7		14335.8	60494.1		34225.1	23567.6
22578.3	51311.2	19073.1		9164.58	50418.7		10103.3	35557
40158.4	59564.2	21443		26048.9	50106		13607.2	8489.4
50740.9	53344.5	17562.5		55367.4	730.05		42711.4	40978.6
48178.8	71683.9	28230.5		5133.38	22485.6		15963	32258.5
87733.2	63848.3	20260.6		8569.84	60245.8		26044.7	21145.9
37081.1	68715.3	23303.6		80.7938	15275.6		21556.9	22763.3
37109.9	59013.5	21626.1		16211.5	94362.2		19309.2	25710.8
88523	85003.6	25103.5		18256.9	20650		16772	32702.6
63413.5	72512.8	10961.7		5139.18	34296.5		8592.02	19556.2
56635.4	48505.1	17369.2		20330.1	2181.58		13788.7	26772.1
37623.3	56403.9	26250.4		20906.6	43720.5		24964.4	29489.7
46328.2	46163.1	13966.6		19284	23089.6		37548.3	36022.8
45770.4	25107.9	15510.6		24402.3	34601		20875.2	41396.6
31965.4	68240.9	13520.8		13415	46919.6		26922	40321
27775.1	138251	13611		23108.9	26817.2		16580.4	22608.7
32352.2	54225.4	18578.8		25047.3	25134.8		10804	30353.4
37059.3	45795.1	18220.7		22092.6	24794.2		26236.4	30728.4
23107.4	66618.7	11342.7		29036	32183.2		7713.39	23413.1
22988.6	66884.4	17905		40172.3	51029.7		4782.54	29694.1
33811.1	69003.2	15711.2		12537.7	6514.47		9853.99	13927.4
23616.5	42622.9	8893.56		21181.1	19662.9		35554.5	30782.5
37809.3	52749.2	13580.6		22119.8	4505.26		21170.1	25353.7
25784.1	46192.9	18567.2		7588.94	13154.9		18251.8	33340.5
30224.7	44134.2	25947		55311.6	62687		20402.3	16550.3
53357.1	38678.9	18153.5		26685.8	53166.6		21979.5	33027.7
19548.4	47896.2	9119.87		22228.7	12277.5		42999.6	28114.9
24693.2	59685.2	21209.3		19720.6	44795		32983.4	19354.5
26489.4	91487.2	15126.5		29380	64372.1		29402.6	31515.3
72515.1	55468.8	30974.6		16216.3	33530.1		34530.6	32077.1
27927.3	36589	24605.6		19518.7	58633.9		33791.1	22962.9
30817.5	68090.2	13969.6		37353.8	52224.2		31529.2	30196.4
65534.8	44173.9	23694.2		31048.1	27262.8		12342.6	39223.8
33672.1	47912.2	18861.7		26268.1	39723.4		44579.8	27232
24215.6	26061.1	27655.6		25462.3	27534.2		18075.7	19431.8
41072.6	83038	17935		31485.2	50052.6		10030.3	28586.4
31330.5	52176.1	13340.6		12164.3	27957.4		7892.46	31674.2
50902.8	34602	19293.3		22169.5	14065.7		17901.5	4258.21
39422.9	53303.3	21034.3		13853	31617.9		24684.9	20599.7
26303.6	32315.4	15817.2		33205.6	82418.5		51870.7	39513.4
42212.1	45306.1	14418.2		12171.6	50718.8		10444.9	27786.7
45492.6	68811.4	17520.6		28834.2	50960.2		28520.8	18884.9
41236.2	72238.9	18131		10522.1	49984.5		20077.3	40192.6
40915.9	65514.1	11612.2		17012.2	27373.4		29063.4	36030.1
35264.4	46169.9	18727.6		21115	34453.1		6827.72	16166.9
41533.7	50843	14689.5		42052.5	16921.1		15118.9	26898.8
34027.6	83501.9	27026.2		13158.7	31624.9		24247.7	28791.3
42712.9	48709.7	9039.67		34981.8	28388.2		6981.38	27473.8
26384.6	57105.1	17244.1		26486.6	23851.9		2020.29	36195.5
20282	66067.2	9708.62		35539	1237.83		13292.1	20340.2
40947.2	69488.8	14460		56593.3	411.475		24718.1	22361.4
40174	58273.5	20618.6		16667.8	17546.8		17888	10418.6
35490.9	45666.8	20290.2		32271.3	33745.5		46289.3	28845.7
31595.4	51290.7	17217.3		15190.5	33923.7		16025.1	33751.8
64355.2	78097.8	27743.1		19391.8	36819		25649	27056.7
34336.3	76205.2	21434.1		35873	41716.6		18490.3	28508
27065	40163.9	28954.6		25131.9	36596.8		5612.78	5483.59
95163.7	70607.4	10148.3		25414.9	30881.9		24449.5	8803.04
60586.2	38310.4	21292.2		10077.9	29774.1		17090.2	17777.7
34806.3	45363.9	21250.7		32071.3	1246.62		25113.9	15301.6
25311.2	67410.5	13683.7		24144.3	41777.9		26459.7	32849.6
73419.6	47890.5	19696.6		40317.1	45427.6		40632.4	19258.6
30707.1	55524.4	14455.4		40204.7	29256.1		18684.4	16800.2
47297.1	33297.1	12040.6		19830	33392.1		10524.3	22806.2
40157.5	51506.1	15585.2		20498.8	27779		15810.2	35155.6
23145.5	41580.4	17277.3		20505.5	35216.5		15234.3	2921.38
45271.1	69568.5	11691.6		15632.6	31371.9		13704.3	3901.89
25859.2	67105.3	18271		13716.5	40248.8		31870.3	38347
26465.3	58131.2	13209.8		26359.8	25366.9		13693	45321
47758	63816.1	23584		18718.4	45603		19069.3	28823.5
61855	44203.1	17145.4		23082.5	39137.7		18306.1	22827
83157.3	39991.3	21646.7		21125.5	43133.6		33987.8	5294.19
44762.2	41390.7	10292.1		17169.4	17988.8		21699.6	24720.5
33633.4	25034.7	19454		15669.8	12660.3		21968.9	21530.1
30905.5	99007.2	23096.6		44243.1	48217		30329.9	18931.7
41558.2	51202.9	16066.1		22683.9	44321.4		29404.5	18774.1
37141.4	67128.8	29383		27121.1	94176.9		25361.2	26043.8
37846	74358.8	24561.1		31015.5	51995.2		32686.8	8068.92
49757.2	64276.2	17067.8		37341.2	42862.7		14519.1	33063.1
33502.1	88020.1	22827.5		27879.6	43040.5		16074.1	31148.8
37733.5	72831.7	17175.3		28571.1	81445.1		10900.2	28826.3
32794.6	92947.1	14879.8		2049.52	22620.4		31272.6	26191.2
23547.8	46418	12000.6		25390.7	48413.9		28368.3	24860.4
35389.1	72549.2	23861.6		29987.5	52032.5		5602.68	46110.7
33293	34421.1	15569.3		24919.1	33449		41801.8	28866.3
54466.1	41001.8	22732.4		25555.1	61559.1		28914.5	33155.4
36989.9	79870.7	15771.3		21172.5	59146.2		6280.33	27281.2
41179	36115.8	18270.6		27285.9	53006.4		27336.6	21275.1
21792.8	54323.2	34050.7		22225.2	45760.9		31689.4	30442.5
37192	56512.1	22305.8		16667.7	68527.9		25074	28643.9
33590.2	94823.1	24738.8		6462.87	86342.4		23025.9	30418.7
26382.8	58715.2	18022.2		38597.5	3968.01		12457.4	12091.7
27634.8	39883.8	23765.6		19881.3	50636		13083.9	4920.26
31240.4	71172.6	16558.7		22340.7	42277		58171.6	24962.8
30663.7	36863.8	18580.9		27422.3	18289.1		10115	23122.8
43550.6	45556.5	17757.6		21224.8	4228.68		22349.3	32303.2
62819.4	59553.1	13585.4		21397.4	29288.1		33217	36016.1
26135.9	32715.9	23299.9		54170.4	69413.9		16539.6	27010.4
42224.6	28719.3	21803.2		33970.2	51577.9		19365.8	15229.1
54026.7	35468	15187.2		19381.2	48799.7		22284.6	22659.9
53440.6	47049.3	12649.5		25086.2	14331.6		16961.4	22218.4
49275.6	41096.7	10694.3		18646.6	23183.5		8080.14	37730.5
49956.5	37317.6	30201.2		19534.1	39467.3		17236.9	44227.2
25547.5	63036.9	20700.4		32170.7	2119.35		37019.2	27314.8
52611	47953	18316.9		14496.5	54671.9		10466.5	29208.3
45079.6	37738.4	23387.6		28635	23057.9		16753.6	22032.4
41255	101950	19458.7		17229.7	24731.4		22021.2	16776.6
60756.8	53104.1	18658.3		6836.47	16381.7		14883.2	15956.3
39557.6	63836.2	24106.1		22318.1	47115		6547.4	9489.51
50114.9	43258.6	17153.7		45525.2	22848.5		21551.5	34793.6
61085.6	62529.5	18830.9		29937.8	41608.9		26587	16111.8
50156.7	37918.3	13038.6		18413.7	14451.8		26163.1	36460
44485.8	49782.1	39137.4		24868.9	49768.5		9971.93	34870.3
45592.6	22807.4	17822.2		52094.7	45639.6		10530.4	13856.3
29342.7	52675.2	24573.9		34119	36507.2		12739.5	22562.5
25149.2	72278.8	9374.93		27004	42474		18681.4	17509.1
67022.2	75750.3	15730.4		15051.1	70076.5		21031.5	34293.5
33214.2	36709.1	15927.3		43853.7	97573.9		24942.9	35851.8
33291.9	85630.9	14942.3		22152	58796.5		11491.2	9845.92
59203	42749.8	19229.9		34155.5	44728.3		38045.8	17651.1
42440.8	47946.5	21211.7		33108	592.07		24984.9	1458.15
41848	97549.9	30740.5		31557	45812		14644.1	14584.8
41642.3	39700.4	22540.6		39438.7	9076.18		21981.6	14199.1
42439.7	50250.2	27213.3		55738	39627.8		14699.2	30516.3
57544.2	86985.5	11369.3		9369.86	31714.1		27157.2	37765.7
19774.7	69882.7	15609.3		38279.6	21731.7		17657.3	20406.8
34941	41604	7221.38		6355.2	85732.8		18875.8	54093.4
48729.2	32268.4	16535.2		37249	11015		22235.7	17962.2
55695.2	40647.9	13422.6		42590.3	81972.8		30733.3	33945.6
52281.7	61193.3	19882.5		12032.8	1284.28		38070.7	35144.6
22836.4	57583	14543.4		20944.2	3595.95		25094	18560.3
43051.6	41574.2	16989.1		9313.32	25243.2		29636.6	25600.8
34058.8	83631.1	12849.2		23299.2	41359.6		17162	15174.5
40147.1	62418.9	16419.1		20837.3	1898.26		27388.6	34227.5
21328.7	66259.8	22007.5		902.8	28150.3		13213.5	41118.9
40935.4	27199.3	14989		37981.7	1647.74		25022.2	25483.3
32148	78037.7	12419.5		20309.7	58382		12856	28371.9
25406.9	62875	12852.5		16737.4	23540.4		10643.3	22952.8
54072.1	46766.5	13480		14970.6	41581.5		37197.4	36094.4
36999.5	59888	20147.2		20005.5	37876.8		17108.4	27763.3
34237.9	32017.5	14857.4		3903.51	16275.3		12745.9	17805.1
34776.6	42530.4	16955.6		15475.2	68576.7		47344.2	21490.5
36918.6	47904.5	20033.2		21518.2	37459.5		11141.4	20714.8
49530.9	39870	18249.6		15284.5	40482.9		14370.2	23057.2
28111.1	77801.3	15810.4		7295.85	37360.6		20537	20485.1
48383.6	21463.8	27862.9		19583.7	32772.1		5801.97	22081.5
29957.3	55282	24318.9		49955.8	16795.1		37072.8	59296.5
25957.6	49745.1	20287.8		32091.4	22026		11262.6	19402
31688.8	48127.9	16055.9		16306	46295.8		7427.17	20367.7
40811.5	46156.9	42607.8		6360.96	38866.8		49918	9132.88
19479.2	36106.7	26314.3		6817.55	23536.7		45162.8	29001.9
35549.1	48324.7	18704.8		5409.66	19782.8		10713.6	18051.9
29244	43889.8	16397.7		28151.2	51028		50104	29464.5
33932.8	32759.6	9869.93		26986.7	18066.7		24002.1	39336.8
53581.2	53896.3	12678.5		44760.3	17345.8		11921.6	18622.9
44066.8	78217.1	19157.7		23013.8	29788		15491.6	25325.8
19670	49721.5	18736.9		12984.6	24587.2		23706.5	24536.2
30793.8	39591.7	13739.4		15315.9	26012.6		18113.1	23895.1
43287.1	48323.4	21016.8		41407.6	66670		21176.7	35241.9
27992.5	25062.8	17977.3		25964.2	49220.6		23937.5	33838.2
39416	36959.1	18844		14658.9	29400.6		17537.5	32422.9
29933.1	48405.3	29411.4		22910.5	15768.1		18245.2	18876.9
52634.1	59011	22067.6		1363.62	54571.7		18331.9	32815.8
54659.7	65115.8	15025.5		5419.35	52847.9		12408.1	40088.6
36320.9	55995.8	16132.2		29260.1	40428.8		7399.68	39303.9
52066.3	63334.8	16880.8		33937.2	20169.1		30804.3	26386.1
35039.2	63200.8	43745.4		4579.08	50891.8		27184.7	18296
26496.3	28572.9	13500.4		27697	48553.9		19440.3	34344.5
48451.5	48752.2	29913.2		36256.1	32516.6		28574.5	22289.4
30150.1	52386.5	17684.3		24569.7	55832.4		13257.5	18350.5
30829.2	64020.3	20814.6		23117.5	40717.8		44113.8	5853.31
24816.8	37484.3	20313.5		53819.8	18819.6		16919.8	18498.3
51435.1	34376.7	20992.5		42513.8	15143.3		27460.7	38754.3
42560.6	50444.1	13108.2		23671.6	50045.5		24429.5	34743.2
31683.9	35324.1	12820		39542.7	2689.29		9577.19	28065.1
47422.7	17019	9289.17		21823.6	33472.9		17997	19795.7
36110.2	35113	20915.6		39944.8	33703.8		14645.7	23335.6
58290.2	56977.5	13925		25293.1	53396.8		11166.5	22620.9
38621.3	43254.8	20258		10584	16550.2		19628.6	27541.6
23126.7	40052.1	13336.4		9493.68	21670.3		16607.2	39410.5
36697.4	53301.2	15183.1		42072.1	47098.4		31813.3	24720
56115.3	50533.3	10112.2		20531.3	45760.9		15839.1	20535.3
49305.9	36403.9	14211		13876.7	62393.8		26219.7	22977
25228.9	26572.9	16222.9		30181.4	74451.9		48868.5	25277
28546.2	38111.2	15713.2		24498.9	59580.1		16848.7	23837.9
22217.1	42666.7	22088.9		38558.8	19033		35014.1	28811.7
18775.3	42224.8	13125.7		15998.1	31690.3		29150.6	21138.7
30446.9	32063.9	26438.6		53676.5	79661.2		8490.76	15536.7
35343.4	103032	10422.4		29676.7	39123		14232.7	30196.1
30622.1	45129.3	26399.2		27200.1	30447.4		13760.4	47177.3
31158.2	70978.9	17275.1		5037.71	66288.3		35533.5	16693.2
62281.9	45522.6	20014.6		2127.43	32247.8		21417.6	36180.2
32017.8	36659.4	19174.9		35440.1	4795.83		26343.2	7530.06
27803.8	35470	11994.9		13262.9	45297.1		35155.4	25176.3
39954.1	33080.7	14642.7		38233	52424.9		39569.7	28947.4
40195.6	52097.8	11990.1		26461.2	40044.4		29608	20188.8
58757.6	77941.8	16477.3		33490.9	39432.1		21095.7	31709
20698.1	59362.7	14125		19478.1	30886.5		15701.8	28542.6
88236.2	66407.9	16538.2		25133.6	34993		9617.87	34864.6
82797	66745	17394.7		29844.3	57604.7		9397.23	29680.4
23533.5	37669.4	22323.8		30888.3	44316.9		7742.64	38040.1
52005.8	61460.3	18114.1		35425.5	8279.73		8549.5	19234.2
50384.6	50433.1	15772.5		19000.2	9094.4		34897.6	33778.3
35374	35302.6	16163.6		25287.7	13974.1		13204.3	38565.8
54223.9	50745.3	17275.9		31242.4	89481.8		11165	22005.4
29350.8	23130	16376.8		17490.3	43847.2		16324.6	18763.5
41401.5	33256.6	13048.1		36350.1	30623.8		28330.1	26456.7
64658.6	37851.7	17923.5		14298.1	52676.8		16905.2	17536.5
47644.4	33913.2	11423.5		25874.7	1674.74		17367.7	34883.2
37965.6	28569.7	22034.1		4073.49	41363.4		23162.5	31150.6
35404.6	128551	17617.2		34499.7	7693.35		26024.4	4030.77
29353.3	58112.7	19927.3		35149.8	46362.4		20802.9	33606
27314.8	45986.8	23527.9		27692.1	1081.24		34516.3	34841
32429.1	69286.5	9754.41		31665.6	36994.7		23008.5	16261.5
72870.4	43274.8	11129.4		41087.8	9325.16		56939.9	22542.4
58316.3	83600.7	27819.5		2053.81	30441.5		15811.2	28723.7
32663.3	66716.9	29580		5797.6	50455		38393.6	45191.7
28470.6	36988.3	14907		32624.2	52273.9		13085.3	24100.1
31271.4	58668.8	15361.1		24126.5	66907.5		18639.1	26997.9
64180.6	42357.9	20034.3		16785.3	34696.4		18912.9	16308.5
40675.4	21035.7	40803.6		3034.66	35917.5		34069.3	36095
32274.9	59963.2	15780.1		24497.1	26527.5		17444.3	21568.3
43868.4	140284	13755		45131.4	28315.6		14926.9	27208.9
29340.5	125763	42745.8		7908.85	15330.1		23030.7	27123.2
44736.1	53514.6	18930.5		44768.5	25075.9		14620.5	17159.2
19055.9	40855.5	15253.2		16103.9	37012.6		11132.2	21020.3
55386.8	62766.4	15606		32811.2	17424.5		21108.8	15891.7
56769	53287.9	18189.7		41452.4	48614.4		8860.59	23856.8
35368.6	95647.6	14635.3		44221.1	30757.5		28048.6	22917.3
44967.7	72214.5	18352		19962.9	33259		25785.7	28187.3
70336.6	41835.9	13639		17110.5	40045.3		19285	22704.1
30914	38193.9	8430.28		29926.2	66831.2		29997.2	33433.7
53170.6	53135.6	13467.1		39225.9	961.74		20400.4	29966
46834.1	37057.4	16345.9		37337.6	718.725		13490.1	21534.4
53945.1	45708.1	34487.8		15524.5	43045.4		24973.6	38180.1
32461.9	51268.2	26561.2		8702.13	21538.9		18087	40471
45013.5	57438.8	11314.5		13789.6	59509.9		36219	9754.47
36302.1	39058.4	15223		41096.5	2137.14		18633.9	16715.3
46341.2	57404.4	12606.7		35052.4	12339.2		15142.6	31981.4
46145.9	31345.4	15286.5		19354.7	48480.3		24084.2	36436
36155.7	101256	18737.4		2609.14	7044.09		25016.7	17991.8
54698.9	55924.7	14273.6		46016.2	45430.1		6997.04	1514.62
45912	45090	22319.2		30800.5	24984.6		26199.8	31699.1
36790.1	96869	18230.9		32818.3	20257.2		11477.7	28887.3
28423.6	61873	34196.9		30810	54681.9		21586.2	19822.7
50942.2	38560.5	11428.3		64932.5	54096.7		21012.8	21887.7
24931.8	38665	18442.3		47252.6	40913.1		32287.5	30187.8
24968.2	27665.5	26193.7		28616.1	27206.6		18458.6	19469
31651.2	44069.7	20883.8		21498.3	18836.8		36837.2	21591.2
39530.3	34959.2	13692		4373.68	27465.4		12954.6	20503.2
42328.8	22610.6	27167.3		10994	35080.8		28701	14814.2
31605.9	88583	12548.5		19970.8	48900.3		18636.3	39587.4
37626.9	45051	13282.7		15027	56071.1		3066.02	25502
43913.5	30523.4	17306.2		18309	4932.21		21546.2	7389.08
31785.1	64901.8	15553.6		20097.5	25879.5		15026.7	13955
59760.3	28747.5	17708.2		32387.4	29239.4		13401.8	18099.9
46970.2	48947.7	33929.1		21965.1	43106.1		24431.5	49228.9
53764.6	48080.2	11589.8		28342.6	38979.9		16240.3	31267
22262.1	53151.4	28657.2		6629.02	58741.2		16136.2	15680.7
34881.9	63877.9	10898		54454.7	28531.3		16168.1	17068
30523.9	80462.7	17765		23857.1	48935.9		45474.3	18913.9
37960	53393.2	13444.2		22519	22750.9		26826.4	13924.5
29240.3	46267.6	13411.8		27346.6	33242.9		25994.3	22516.9
29142.7	33097	22031		12624.9	49020.7		15463.8	26254
27306.4	87817.3	17567.3		23108.5	14296.9		7801.86	22168.5
40560.3	86870.5	14704.9		23668	14389.9		29342.6	85172.3
39439.8	54554.7	16029.4		13140.1	10102.4		25422.1	39023.5
39559.6	37659.8	21137.4		26701.7	31341.9		6224.21	15157.8
32219.2	54180.1	21363.8		18051.2	10906.2		14429.5	21925
39570.1	38381.8	23488.9		19387.2	75240.7		39739.4	25324.3
32470.9	55420.8	14388.4		46806.3	29413.2		7837.02	27855.9
36280.8	71081	9229.15		31689.7	30322.6		7689.73	19668
48377	66014.8	18885.1		20729.5	22686.8		16993.9	13999.7
48072	36778.8	22383.8		42676.8	41207.7		27121.9	17929.3
58195.4	30553.1	11932.6		36022.6	37692.3		27144.3	32977.2
31844	44477.1	13190		12485.5	47633.7		14361.2	33296.8
39059.5	32037.1	17009.3		13219.7	5542.88		18188.5	19550
35832	53728.3	12537.7		8674.92	32221.3		34286.7	17894.1
36369.4	37845.6	13432.3		14374.9	64375.1		33818.8	24588.6
47371	76429.4	16793.3		23972.5	10825.2		16424.5	25041
42410.6	60037.1	19089.5		19609.6	18866.7		16409.9	11845.5
41251.5	45538.1	22302.2		20252.8	1051.07		26400	22800.1
34964.5	68880.3	16857.1		19613.8	26627.6		17181.5	29064.6
49767	59323.5	25665.4		3854.7	46113.6		11222.2	25470.1
15948.1	33260	22370.2		23031.5	24330		42497.6	22807.9
120098	77367.4	34777.5		28444.9	50332.5		20817	25187
49473.6	24345	12272.4		21684.6	58843.7		29083.4	25904.6
35642.2	44984.5	19046.2		51999.5	36781.1		16407.6	29928.7
32049.4	35426.2	23514.3		31690.8	40921.9		34252.9	39242.4
44735.7	58703.7	15066.9		27802.7	50083.1		29572.3	24174.2
41101.6	45822.7	19807.7		27856.6	27160.4		16990.2	22144.7
41057.2	58002.4	19738.7		20647.3	17832.9		27469.4	17474.8
41831.8	47397.2	14117.7		30107.6	59738.5		16572.1	16221.7
45044.6	49809.7	12529		17231.2	16786.5		28085.9	27712.5
51563	98616.7	25939.2		1759.31	14213.2		42468.1	32968.9
37382.2	99238.9	28572.9		23224.4	46182.1		20121.6	49213.6
72059.9	32275.4	18482.3		33589	32002.3		29510.9	49812.7
64180.8	35084.7	21021.9		23790.7	67064.4		33937.4	50631.9
41329.2	86831.7	23054.9		32304.5	39046.7		28509.6	24415.3
41638.8	50476.2	20005.3		14348	23577.7		29865.7	48794.2
34545	64312.2	17540		15780.8	13948.9		23881.8	31573.1
41637.3	146434	28279.6		23625.3	44245.3		12961.6	43162.3
39180	77758.1	28804.1		22314.5	43677.6		29802.3	41004.1
33759.1	65204.5	18489.1		19390.7	50884.9		29172.7	29012.3
52642.2	47134.9	14562.9		18363	20425.8		18001.8	8067.66
36095.8	48074.1	12506.8		9582.1	34566.9		37775.4	20977.8
33061.4	74347.2	7003.88		31703.3	27354.5		54276.8	22790.2
36475.7	52617.9	16683.1		14768	18736.3		36806.5	37967
44766.5	44658	11133.8		14435.6	44647.1		21671.1	17942.3
44798	34410.2	13346.2		2553.76	10541.7		25153.8	10660.6
26992.1	58107.4	22202.5		17842.1	1856.28		11547.9	29071.8
60041.1	43337.7	17251.7		81852.1	558.302		20080.3	23421.1
37142.4	52195.1	24501.5		11256.7	14609		32678.9	45452.2
24565.9	42041.1	15313.5		40154.5	18940.1		15673	32557
53794.9	31371.7	21468.6		13632.3	21490.3		13728	24639.4
37074.8	33136.1	25620		17614.2	42377.9		23783.2	24632.8
30038.1	46800.8	25289		15829.6	25457.5		4579.61	21324
50275.4	39565.2	21338.1		15348.5	27875.7		12201.8	4128.1
42911.8	61412.7	18666		43454.4	31163		30982.7	39583
33912.9	63563.9	15313.6		35378.1	23080.3		21622.3	21456.9
27494.7	52293.4	14458.2		27498.1	33745.3		7240.49	30344.3
26391.3	58481.8	21924.2		25056.6	30877.9		20542	24979.3
75071.7	53598.4	25853.2		3170.03	91639		20551.2	21627.1
24650	37528.2	34724.3		28278.9	47517.8		22172.4	13438.9
39083.7	93136.1	22215.3		7314.53	62468.3		29888.3	3403.52
101259	41051	24522.2		32627.9	21332.6		17218.5	51138.9
29833	48810.9	13458.6		16610.3	42816.4		39462.6	16225.6
41531	67167.9	27853.9		19421.5	36388.1		28879.2	15871.1
38724	67668.1	30605.6		36585.2	26684.4		22799.4	20009.8
51474.1	43488.9	27261.8		31143	45105.2		16330.8	35648.5
39696.8	36415.1	11349.8		36209.5	13809.2		27681.9	41851.2
44303.8	49342.9	21106.2		14355.7	36990.2		23954.9	55573.6
34799.6	47026.8	29042.6		17056.2	66819.6		15960.5	33294.5
30727.5	16469.2	11208.6		8935.07	67278.3		20652.5	29189.2
37473	49033.6	22198.3		15615.1	30002.8		35667.4	44211.2
45626.4	60387.9	20254.1		13343.5	13649.2		26824	47206.5
47501	41838	17587.5		26529.3	37163.7		26997.9	37676.5
77195	46204.5	22435.6		26347	64233.6		11530.2	32344.3
42217.7	52376.9	21154		5542.69	55416.1		22107.7	20901.1
27690.7	41862.6	16493.8		26922	32856.6		18628	30470.1
61004	121367	13129.2		30158.3	17092.9		18568.3	22917.3
51425.9	58044.3	11399.6		17891.3	58468.2		28405.7	16916.4
37899.1	37583.9	13070		28243.6	47089.8		22842.8	19316.5
35359.6	57428.6	21404.8		18159.9	36091.6		19684.5	34190.5
43571.1	34503.5	12925.3		24649.9	20843.5		22350.1	34952.9
54867.8	44631.8	13569.6		18816.9	41872.7		36897.2	2253.06
73341	42811.1	20395.7		43272.1	58690.7		16701	17469.1
83312.9	91758.3	22895.6		29406.5	38535.3		9239.83	22838.6
40694.1	30617.7	10857.3		1745.7	46326.4		10428.5	31640.8
42824.4	45689.3	11874.4		6882.46	36647.5		8586.44	23629.1
51133	60192.8	30912.2		4831.63	17654.1		28895.6	26990.4
43293.3	64990.5	26024.4		15817.5	51339.9		28479	27045.5
41768.9	31517.4	15611.1		17951.6	40286.4		25261.9	29716.8
27402.5	53098.2	14972.3		32402.2	69996.8		22822.8	41040.6
67687.9	72988.7	16858.1		11579.4	62074.3		30259.9	26349.9
28464	42995.7	15651.8		27904.1	26673.2		22205.8	30914.1
34320.4	48957.5	13390.2		26155.4	6436.54		19714.9	27536.9
49399.1	53862.7	19584		34452.5	56627.1		23869.8	23309.8
51705.1	46663.8	20236.3		18003.2	59500.9		32248.8	29184.8
37767.9	20213.3	18274.3		25127.2	38093.4		23967.2	10203.2
27195.1	68405.3	21367.5		9442.17	57467		24340	23491.2
61159.9	65750.1	14556.3		32701.7	42237.9		11568.9	16905.3
44565.6	44113.7	25495.8		33242	44039.3		14416	20447.7
53888.2	38609.5	11827.1		34475.8	31350.2		31099.3	29619
50401.6	31370.5	20360.3		27756	45979.7		21344.6	25976.1
29681.4	31216.6	20302.6		24981.1	30930.6		35458.4	51062.9
52018.9	52027.2	14289.7		36862.4	29764		25648	21540.5
22585.2	44791.9	17929.4		8057.6	31466		19246.6	31472.6
33631.9	30176.9	14816.1		19420.7	65756.6		50921.3	35240.3
34819.8	54559.3	23161.7		33024.6	19589.4		17095.1	28400.8
39257.5	67969.6	13731.5		19349.7	9968.83		32769.3	32397.8
42195.8	61101.3	30096		16576.5	24334.7		15727.1	23847.2
23524.8	91310.1	17270.5		53918.4	28296.6		24078.3	26373.9
74656	87115.7	15629.8		17139.3	60259.9		37924.9	27379.2
28562.5	63725.6	19537.5		21322.8	71891.5		30372.3	43771.9
53296.8	50708.3	15826.4		6213.1	78898.9		28456.8	2113.01
48870.7	61465.8	11112.1		29626.4	3313.8		48969.3	29352.8
43976.2	47165.8	20022.9		26774.3	32395.4		19448.8	24724.5
32137.9	68782.4	29095.6		27385.5	29136		34306.4	25970
44754.2	61317.2	17743.7		33252.6	17335.8		11851.2	16941.4
26915.1	85365.5	22728.9		31898.5	59284.6		14699.8	28609
30934.5	46421.5	19884.3		17833.4	18063.7		14288.8	22771.8
34802.6	33462.7	21354.8		20167.4	19571.5		49040.6	33787
47125.1	43692.2	16447.3		12032	49602.7		36046.6	27475.6
28579.7	59521.5	17429.7		24064	12220.3		18483.4	16818.3
89197	66164.1	20868.7		10544	29631.5		21783.5	29273.7
34071.4	41808.4	15636.5		16573.9	75118.3		31589.1	23797.9
56774.2	51106	20453.9		24636.9	40771.2		37014.2	41567.7
55980.5	57815	16430.2		27815.5	33561.5		20436.9	49514.1
56227.9	55934.7	18662.8		3561.18	14778.4		10489.2	24586
23223.2	46372.2	14956.8		10289.5	60766.5		13610.6	29500.5
20966.9	80574.7	16852.3		49644	27693.7		20940.5	27952.2
21966	41334.1	20945.1		32782.2	46318.2		11882	34811.4
28187.2	82695.5	18536.7		52088.2	54729.1		17652.8	24754.1
39085.6	50872.2	18260.6		26809.3	15557.1		38619.3	21129.1
39740.8	90301	19369.5		15866.6	24954.3		19649.5	29181.4
60600.3	30559.8	19896		27505.8	18740.6		11214.8	15391.5
36361.5	30875.5	16237		11526.2	14025.7		23026.2	34215.7
25648.4	32254.6	10710.6		16932.7	37464.2		18853.3	20360.1
23605.1	42493.7	11162.7		28379.8	20594.2		22892.1	36633.7
42633.5	48279.2	17779.3		25163.4	20782.7		24856.4	9945.46
46302.9	47399.2	18325.1		22332.7	45807.3		17904.2	30999.5
36756.2	59887.4	21580.2		21378	42653.8		7293.05	22407.2
44859.5	79238.8	16139.2		23129	25286.6		21381.7	20238.9
43458.6	60461.4	12889.9		12253.3	36356.8		21289.2	39779.3
52435.4	48519.1	14500.6		27188.1	25405.9		10365.7	22393.8
34668.1	48543.7	14238.5		34093.3	16895.9		33809.2	34266.6
27099.3	50884.6	24132.8		1665.59	53511.1		22500.7	20874.9
110262	43725	21755.1		21805.3	34282.9		10266.9	25046.1
27884.7	49848.9	12306.6		19703.8	54444		21282.8	27812.7
40166.9	64018.4	17215.5		24044.3	36571.6		10400.5	21968.6
69546	51463.9	16851.6		40792.5	21760.4		12505	3476.6
74061.7	37224.6	16208.1		11056.1	35049.4		6134.96	20593.5
41220.3	87656.7	18245.1		16513.6	27736.4		31532.6	27352.5
35470	30073.1	8195.01		6885.01	42469.2		21092.2	36037.2
65349.4	58091	19970.4		19519.3	55341.9		25241.7	35378.6
29941.2	54464.7	12900.6		2053.36	48368.2		34663.2	11933.9
35002.2	81882.1	21679.2		21683.8	55343		5681.79	32762.5
49728.3	29834.5	9774.02		31961.9	24681.3		32237.7	38321
18969.6	74966.6	13478.1		17410.4	30553.1		19711.1	23637.2
29880.5	82959.6	16603.3		11665.5	32911.2		23272.8	19826.3
45036.3	54059.8	27128.4		28174.1	61611.7		22678.9	22161.1
40766.4	54399.9	26841.6		31707.9	39186.4		23448.5	27698.2
64807.6	57229.4	16384.3		21001.7	33262.9		16722	27108.8
51408.2	85997.9	15394.2		12322.9	10648.6		31824.4	28696
64298.5	63672	28042.3		7306.29	19033.9		22332.8	18706.4
57019.8	31547.7	23616.2		32274.1	33615.4		14216.4	16047.3
36064.3	27846.8	12453.5		32113.2	18321.3		11049.8	20886.3
57588.4	35178.8	22789.6		41016	63209		18025.1	17976
30024.8	42235.8	14147.4		34540.4	31157.1		27771.8	22589.5
34275.4	72784.5	15419.9		27280.3	69181.2		34624.1	1996.31
47358.7	68361.6	16637.8		38595.6	42405.1		23495.3	30874.5
34882	65956.4	19741.4		13457.1	45875.2		24597.9	32143.8
69268.3	31666.2	23428		24651.6	46347.6		35199	28034.8
32057.7	53969.5	11878.4		34723.3	21438.4		34930.4	17096.1
55611.7	70280.9	18444		23469.2	21960.7		20894.2	28733
27055.5	61279.7	19977.4		20046.7	14681.9		21656.3	45918.6
22879.9	70301.9	13592.3		19530	54285.6		28263.5	24689.6
21816	36930.1	8334.24		15330.2	37095.8		18703	14574.7
46187.4	42516.1	14347.7		42869.2	33795.9		15331.1	28038.2
43066.4	65236.6	21704.6		37342.3	40954.9		19051	41822.8
24479	48059.4	22981.7		21949.8	20218.6		20852.8	17352.1
24556.8	89459.4	18808.6		19664.7	18274.3		27015	25856.9
48600.1	68341.3	20685.7		36974.7	22134.5		13506.6	27463.5
29846.1	62025.3	15241		6513.54	725.316		30303.2	21740
29747.3	50139.9	10416.4		7395.21	22833.8		25586.6	21752.6
38134	97923.8	13711.6		24461.7	32902.4		23570.5	14983.9
55515.1	43395	16305.2		23533.4	32644.2		32774.4	19762.4
54158.2	40033.6	17173.2		44442.2	17806		6597.2	30917.2
43527.1	45631.5	25429.5		21904.4	25516.5		25249.1	39026.6
20135.7	135618	8950.22		14581.2	33404.3		19823	26264.5
63443.3	56018.2	19461.8		26501.5	22435.3		23794.5	21318.6
33828.3	44939.3	33093.4		1402	37175.1		14440.2	41235.1
58204.7	46875.5	16300.2		7076.9	29473.9		35398.7	18807.2
61663.8	74326.6	22730.1		20841.5	48328.3		19030.1	20298.1
47829	60535.5	14070.4		34900	29234.4		21888.1	22487.4
47941.5	80373.6	16818.1		15779.1	55176.9		21261.7	24122.6
23246.9	32816.4	23205		21316.4	17100.3		16138.2	42138.3
28317.7	42076.6	12528.3		14693.8	24011.8		17170	25999.9
23181.1	67425.1	14664.6		26930.2	56032.7		32705.1	41279.4
43647	25392.7	21447.7		23856.8	40431.4		16152.3	33251
33100.1	35345.4	15977.8		4410.9	29593.3		11995.1	36576.2
31338.6	81831.7	23022		23959.7	50923.5		18201.6	27050.7
44533.9	30024.1	19008.6		32534.2	49767.6		25082.8	29732.2
38455.3	56057.9	25855.5		20269.5	39291.1		31748.6	23320.8
51372.5	61232.8	25025.2		31006.7	5511.54		20865.8	36692
43625.1	38069	21531.6		22783.7	62085.5		13914.9	27999.2
52877.5	8472.46	19638.7		22123.7	52628.2		14151.5	31406.9
37068.7	34432	19072.9		19561.6	5178.02		19153.5	23807.8
20568	27344.3	22386.3		30533.8	65314		25710.5	49115.7
37146	75863.8	19332.1		29079.3	73268		14025.3	32180.8
33584.2	40080.6	28289		22533.5	19105.4		23493.6	19011.6
51921.8	30928.9	15870.3		21026.2	52807.8		31065.8	16150.8
32993.6	53214.5	23655.3		23725	31103		40185.5	25417.4
40707	59724.5	13263.1		21880.7	45585.9		17029.9	26815.7
40041.3	76144.7	11617.8		31328.9	39440.5		26557.5	19861.8
38123.4	43179.5	21861.4		10700.5	44508.7		22807.8	32762.4
27308.4	76729.5	15222.1		54327.9	40799.2		30790	15167.6
28740.4	35095.9	32351.6		31101.8	82674.7		33176.7	20721.2
40780.8	39571.8	15665.4		48883.2	29307.7		13763.3	14163.5
29765.1	82869.4	17920.9		37309.7	27155.1		30022.9	36475
33954.2	75522.7	18080.9		27948.3	14402.6		26298	34045.7
40540.3	63426	13744.5		44222.5	30869.5		13746.8	45019.6
56817.6	31605	16972.4		34818.6	16625.7		19405.8	18725
34131.6	46606.3	19446.7		30063.4	20100.4		14470.6	24564.4
40130.1	39999.6	22642.6		24450.5	80518.6		8869.66	42383.2
46042.3	56080.6	19137		28795.4	32681		9859.56	37251
37314.3	35456.8	20235.8		26281	12620.7		19924.1	10208.1
27767.8	32091.6	26413.5		29542.1	20297.3		22403.5	24293.7
55991.7	43236.9	18589.9		26530.8	21141.8		28803	21672.1
41957.2	49320.8	13010		24424.4	56630.1		13359.7	27590.9
41937.6	59664.9	12028.3		34352.2	24038		17080.1	22818.3
56087.3	53696.5	16033		33698.8	26945.4		25202.4	45983.7
39302.4	38480.2	25506		76613.8	32845.8		19483.6	29458.3
23428.1	80373.2	16685.4		33615.6	16272.1		25532.9	25033.3
35872	44421.6	14645.2		19503.7	53382		25463.8	17192.1
71344.2	50589.2	15464.2		35407.6	72398.6		14914.8	2777.53
48999.7	40443.2	18834.1		36297	4161.76		17370.3	36227.5
55742	38144.2	21003.1		46382.1	53364.1		3572.52	4562.9
36322.6	75366.5	14174.9		31544.8	896.341		18906.3	21094.8
30301.5	59551.8	19995.9		13789.5	16208.6		30344.1	15963.3
45059.1	107284	13752.6		12473.9	15579		17892.7	30600.4
67918.5	32247	18590.7		24867.8	39890.1		28140.4	32640.5
24781.6	39482.1	41764.1		22708.9	34787.6		17695.1	26465.3
25795.9	48189.2	14333.5		26318.3	35470.3		21157.4	22426.6
41608.1	60499.4	22247		20372.9	60632.1		27649.9	6897.6
40739.1	34301.4	18162.6		3414.25	60120.6		38027.7	41373.5
78660.6	54933.7	18441.3		35752.6	39002.5		25072.3	27282.3
52973.8	34524.2	18296.3		17321.2	22370.4		19539.9	27221.8
33151	54138.2	14413.6		41505.7	38130.9		24720.9	16846.2
29100.4	58431.5	20195.6		31199.4	33448.5		3967.81	24163.4
41251.5	60529.3	17058.7		18558.2	71515.2		11419.1	29176.6
40131.2	38752.1	19303.5		23392.6	53898.6		30955.2	46054.2
30789.6	83726	30785.1		17645	52481.4		11471.2	10667
30527.7	38354.2	15594.6		10673.5	9916.1		34361.1	9704.07
30667.5	32509.7	11020.2		36171	39064.9		27143.3	24390.2
48711.4	54636	15563.9		38849.9	47604.1		21010.8	26540.7
57465.8	53805.8	10037.5		25595.3	21522.2		21035.8	29918.9
39949.2	34893.4	27283.9		12882.4	26302.5		29108	27984.8
68525	58230.7	16270.7		32320.8	27671.1		17259.3	18677.9
61997.7	65091.5	13281.3		10788.1	7365.48		9997.26	14912.6
33474.1	31359.2	15285.3		16708.1	40930.3		21871.6	8939.97
44359.2	41209.4	19005.6		19310.9	3962.01		44184.7	12826.3
32784.8	36399.1	20064.4		26844.5	32952.2		37428.2	28494.2
61285.4	53084.4	13985.4		15676.8	46223.5		22116.9	21565.6
27898.8	62796.4	24096.5		7342.48	34552.8		33343.1	27636.6
62112.8	35548.6	20523.6		30126.5	54829.1		17155.8	30888.1
80367	46364.3	13573.6		23836.1	37786.9		16176.8	43492.8
62160.4	44260.4	18506.8		45011.6	48405.2		38261.7	4206.66
47207.1	50218.3	21483.5		32580.5	8529.67		36611.3	20493.5
45866.8	47245.7	25419.9		28370.5	39390.1		29256.5	13751
75327.8	50568.3	12651.8		13974.6	20355.3		32788.7	28959.1
31310.5	56283.7	14666.8		30496.9	36957.9		17176.7	22287.7
32956.2	31395.7	13679.1		17473.8	24203.3		23204.3	27839.6
42319.1	33641.8	24552.3		24378.7	61571		8614.15	32914.2
32985.4	44929.3	16532		20773.9	57539.4		24086.1	21792.5
91868.8	44650.4	11566.5		16008.8	10362.7		11404.4	30084.3
44733.3	70366.8	14620.7		37279	32916.5		23099.1	39308.1
31648.5	60116	24411.4		18990.8	26881.4		33195.7	17995.3
38209.3	37002.9	14034.4		10706	63138.2		28204.6	30148.3
51628.3	43506.1	14752.8		26073.6	35967.5		23439.5	39953.8
38627.8	36026.3	14080.4		28705.8	48960.9		25436.8	19986.4
38724.7	42865.5	13349.4		19307.5	1419.34		47782.8	3968.93
48020.3	55788.8	20862.9		37838.6	21986.4		18385.6	40504.1
29572.2	74617.9	13031.2		28190.6	24427		21862.2	6146.7
31470.3	45208.1	15700.1		38397.6	18760.8		18466.1	23299.1
29831.3	62924.5	16780.7		40434.8	34990.8		14464.3	21786.8
30177.9	38582.3	18617.1		41555.6	40220.5		24823.7	22878.1
22520.9	29916.9	21967.5		50499.3	36192.4		9101.61	46122.4
31668.2	52778.8	42016.3		42600.1	18410		16780.7	20016.7
33274.4	69641.7	14570.4		30142.5	24914.4		12046.5	12378.8
42516.1	81822	21112.9		19002.2	51960.6		25972.8	19441.4
21276.6	73954.1	21474.1		34663	6079.42		32728.6	9782.06
21576.3	68625.2	20322.8		32132.7	43790.4		16909.7	26954.4
46031.7	53754.8	17117.9		18872.4	71783.2		28598.9	28022.5
77099.8	61048.9	12239.5		30221.2	38827.3		26487.5	20850
29325.9	177690	17494.8		43469.8	49371.2		45383.9	28678.2
75559.5	52029.6	13586.3		36749.8	38138.6		19892.9	20273.9
60589.9	77752.4	22103.5		26320.5	12620.8		23255	42062.2
31103.6	88432	14128.3		2108.29	1430.98		24572.6	20386.1
48474	55197.4	23712.9		34465.1	7557.39		13687.3	21463
23607	49735	23604		16283	60352		18660.6	26055
60434.2	62615.2	18321.8		21585.9	22114		25504.5	29653.6
48084.2	61122.8	15960.3		13530.1	79580.1		48894.6	19408.1
15640.6	71679.1	13150		21946.4	65147.2		30682.3	27823
43725.9	62730.7	14054.6		43968.4	44303.7		9655.67	23548.4
37458.1	31127.5	27635.7		6067.24	7138.54		27190.7	36245.4
40237.8	84648.1	27312.2		53257.3	64352.3		29524.9	27157.2
65259.5	92451.4	25631		36038.5	36427.5		38629.6	58724.6
43689.5	29200.5	14060		57151.2	45344.9		34227	37718.8
44030.3	83522.6	24510.8		27694	47074.9		13211.3	29344.8
61626.9	106397	24418.7		40732.7	47801.2		26357.4	18614.9
46890.8	66547.4	20058.5		33598.2	57996.7		31920.6	21897
46930.6	73869.8	22686.5		23247.9	24200.5		17428.4	10605.7
45132.9	53819.1	19536.6		27778.1	45529.5		10464.5	31850.8
55674.1	46468.3	14345		10756.9	44367.5		12100.7	24045.6
47219.5	37746.1	14079.9		31633.5	30930.1		15648.5	33046.4
39368.7	70861	18960.8		25948	71017.1		18777	38352.5
29995.5	64077.1	8590.29		41368.4	19439.2		24588.3	39713
41446.2	46982.4	19303.1		10811.9	45324.4		21030.7	30107.3
43970.7	49292.4	18676.9		16240.4	26086.9		36936.9	15201.3
59086.5	43110.7	10012.8		31496.4	70086		29572.3	34438.3
53280.1	47410.2	20107.9		39860.6	62244.1		19754.4	29856.8
89948.4	49112	9101.5		41790.6	59150.3		7685.5	40253.5
37607.7	38639.8	5458.49		22843.4	39135.2		22488.6	14615.9
66149.3	55174.4	11516.8		34106.9	56612.5		16615.3	21361.7
64711.4	39130.5	15291.1		24674.7	1790.15		35543.5	31914.9
51031	31624	16543.2		16983.5	26381.1		15657.8	30368.3
39967.1	66114.6	10023.9		8508.54	33860.7		12021.6	19311
42375.4	46196	15449		20588	26213.7		18357.5	29399
21953	62478.6	21292.6		28937.7	40152.7		28421.6	28264.3
35916.8	54852	20284.4		27052.5	42006		29447.8	23166.6
43873.2	87666.2	22485.2		16488.3	661.819		21876.5	37699.7
57588.1	70750	20918.6		37132.3	22395		13030.3	30254.2
36394.3	43121	13592.6		24400.1	24022.3		13946.7	10283.3
40687.8	49242.6	24376.8		18424.9	28933.5		13699.2	10983.8
41215.2	50237.8	13825.5		33274	1747.38		34657.3	33145.8
31470.3	57307.1	25976.2		25055.9	23651.2		31019.7	37471.7
14190.4	66426.1	23838.1		22967.8	66098.5		9647.85	27682.5
30063.9	48011.1	17262.5		22342.9	34150.1		26358.6	30739.4
66222.5	61537.6	27715.9		22151.7	64876.8		23539.6	14498.2
66386.3	66274.4	20126.9		25521.2	100184		4702.25	22872.3
42612.8	66148.3	11789.4		10850.3	45310.1		20830.9	39220.5
41514.4	63376.8	14574.4		17786.8	51853		21053.4	40974.9
57230.1	30630.7	18217.8		31948	21423.4		15778.8	23885
47324.4	51499.7	13867.3		35371.6	6415.72		32673.5	25434.9
65802.6	50831.3	26097.4		19466.3	28633		22005.7	35794.7
40705.5	49006.2	24039.6		13646.6	38599.7		17750.8	8135.58
33837.2	43956.9	12420.5		20715.3	107965		22413.1	29023.2
35078.9	23635.9	14443.7		2596.77	70938.5		25253.6	33754.4
34006.9	41765.5	15857.6		25229.7	1098.66		17286.5	23380.3
36203.8	39165	18476.7		29805.3	19219.4		33835.5	45699
36724.5	50629.6	19473.3		47131.2	22519.2		24267	17284.1
34537.1	44925.3	20950.9		14506.2	27413.8		33247.3	16700.2
104424	48567.7	13278.9		8849.63	39057.7		29214.5	20075.8
71617.4	87877.5	11300.6		9112.23	28883.6		36341.5	36634.8
33899.8	42165.4	24262.3		43834.4	44468		17402.6	18805.8
64914.7	49684.7	16736.3		38030.6	777.104		37311.5	27255.8
46427.8	49895	9828.3		24133.9	28514.5		8325.82	24907.7
62931.8	87889.9	21447.6		34963.1	15259.1		30909.6	19909.9
34451.3	42307.2	19021.4		33089.8	23139.1		11752.1	23483.7
34753.6	63994.7	17966.2		32138.9	21439.1		26803.6	27434.2
61714	33882.5	12129.6		21898.4	12606.8		8422.45	24803.2
56045.1	42342.4	11155.3		30226.9	22537.8		22176.3	19253.9
40291.2	43949.9	14074.5		20569.5	1006.41		32721.5	33583
40378	43597.1	11598.6		22053.1	56996.8		18021.3	19721.5
52789.8	35494.6	15517.6		24361.8	2697.05		12312.3	22119.6
35211.3	77979.5	21480		29490.6	64226		13091.9	29721.1
42197.7	38983.1	26584.8		16371.5	2740.36		21715.6	42446.6
36595.8	56782.1	19080.1		35598.7	14698.7		16194.5	28423.1
40910.4	49090.1	12563.1		26020.4	15142		7974.98	36616.6
24725.1	30406.1	10091.4		37860.2	34617.3		24926.9	15243.6
52723.3	68924.9	16413.2		31138.3	28389.6		21154	24795.3
52031.9	32606	15515.8		47498.7	1113.27		32762.1	15729.8
39281.2	41983.8	12306.4		30450.6	34843.6		16680.9	4585.15
36555.9	67137	17311.2		3900.21	17527.3		31888.4	25531.3
18317.9	79495.3	24238.2		8919.01	16208.5		23590.9	15592.7
28452.2	62143.7	13289.8		30831.7	23856.7		21228.6	22088
44689.1	57313.7	20384.3		23303.4	21306		29917.5	19148.6
45654.1	52265.3	18164.3		36289.3	1667.43		9018.15	18903.9
47073.5	48210.6	22984.5		19070.8	5237.59		29000.3	18888.5
25038.3	34937.7	14758		19989	9839.71		23726.2	32294.1
62264.8	50398.8	16132.5		21533.2	36432.9		36495.9	29455.3
75325.2	26600.8	19141.3		19883.5	57875		28430.9	21981.6
83398.1	29031	41364.5		67013.9	33097.9		19473.4	40235.3
42373.8	47848.5	11083.1		33915	33817.5		24238.7	36222.6
28122.7	40481	9938.45		22544.8	41751.5		58412.1	26559.9
20299.9	82503.6	16066.4		12748.8	571.234		18976.5	35370.3
34985.4	45446.2	23593.4		24655.6	23745.8		14997.4	15556.7
41216.9	40441.8	18227.9		32729.5	15049.9		32128.5	22341.4
31794.7	74986.2	20349.2		10854.2	1552.6		13299.5	22205.8
31003.4	44332.1	17792.4		14831.8	31650.1		18016.3	18874.1
43489.1	102609	16995.8		22962.1	44320.9		32369.1	22547.1
47214.3	99680.5	12724		54027.9	62629.1		24029.4	30165.7
37461.3	70817.4	22307.1		36380.7	38122.4		12152.7	16054.4
50323.7	65828.2	17231.2		22257.6	29813.4		34066.2	6831.7
24649.9	52015.3	18611.9		16844.8	1315.78		32924.5	25262.6
34800.6	58420.8	20350.5		30369.4	1292.01		6398.39	13548.6
32470	41485.5	18761.6		27973.7	42876.7		9398	35440.1
54729.8	89983.3	22512.4		5684.47	19145.4		18665	33511.6
97648.2	50660.9	25419.4		43826.5	24939		34270.3	20142.8
42120.4	91811.4	14006		11402.4	23837.8		26610.7	33319.2
50335.5	76119.9	25183.6		21369.8	3373.15		14839.9	28495
48499.9	45817.4	20452.8		55592.7	41153.1		38843.2	22832.9
66035.6	38001.5	13892.7		14440.8	16907.7		7921.16	41692.4
68126.8	36610.7	17658.8		26546.3	64042.7		10031.4	25940.8
32963.7	43781.8	14556		23802.8	30783.3		27183.7	31790.9
47403.2	43749.3	12117.6		14963.9	41736.8		37158.8	43339.6
25308.1	36498.2	17387		37273.4	56677.7		16855.9	38088.4
35522.4	47062.1	27361.7		17236.4	67362.8		38265	39100.4
53525.4	56864.3	14825.4		52447.3	20429.3		14517.9	24519.3
34060.4	37868.8	21684.4		26206.9	55383		27712.9	26915
41811.6	87751.9	19222.6		50198.4	35874.2		19066.7	44385.7
74116.6	56490.9	28002.9		29676.4	17712.8		19933.3	34452.4
38610.1	43948.4	14724.9		26865.6	784.477		12459.8	23203.1
33636.8	70589.6	10891.4		35638.6	59729.8		27573.6	9149.54
29806.9	57231.4	14119.9		17073.1	21797.4		18259.2	36564.7
35858.3	36703.6	20104.4		25401.6	4576.6		30441.1	16614.7
61316.9	67586	13443.9		29244	74895.3		17596	3499.94
50235.4	41442.7	15495.4		18543.9	12018.2		33170.4	27720.7
34606.6	75236.5	10090.8		17751.7	59030.5		29826.9	31130.1
36359.4	40594.1	10389.2		6989.84	11969.5		8929.17	17756.8
32811.4	49711.8	19969.7		29439.6	734.341		11105.6	29727.8
63463.9	59097.2	21315.2		27955	5945.49		10900	12981.7
48671.1	70025.7	17458.1		3754.53	44724.5		22399.4	34025
56110.7	119369	25589.8		22190.8	24454.1		13307.2	24288.1
31823.1	93762	14246.3		31573.9	22291.5		1619.42	30248.2
27167.7	47123.8	15857.6		24097.2	21870.1		13693	19896.9
28189.8	54437.7	22446.8		31581	58557.1		16682.8	11427
21548.8	41613.3	20958.8		25631.4	9144.63		25568.3	3340.02
53010.8	27694.6	18865.6		24900.8	1652.93		33601.1	3373.15
37597.4	55349	22571.6		28130.3	17825		50284.6	35138.6
36199.8	36561.1	12071.8		10505.4	61235.1		21789.2	17654
42187.1	43426.7	22487		13754.5	992.869		19105.6	18929.3
21700.8	89002.5	11665.6		27691.9	38338.7		9801.64	23760.7
34380.7	53991.2	14235.6		38206.5	44190.8		20397.1	30448.8
41569.4	45638.9	23331.3		29991.2	48916		25681.8	16510.9
28600.5	58834.5	10333.8		10692.5	54764.7		10962.1	25214.1
84021.6	42951.3	25310.9		43038.1	1443.78		30656	14628.1
25875.2	62285.9	13630.7		16563.8	31334.6		19195.6	16980.3
49119.5	45765.5	17307.8		12977.8	36929.9		17512.3	25336.7
28836.4	30495.6	23650.6		24603	66157.1		17985.1	36098.3
72961.4	47944.6	33441		22181	23249		18644.8	20244.4
50420.4	96893	27302		39752.8	50259.8		22449.9	18342.2
50441.9	67577.1	7468.41		15039.4	16998.1		45450.9	39426.1
57677.6	52853.4	17399		44692.8	89241.4		8972.1	7371.17
26906.6	70685.9	27793.5		6878.63	25817.7		12563.7	28593.5
[truncated: 4,707 more rows]
