# Supplementary material for: PMF-seq: a highly scalable screening strategy for linking genetics to mitochondrial bioenergetics
Source: Nat Metab. 2024 Feb 27;6(4):687–96. doi: 10.1038/s42255-024-00994-0 (PMC11052718; doi:10.1038/s42255-024-00994-0)
Supplement: Supplementary file 5 — Numerical data for Fig. 2. [file 42255_2024_994_MOESM5_ESM.xlsx]

## Sheet: Fig2a
Fig 2a	gene	A375 GM Rep1	A375 GM Rep2	A375 Pier-Succ Rep1	A375 Pier-Succ Rep2	A375 Anti-AscTMPD Rep1	A375 Anti-AscTMPD Rep2
	AADAT	-0.69545	-0.0163737	-1.12686	-0.677518	-1.39716	0.437222
	AARS2	0.33848	-3.30078	-5.34962	1.01118	-1.36521	1.18736
	AASS	1.02641	-1.47494	0.791563	1.05215	1.02126	1.32248
	ABAT	1.45284	-0.277072	-0.833031	1.05737	0.271307	-0.292052
	ABCA13	-0.657346	0.367466	-0.0867191	-1.44741	0.199993	-0.909236
	ABCA2	-3.22096	0.471818	-3.71302	-2.57192	0.484164	-1.81203
	ABCA3	1.19927	1.29712	-0.111093	0.46699	2.48487	-0.606069
	ABCA5	0.733581	0.451163	1.72799	0.585606	0.714409	-1.26177
	ABCA9	-0.196061	-0.140425	-0.829293	1.52653	-0.276233	-0.788213
	ABCB10	0.364362	0.698385	0.531794	-0.25	1.54195	-0.640956
	ABCB6	0.764686	2.11211	-0.224134	-0.00563129	0.498084	-0.553114
	ABCB7	-1.07077	-0.868798	3.63586	0.390281	4.39165	-1.00975
	ABCB8	-0.512751	-0.427512	0.558264	-0.208553	-0.410434	-0.351031
	ABCB9	0.725188	-0.473343	-1.0466	0.564502	-0.219117	-0.575024
	ABCC10	0.209669	-0.866134	-0.63503	-0.0330986	-1.27157	0.225579
	ABCD1	-1.01533	0.187073	0.480577	0.675894	-2.12546	-0.892878
	ABCD2	-0.0530551	-0.262793	0.711591	1.20502	0.308689	-0.923062
	ABCD3	1.1547	-1.2131	1.1451	-0.720444	-0.60392	-1.37145
	ABCF2	-1.03499	-0.37428	0.0634873	-1.87852	-0.631187	-1.7717
	ABHD10	-0.825709	2.4427	0.172242	1.81179	-0.772065	-1.7022
	ABHD11	-1.90167	2.21092	-0.00678948	0.387765	-1.28835	-0.889472
	ACAA1	1.47714	-1.58724	-0.228058	-1.70663	1.80905	-1.32437
	ACAA2	-1.20588	0.572632	0.929032	-0.841993	-0.543142	-0.562103
	ACACA	2.13927	3.80828	4.16552	2.62019	1.83159	4.20793
	ACACB	1.11891	0.583754	-0.495604	0.928122	0.226153	-0.773537
	ACAD10	-1.82923	0.28899	0.75138	0.0738536	1.40182	0.140673
	ACAD11	-0.380219	0.0526551	0.908873	-2.0471	0.684158	0.0306185
	ACAD8	0.701615	0.330682	-0.135458	-0.0613501	-0.344422	-0.145444
	ACAD9	-3.53704	-4.97488	2.94587	-0.899383	0.884726	3.16314
	ACADL	-1.12794	0.140088	0.461011	-0.700126	-1.49071	0.395386
	ACADM	1.49702	0.760944	-0.617548	-2.38205	1.01254	0.955472
	ACADS	1.41672	-0.645526	0.179535	-0.533522	0.0855402	0.6965
	ACADSB	0.270269	-0.74278	0.963296	-0.0933935	-0.531541	-0.743406
	ACADVL	-0.382155	0.297129	-1.96287	-0.282884	-0.715043	-0.735705
	ACAT1	1.37758	0.34015	-0.0573509	0.00870796	1.24504	0.132419
	ACCS	0.121736	1.19777	-0.421884	1.90243	0.745339	-0.101767
	ACLY	-4.04046	1.90641	-2.48455	-1.27076	-1.24965	1.65777
	ACN9	-3.65755	-0.298727	-0.0259697	-1.08408	-0.407201	0.870645
	ACO1	-0.180436	0.940184	1.32591	0.523187	0.00988487	0.152357
	ACO2	-1.28186	1.12814	2.0611	-0.251843	0.399943	3.01026
	ACOT13	1.05988	-1.25834	-0.648693	0.0655112	-2.19316	0.461133
	ACOT2	0.281527	0.748538	1.12535	0.47048	-0.0337049	-0.137848
	ACOT7	1.24974	-0.13774	0.115883	1.39422	0.242579	2.77108
	ACOT9	1.81474	0.437607	-0.846558	-0.0492036	0.0116917	0.503552
	ACOX1	1.44616	2.23396	-0.556758	-1.11998	-0.609138	0.551588
	ACOX3	1.13655	0.350651	-0.458131	-0.236904	1.0891	-2.96618
	ACP2	-0.807578	-0.76072	-0.510198	-1.08984	-0.0205371	-1.3163
	ACP5	-1.42658	0.865046	-2.22344	0.545638	1.39417	-1.38099
	ACP6	-0.529509	-1.79334	1.75558	0.590779	-0.350529	-0.97691
	ACPP	0.451021	0.896959	1.41491	-1.17322	-0.668177	-0.218772
	ACSF2	2.03625	0.585545	1.04586	0.0760102	0.904475	1.1218
	ACSF3	0.56982	0.889711	0.913013	-0.99714	0.446289	-0.17809
	ACSL1	0.0954545	0.974571	1.17267	0.413506	-0.318861	0.151782
	ACSL4	-1.76506	2.61359	1.44864	-0.64794	1.71498	1.23577
	ACSL6	-0.687945	-0.0298722	0.791778	-0.902762	0.163978	-0.779137
	ACSM1	0.738643	-0.40066	-0.968375	-0.0704461	-0.676721	-0.336684
	ACSM2A	1.3692	-1.18875	-1.66454	-2.09552	-0.598882	0.202043
	ACSM3	0.379832	1.48118	-0.096384	-0.640948	-0.537415	-0.18069
	ACSM5	0.396458	-2.32874	0.0375105	-0.88936	-0.0025839	-1.02384
	ACSS1	0.378904	-0.458635	0.270262	-0.846336	-0.902908	-1.68718
	ACSS3	0.447136	0.0290506	-0.377502	-0.776963	2.44725	2.44726
	ACTR5	0.646382	-0.562767	-0.483998	0.407998	-0.873862	1.05462
	ACYP2	0.333618	-0.287878	0.527345	-0.316363	-0.161095	0.306899
	ADA	-0.577679	0.686415	1.00878	-0.770325	-0.0552648	1.03435
	ADAM15	-0.301695	-0.15576	1.28983	-0.587873	-1.02002	-0.33601
	ADAM8	0.0677663	0.328161	-0.671598	0.894007	-1.23934	0.504022
	ADCK1	1.72635	0.451961	-0.465441	0.259462	-0.781454	0.436368
	ADCK2	-0.377369	1.61243	-0.570174	0.754433	0.918439	-1.30509
	ADCK3	-0.251655	-0.620929	0.479394	-1.63587	-0.606875	-0.507686
	ADCK4	1.4556	0.932581	-0.405959	-1.00576	0.621945	-1.91454
	ADCK5	-0.0972857	-0.531441	0.0900927	-0.569466	0.261024	0.426285
	ADHFE1	-0.35508	0.0210999	-0.369075	0.949417	-0.329763	-0.806145
	ADI1	-0.38374	-0.966871	-0.536685	0.183476	0.196683	-1.65114
	ADRB2	1.17558	1.35794	-1.28348	1.46949	-0.117218	1.89601
	AEBP2	-2.44721	-3.77113	-0.465881	-1.37078	-0.333044	-0.348586
	AFG3L2	-0.694526	0.752487	2.08266	-1.61766	0.437764	-0.117056
	AGA	-1.00295	0.588365	-0.952728	-0.74977	0.339062	-0.149467
	AGGF1	1.14192	0.572228	-0.286872	-0.804122	0.491164	-1.69006
	AGK	-4.77103	0.436734	0.0648891	-0.320732	-1.6181	-0.516961
	AGMAT	0.676288	-1.89655	-1.12859	0.945151	1.59898	-0.178731
	AGPAT5	-0.421867	-0.616062	-0.602517	-0.512276	-0.326934	1.19497
	AGR2	-1.44097	-0.665101	0.60293	0.828723	-0.304545	-0.859618
	AGXT	0.727092	-0.233956	0.246461	1.31471	-0.272634	0.542863
	AGXT2	-0.824979	-0.65257	0.288835	-0.772159	-0.929619	-0.55284
	AHCY	4.63772	-0.712894	-4.76127	-1.411	-3.56302	2.08658
	AHCYL1	3.20543	2.84362	2.76969	0.46702	3.83319	2.87858
	AHNAK	0.45119	-0.469052	-1.37909	0.896686	-0.802049	2.08385
	AIFM1	0.023951	-2.04696	-3.6759	-3.86496	-5.55465	-3.34319
	AIFM2	0.780537	0.0731857	-1.19809	2.14257	0.426947	-0.266817
	AIFM3	0.901088	-0.551211	-2.13301	-0.0868042	0.400287	-1.6308
	AK2	0.832696	1.7687	-2.17671	0.12952	-0.66133	0.537168
	AK3	-0.508588	1.52716	-0.642842	0.634496	0.0140646	-1.9774
	AK4	-0.943837	-2.2533	1.10033	2.31239	-3.03231	-0.098686
	AKAP1	0.43717	-0.424343	-0.207146	-0.900875	-0.617477	1.4969
	AKAP10	1.37899	1.99856	2.56487	1.99726	0.456177	1.84976
	AKR1B10	-0.0598739	-0.201694	-1.66714	0.498821	-0.197718	0.268077
	AKR7A2	-1.29463	0.137833	-0.217181	0.226575	-0.378409	-0.147312
	ALAS1	0.550241	-0.317978	-1.48983	-0.682639	-1.65004	-0.00532643
	ALAS2	0.305861	-0.386186	0.918129	-1.01523	-0.975211	0.608497
	ALDH18A1	0.398576	1.50722	2.60196	-1.09286	-0.803853	-3.41688
	ALDH1B1	-1.36255	0.510781	0.11814	-0.294397	0.316985	1.07669
	ALDH1L1	-1.35493	0.624489	0.771679	-1.48199	0.221481	-0.0782443
	ALDH1L2	0.0185979	0.994592	1.37123	-0.312727	0.551995	-0.357251
	ALDH2	-0.472423	-0.151554	-1.42742	0.577672	0.384617	-0.115353
	ALDH3A2	-1.36963	-0.281525	-1.0221	0.11821	1.22491	0.49983
	ALDH4A1	-0.682225	-0.371255	0.974195	0.597376	0.607361	0.900884
	ALDH5A1	0.711592	0.169535	0.0817732	0.407103	-0.0631149	-0.291823
	ALDH6A1	0.55505	2.66278	0.206685	1.43896	-0.24407	1.17501
	ALDH7A1	0.0401198	-0.226337	1.64397	-1.39847	-0.0550106	0.417217
	ALDH9A1	0.676234	-0.569214	0.861244	0.588154	-0.817395	-0.904236
	ALDOA	-2.72707	1.95667	3.55388	-3.44429	0.87392	4.00781
	ALDOB	0.0470788	0.758621	1.11084	-0.196234	1.11887	-1.10727
	ALDOC	-1.88422	3.87775	-0.168024	-0.830264	3.26613	-1.9997
	ALKBH1	0.368849	-1.92001	0.206348	1.61623	-0.635069	0.78825
	ALKBH3	2.47421	-1.29761	0.74839	-0.0507969	-2.31956	-1.00381
	ALKBH7	-2.27213	-0.688022	0.323546	0.00762179	-1.31607	2.14477
	AMACR	1.42455	0.96151	0.0997994	0.0793903	1.58238	-0.156554
	AMD1	0.605272	3.35379	1.78485	-2.31243	1.38485	0.513469
	AMT	1.3798	-1.30264	1.49717	-2.39225	0.477607	0.815541
	ANGEL2	-0.533189	0.526894	-0.919509	0.870349	1.72578	2.6025
	ANKFY1	-0.481268	-1.26196	1.32536	-1.26488	-1.97948	-2.1209
	ANKRD27	0.837892	-0.479492	2.08374	-1.01775	0.0789449	-1.21251
	ANKRD34C	0.850737	-1.30295	0.447988	1.02677	-0.386433	1.20693
	ANKRD36	-1.04301	-2.01954	-1.10751	-1.01317	0.678259	-0.962894
	ANPEP	0.185688	-0.277974	0.0220135	-0.164956	0.460052	0.913468
	ANXA11	-0.0916875	-0.13748	-0.0432221	0.235861	0.343573	-0.0542527
	AP1B1	-1.63462	0.912658	-0.364487	-0.400881	0.189531	-1.17721
	AP1G1	0.172051	-3.08528	-0.989181	-3.53026	-0.290595	-0.178322
	AP1M1	2.60684	0.156256	3.7466	-2.15187	-0.0617802	0.153886
	AP1M2	-1.39587	1.09096	0.133875	-0.0220961	-2.29716	-0.822098
	AP1S1	-0.602995	-1.92154	0.771772	-0.0414317	-1.19765	-1.13235
	AP1S2	-1.08775	1.69189	-0.50895	1.07179	0.870624	1.9098
	AP1S3	-0.35205	-1.25444	0.124116	0.717689	1.216	-0.0215802
	AP3B1	0.311895	0.209234	0.341091	0.332734	2.09638	-0.342933
	AP3B2	-0.268066	-1.96587	0.681084	1.20776	-1.32566	-0.543767
	AP3D1	-1.77509	1.24413	0.110601	1.62197	0.607844	1.28043
	AP3M1	0.191647	0.0902321	2.22637	1.36492	-0.603677	2.22517
	AP3M2	0.21913	-1.75448	0.622775	-0.0749205	-0.785783	-0.491084
	AP3S1	-0.102939	-1.47474	-1.52986	-2.34408	-0.170745	-0.901045
	AP3S2	-0.110903	-0.432662	-1.13903	0.47128	-0.368535	-0.747595
	AP4B1	-2.89403	-0.543876	-1.34022	-0.242056	-1.26923	0.464859
	AP4E1	-0.248838	-0.919695	-0.495404	2.04289	-1.11613	0.311322
	AP4M1	-1.4307	-0.305946	-2.99348	-0.891738	-1.05308	0.599789
	AP4S1	-1.17246	-0.44317	-0.180252	-0.244865	-0.407779	-0.986808
	AP5B1	-0.770825	-1.77519	2.63514	1.33258	-1.04453	0.267368
	AP5Z1	-1.52454	0.513389	0.00626548	0.655757	-0.260188	1.19957
	APEX2	-2.93319	-0.695853	0.692338	1.38273	1.95327	-1.23605
	APOA1BP	-0.759801	-1.16798	0.722229	-1.00041	1.01951	-1.006
	APOO	0.817864	0.385208	-0.921354	0.353484	1.65195	1.20869
	APOOL	0.455952	-0.196079	1.3022	-0.542146	0.386408	-0.286832
	APOPT1	0.977736	0.858146	-0.0629184	0.54822	-0.855923	-0.623869
	AQP2	1.21087	-0.771498	1.45841	1.34931	1.89597	0.964511
	ARF1	2.81216	-1.19955	2.23678	2.20097	1.24667	1.72087
	ARF5	0.687232	0.0593145	-1.05244	-0.849843	-0.826091	0.46232
	ARFGEF1	0.44233	-0.278237	0.470446	-0.0643885	-0.342301	-0.512469
	ARG2	-0.284097	-0.410136	-0.36272	0.0944041	-0.334581	1.30687
	ARHGAP39	-0.422739	1.84106	-1.21332	-0.992354	-0.635429	-0.208738
	ARL13A	0.294463	0.304221	1.26607	-0.0292741	-0.614614	-0.00271778
	ARL2	1.58054	-3.01804	1.94115	-0.796412	0.808367	1.21376
	ARL8A	0.233956	-0.332835	-1.06047	0.41664	-0.306083	-1.45292
	ARL8B	-2.78738	-3.74116	-0.332094	0.86373	0.000153536	-0.186474
	ARMC10	-0.593417	-0.684833	-0.8961	-0.380598	2.67285	1.37287
	ARMS2	-0.291855	-0.152129	-1.43029	0.22051	0.576632	-0.415207
	ARRB1	-1.52157	-0.625772	-0.687086	-0.418708	-1.74759	-0.595605
	ARSA	-0.615521	0.474117	2.37316	-0.727506	-0.082389	-0.619136
	ARSB	0.696674	-1.19638	-0.140774	0.0519564	2.02804	-1.19134
	ARSD	-0.448081	1.20693	0.0783204	0.0978168	-1.31582	-0.536306
	ARSG	0.141819	-0.700126	0.266129	-1.61489	-0.360166	-0.189621
	ARSI	-2.80737	-1.04605	-0.787911	-1.90968	0.421153	-1.0239
	ASAH1	-0.618542	-0.262427	-0.197362	-0.668513	0.144572	-0.0795768
	ASAH2	0.124046	0.382279	-0.0174849	-1.38267	-0.782118	1.1288
	ASL	-1.74578	0.728898	0.869334	0.251707	-0.284951	0.799709
	ASS1	2.42875	-1.1289	0.649396	1.05192	-1.63477	-0.490565
	ASZ1	1.00182	-0.671537	2.24809	0.410795	0.728286	0.834096
	ATAD1	-1.29927	0.579093	0.0649555	-0.407711	-0.769376	-0.77454
	ATAD3A	1.08609	0.667661	-0.473524	-0.0693039	-1.34741	1.52242
	ATAD3B	-0.224908	-1.13003	-1.7688	-0.227967	-3.31138	-2.55783
	ATF6B	-0.852096	-1.32736	-0.923404	-0.36104	-1.73477	-0.055806
	ATIC	-0.436603	-2.13444	-0.207535	-1.69529	0.679027	-0.83133
	ATOX1	1.60206	2.50687	0.644594	1.92693	0.380248	-0.33644
	ATP10D	-0.114526	-0.280396	-0.0918398	1.72166	-0.331595	0.169252
	ATP11A	0.102331	-0.458684	-1.2206	-0.298345	-1.22435	-0.495905
	ATP11C	-2.06906	-0.555881	0.242163	-0.507535	1.36725	-1.09549
	ATP13A2	-1.32067	-0.787672	-0.702994	-0.457162	-0.257108	-0.564639
	ATP5A1	-1.63187	-6.0415	-4.16575	-4.68103	-3.0443	-3.03624
	ATP5B	-2.21804	-1.25796	-0.871511	-6.95284	0.478816	-0.175054
	ATP5C1	-4.8349	-2.74078	-0.920832	-2.2288	1.87324	-0.682837
	ATP5D	-2.91173	-2.45199	-1.43543	-2.26166	2.73638	5.79346
	ATP5E	-2.87195	-0.413681	-1.76835	-2.81608	-1.76749	-3.63401
	ATP5F1	-6.15408	-1.80512	-0.434075	-0.369071	-2.45305	4.50365
	ATP5G1	-1.66197	1.51458	1.97061	1.94255	2.35809	1.2742
	ATP5G2	-1.43605	2.53118	0.698742	2.30448	2.27348	0.196988
	ATP5G3	0.864835	-0.249904	-0.130155	0.0324186	0.280761	0.183043
	ATP5H	-1.03815	-3.08438	-2.24486	-1.75215	-0.516796	-3.45279
	ATP5I	-6.0966	-2.10058	-2.38205	2.43093	0.0489082	-1.0293
	ATP5J	-1.46832	-0.667576	0.258879	-2.86437	0.253238	-1.66714
	ATP5J2	-1.80639	-2.16663	1.15532	0.0919293	0.694339	0.39031
	ATP5J2-PTCD1	-3.40542	-1.51397	-5.67655	-0.0744368	-2.5856	0.536032
	ATP5L	-3.59688	-0.860316	-2.65533	0.289908	-0.926234	-1.06439
	ATP5O	-2.90477	-1.78062	-0.571713	-2.25687	0.779394	-1.55553
	ATP5S	0.310468	0.596834	-0.644891	-0.625358	-1.19381	-0.777417
	ATP5SL	-7.87305	-4.98598	-0.628037	-0.942101	0.895339	0.297299
	ATP6AP1	-1.69818	1.16363	-2.20344	2.69859	3.7458	1.07107
	ATP6V0A1	-0.746843	0.830347	1.09108	0.580775	0.237783	-1.80572
	ATP6V0A2	1.46698	-0.533849	0.543607	1.76567	0.769192	-1.26665
	ATP6V0A4	-0.0378458	-2.2996	-0.0275049	-0.559895	-0.915943	1.67248
	ATP6V0B	0.469291	-0.00971362	1.12332	3.67784	0.771383	-1.07418
	ATP6V0C	-5.10425	-0.940338	-0.897235	0.435312	-0.104313	-0.428449
	ATP6V0D1	-1.56835	0.330921	-2.55762	0.671238	-0.0295176	-0.765826
	ATP6V0D2	-0.707731	-0.926589	-1.09438	0.737838	-1.02895	0.653
	ATP6V1A	0.396885	-3.85462	-0.431862	0.336198	-0.640184	2.37371
	ATP6V1B1	-0.998542	1.98056	1.43013	-0.438301	-1.17179	-0.479071
	ATP6V1B2	-2.0404	-0.904443	-0.810803	-1.88836	1.12974	1.43423
	ATP6V1C1	0.210218	-3.71007	-1.48124	-0.542995	-0.0223802	0.690973
	ATP6V1C2	0.183359	0.0351581	0.508732	1.74369	2.56853	0.427875
	ATP6V1D	2.37162	-2.19643	-0.107481	-0.147082	1.54294	3.42016
	ATP6V1E1	-0.784929	-0.835538	-1.01658	-0.325039	0.260417	1.92554
	ATP6V1F	-0.421285	4.05852	0.393654	-0.515343	-1.56337	-2.41142
	ATP6V1G1	-3.7347	0.668052	-0.623299	0.890511	2.03074	0.255018
	ATP6V1H	-0.173134	1.83922	-1.22691	1.39909	-0.30789	1.7016
	ATPAF1	-1.96691	-1.45278	-1.5162	0.233244	-0.557196	1.44372
	ATPAF2	-4.63728	-1.18297	0.295025	-0.511874	-2.7061	-2.59377
	ATPIF1	-0.00790562	-0.210367	-0.619596	2.68861	-0.433616	-0.406181
	ATXN2	-1.14138	-0.448477	-1.31428	-0.0758288	1.5572	-1.38044
	AUH	-0.335079	-0.0944034	0.0517944	-0.0697005	-0.619005	-1.00757
	AURKAIP1	-2.01244	-0.542537	1.5865	1.32379	1.08046	2.19368
	AZU1	0.311306	1.53439	0.956335	-0.487653	1.71117	0.506439
	BAD	1.16271	-0.584444	0.302631	-2.6289	0.00432319	1.68144
	BAK1	-0.773051	-0.000657967	-0.677922	-0.881444	0.23881	-0.774691
	BAX	-0.297496	0.877113	1.3745	1.99471	0.365885	1.76871
	BCAM	-2.09867	0.548961	-0.53831	0.026918	0.817375	-0.500114
	BCAT2	-1.21622	-1.41565	-1.33805	-0.00522984	0.128289	1.51229
	BCKDHA	-0.667699	-1.70092	-2.51801	-0.307749	1.35983	0.272072
	BCKDHB	-1.25888	-0.345823	-0.270329	0.182845	1.78253	-0.508023
	BCKDK	1.28784	0.0367083	-0.0421604	-1.9188	0.245223	-0.395795
	BCL10	1.53497	1.30238	-0.0835226	0.64205	-0.541316	0.337012
	BCL2	1.10544	0.547709	0.0984179	1.04797	-1.48261	0.547763
	BCL2L1	0.519327	-1.58752	-0.0653153	1.07288	-2.25261	-1.315
	BCL2L13	-1.38871	0.535556	-2.38398	-0.355106	1.62902	-0.0420004
	BCL2L2	0.617271	1.11667	-1.53203	-0.099569	-2.55408	0.807504
	BCS1L	-9.1283	-6.3864	-11.3401	-4.63555	-2.55459	2.51288
	BDH1	-0.273787	-0.234963	-1.15592	-0.555589	0.0150213	-0.610909
	BEND2	-0.5164	1.31311	0.267489	-1.71198	-0.865379	-0.591913
	BEX2	-0.414891	-1.69307	-0.829537	-0.756846	0.808338	-0.110045
	BID	-0.413663	-0.470544	-0.535803	-0.984275	0.616494	-0.578109
	BLOC1S1	-1.27923	-1.51474	-2.65755	-2.92911	-0.343082	-0.944925
	BLOC1S6	-0.111523	-0.874475	0.117584	0.416407	-1.27234	0.382643
	BNIP3	0.668476	-0.885413	0.549227	0.313309	2.171	0.417967
	BNIP3L	0.410287	0.277705	-0.231913	-0.813012	-0.217275	-0.0545903
	BOLA1	0.539862	-0.30017	1.13896	0.185394	-1.18424	1.409
	BOLA3	-0.571237	-0.660446	-1.71856	-3.35048	-0.969613	-0.161809
	BPHL	-0.55917	1.08905	-1.34589	0.495558	-0.13285	0.832522
	BRD2	1.22418	1.31721	4.20645	0.669923	4.14738	1.53851
	BRINP1	0.244414	-0.56485	-0.052245	-0.388682	-0.784254	0.83874
	BTD	-0.229985	-1.43449	-1.65753	0.231485	0.63495	-0.307955
	BTG1	2.90041	1.14634	0.399739	0.271341	-1.07676	-0.266277
	C10orf10	-0.399661	0.251879	-1.35534	0.533288	-0.0575896	-0.751971
	C10orf2	-2.92693	-2.70761	-8.74314	0.676783	-6.52132	-0.270245
	C11orf30	0.393327	2.62375	0.983061	1.24053	-1.57231	1.90562
	C12orf10	-2.03747	1.49974	0.389623	0.105086	0.183411	-0.603715
	C12orf65	-1.91669	-1.85516	-0.321305	-1.63872	-1.77823	-0.871897
	C14orf159	-0.550917	0.471466	-0.9022	-0.861527	3.30738	-0.170413
	C14orf2	-2.76224	-1.54474	0.498147	-0.440458	-0.015639	-1.09067
	C14orf79	-0.701426	-0.489641	-0.0258679	0.258272	-0.660647	1.28256
	C15orf40	0.921043	-0.622362	-0.820687	-0.516842	-1.2044	0.254666
	C15orf48	-0.0658856	-0.271974	-0.316621	1.02177	-1.27195	0.271333
	C15orf61	1.11767	1.42276	0.151422	1.30897	1.04322	-0.393526
	C16orf91	0.124361	0.254711	-0.783585	0.139809	0.51704	0.459851
	C16orf97	0.704252	-0.104647	3.52895	1.73138	-0.362287	1.29278
	C17orf67	0.351416	-1.49605	0.770825	-0.99947	-2.45564	0.0677238
	C17orf89	-7.75385	-5.78521	-0.525233	2.58185	-1.46579	2.9532
	C18orf64	1.10423	0.80208	-0.404367	-0.392987	0.0575855	-1.21835
	C18orf8	4.1562	1.38019	3.25446	1.58658	0.966754	1.96369
	C19orf52	-3.31849	-3.4635	3.3812	-2.4388	2.31215	1.35573
	C19orf66	-3.15481	1.31356	0.070185	3.87644	-0.83308	-0.611297
	C19orf70	0.47309	1.73721	-0.494029	0.305724	-3.42683	-2.28933
	C1QBP	-3.61542	-2.22903	-3.25619	-1.29346	-1.3805	-3.42254
	C1orf85	-2.4441	1.48992	-0.50397	2.18974	-1.51841	1.62706
	C20orf24	-0.0970774	0.985695	-1.08331	-0.576254	-1.19545	1.20029
	C21orf33	0.108545	0.260703	-1.39142	-0.215924	-1.03925	0.910734
	C2orf43	1.31011	-1.18466	2.21027	1.50109	0.433144	-0.129205
	C2orf47	1.36605	-0.102484	-0.542391	2.03839	-1.05259	0.509913
	C2orf69	-0.73325	-0.98092	-1.14794	-1.80925	1.84774	-2.20387
	C3orf33	1.59983	0.266893	-0.873574	-1.70157	-0.45835	-2.30048
	C5orf63	-1.43119	-0.910823	-0.228453	-1.14757	1.41482	-0.700028
	C6orf136	1.15169	0.916051	-0.043246	-1.09418	0.659865	1.13195
	C6orf203	0.402223	0.303062	0.869729	-0.144578	0.796453	1.3575
	C6orf57	-1.0208	-0.864293	-1.50319	-1.48069	2.34448	0.803094
	C7orf55	0.116243	0.747189	-0.502706	-0.341096	-1.40714	-2.04799
	C8orf82	-0.231369	-0.260815	-1.52717	-1.20672	-1.86131	0.700432
	CA5A	3.03557	1.06172	1.8167	-0.984246	-0.0134435	2.47732
	CA5B	-0.711902	1.05661	-0.628811	1.20479	0.428977	2.48454
	CAMK2A	-0.340958	0.589379	-0.52833	0.659459	0.249195	-1.52952
	CAP2	0.925559	0.119188	0.716532	1.56461	-0.0424359	1.05956
	CARKD	1.44547	1.47188	0.203429	0.344829	-0.113739	-0.498384
	CARS2	-9.83054	-6.75973	-9.1595	-4.00074	-8.28027	-9.35899
	CASP8	0.0784914	0.396278	-1.96625	-0.454116	-0.393295	-1.10309
	CAST	1.20242	-0.621614	2.03253	0.263105	0.651771	1.16305
	CAT	2.45284	-0.132979	-0.518397	0.601751	-1.23091	0.358893
	CBR3	-0.249016	-0.053657	0.703735	-0.185914	-0.512362	0.821625
	CBR4	1.51773	-0.443782	-0.0603589	1.7063	0.940092	-2.32595
	CBS	-1.40086	-1.62701	-0.69792	-0.947582	-0.42407	-0.100154
	CCBL2	-0.337289	-0.100898	0.0355804	0.516597	0.409633	-0.157585
	CCDC109B	0.712238	1.23762	-1.02151	-0.151771	0.285437	0.0323148
	CCDC115	-0.408151	-0.481941	-1.77383	0.673056	-0.827122	0.344549
	CCDC127	-2.19853	-0.300852	2.03637	0.89201	-0.707097	0.583488
	CCDC51	-0.141879	-2.35013	-0.482415	-0.775383	-0.651005	-0.307024
	CCDC58	1.11251	1.91438	-2.58356	0.277585	-2.0764	-3.61379
	CCDC65	-0.942515	1.29012	2.62813	-0.481744	0.123937	1.05864
	CCDC90B	-1.26088	-1.5026	-1.57936	-0.360831	0.149175	-0.708138
	CCDC97	2.55037	1.81471	0.232699	-0.0552864	1.28474	1.6766
	CCKAR	0.780218	0.185527	0.079617	0.217572	-0.430744	0.902143
	CCL15	-0.77108	-0.720124	-0.543867	-0.379079	-0.732144	-1.12892
	CCT7	-1.44863	-0.642913	-1.24876	-2.34867	0.233327	1.80561
	CCZ1	-0.447665	1.3809	0.427079	4.26921	-1.3235	-2.30014
	CCZ1B	-3.30846	-2.08382	-0.325982	1.06611	-0.701233	1.98752
	CD164	-2.36318	-1.68189	-0.448202	-0.21104	0.879334	-1.56658
	CD1B	0.330973	-1.76395	1.21524	-0.155424	-0.212301	-1.09267
	CD1D	-0.652231	1.03395	1.10035	-0.625904	0.301704	-0.341846
	CD1E	-0.574174	-0.178133	0.908227	-0.686299	-0.720646	0.79053
	CD244	0.546297	-0.383936	2.08027	-0.66177	1.09198	1.51149
	CD63	-1.8686	1.31442	2.46842	-0.423454	0.540204	-0.83116
	CD68	1.22201	0.526244	-0.77706	-0.336918	-0.707632	1.70677
	CD74	2.245	-0.289171	-0.722697	-1.71957	1.95829	0.136136
	CDC14B	0.706003	0.401507	0.65871	0.86369	1.41295	-2.0128
	CDC25C	-0.420513	0.182401	0.319688	-1.81162	-0.635809	-0.451837
	CDC42EP1	0.00659546	0.582347	-1.67573	-0.0984062	-1.04559	1.20536
	CEBPG	-0.275381	1.42143	0.0652275	0.998264	-1.14092	0.287908
	CECR1	-1.02712	-0.420363	-0.632828	-1.78193	-1.10422	0.747084
	CECR5	0.0948308	0.412432	0.296165	-0.443867	1.52566	-1.18538
	CEP89	-1.75199	2.34529	-1.26068	-1.35936	-0.705133	-0.988189
	CERCAM	0.768	-0.0177441	-0.695676	0.165134	-0.655128	-0.911535
	CHCHD1	-1.14993	-1.54208	-0.573163	0.973137	-0.107927	-1.88035
	CHCHD10	-0.449785	0.0577504	1.89487	2.00705	1.06264	0.211909
	CHCHD2	-2.10684	0.1787	-1.25298	-0.351275	0.474901	-0.57524
	CHCHD3	0.696142	-1.63238	0.598535	-2.09911	-0.790973	-1.80053
	CHCHD4	2.17436	0.0334748	-0.875955	-4.50889	-0.711401	3.79012
	CHCHD5	-0.81773	0.10829	1.60932	-1.41146	-1.27846	1.90203
	CHCHD6	1.12184	0.943846	-1.03919	0.543836	0.764811	-0.600342
	CHCHD7	-0.0691608	0.76527	-0.892341	-0.0257619	1.18748	0.671395
	CHDH	1.4492	-1.75846	-1.03162	0.0320284	0.290602	-0.398411
	CHID1	-0.331196	1.40351	-0.0677993	0.707244	-0.494557	-0.939428
	CHIT1	2.31797	-0.0439437	1.16773	-0.282026	-0.455403	0.364503
	CHMP6	-3.50513	3.13465	-0.723464	1.75458	-0.957654	1.10687
	CHPT1	-0.36987	1.04449	-0.634503	-1.53363	1.58946	-0.732886
	CHRNB3	-1.13776	-0.572658	-0.304934	1.50741	-0.368832	-0.751159
	CISD1	-2.29707	-1.52735	0.429088	0.176067	-0.610268	-2.20677
	CISD2	0.00417603	1.07704	-0.449479	0.0618735	0.802248	2.18816
	CISD3	-0.237693	0.633914	0.576413	2.01422	0.691429	1.53178
	CIZ1	-1.80286	0.0342016	-0.106868	0.944092	2.55676	-1.17007
	CKMT1A	-1.62897	0.563943	0.254822	1.05026	1.89361	1.74751
	CKMT1B	0.394106	0.940746	-1.25858	-1.5282	-0.454432	0.406029
	CKMT2	-0.450792	-1.20257	-0.649133	0.585833	2.71486	0.163773
	CLCN5	0.510613	-0.630353	-1.1585	0.586432	0.105054	0.672638
	CLCN6	-0.112777	-0.980543	-0.118252	-1.57077	-1.80044	0.905655
	CLCN7	-0.586286	0.327722	1.19708	0.852701	1.03449	0.0773856
	CLDN15	-0.64449	-0.496652	-0.578101	1.06132	2.06586	0.391839
	CLDN3	0.288795	-0.269001	1.01053	-0.519561	1.43569	2.20999
	CLEC5A	-0.0779386	-1.42317	-0.134155	-0.328303	0.220531	0.187671
	CLIC4	-0.000876178	0.828681	1.28037	0.178376	0.259013	-1.22779
	CLIP2	-0.61678	0.110985	0.932578	1.5323	1.35452	1.01311
	CLN3	-0.841921	1.03386	-0.0950806	1.84733	-0.989906	1.32288
	CLN5	-1.98978	0.195582	-1.51634	-1.45505	-0.307313	-0.632735
	CLPB	0.0376044	2.37598	1.10592	-0.428144	-2.76769	-1.75131
	CLPP	-1.11302	0.362523	1.40462	-0.449796	2.55012	-0.438489
	CLPX	-1.76888	-2.59594	1.19146	-0.887961	0.129244	-0.640277
	CLSTN1	0.63681	-0.927364	-0.0272577	-0.226116	-0.533599	0.760181
	CLTA	0.539881	-1.81085	0.638828	1.28463	-1.14923	0.321812
	CLTB	-1.52867	-0.247331	0.730039	0.830572	1.65025	1.38028
	CLTC	-2.75542	0.204534	-3.95502	3.1195	2.59892	3.06899
	CLTCL1	0.262847	-0.121107	0.952834	-1.19699	1.67538	-0.135876
	CLU	-0.552437	-0.0595845	-0.750595	0.545829	-0.65738	-0.364769
	CLYBL	-0.958368	0.965954	-0.775954	-0.255596	-1.58198	-0.377889
	CMC1	-1.19459	-2.00396	-1.67982	0.895118	0.453877	1.22266
	CMC2	-1.11606	-0.353371	-1.0689	0.708379	1.60864	0.733627
	CMC4	-0.903761	0.177052	-0.489861	-0.808439	0.432778	0.965749
	CMPK2	-0.283884	1.25068	-2.59701	-0.261152	-0.179634	-0.629334
	CNTNAP5	0.345368	0.760435	0.00699656	-0.714791	-0.430874	-0.198429
	COA1	0.208977	-0.49094	0.206161	0.438812	1.31077	-0.128592
	COA3	1.03114	-2.16043	-6.02828	-2.19703	-3.77384	-5.39452
	COA4	0.847284	-0.237704	-1.45327	-1.7597	-0.843923	-1.78466
	COA5	-12.0075	-2.92438	-7.52749	-11.0714	-8.99526	-5.85113
	COA6	-7.31543	-7.4234	-10.1529	-8.9014	-6.17426	-11.1607
	COA7	-15.0457	-6.75511	-10.0159	-12.4131	-10.134	-11.795
	COASY	3.49257	-1.866	-2.74688	1.31304	5.14501	-1.45054
	COG2	-3.99661	0.893857	0.29859	3.86855	0.604644	-0.618939
	COG3	1.69921	1.2879	-0.825329	0.248428	-1.1056	1.12424
	COG5	2.97196	3.31449	3.72056	2.10623	-0.24489	4.10951
	COL14A1	-0.465243	0.33491	2.68268	0.694364	0.74277	-1.04887
	COL6A1	-0.132766	0.864036	-0.234413	0.598084	-0.659823	-0.975941
	COMT	0.133483	-0.893398	-0.574457	1.64696	0.894486	0.792416
	COMTD1	0.445667	0.749524	-0.136169	2.12629	-0.825174	1.92525
	COPS2	-4.70501	0.743673	0.971258	0.0877605	1.2923	-2.20694
	COQ10A	-0.655886	0.249863	-0.665253	1.03887	2.50127	1.17366
	COQ10B	-0.914992	0.309752	1.96355	-0.975425	0.255239	0.720068
	COQ2	-0.771309	-3.5316	-1.073	-0.957984	3.26572	0.517991
	COQ3	-1.24926	-5.37085	-2.95839	-1.23124	-0.0180812	0.394401
	COQ4	-9.90325	-7.75264	-1.73062	2.74163	4.49829	3.1818
	COQ5	-2.08998	-5.46333	-2.52511	-5.35917	1.02788	0.457461
	COQ6	0.84493	-2.97147	-0.46596	0.274666	-0.592155	1.34313
	COQ7	-1.10705	-4.18817	-2.70902	0.382103	-0.565323	1.63781
	COQ9	0.446096	0.899568	-1.09577	-2.27445	-0.449536	-2.3487
	COX10	-5.179	-2.03986	-4.12217	-5.80156	-4.71731	-4.23782
	COX11	-10.954	-4.99758	-6.49169	-4.61711	-6.07172	-3.67119
	COX14	2.10565	-0.681235	-1.3948	-0.942367	0.574414	-0.324807
	COX15	-3.47708	-3.22289	-9.45903	-9.23522	-7.97221	-6.729
	COX16	-8.76323	-3.97755	-7.3555	-7.65361	-6.94399	-6.31132
	COX17	-3.82736	-0.0311801	-8.4879	-4.50184	-6.06982	-5.19946
	COX18	0.218511	-3.16417	-0.73844	-1.05706	-0.920027	-3.29031
	COX19	-7.62384	-1.59663	-4.8387	-5.88929	-5.8977	-3.63971
	COX20	-8.07993	-4.3997	-3.47898	-0.61829	-1.53009	-1.55258
	COX4I1	-9.26319	-2.10852	-7.46557	-4.60579	-6.05446	-2.84082
	COX4I2	-0.899621	-1.00288	-0.0573226	0.588273	0.548155	-0.181099
	COX5A	-5.8175	-0.463639	-8.21934	-3.75761	-3.41972	-6.10332
	COX5B	-3.4815	-2.95714	-4.17116	-3.9954	-3.34326	-4.02627
	COX6A1	0.256522	0.484576	0.398513	-1.10978	-1.09872	-0.741866
	COX6A2	-2.10527	-0.795467	1.12325	-0.218117	0.215869	0.570226
	COX6B1	-3.12799	-4.34684	-9.54568	-3.53708	-5.10071	-5.33178
	COX6B2	1.14978	3.10183	-0.53567	0.957508	0.0643074	0.611202
	COX6C	-9.76246	-4.12564	-4.70906	-7.05374	-4.27547	-5.09418
	COX7A1	-0.370503	-0.837449	-0.16232	0.746902	-1.52565	1.34509
	COX7A2	-1.46984	2.24952	0.00170805	0.389969	-0.755965	1.43136
	COX7A2L	-1.06039	-0.0958899	-0.610684	-0.726188	-0.463673	0.649185
	COX7B	-2.50742	-0.884141	-4.94575	-4.7951	-5.70231	-1.30443
	COX7C	-0.535626	2.42959	-5.67553	-1.23951	-6.66252	-2.15452
	COX8A	0.161852	-0.927047	-2.94008	-1.70066	-0.713354	-1.09881
	COX8C	1.29628	-1.07606	2.06025	2.8195	1.31123	1.63457
	CP	0.732571	0.062121	0.188437	-0.0878264	-0.329928	-1.13467
	CPA1	-0.889479	-0.0082309	-1.30347	-0.0234211	0.0675825	-0.700576
	CPOX	-0.853271	0.0129765	-0.843836	1.88905	-0.540501	-1.89492
	CPQ	-0.67801	0.912726	-1.80658	-0.657064	-0.723155	0.397041
	CPS1	-1.40727	0.465511	-0.390594	0.653614	1.28747	-0.710262
	CPSF4	-0.51584	1.29148	-0.453423	-0.453842	0.494183	0.53759
	CPT1A	-2.07586	0.464025	-1.45606	-0.403416	-0.639939	0.470278
	CPT1B	0.687152	-0.121841	-1.12669	1.43732	-0.663846	-0.975303
	CPT1C	0.54027	-0.121711	-0.165861	-0.315116	-0.375268	0.95021
	CPT2	-0.62879	1.21174	-1.48311	-1.06036	-0.111866	0.429484
	CPVL	-0.645678	0.832826	-1.004	-0.944697	-0.222715	0.34183
	CRAT	0.507644	-0.433739	-0.581485	-0.340853	-0.0535221	-0.606163
	CREG1	0.471251	-0.501954	-0.292084	2.16701	-1.17531	-1.74459
	CRIM1	1.254	0.196684	1.1006	0.519929	1.1635	-0.946546
	CRLS1	-2.09162	-1.20395	-0.7046	-1.61979	-2.16136	-0.336246
	CROT	0.825643	-1.203	-0.279668	0.500769	1.20044	0.734274
	CRY1	2.76653	2.32185	-2.44003	-0.289123	-1.62486	-1.53525
	CRYZ	-0.143235	0.90385	2.38592	1.28233	0.367576	-0.769726
	CS	-1.44177	-2.1617	3.11654	0.407805	1.35103	-3.16723
	CST3	-1.9009	0.620682	0.249455	0.97325	0.691644	1.48044
	CST7	-0.640577	0.900314	-0.418061	-0.394559	1.60164	-0.367776
	CTBS	0.523604	-0.429651	-0.279559	0.628137	-0.0369939	-1.07577
	CTH	1.50796	0.0390066	-0.615623	-0.0898876	-0.545915	0.528381
	CTNS	-0.174378	0.862372	0.55328	-0.721849	-0.327911	-0.0650783
	CTSA	1.1658	-0.0712621	-0.254039	0.227866	-0.209447	0.776219
	CTSB	-0.0157085	0.979312	0.508294	-0.321982	0.645968	1.56782
	CTSC	0.60254	0.767961	-0.540272	0.364181	0.0175707	-0.888487
	CTSD	0.909177	1.2429	-0.142458	0.633315	1.98085	0.638079
	CTSE	-1.63755	0.466427	-0.243954	-0.580984	-0.00419363	0.869832
	CTSF	-0.103844	0.532888	-1.31556	-0.354272	-1.38156	1.03277
	CTSG	-0.975619	-1.69769	0.409987	-0.397327	0.807512	0.0274481
	CTSH	0.0235808	-1.427	-0.702203	-1.36317	-0.338852	0.75722
	CTSK	0.0788497	1.09694	0.137941	1.13373	0.247509	-0.0267798
	CTSL	2.0123	0.110329	0.636754	0.121009	-1.14865	1.23565
	CTSO	-0.193105	0.656043	-0.42186	-0.375849	-0.930202	1.36528
	CTSS	0.0961402	-0.514952	0.261116	0.548214	-0.245222	0.6204
	CTSV	-0.3937	-2.86309	0.5876	0.705069	-0.818096	-0.263386
	CTSW	0.050313	0.481758	1.40576	-0.685632	-0.442358	1.54915
	CTSZ	-1.43016	1.47407	-1.77719	-0.870438	-0.159981	-0.238181
	CUBN	0.170297	-1.20384	-0.37666	-1.35006	0.0595685	-1.47675
	CXCL14	-0.573634	-1.05593	-2.3584	1.60577	-1.4286	-1.09924
	CXCR2	0.132948	0.423451	2.40536	0.316638	-0.664979	-2.0307
	CXorf36	1.23411	-1.67022	1.06532	-0.196642	-0.0139333	0.0418785
	CYB561A3	-2.27558	0.0319002	0.409718	1.03588	-0.0871658	0.520925
	CYB5A	0.568932	1.16698	-1.17927	-0.605487	-0.344376	-0.469258
	CYB5B	1.73946	0.638555	2.93775	0.177796	1.55199	3.11244
	CYB5R2	1.2516	-0.396372	0.962659	0.483867	-0.858832	1.25313
	CYB5R3	1.32069	-0.410253	-0.369172	-0.221393	-1.11262	-0.788456
	CYC1	-6.39061	-5.56885	-7.24225	-5.26667	-1.73015	-2.83056
	CYCS	-4.39788	-4.67212	-8.70121	-6.74395	-5.71101	-2.26668
	CYP11A1	-0.187988	-0.0197466	1.15192	-0.735171	0.235868	-0.234137
	CYP11B2	-0.256136	0.22054	-0.119371	1.84	-0.140885	-1.37536
	CYP24A1	-0.229215	1.65778	0.409908	0.112029	0.139179	1.94908
	CYP27A1	-0.237939	-1.38234	-1.4129	0.587216	-1.33743	-0.123699
	CYP27B1	0.622092	0.877568	-0.347839	2.4108	-0.982257	1.71873
	D2HGDH	1.15512	0.709122	-0.232622	0.261607	0.176189	0.637527
	DAGLB	2.03301	-0.463866	-0.0329731	0.271895	1.40231	-0.71027
	DAP3	-3.51713	4.2426	-3.71488	1.28695	2.54403	-1.56356
	DAPK3	-0.504068	0.798314	-0.660916	0.990952	0.0225908	-1.59533
	DARS2	-8.20303	-6.17854	-6.90876	-6.61309	-6.05035	-7.81466
	DAZAP1	-1.35523	-0.782518	-1.00212	-0.250429	-1.44598	-0.0320519
	DBI	-0.80537	-0.425464	-0.320997	1.54351	-0.702019	0.528759
	DBT	-0.842399	0.547434	0.161094	0.023137	0.109891	-1.16522
	DCAKD	0.487738	0.340972	-1.84039	-0.964945	0.325399	0.289862
	DCXR	-0.181593	0.312447	-1.15676	-0.630471	-1.45644	1.3276
	DDAH1	-0.937196	0.0634691	1.40177	0.60555	0.751088	0.519859
	DDX28	-1.07879	-2.34693	-4.60251	-3.97472	-3.46975	-1.07899
	DECR1	0.95113	-0.481235	-0.478496	-0.775096	0.413514	-1.23547
	DEPDC5	0.637477	1.31976	-0.0705724	0.841458	0.581939	-0.0509958
	DERA	0.484113	1.08164	0.722151	0.362667	0.568821	0.376086
	DGUOK	0.854405	0.815463	-0.8071	-0.241247	0.0495382	0.179124
	DHCR24	-0.812682	-0.0535523	-2.00143	0.226382	-0.181218	2.09326
	DHFR	-0.377635	0.771255	0.914695	1.34892	-1.00004	1.46654
	DHODH	-0.0204503	-2.41634	-1.34692	1.03792	-1.07664	3.48366
	DHRS1	-0.00716524	1.06093	-1.78437	-0.867372	-1.42384	-0.707626
	DHRS4	1.84914	-0.365263	1.8118	-0.25261	1.48812	-0.648813
	DHRS7B	-0.864653	-1.35664	-2.85714	-3.53902	-0.753081	-2.03828
	DHRS9	0.293651	-0.118314	0.164965	-0.55982	0.889543	-1.02253
	DHRSX	-3.59489	1.53191	1.09173	-3.5894	0.162402	2.09551
	DHTKD1	0.486528	-0.144533	-0.955448	1.58327	0.557137	1.0591
	DHX30	-4.11975	-3.72793	-1.19177	-0.316708	1.08211	-0.0509122
	DIABLO	-0.102497	0.126657	0.735365	-1.02546	-0.280376	-0.0909575
	DLAT	1.40897	-0.140753	0.298208	-0.667517	0.594594	-0.304474
	DLD	-1.11724	0.213623	2.3919	-0.183711	3.31134	0.126748
	DLST	5.81078	3.10801	-1.45871	1.83774	-0.521954	1.25631
	DLX1	-0.903421	0.49545	0.459049	0.750715	1.06437	0.191608
	DMGDH	-0.983517	0.190352	-0.370138	0.188346	-0.755715	-2.00647
	DMPK	0.744167	0.792075	1.36001	0.39724	2.24132	-0.6365
	DNA2	1.76621	-0.471962	0.995133	-0.0295978	1.00879	0.331504
	DNAH10	0.883791	-0.177269	0.311342	0.876187	-0.624879	0.596771
	DNAJA3	-2.48483	-0.141421	-0.581623	-0.407129	-1.1943	-0.421529
	DNAJB13	0.803528	1.61736	-1.30644	-2.06533	-0.628367	1.80148
	DNAJC11	-0.703923	-2.41699	2.49237	1.58773	-2.3257	-9.2574
	DNAJC13	-0.704367	-0.322078	1.7479	-0.616432	0.524126	-1.09553
	DNAJC15	-0.183817	-1.47109	-1.29459	-0.307399	0.582844	2.23514
	DNAJC19	-0.888871	-1.24133	0.198673	0.475275	-1.08798	-1.0627
	DNAJC28	-1.59783	0.179812	0.510637	-0.764209	0.359541	0.5682
	DNAJC30	1.30991	0.333547	1.44668	1.00892	0.123392	0.873075
	DNAJC4	0.578564	0.590962	0.800066	2.39885	0.83752	-0.346946
	DNAJC5	0.900483	0.651921	1.18596	1.42136	1.62363	1.02563
	DNAJC6	0.604379	0.348454	-2.19245	-0.25644	1.08577	-0.164474
	DNASE1	-0.349078	1.82145	0.646995	-0.163023	-0.000647413	-0.383472
	DNASE2	1.32375	1.4134	-1.93677	0.6017	2.07713	1.28373
	DNASE2B	0.0589698	-0.191151	0.741706	0.627662	0.160181	-0.223572
	DNLZ	-1.70756	0.264344	1.01434	1.02498	0.133565	4.20432
	DNM1L	0.464284	-4.2026	-2.71856	-5.17004	-9.24292	-9.38277
	DNM2	1.92006	-2.20587	0.743011	2.16278	3.20079	-0.840071
	DOC2A	-0.568301	0.474186	-0.830756	0.014667	-1.24007	0.562772
	DOCK10	0.276139	0.707957	0.298259	-0.581246	-0.87099	0.4639
	DPP4	0.936343	-1.26655	-0.569431	-0.967103	0.215975	1.76723
	DPP7	-1.76636	-0.194987	-0.264789	-0.114533	1.52271	1.91159
	DRAM1	-0.50755	0.332468	0.400258	-0.363381	0.88821	0.825461
	DRAM2	0.0209093	-1.39031	-0.368856	0.0688744	-0.453057	0.790417
	DTWD2	-0.691133	-1.02944	-1.10339	2.52504	0.117896	-1.96702
	DTYMK	0.839638	0.820669	-1.38892	1.61068	0.896569	0.543508
	DUS2	1.83035	-1.71317	-0.602932	-2.9464	1.20103	0.750059
	DUSP26	-1.37851	-1.28045	1.02509	1.67245	-0.410482	-0.242153
	DUT	-0.540579	-1.01595	2.01519	0.900183	1.44386	-3.05399
	DZANK1	-2.36752	2.40538	0.446762	0.439999	-0.369011	1.32499
	EARS2	1.36488	-0.894329	-7.9744	-1.25616	-6.31422	-0.988857
	ECE1	-0.0600043	0.0238242	1.1533	-0.445678	2.55614	-1.48817
	ECH1	0.805107	1.91174	0.419877	0.186868	0.129635	-0.755068
	ECHDC1	-0.138907	-0.523111	-0.270615	0.208748	-0.318121	-0.552972
	ECHDC2	-1.20402	-0.38974	-0.685232	1.11334	0.657974	0.916484
	ECHDC3	0.635076	-0.678603	-0.434226	-0.520981	-0.0723713	0.542322
	ECHS1	1.08292	0.26832	0.0275805	0.00339508	0.0866289	-1.22458
	ECI1	-0.768343	-0.642181	-0.296095	-0.445432	-1.92844	0.126756
	ECI2	-0.782967	-1.30138	-2.04056	0.775928	0.496883	0.667473
	ECSIT	-7.56183	-6.917	0.723652	0.10382	0.620645	0.943383
	EDIL3	0.84835	-0.902189	0.65515	0.904152	-1.37373	0.521807
	EEFSEC	1.75938	-1.70695	-0.784927	0.593007	1.31216	-0.162162
	EFHD1	-0.901134	0.369794	0.47095	-0.879009	0.581989	-0.936325
	EFNA5	-1.14394	0.436533	0.0907289	0.516684	-0.380024	-1.40639
	EGF	0.883104	2.25764	-0.482569	-0.251525	0.304258	-1.10257
	EHHADH	0.312445	-0.834265	-0.836954	-0.123179	-0.515254	-0.95633
	EIF5AL1	0.49399	-0.321005	2.02765	-1.11723	-0.419627	-2.48822
	ELAC2	0.0487143	1.50312	-0.52934	-1.25609	2.18606	0.566821
	ELANE	0.229471	1.06031	-0.857617	0.69334	-2.33276	2.27654
	ELOF1	-1.44291	1.6711	2.31962	1.76903	0.395873	-3.59946
	ELSPBP1	-1.29682	-0.756962	0.292458	0.899486	-1.18039	-0.0608962
	EMC2	1.66202	2.18987	7.68756	5.05292	4.40646	0.549294
	EME2	-1.13619	0.343667	2.01315	0.899317	-0.195187	0.483916
	ENDOG	0.501482	-0.416427	-0.492935	-0.769748	-0.321969	1.00569
	ENO1	3.91411	-0.0239593	-0.869953	-1.55454	-1.63176	0.804042
	ENO2	-1.46455	-0.0351476	-0.207917	-1.7217	0.304119	0.185596
	ENO3	-0.511637	2.89312	-3.12076	0.670124	-0.819003	-1.25578
	ENPEP	0.405522	-0.442785	-0.693252	0.497349	0.0945814	-0.281251
	ENPP1	0.857621	0.317488	-1.26828	0.112433	0.331567	0.238645
	ENTPD4	-1.13622	-0.416851	-0.0449155	0.370663	-1.37056	-0.678025
	EPDR1	0.847377	1.2837	-0.303173	0.553234	0.253254	-0.00974154
	EPHX2	0.429043	-0.493426	-0.556772	-0.415314	0.583599	-1.63608
	ERAL1	-3.6123	-2.01359	-4.3078	-2.75676	-3.36672	1.13471
	ERF	0.439225	-0.138565	0.289687	-0.522342	-0.919761	0.0997934
	ETFA	-1.09277	-1.50767	-0.712446	-1.64961	0.261656	0.396668
	ETFB	-1.05518	0.932556	-1.08715	1.00252	1.68057	-0.291191
	ETFDH	1.10297	-0.0101592	-0.330854	-0.144656	-0.0308669	-0.526673
	ETHE1	1.1084	1.08794	0.162122	0.338687	-1.532	-0.396428
	ETNK1	3.2724	0.773141	-0.700095	0.487743	0.721006	0.952092
	EVA1A	-0.99584	0.858787	-0.339716	0.337638	1.04317	-0.802953
	EXOG	-0.000514609	-0.0840644	-1.654	0.835497	-0.644831	-1.77675
	EZH2	-2.94959	-2.20333	-1.1364	3.68643	-0.141312	-3.61687
	F2RL1	0.819891	-0.860078	-1.93046	-0.0413923	1.06588	-0.57057
	FABP1	-1.59886	1.41715	0.112346	0.229266	-0.810357	-0.0412048
	FAHD1	0.716173	-0.837104	0.437137	-0.0249939	0.705989	-0.682094
	FAHD2A	1.86855	-0.128596	-0.338273	-0.34342	-1.10008	1.87168
	FAM136A	-1.91706	-0.930405	-0.122823	-0.177655	-1.6315	-2.27551
	FAM162A	-0.511696	-0.682726	0.799232	-0.0816154	1.11246	-1.00273
	FAM185A	-1.41394	0.423827	0.535927	-0.950029	0.526635	0.718368
	FAM195A	-1.25368	-1.65673	-2.47028	0.357696	0.424443	3.47879
	FAM210A	-3.85237	-0.900515	-0.210042	-0.412594	-0.850841	0.231849
	FAM210B	-1.09014	0.239315	-1.99304	-0.448102	1.25042	0.197758
	FAM213A	-0.14429	-0.656049	0.428762	1.2442	-1.83486	-1.00507
	FARS2	2.72889	-2.96423	-3.2001	-2.18363	-4.87179	-4.40924
	FASN	0.37914	1.77514	-1.76113	-0.258297	0.541119	-0.584911
	FASTK	-0.159637	0.910113	-0.566546	-0.309689	2.34201	0.12203
	FASTKD1	-0.227535	-1.07451	-1.5124	-0.87649	-1.02041	0.153815
	FASTKD2	-1.90178	-1.46384	-1.33926	-2.94966	-0.729993	-4.21442
	FASTKD3	-1.44082	0.834209	-0.599485	-0.662683	-0.780123	0.292927
	FASTKD5	-3.94277	-4.93388	-3.60469	-6.55843	-6.17691	-8.64229
	FBXL4	-2.26556	-0.737515	-0.957384	-0.344789	-0.555455	-0.113095
	FDPS	-0.659596	-2.84205	1.93025	0.498646	-2.27617	-0.451824
	FDX1	-1.58538	1.39606	0.0147681	2.78607	1.06394	2.99613
	FDX1L	-1.76544	0.928454	-0.509389	2.62359	2.89329	0.251552
	FDXR	-0.598225	-0.157963	1.25769	-0.181068	0.0542519	0.742983
	FECH	1.66179	-0.263677	-0.973545	-0.101589	1.32089	-1.35261
	FGF10	1.40144	-0.675855	-0.166969	-1.7059	-0.283176	-0.788176
	FGFR3	-0.494272	0.658048	1.84953	-0.301548	1.30838	0.206696
	FH	-0.461583	0.178102	2.49938	0.52706	2.89722	-1.09244
	FHIT	-0.48894	0.853264	-0.23756	0.441314	-0.792496	0.421177
	FIS1	-1.96545	-1.33657	-1.48756	-0.631899	-2.72729	-2.22412
	FKBP10	0.690459	-0.937909	0.145118	-0.840977	1.36002	0.0646594
	FKBP8	-3.15789	-0.448961	0.554072	3.85269	0.452858	0.0712754
	FKRP	0.677754	1.50197	-0.48021	1.40383	0.175737	1.59676
	FLAD1	-1.26567	-0.201585	0.150421	0.621302	0.382004	0.756883
	FLOT1	-2.79574	-1.18433	-1.57033	-1.16993	-0.69957	-0.761521
	FLOT2	-2.01609	0.472644	-1.25906	-0.0492682	-0.21202	-0.356522
	FNBP1	1.83917	1.76035	0.185493	-0.0599796	0.447239	1.24619
	FOXRED1	-8.52862	-13.1926	2.52286	0.526811	-1.01788	-0.759437
	FPGS	-3.20644	-1.41932	0.0567291	-0.151941	0.39531	-2.26303
	FTCD	-1.80892	0.832406	-0.268674	0.0207556	-0.217459	0.909891
	FTH1	-1.11701	-0.0837218	-0.167639	-0.628438	-0.307463	1.53902
	FTMT	-0.188399	0.0525167	1.18084	-0.524493	-0.397443	0.669359
	FTSJ2	-2.85705	-4.69596	-1.67822	-1.80292	-2.49717	-1.68958
	FUCA1	-0.525647	0.486884	0.497516	0.475566	0.556365	2.03398
	FUCA2	0.46279	-0.2637	-0.0677501	-0.429933	0.136095	0.114178
	FUNDC1	-0.22799	0.455442	0.754403	-0.389817	-0.142947	-0.809069
	FUNDC2	-1.06533	0.355162	0.66512	1.31756	0.0061773	0.461709
	FXN	0.114606	2.20992	-1.37848	-0.0241998	1.02301	-1.73091
	G6PD	0.586898	-0.54246	-1.32335	-1.04204	0.355591	2.37001
	GAA	-1.36329	0.667933	-1.12684	-0.332385	-0.967149	1.1419
	GABARAP	1.34926	1.5184	-0.985543	-1.25293	0.952398	3.50804
	GADD45GIP1	-4.11588	2.60919	-1.81858	0.535422	-3.87426	0.936106
	GAK	-2.22478	-1.88217	-2.39912	-0.756415	-0.186518	-1.85747
	GALC	-0.977899	-0.489776	0.680768	0.937799	-1.03999	-1.22656
	GALNS	-0.408825	0.728399	-0.677098	-0.542252	0.348166	0.114674
	GALNT7	-0.607913	-0.652621	0.412836	-0.498116	1.26074	-0.789691
	GALNT8	-1.72647	-0.036019	0.875965	-0.186219	0.624369	0.20827
	GAPDH	-0.669906	0.227852	-0.535466	2.24481	-0.372787	1.70381
	GAPDHS	-1.38748	-0.162347	0.319607	-0.530309	-1.44109	-0.184451
	GAPT	-1.60259	-1.02107	-0.0797653	1.51139	-1.56787	-1.43123
	GARS	-1.53092	-0.123115	-2.03318	-0.031275	3.32729	0.537464
	GART	-1.00508	1.08609	-0.560914	-0.713271	1.11004	-3.84273
	GATC	0.488646	-0.206635	-3.41001	-2.91842	-5.27422	-3.37386
	GATM	0.812077	-0.109776	0.491228	-0.0758693	0.526223	-1.0829
	GBA	-2.34108	0.375124	1.32733	2.35353	-1.13152	-0.918767
	GBAS	-0.959204	-0.439369	0.354615	-0.775257	2.68869	-0.14939
	GC	0.355722	0.340814	0.242852	-0.119486	0.239498	0.0102052
	GCAT	0.390984	0.185789	0.659247	0.467662	1.1432	-0.897964
	GCDH	1.53046	-0.151467	-0.162927	-1.58246	0.3127	-0.122985
	GCSH	4.09718	-0.337933	1.97759	-3.56901	-1.21767	1.27674
	GDAP1	-0.184659	-0.93064	0.509447	-0.0238974	-1.64668	-1.20985
	GDAP2	-5.09346	-0.856501	0.12721	-0.138979	0.744741	-0.872874
	GFER	-1.95007	0.709155	-0.463902	0.530682	0.296592	0.19753
	GFM1	-5.56467	3.23808	-3.10984	-1.19995	-0.470543	-3.03666
	GFM2	1.33801	-2.24989	-6.88477	-2.8442	-6.84225	-4.89122
	GGA1	0.81223	0.170067	0.375152	1.37732	-0.396859	-0.873332
	GGA2	-0.375929	-0.278756	0.829802	-0.761112	-0.684422	0.455984
	GGA3	0.813377	-1.21472	-0.429067	0.0112518	-0.994564	-0.902159
	GGH	-0.628503	-1.05801	-1.30864	-0.926561	-1.19137	0.458959
	GHITM	0.6471	2.36764	-0.133839	-0.476956	0.68157	-0.979097
	GJA1	-1.67528	-0.932917	-1.06801	-1.53869	0.162925	-1.77851
	GJC3	-1.79173	-0.0476271	-0.246934	0.040435	0.122001	1.69745
	GK	-1.57563	-0.958517	-0.738321	0.484949	-0.336522	-1.03931
	GKN1	-2.49289	0.71407	-2.47285	0.37346	0.282671	-2.79243
	GLA	1.23976	0.701675	-2.43786	0.134106	0.796775	-0.0857548
	GLB1	1.29751	-0.220009	-0.278104	-1.23233	0.509601	0.217703
	GLDC	0.730983	0.0385505	0.231293	0.0864307	-0.637977	-1.16592
	GLOD4	0.538515	-0.418767	0.588474	0.467979	-0.0766798	-0.917261
	GLRX2	0.721271	-0.770061	0.329135	0.870312	-0.242341	1.01675
	GLRX5	-3.89552	0.473624	-6.97665	-0.468728	-1.93699	0.887708
	GLS	-1.79887	-1.86849	-0.862625	-0.658544	-1.39685	-0.363698
	GLS2	1.14006	-0.860807	-0.290759	1.36131	1.87467	1.68424
	GLUD1	1.28151	0.0343174	-0.485541	-0.620734	-0.227855	0.102413
	GLUD2	-0.0280167	0.724186	-0.723478	0.136166	-0.875169	-0.320096
	GLYAT	-1.43901	-1.22762	-1.05655	1.46957	-1.23465	-0.588224
	GLYCTK	-1.14642	-0.57209	-0.970618	1.3155	0.900392	-0.371124
	GM2A	1.38189	0.354676	-1.062	-0.483685	-1.91179	-1.89587
	GNA11	-1.34272	-0.0733209	1.13134	-1.29403	-1.12234	0.48871
	GNAI1	-0.21209	1.10055	-1.95419	0.623803	-1.34309	-3.86255
	GNAI2	-0.553199	0.0207038	0.95195	0.817854	-0.864321	-0.901282
	GNAI3	0.0219742	-0.795179	0.173069	0.992437	-0.769726	-1.39187
	GNAQ	-0.296422	1.96258	-1.90477	-2.83712	-0.408748	-1.46201
	GNAT1	-1.92772	-0.222313	0.751412	-1.31006	-0.991865	-0.83135
	GNB1	-1.70614	-3.41602	-4.34651	-2.26692	0.081504	-1.76432
	GNB2	0.791502	-1.04665	-1.60578	0.171218	-1.16038	-0.539402
	GNB4	0.634314	0.980157	-1.08436	-0.633851	2.4091	-0.151447
	GNG11	0.296461	-0.502903	0.688385	0.0897797	-0.92993	-0.847723
	GNG5	0.655995	1.23328	0.380078	1.12194	-0.875967	-1.00871
	GNPTAB	-1.22353	-2.27343	-1.80885	-0.572007	-2.6395	1.89609
	GNPTG	0.621759	0.801132	0.00426588	0.876543	-0.808779	-0.128874
	GNS	-1.52648	1.63676	-0.131018	0.573573	-1.25939	0.314435
	GOLM1	0.583759	0.00330351	0.362182	1.34601	-0.0268967	-0.331121
	GOLPH3	1.68867	1.46217	2.43111	0.206795	0.192463	0.00486646
	GOT1	1.06725	-0.172029	1.05334	0.493067	-0.0546576	-0.996313
	GOT2	0.256744	-0.579903	-0.894544	-2.00131	0.195683	0.485356
	GPAM	-1.23891	0.734607	0.419536	1.4587	0.0553861	-0.702955
	GPC3	0.272576	-0.746723	0.663054	-0.45318	1.30201	0.175981
	GPD2	2.28387	-0.90326	1.10731	0.970157	-1.06836	-1.1445
	GPI	-3.1702	-1.63283	-2.6007	-3.2519	0.72716	-0.900849
	GPLD1	-0.667449	1.45537	0.0843129	0.841361	0.362017	-1.00374
	GPR137	2.55248	-2.00131	0.00222773	1.14943	0.206829	-0.849582
	GPR137B	-2.32324	0.735424	0.795393	-1.12171	-0.186867	1.94371
	GPR143	0.42812	0.206168	-1.48123	-0.114921	0.648242	0.542
	GPR150	0.0849146	0.226952	-0.97405	0.6481	0.147398	0.431566
	GPR180	0.185557	0.791107	0.716025	0.370691	-0.905658	0.704917
	GPR26	0.462868	-2.71203	-1.71335	0.44456	-0.619255	1.52967
	GPR68	1.19152	0.00398031	1.73382	-0.381263	2.18047	0.951518
	GPRC5D	0.36281	-0.337031	0.180157	-0.366467	0.562587	-0.229117
	GPT2	3.08843	-1.61555	0.190549	1.45068	0.64914	0.508282
	GPX1	-0.792485	-0.217249	-0.464337	0.294005	0.580004	-0.771159
	GPX4	-1.5345	1.54238	0.738837	0.499827	0.20833	1.14513
	GRHPR	-1.70877	-0.522096	-1.45147	-0.440018	-0.100607	-0.769456
	GRN	0.777985	-0.589365	1.27883	0.17343	-0.0413644	1.14873
	GRPEL1	-0.672533	0.804111	1.0464	-1.32248	-1.76188	-0.227001
	GRPEL2	0.803021	0.115551	-1.09583	-0.685808	-0.627366	0.293465
	GRSF1	-0.881331	-3.4831	-1.61473	-1.56508	-1.70872	-2.45626
	GSR	-2.83901	-0.131691	-1.6548	-0.0687891	0.667049	-0.5897
	GSTK1	2.35067	1.21788	0.335813	1.21174	1.18761	0.839596
	GSTO1	1.83342	-1.80198	-1.52687	0.366499	-2.20918	-0.232882
	GSTZ1	1.15602	0.467599	-1.59104	0.390913	-0.645597	0.155358
	GTF2F1	0.528392	0.0801846	-1.04321	1.61884	3.34783	1.62729
	GTPBP10	-4.09904	-4.82235	-9.23844	-2.02469	-3.76732	-6.6821
	GTPBP3	0.000631424	0.437286	0.758978	-0.10457	-1.96571	-1.61088
	GTPBP6	0.698529	-2.16321	-5.11027	-4.48036	-3.74233	-4.99382
	GUF1	1.00141	0.0367774	-1.33319	0.320746	-0.82899	-0.706938
	GUK1	-1.61222	1.95576	0.959988	-1.66818	-0.930671	0.292687
	GUSB	-0.28765	-0.996817	0.79872	1.86452	0.569061	2.25409
	H6PD	-0.931364	0.867204	-0.144762	-1.01945	0.0830451	0.429948
	HADH	-1.27245	1.15555	-0.317306	0.137451	0.943856	-0.997675
	HADHA	0.123616	-0.216486	-1.54198	0.425743	-0.441634	-0.467228
	HADHB	1.30846	-1.59422	-0.136934	0.557489	0.500091	-0.25743
	HAGH	0.324902	-0.504593	-0.335195	1.07568	-0.0386206	0.275254
	HAO2	-0.85628	-0.276424	0.860042	-1.62957	-1.4494	2.1057
	HARS2	0.145197	-0.251989	-9.97443	-3.14994	-5.11388	-1.02447
	HCCS	-4.30903	-2.05884	-5.39218	-2.66872	-5.1861	-7.64565
	HDHD3	-0.203206	0.421709	-1.62318	0.655842	0.539581	-1.31476
	HEBP1	1.61048	-1.13198	1.21472	-1.42739	0.310772	1.29718
	HEMK1	-2.24982	0.630724	-1.20061	1.42246	2.03865	-0.511328
	HEXA	-1.60378	0.416169	-0.163194	1.07216	-0.296742	1.24727
	HEXB	-0.129314	1.06801	-0.792421	0.51926	0.207806	0.523881
	HGSNAT	-0.964736	0.195195	-0.137507	0.0360757	-1.56576	-0.278938
	HIBADH	0.219334	0.15663	0.599205	-0.35357	-0.0598787	-0.834235
	HIBCH	0.874191	0.682345	-0.148474	0.314036	0.0181258	-0.70044
	HIGD1A	2.94984	0.545351	0.478742	-1.93667	-0.721929	-1.66124
	HIGD2A	-2.05577	-2.20546	-1.14228	1.099	-0.724493	-2.10784
	HINT1	-2.19781	-1.25324	-0.235407	0.0430817	2.76374	-1.58041
	HINT2	-0.444378	-0.265085	1.21626	0.486173	-1.17137	-1.18895
	HINT3	-1.28051	0.626957	-0.757444	0.341378	-0.458057	0.147346
	HK1	1.95278	0.293956	0.685683	-0.696889	-0.521329	-0.279893
	HK2	-2.34755	-1.23089	1.64247	-2.56481	-1.22754	-1.71073
	HK3	0.98021	0.705115	1.03347	0.417016	-0.0152334	0.164223
	HKDC1	0.967745	0.190415	0.26513	1.62118	-0.261154	0.0792601
	HLA-DMA	-0.07717	0.234075	-0.453069	-0.133685	0.23454	-0.013061
	HLA-DMB	-1.03081	0.636384	-2.04249	0.0163586	-0.341384	0.134032
	HLA-DOA	-0.74536	0.0155129	-1.87376	-0.0177163	0.575118	-1.94868
	HLA-DOB	0.913443	-0.00639612	0.85113	0.994931	0.241361	0.0933869
	HLA-DPA1	-1.05786	-0.300357	-0.156664	0.408602	-0.54944	-0.193488
	HLA-DPB1	-0.585013	0.0111391	-0.096499	1.23139	-0.0938325	0.638692
	HLA-DQA1	0.603499	0.334156	0.295062	0.184472	-0.18914	-0.0904633
	HLA-DQA2	-1.60747	0.474106	0.544937	0.676257	-1.10599	0.16374
	HLA-DQB1	1.56616	-0.956877	-0.441373	0.261576	0.456245	0.583899
	HLA-DQB2	1.45639	0.621356	-1.10081	-0.923694	0.31627	-0.521888
	HLA-DRA	0.530891	-1.10573	-0.74757	-0.94283	-1.04185	0.0161374
	HLA-DRB1	-0.51378	0.372485	0.72304	0.981747	-0.507613	0.21912
	HLA-DRB5	0.219811	0.518962	-0.629438	1.41662	-0.473036	1.12924
	HMBS	1.13008	1.18495	1.0208	-2.19033	1.02949	1.08417
	HMGCL	0.346041	0.250382	-0.592794	0.545731	-0.219972	0.508084
	HMGCS2	0.0620356	-1.03495	-0.124446	-0.0939392	0.101377	0.449244
	HNRNPH1	3.91155	-0.693964	0.262648	5.33453	1.40209	3.50723
	HOGA1	2.36807	-1.62973	-0.726686	3.85626	-0.185424	1.14893
	HPD	-0.861246	-0.590797	0.0383522	-0.329401	1.42214	-0.437231
	HPS1	2.74442	-1.40579	-0.902273	1.61284	-0.259136	-0.275768
	HPS4	-0.329017	0.954192	0.330381	0.0980903	-0.339311	0.0388042
	HPSE	-1.1422	0.00189848	-0.20518	-1.35905	-0.84571	-0.476243
	HRSP12	1.56363	1.30652	-1.53694	-0.0694643	-0.774743	-1.03747
	HS3ST2	-0.210986	0.174964	0.681501	-0.142912	-0.0321647	0.325196
	HSCB	-1.07798	-0.922775	1.03401	0.453915	1.14179	-0.934653
	HSD17B10	-2.97838	-1.32899	-6.05648	-1.98473	-4.31436	-3.75154
	HSD17B4	0.341554	0.984418	-2.21645	-1.08073	0.734091	-0.223214
	HSD17B8	0.00284104	0.149539	-0.060276	0.0644673	0.236705	-0.83902
	HSDL1	-2.75987	-0.208395	-1.89794	-0.43376	-0.915784	1.10593
	HSDL2	-1.50659	0.523331	1.18772	0.654601	-0.427648	-0.59214
	HSPA8	-0.0177118	-0.745187	0.602882	3.05894	-0.879234	-1.06354
	HSPA9	2.54663	0.88192	-0.726774	-0.0348446	-0.282061	1.87975
	HSPB7	0.651475	0.622845	-2.47283	-0.287823	0.108886	0.717166
	HSPD1	1.93315	-1.1545	-0.550287	-1.69639	1.11181	-0.160146
	HSPE1	-0.0713253	3.69121	-1.7797	-0.390337	-1.43777	-1.37033
	HTATIP2	0.120764	-0.485969	0.230964	-0.93986	1.5642	-0.718914
	HTR5A	0.55365	0.418987	0.699407	-0.321079	0.0432933	-0.00744607
	HTRA2	0.514706	1.23126	1.45015	0.900766	0.745913	-0.636136
	HYAL1	0.556973	0.503386	0.218142	1.18038	-0.731906	0.0940744
	HYAL2	-1.37284	-0.22398	0.608819	-0.263928	-0.528232	0.698732
	HYAL3	0.298245	-0.0528481	0.774485	-0.00800718	0.376521	-0.202379
	IARS2	-4.23216	0.680414	2.87938	-2.11988	1.43345	1.88014
	IBA57	5.1602	-1.42509	-5.54675	-2.37676	1.14535	1.14297
	ICT1	-0.119647	-4.90529	-4.03699	-0.930954	-2.48131	0.80153
	IDE	-2.3181	1.24104	-0.744885	0.191684	0.343043	-0.824236
	IDH1	-0.318818	-0.341393	-0.202231	0.800069	-0.484131	-0.308073
	IDH2	0.355435	0.659551	1.27449	0.359073	-0.260022	0.672758
	IDH3A	-4.86094	-3.74622	-0.497466	-1.38038	-1.39447	-3.08927
	IDH3B	-2.07746	0.358831	-1.22534	-0.0481588	-0.78297	1.12511
	IDH3G	0.202854	-0.392432	-0.208526	-0.720233	0.670952	-0.267205
	IDI1	1.86763	2.56921	-2.68321	-2.1215	-0.39044	0.939179
	IDS	-0.0753113	-0.37996	-1.41741	0.507749	1.81963	-1.32462
	IDUA	0.216935	-1.13979	-1.29921	-2.34067	-0.279854	0.0447701
	IFI27	1.00359	-0.178259	-0.489367	0.180466	0.503394	-0.00883097
	IFI30	0.704366	-0.509315	0.730715	-0.49853	-2.05671	-2.85379
	IFIH1	-1.70944	-3.06565	-0.717619	-0.358235	-0.214715	1.43601
	IFNGR2	-0.841482	0.118843	0.443429	-0.241678	0.502803	0.661829
	IFT88	-0.265601	-0.307293	-2.25612	-0.269153	-1.56402	0.794235
	IGF2R	0.840089	0.41387	-0.240915	1.40697	-0.797164	0.313569
	IL27RA	1.10009	-1.21306	-2.65381	-1.31581	1.08367	-1.28447
	IL4I1	1.1089	-0.0925686	0.83005	1.4043	-0.819552	0.818352
	IL9R	-1.30361	0.292894	-0.498137	0.755819	-1.04808	-2.70717
	IMMP1L	0.0665953	-0.483715	0.632412	-0.547116	1.24539	0.855294
	IMMP2L	-0.184438	0.285451	-0.176303	0.411343	-1.75204	-0.475296
	IMMT	-0.76991	-2.95371	-0.678717	0.748777	-1.45043	-0.849541
	INO80	0.160925	-0.190037	4.46179	1.87624	-0.811788	0.981253
	INVS	1.34288	-0.624072	-0.183129	0.433157	0.293786	-0.440654
	IQCJ-SCHIP1	-0.502285	0.374992	-1.00122	1.22798	-0.540612	0.075933
	IRF4	2.04251	-0.343219	0.20485	0.328626	0.349313	-0.774184
	ISCA1	2.2335	-1.59443	-3.914	-3.3002	-0.0310643	1.68058
	ISCA2	-0.740003	-2.7589	-5.7325	-3.37853	-5.39267	-3.56756
	ISCU	4.00931	-0.174233	1.07129	0.139149	-0.440092	1.76744
	ISOC2	0.131856	-0.284628	-1.73705	-0.0943604	-1.10621	-2.24915
	ITM2C	-0.562957	0.0989567	-1.85205	-0.319545	-0.134947	0.507676
	IVD	1.00337	-1.25079	-1.82626	1.40275	0.318014	0.0657115
	JMJD6	3.93192	-5.49906	2.96436	-1.8262	3.08617	-2.87598
	JPH4	0.445742	-0.700232	1.2496	-0.305311	1.31332	0.243772
	KAAG1	0.0104585	0.500632	0.912742	0.379767	0.794584	-0.736948
	KARS	-2.48048	1.68142	-0.341653	-1.50929	-0.994088	-1.5934
	KCNE1	0.0288866	2.01471	-0.0491359	0.315811	-0.158763	0.0413142
	KCNE2	0.825384	0.92914	-0.192211	0.853013	-1.12995	0.353987
	KDM6A	1.26843	1.16825	0.391051	1.6153	-0.918075	0.0595416
	KDSR	-0.637122	0.330594	-0.0358433	4.58195	0.573382	3.4413
	KIAA0100	-5.68152	1.97106	-1.17912	0.201732	0.0594259	-3.08312
	KIAA0141	-0.00271315	-2.34467	-0.158254	-1.21772	-0.918143	-1.43083
	KIAA0226	-1.53681	-0.218191	0.646052	0.685923	0.407602	-1.4711
	KIAA0391	0.5888	2.20802	-0.774645	-1.06705	-2.95639	-0.434217
	KIAA1107	0.60041	-0.653361	1.55035	0.433781	-0.401023	-0.462275
	KIAA1429	-4.53022	-1.19904	0.0333483	-1.69254	-1.94324	-3.34622
	KIF12	-1.14307	1.16279	-0.923872	-0.11197	1.05693	-0.131379
	KIF1B	0.304057	-1.53246	0.119872	0.348734	-0.811743	-0.439966
	KLHDC10	0.0496532	0.399416	-0.604964	0.345911	3.00078	-0.437308
	KLHL26	-0.560119	1.82234	-0.558627	0.387872	0.840034	-0.784878
	KMO	0.323134	0.859164	1.46152	-0.0453617	1.41852	0.451611
	KRT32	-0.481048	-0.751428	0.517906	-1.90403	-0.0545896	-1.43918
	KRT5	-1.29907	1.48482	-1.34367	0.670462	-0.130432	-0.100226
	KRTAP3-1	-0.59817	0.238501	0.172052	-0.0943031	-0.123135	-0.696647
	L2HGDH	-0.216585	0.231852	1.57695	-0.34625	-0.63543	0.146943
	LACE1	-0.895096	-3.05505	-0.864759	1.92233	-1.73316	0.414809
	LACTB	0.522417	0.656997	0.731234	1.30128	0.985069	1.26976
	LACTB2	1.42898	0.142366	-1.98188	-1.71851	1.56704	0.26661
	LAMC1	-1.68956	0.0842136	2.38346	-0.173415	-0.179145	-1.24458
	LAMP1	0.248545	0.999605	0.935552	0.89053	1.51543	-2.4346
	LAMP2	1.3565	1.27528	-1.5197	0.623894	0.414822	0.888425
	LAMP3	0.585011	2.94984	0.235713	0.0642163	1.01947	-0.190375
	LAMTOR1	-2.03392	-0.903494	-2.67448	1.68308	-1.2306	-3.27462
	LAMTOR2	-3.33455	-2.43169	-1.49685	-2.72386	-1.18338	4.34784
	LAP3	0.114677	-0.779646	-1.90213	-1.72063	-0.00318605	-0.193479
	LAPTM4A	0.0900167	-2.017	-2.36424	-0.0797088	1.50181	0.276185
	LAPTM4B	-0.323556	0.0899463	0.757794	0.118168	0.389896	0.636137
	LAPTM5	0.432582	0.853844	-1.10771	-0.257457	0.194205	-0.90213
	LARS2	-3.01942	-0.612648	-5.55123	-2.02074	-3.14991	-1.36851
	LAYN	1.6744	-0.098647	0.171334	0.0429314	-0.205478	-1.84177
	LDHA	0.472952	0.636102	1.04667	0.709067	-0.20792	-0.718434
	LDHAL6A	0.0518447	-0.253616	-1.16345	-1.66214	-0.586505	-0.439608
	LDHAL6B	-0.495605	0.204126	1.13012	-0.0262051	-0.735926	-0.276924
	LDHB	-1.01866	-0.624116	-0.416116	0.321031	1.32455	-0.201244
	LDHC	-0.00719933	-0.308715	-1.43547	-0.0432862	-0.211206	-1.15228
	LDHD	1.51201	0.784704	1.09982	-1.82263	-0.747738	-0.51601
	LDLR	-11.546	-7.0305	-6.66821	-1.16434	-2.32564	-4.73684
	LETM1	0.867502	-0.912998	-1.30392	2.41069	-1.96481	-3.38071
	LETM2	-0.891407	-1.23281	-0.500944	-0.926599	1.42822	0.195823
	LETMD1	-1.06423	0.297912	0.844981	0.529365	-0.0135695	0.624351
	LGMN	1.58583	0.504528	-1.77929	0.84285	0.477182	-1.35238
	LHCGR	2.12798	1.0014	0.272387	1.11323	1.31988	0.0235548
	LIAS	2.02517	0.431417	-1.80348	-0.119351	0.951446	-0.691479
	LIPA	-1.03111	-1.03868	-0.83403	0.495407	-2.66969	-1.70487
	LIPT1	5.28401	1.49713	0.61466	1.56326	1.48272	-2.87448
	LIPT2	3.78317	-0.628015	2.59534	-1.37139	0.793058	1.96807
	LITAF	-0.75498	-0.585	0.505081	0.615461	-0.479035	-1.27513
	LMBRD1	0.566268	-1.45994	-1.21405	-0.682211	1.63377	-0.537747
	LNPEP	-0.00213616	-0.727638	0.629526	-1.7484	0.132417	0.548176
	LONP1	1.65641	-1.27346	1.25514	0.209052	0.112642	1.02231
	LONP2	1.42576	-0.386417	1.12834	-0.422269	0.580069	0.836905
	LRBA	-0.141469	-0.387604	0.468247	0.206534	-0.0230603	0.0437588
	LRP1	-1.74831	0.653751	0.458499	-0.624405	1.59584	-0.753041
	LRP2	1.33799	0.301312	1.0062	-0.752046	-0.969706	0.210745
	LRPPRC	-2.35169	-1.11577	-5.39185	-4.08663	-5.49903	-5.46218
	LRRC26	-1.94235	1.10048	-0.10249	0.978051	-0.906422	-1.09093
	LRRC43	-0.39927	0.28804	-0.314533	0.8208	-0.486136	-0.851517
	LYPLA1	-0.85559	-0.894044	1.04775	0.0249925	-0.0701979	-0.0740375
	LYPLAL1	-0.284906	0.313564	0.108057	1.19008	0.105265	-0.0155691
	LYRM1	-1.10877	-0.235173	-0.333764	-0.25013	-0.108718	0.99569
	LYRM2	2.36912	-2.00378	-1.40351	-0.847491	-1.14882	-1.32541
	LYRM4	0.742657	-3.50015	-1.11383	-0.288511	2.09784	0.189576
	LYRM5	1.205	-0.326816	-2.40447	0.752656	-0.069293	-1.77165
	LYRM7	-1.61582	0.490361	-0.512464	-0.119307	-0.644034	-0.571403
	LYRM9	-2.10364	0.557734	1.65733	-1.48297	1.13182	2.06173
	M6PR	-0.11035	-0.669686	-1.28741	-0.00984368	0.0549361	-1.56048
	MACROD1	0.214021	-0.828478	0.0390995	-0.797126	0.094166	1.93428
	MAGEC2	-0.881553	0.516248	-0.436094	0.74814	1.76971	1.36892
	MALSU1	3.42392	-1.93506	-4.99501	1.70683	-2.08163	1.0202
	MAN2B1	0.724761	-0.00481395	1.04423	-0.1448	0.658126	-0.953508
	MAN2B2	0.807777	-1.10844	-2.43719	0.396702	0.652822	1.87151
	MANBA	-0.199905	-1.50564	0.158896	-0.286863	1.55974	1.18302
	MAOA	-1.15972	-0.749902	-0.28355	0.476581	0.224529	-0.172318
	MAOB	0.517867	0.378223	0.544729	0.295573	-0.300851	-3.38415
	MARC1	-1.16804	-0.32295	-0.874221	0.790138	0.228309	1.10642
	MARC2	1.18602	1.03218	0.0434317	0.659114	-1.23898	0.822435
	MARCH1	1.06387	-0.575872	0.5981	-0.834675	-0.300624	0.677099
	MARCH11	0.655467	0.571093	-1.63517	1.28739	-0.0551929	2.482
	MARCH2	1.19059	0.269878	-0.70491	-0.286245	-1.73823	-0.15521
	MARCH3	-3.08377	0.459247	0.870637	0.529728	-0.194322	-0.669899
	MARCH5	1.43373	0.75893	0.591378	1.26456	1.07146	0.2428
	MARCH8	-1.41084	-1.40155	-0.914167	-0.435209	-0.746331	-0.875837
	MARCH9	-0.658427	0.760595	0.612947	0.785152	0.028942	-1.24275
	MARS2	-0.320562	-0.817214	-5.61254	-1.11345	-3.23692	-4.70232
	MAT2A	-0.162017	-1.0668	-1.8579	-0.0878014	1.04996	-0.916477
	MAVS	-0.585312	0.211693	0.417724	1.68143	0.642838	0.633535
	MCAT	1.67376	-1.13356	-5.61107	-0.242893	-4.14421	-5.29899
	MCCC1	-0.939723	0.778008	-0.553708	-0.614851	-1.28917	0.699172
	MCCC2	-0.573081	0.995282	-0.254993	0.935248	-0.892854	0.627043
	MCEE	0.36888	0.253315	1.00268	-0.246657	-0.0697272	-1.27918
	MCOLN1	-0.451178	0.615119	-0.522363	0.697525	-0.768758	0.631813
	MCOLN2	-0.233012	0.65648	-0.69777	-2.00084	-0.770031	0.384982
	MCOLN3	-0.268654	0.545621	0.448805	-0.0457268	-0.536623	-0.442595
	MCU	0.74764	-0.423421	0.453363	-0.068918	-1.20606	1.79309
	MCUR1	-0.542248	-0.869137	-0.330144	-0.0585603	-1.35936	1.71044
	MDH1	-0.480505	-0.241486	0.858843	0.708483	0.17971	0.309405
	MDH2	0.493376	0.927121	-0.209008	-0.637242	1.59923	0.0867772
	ME1	-1.85671	-0.0341514	0.486217	0.512286	-0.061037	-0.318108
	ME2	-0.522363	-0.824065	-1.57829	1.56531	-0.928598	4.58641
	ME3	-0.546667	-0.190623	-0.00838254	-0.685443	-0.727742	0.320412
	MECR	3.6324	-0.441567	0.546033	-0.253747	3.31661	2.40103
	MED20	-3.26769	-0.195649	-1.60918	0.648601	-0.244637	-2.46408
	MEF2C	-1.44783	-0.931247	-0.637487	1.76826	0.891167	-0.836833
	MEMO1	-0.211214	2.02035	-0.349181	-1.13794	-0.397494	0.346833
	MEP1B	0.379994	-1.18692	-0.185704	2.21617	-0.744674	-0.878071
	METAP1D	-0.998145	-1.14952	-0.194149	-0.240928	0.655337	-0.0665611
	METTL14	1.80729	0.872709	-1.86275	-4.75387	3.47713	-2.89363
	METTL15	-0.471024	-0.972381	-1.76415	-0.397853	-0.623335	0.391177
	METTL17	-1.75388	-0.430618	-5.96566	-5.81922	-3.66723	-4.55482
	METTL2B	0.502312	-0.548312	-0.92371	-2.67875	-1.72193	0.995333
	METTL5	1.35938	0.276035	-1.08577	0.975557	-0.358696	-0.325529
	METTL8	0.374164	-0.229741	-0.630182	1.37409	-0.395292	1.16722
	MFF	-1.28859	1.23187	-0.689539	0.738022	0.670987	-1.96331
	MFN1	-1.00478	-0.676659	0.543994	-1.55696	-0.3252	0.875386
	MFN2	-0.712852	-1.87455	-5.29383	0.82931	-2.30787	2.52789
	MFSD1	0.369047	-0.150353	0.453995	0.0629548	-0.109408	0.589881
	MFSD12	1.03214	0.616412	-0.984303	-0.250138	0.0794165	1.13623
	MFSD8	-1.55381	0.255146	-0.710075	1.27846	-0.0440477	0.16542
	MGARP	-0.16905	0.791052	-0.578077	1.02305	-0.419266	0.0434268
	MGME1	-2.40576	-2.04854	-2.03978	-0.995741	-0.931887	-0.701507
	MGST1	-1.09579	0.704859	-1.5536	0.961868	0.477476	-1.23357
	MGST3	1.58563	-1.29593	0.319753	-1.28142	-0.193834	-0.293185
	MICALL2	1.01717	-0.693733	0.489242	0.208924	-0.126652	-0.701906
	MICU1	-0.380839	-0.306093	-0.456697	0.8151	0.0427656	0.146443
	MICU2	0.801083	0.503589	0.302598	-1.84711	-1.20209	0.276069
	MIEF1	0.693143	-2.78424	-1.04995	-0.730334	-4.53919	-6.05233
	MINOS1	-1.12514	-4.31802	-4.5912	-0.397449	-5.54674	-6.59288
	MIOS	-6.69697	-0.621212	-1.76549	-2.35788	-2.02394	-5.82519
	MIPEP	-3.21617	0.319039	-5.53784	-4.34987	-5.42384	-1.64672
	MLH1	1.63691	1.28971	0.472864	0.6643	0.428768	0.102929
	MLYCD	-0.208624	-0.740583	0.302538	0.143273	2.00454	-1.63914
	MMAB	-2.10517	-2.96056	-1.78667	0.194919	-1.18403	0.518217
	MMACHC	-0.699019	0.0619151	-0.634627	-0.222684	-0.613284	0.151533
	MMADHC	0.938309	0.896951	-0.755827	0.399179	0.165829	1.48739
	MMD	-6.82855	-3.27089	-4.44893	-3.88387	-2.1611	-4.24205
	MOCS1	1.33721	-0.216802	-0.0646462	-0.318024	0.628245	0.491106
	MON1B	1.15674	1.63658	1.41556	-0.495734	1.18876	0.25871
	MPC1	0.0145439	-0.55136	0.245297	0.00623265	0.218444	-0.668671
	MPC1L	0.719154	-0.663266	1.04469	0.661584	0.143262	0.13894
	MPC2	-1.11434	0.744366	-0.961867	-1.39428	-1.07721	-0.500861
	MPO	0.138285	0.998284	-0.895191	0.132916	-1.66868	-1.60089
	MPST	-0.546782	0.244275	-0.81807	1.21349	0.376479	0.0983639
	MPV17	1.38754	-0.180968	-0.485447	-0.897142	0.683788	1.90637
	MPV17L	1.14063	-0.708744	-0.915226	3.48563	-0.766822	-1.29517
	MPV17L2	2.44673	-0.24161	-2.90909	-0.935836	0.113752	-0.474805
	MRM1	0.293891	0.270075	-1.47281	0.253388	0.0741266	-1.2046
	MRPL1	-0.966747	-2.99899	-1.72898	-1.35482	-0.0326214	0.888928
	MRPL10	-1.75608	1.89866	-0.81028	-1.92181	-0.920931	-2.57954
	MRPL11	-5.46156	-2.13509	-4.82736	-3.69121	-1.14477	-0.905475
	MRPL12	-2.11638	-1.06033	-2.7009	0.889625	-0.225439	-1.54692
	MRPL13	-0.45915	-0.764721	-3.27762	-2.6928	-5.36453	1.95463
	MRPL14	-3.9102	-1.23802	-7.04398	-1.73623	-3.17613	1.45652
	MRPL15	-2.63754	-1.94418	-2.51877	3.44393	1.19782	-0.546344
	MRPL16	-1.75532	-0.891403	-0.633054	-0.832695	-0.268916	-3.1374
	MRPL17	0.292771	-2.09838	-3.62515	-3.69873	-2.74857	-2.56645
	MRPL18	1.18046	-2.98621	-3.66392	1.67869	-3.48668	0.572407
	MRPL19	-4.877	1.19659	2.08665	0.0831988	-1.50537	-4.59163
	MRPL2	-3.58201	1.05612	-3.17216	-2.66101	-1.61638	-0.336271
	MRPL20	-5.71717	-3.76012	-0.417233	-1.72952	-2.73251	-3.4068
	MRPL21	0.0407021	-3.28145	1.3583	-1.94956	-4.0038	0.603222
	MRPL22	-1.21419	-0.0530295	-1.71724	-1.42851	-1.1997	-0.724592
	MRPL23	-1.58486	1.86308	-7.35889	0.558622	-1.51178	-3.8601
	MRPL24	-1.76443	-2.41208	-1.43537	1.12435	-0.707861	-3.80783
	MRPL27	1.23214	-0.274773	-3.41018	-0.143325	-2.45589	-1.75757
	MRPL28	1.4357	1.1267	-3.88612	-0.404442	-0.800214	1.03551
	MRPL3	0.204012	-2.92379	-3.80779	-6.77827	-1.96575	-3.84296
	MRPL30	1.94263	-2.78867	-2.42319	-0.753767	-4.25814	1.02308
	MRPL32	2.58849	1.08482	-5.73322	-1.66617	-1.32945	-1.31144
	MRPL33	-3.37477	1.92225	-6.55794	3.50225	-2.69837	4.64533
	MRPL34	-1.54226	-1.64378	-1.73088	-1.00014	0.612166	2.17839
	MRPL35	0.411667	-0.550879	2.14038	2.23078	1.85046	-1.00084
	MRPL36	-1.53537	-1.54427	-3.0295	1.1507	-0.0865946	1.30561
	MRPL37	-0.880794	-1.24407	-1.39307	-6.13471	0.119238	-2.36355
	MRPL38	-1.5728	-1.83253	-4.85808	-2.55497	-3.93333	1.14389
	MRPL39	-4.67275	3.80364	-2.19189	-2.76939	-3.73659	0.486613
	MRPL4	-4.09931	-2.50584	-2.83518	-1.23324	-0.609148	2.00388
	MRPL40	-3.84638	-0.876538	-7.10449	-1.17454	-2.6338	-2.93129
	MRPL41	-5.56687	-2.98343	-6.40943	-1.883	-0.742037	-0.402832
	MRPL42	-0.685836	2.90577	1.56082	-0.0642675	-0.0900392	0.549819
	MRPL43	-3.58741	-5.12255	-5.15383	-0.580701	-4.56513	0.15019
	MRPL44	0.836974	-1.17914	-4.91319	-4.22235	-0.37349	-2.55193
	MRPL45	-1.1245	-0.83025	3.49667	-0.161466	-2.40574	-0.497321
	MRPL46	-0.188642	-4.99357	-1.91785	-2.86704	-4.98098	-0.652554
	MRPL47	-2.8094	-1.17976	-3.35585	-0.937209	-1.18249	-0.111393
	MRPL48	-2.23979	-4.48622	-2.89715	-2.38857	-0.524561	2.83413
	MRPL49	1.45843	-4.90872	-1.99158	-3.07216	-1.50717	-0.810868
	MRPL50	0.17524	0.293123	0.754802	-0.520328	1.12461	0.935053
	MRPL51	-3.28119	-2.2628	-4.23553	-2.22337	-2.87302	-1.645
	MRPL52	-2.51054	1.43545	-3.1371	-2.27859	-5.26147	2.04506
	MRPL53	-4.62795	-1.42944	-4.36212	0.425775	-1.543	-2.94228
	MRPL54	-3.30436	-0.876961	-1.98371	-0.1423	-2.65617	-1.33697
	MRPL55	-0.473666	-1.144	-6.26572	-0.00802883	-3.9829	-1.14948
	MRPL57	-3.27521	-3.85584	-3.91768	-2.27075	0.674907	-0.390924
	MRPL9	-2.10313	-0.111371	-0.88735	0.463342	0.935559	2.84718
	MRPS10	-2.53623	0.700964	-9.47332	-2.96452	-3.51848	-0.817357
	MRPS11	-6.21764	0.469965	-1.93621	-3.94936	-1.06903	1.07331
	MRPS12	0.636597	2.87097	-0.714813	-1.00618	-2.57519	-2.9698
	MRPS14	-4.01063	-3.91668	-3.00208	0.869998	-1.78617	-4.08801
	MRPS15	-2.45823	-3.26201	-4.24645	-0.11414	-0.986903	0.824082
	MRPS16	0.509107	-0.707849	-7.30927	-4.43747	0.214266	-2.2337
	MRPS17	-2.36768	-3.40201	-4.44083	-0.140295	-2.48694	-2.12502
	MRPS18A	-1.95943	-3.06464	-7.37186	-0.887326	-4.03006	0.177315
	MRPS18B	-2.85255	-1.16961	-1.88931	-1.98488	-5.66593	-1.05096
	MRPS18C	-0.44555	1.78842	-2.61157	-2.10283	-1.90315	-1.46025
	MRPS2	-1.58156	-1.26206	-1.82033	-4.16551	-7.51284	-0.0561909
	MRPS21	-3.0511	-5.78417	-2.05949	4.60292	1.45392	-0.322418
	MRPS22	1.73292	-0.991955	-3.425	0.507443	-1.52423	-1.40866
	MRPS23	-0.804669	-4.82145	-8.18008	-0.163101	-1.00022	-2.58118
	MRPS24	-1.8581	-1.92311	-2.4741	-2.72513	-2.12157	-1.77961
	MRPS25	-6.46494	-0.0588237	-1.97133	0.199259	1.13251	-1.73771
	MRPS26	0.916608	-2.65243	0.113437	-2.40043	-1.41935	-2.84638
	MRPS27	0.455442	0.253906	-8.00668	-5.39208	-7.59628	-2.56972
	MRPS28	-0.961303	0.766166	-0.392173	-0.306206	-2.80872	-0.57568
	MRPS30	-2.24733	0.978626	-1.46321	-0.842635	0.869329	-2.0158
	MRPS31	-0.312541	-0.654513	-3.52152	-4.04724	-1.72016	0.106473
	MRPS33	0.56975	-0.654376	-1.48686	2.42041	-0.196172	0.324859
	MRPS34	-4.65952	-2.0391	-2.95188	-1.10696	-2.66089	-2.87703
	MRPS35	-3.69392	2.08317	-0.644756	-1.15269	-0.606491	-1.18157
	MRPS36	0.025869	-1.80679	-0.694236	0.570857	-1.03951	-0.313055
	MRPS5	-0.214622	-5.79503	-4.16596	-2.99882	-1.88647	-1.10677
	MRPS6	-1.56573	-0.664204	-6.19164	-2.47169	-3.61303	0.0656538
	MRPS7	-0.480811	1.72361	0.344581	-2.4168	-0.790614	-2.74787
	MRPS9	-4.49853	1.83356	0.701834	-1.42689	-0.446133	2.28094
	MRRF	-2.05031	0.138051	-4.20797	-3.02865	-3.31846	-2.21198
	MRS2	-3.01774	1.17994	-0.511324	1.28248	1.00244	0.0507299
	MSRA	0.877143	2.19245	-1.42815	0.613949	-1.15086	-0.763404
	MSRB2	-0.117	-0.229397	-0.260285	0.564695	-1.53741	1.04849
	MSRB3	0.0568976	-0.37535	0.996215	0.627986	-1.36969	1.95302
	MTCH1	-1.14233	1.86743	-2.22247	-0.355516	0.470721	2.04568
	MTCH2	-6.58963	-2.56021	-3.29074	-2.08889	-1.90715	-3.83353
	MTCP1	0.0719178	1.28808	1.62679	0.495552	-0.38692	0.304603
	MTERF	0.577258	0.261612	0.869234	-0.842589	0.261675	0.652331
	MTERFD1	-1.41396	0.584411	-4.65237	-1.08539	-4.81453	1.64758
	MTERFD2	-3.23066	-2.47359	-2.54197	-2.66009	-4.8249	-0.894372
	MTERFD3	0.91261	1.88889	-1.46346	-0.147335	1.18609	0.547017
	MTFMT	-1.90483	-1.90694	-2.21423	-2.60091	0.253577	-0.4908
	MTFP1	-0.712336	0.553614	0.278536	0.751538	-0.582565	-1.35677
	MTFR1	-1.52728	-0.65499	0.105676	1.70069	-1.37149	0.657224
	MTFR1L	0.25441	-0.588249	0.738105	0.77777	0.280797	-0.179993
	MTG1	-4.60814	0.000770505	-6.35195	-3.43142	-6.59181	-1.02111
	MTG2	-0.588566	-1.99781	-6.215	-2.32599	-2.6769	-0.609189
	MTHFD1	-3.57014	-0.982003	-2.68282	-0.92566	0.539325	2.10267
	MTHFD1L	-1.25338	-0.553155	-1.622	-0.72805	0.293741	-0.936824
	MTHFD2	-2.34595	1.13464	-1.5559	-0.165938	0.472523	1.10205
	MTHFD2L	0.233261	1.50629	0.0530423	0.00322618	0.831928	1.38705
	MTHFR	0.879033	-0.128552	-1.45788	-0.512456	1.25571	-0.127443
	MTHFS	0.0321205	-0.176118	-0.716807	0.312243	-0.31272	-1.07407
	MTIF2	-3.6386	-0.234478	-1.91101	-1.11787	-6.52761	-3.87519
	MTIF3	0.605899	-1.79206	-0.208689	-1.34692	0.381937	-0.636898
	MTO1	-1.57135	-2.72436	-0.445425	0.967695	1.2671	0.965135
	MTOR	-3.24248	-1.58234	-3.20964	-4.60793	-1.45548	-4.09073
	MTPAP	-1.86525	0.534413	-2.60253	-0.869146	-2.60321	0.714028
	MTR	0.243493	1.98902	-2.76033	-2.10214	-1.09227	-1.525
	MTRF1	-1.29977	-1.59013	0.210151	-1.32016	-0.600288	-1.34642
	MTRF1L	-8.78315	-3.09364	-0.534087	0.743228	-1.00616	1.17259
	MTX1	-1.52176	-1.55155	0.345333	-1.23599	1.17805	-0.293422
	MTX2	-2.98996	-0.253866	-0.88495	-0.776188	-2.21878	-1.06789
	MUL1	-1.12343	0.0622699	0.638799	0.300824	-1.15878	0.908526
	MUT	-0.992145	0.470418	-0.648002	0.478499	-0.947762	0.359705
	MUTYH	1.82624	0.0156258	0.151437	0.587057	-1.30275	0.0621141
	MX2	-0.487031	-1.02178	-0.752651	0.341969	-0.328425	-0.537444
	MYADM	0.29367	-0.0592317	-0.808362	-1.09711	-1.11049	0.866948
	MYLPF	0.0107076	1.59353	-1.80046	-0.603198	-0.99703	-1.08243
	MYO7A	-0.395556	-1.46403	-1.16584	-1.03535	-0.804863	-2.27774
	N4BP3	0.567684	1.88396	-1.80229	0.453556	1.54557	-0.858593
	N6AMT1	3.86717	0.0774611	2.23821	1.50016	2.33212	1.15882
	NAAA	1.09303	-1.42377	-0.0766709	0.339235	1.82508	-0.284329
	NADK2	1.69723	4.19682	-1.14244	-0.273062	-0.977096	-0.534726
	NAE1	-0.960849	3.36259	-4.76696	0.29263	-0.597537	-2.47848
	NAGA	0.235638	0.182012	0.167794	-1.87112	0.0734064	-0.55655
	NAGLU	-1.0002	0.59108	-0.950732	0.381159	1.38634	-1.54559
	NAGPA	0.855933	0.216423	0.882511	1.30878	0.456776	-0.0231065
	NAGS	0.591172	0.600402	2.1882	1.68423	-1.01988	0.170128
	NANOS1	2.32556	-1.06916	-2.69217	2.24002	0.387782	-1.705
	NAPA	-0.246654	2.65413	1.12134	-1.70599	0.65476	3.51795
	NAPG	-0.915743	-1.12254	0.89812	1.4784	-0.780506	0.201556
	NAPSA	-0.0635412	-0.123681	-0.0934942	-1.35071	-1.63987	1.67312
	NARS2	-3.04246	-0.538994	0.749709	-4.46049	-3.60605	-4.62528
	NBR1	-0.918919	1.80594	1.83991	0.373132	0.208625	-0.461803
	NCEH1	-3.58381	1.06413	-1.48122	-1.62891	-1.80759	-1.70485
	NCK1	-0.779894	0.0102599	-0.546192	0.140336	-0.142807	0.735276
	NCOA4	0.0117136	-0.435326	-0.226742	-0.736304	-1.72573	-1.46849
	NCOA5	-1.03621	-0.730394	-0.155843	-1.10365	-1.43528	-1.67909
	NCSTN	0.774662	0.637361	1.31959	2.99861	-0.123292	1.56108
	NDUFA1	-9.91822	-9.42369	0.167849	0.0877183	-0.0687534	0.0128598
	NDUFA10	-7.92515	-8.62194	0.512859	-1.52032	0.210874	0.323261
	NDUFA11	-6.48429	-6.4415	0.787021	1.39219	0.692662	0.220895
	NDUFA12	0.235731	1.35048	1.18941	0.715107	1.08067	-1.27931
	NDUFA13	-9.21191	-8.77953	1.08792	1.29841	0.740781	-1.93895
	NDUFA2	-13.6632	-13.8403	0.837189	2.24318	2.53981	3.75096
	NDUFA3	-3.71773	-2.73684	-0.447894	-0.00372818	0.191446	2.02898
	NDUFA4	1.91499	-1.57959	-3.12683	0.0491496	0.293563	-3.42899
	NDUFA5	-2.41561	-3.46375	-0.775465	1.80465	0.489044	0.870643
	NDUFA6	-5.25671	-2.12835	0.00787512	-2.69833	0.508368	-2.98482
	NDUFA7	-1.49983	0.182856	-1.32756	1.45395	-1.10371	0.157779
	NDUFA8	-9.10152	-8.17552	0.688421	-0.993018	2.27689	3.12957
	NDUFA9	-9.65765	-6.11272	-2.02687	-0.143383	1.19916	-1.27654
	NDUFAB1	0.463871	-0.331502	-0.338246	2.08572	-0.810848	-0.825652
	NDUFAF1	-13.2837	-9.63266	2.02595	-0.341591	1.97816	-0.463805
	NDUFAF2	1.1351	-2.93443	0.380474	0.316253	1.07597	-2.58586
	NDUFAF3	-10.7845	-10.2957	1.67902	-3.04499	0.78246	1.91459
	NDUFAF4	-3.79606	-5.2962	-0.963905	-0.441574	-1.20217	1.02825
	NDUFAF5	-6.6817	-9.5134	0.65384	0.00488983	0.367206	-0.0939673
	NDUFAF6	0.267165	-4.06991	-0.933483	1.4716	0.640857	0.259347
	NDUFAF7	-4.4747	-9.86369	0.474088	0.267011	1.45971	-0.588166
	NDUFB1	-2.87213	-1.81456	1.36441	-0.794468	0.606972	0.369796
	NDUFB10	-6.6769	-7.94401	5.5117	0.122957	0.498653	-0.258835
	NDUFB11	-7.12541	-4.92482	0.81528	-0.756299	0.316904	-0.831258
	NDUFB2	-10.0157	-4.35839	2.16313	0.0964652	0.696166	1.31529
	NDUFB3	-4.49235	-9.03667	1.45184	1.22167	1.13545	2.21674
	NDUFB4	-7.59729	-3.95633	-0.999937	-1.03601	0.284045	0.886038
	NDUFB5	-9.25249	-7.93737	0.426374	1.3498	-0.385292	1.41843
	NDUFB6	-3.70684	-6.18073	-0.367105	1.20646	3.11725	3.47306
	NDUFB7	-1.11694	-5.93884	3.19802	0.271406	1.99424	-0.165668
	NDUFB8	-5.89028	-5.28575	-0.374256	-0.220738	-0.23272	0.646025
	NDUFB9	-6.07153	-10.723	0.294898	-0.183911	1.86341	-3.76647
	NDUFC1	-1.93788	-2.8981	0.429674	-0.0989578	-0.7597	2.45095
	NDUFC2	-7.58575	-7.89211	-0.032171	-0.0956568	1.48923	1.11636
	NDUFS1	-8.45426	-13.05	-0.682203	-0.211946	0.594654	-1.4902
	NDUFS2	-7.395	-8.04899	0.43374	-1.62497	1.43638	-1.50445
	NDUFS3	-7.0116	-5.41551	1.03517	1.80637	0.620135	-2.50956
	NDUFS4	1.05182	-0.839776	-0.158063	0.557739	1.11577	0.556259
	NDUFS5	-7.69424	-8.70558	1.51666	-2.63808	0.337708	2.01634
	NDUFS6	-2.73978	-0.149676	-1.36434	-1.23336	-0.45421	1.42085
	NDUFS7	-8.70157	-9.07819	0.152607	1.26957	1.35015	3.20077
	NDUFS8	-7.27741	-6.7696	0.0819367	-0.927011	-0.179523	-0.250962
	NDUFV1	-13.09	-12.6382	0.830286	0.74906	1.27701	-1.84862
	NDUFV2	-7.81694	-8.66881	1.45159	0.684397	1.14599	0.0321665
	NDUFV3	-0.331586	0.729339	-0.664502	-1.19473	-0.0407414	1.75623
	NEU1	-1.27176	0.773268	-0.877236	0.700371	-0.0770035	-1.20825
	NEU4	0.0271039	0.759328	-1.03109	0.620668	-0.110756	0.836325
	NEURL1B	-0.532146	0.072212	-2.02056	-0.558685	-0.111154	1.1817
	NFRKB	-0.753019	0.15402	1.35515	-3.4102	3.14206	-0.965806
	NFS1	-0.56093	0.168826	1.14259	0.0957103	0.79297	2.99045
	NFU1	-2.92755	-4.38327	-1.61978	0.183505	4.59003	1.34171
	NGRN	1.63673	-3.30564	-2.98629	-3.21228	-2.43437	-0.764833
	NIF3L1	-1.53482	-0.46575	-0.448001	-0.891767	0.241206	-0.872358
	NIPSNAP1	1.39233	-0.486492	1.3581	-0.244795	-0.365538	-1.23135
	NIPSNAP3A	-0.236429	1.96826	2.81775	-0.896326	-0.811963	-1.42609
	NIPSNAP3B	0.351352	-1.45549	0.552943	-1.47333	-0.0256099	-0.566715
	NIT1	-0.169757	-1.15728	-1.10507	-0.250339	-0.344773	-0.848489
	NIT2	0.772863	-0.450126	-1.40346	-1.24974	1.60122	0.0207527
	NLN	-0.330344	0.429582	1.21317	0.507768	-0.313297	0.283225
	NLRX1	0.422789	0.0217485	-0.13996	0.222264	0.0279257	-0.218416
	NME3	-0.572547	-1.47982	-0.163501	0.206028	-0.0275045	2.1823
	NME4	1.56453	0.289062	-0.572782	0.558388	-2.56509	1.39292
	NME6	0.00273931	-1.11975	-0.0296136	-2.558	2.9675	-0.383045
	NMNAT3	1.51057	-0.417353	-1.81498	-0.345487	-0.481826	0.640467
	NNT	-0.167174	-1.24521	1.34849	-0.656567	-0.220773	0.997906
	NOA1	-2.43332	-7.09713	-3.05004	-3.52561	-4.25498	-3.26894
	NOM1	2.71483	0.516419	3.49029	1.95969	0.853783	1.70507
	NO_CURRENT_10	0.248312	0.45651	-0.578516	0.276421	-0.984362	-0.844961
	NO_CURRENT_100	0.725368	-0.435214	-0.675698	2.3574	-1.10774	-1.52479
	NO_CURRENT_101	-1.47969	1.03061	-0.242185	-4.25623	-2.39858	0.627976
	NO_CURRENT_102	-5.73519	0.79048	-2.49313	-0.571816	4.85723	-0.432665
	NO_CURRENT_107	2.87743	0.748154	0.377324	-0.101129	-2.2905	-1.45794
	NO_CURRENT_108	1.12977	-1.32032	0.984936	2.18775	-0.0972227	-3.11639
	NO_CURRENT_109	0.255324	-0.171294	-2.01599	-0.68439	-2.13248	3.25233
	NO_CURRENT_11	-0.243611	1.50624	-3.16212	0.177497	1.40012	0.332885
	NO_CURRENT_110	0.232234	0.389482	-3.09039	-0.492086	-3.46064	2.12854
	NO_CURRENT_111	-2.96466	0.37874	0.916873	-1.53681	6.63514	-1.38167
	NO_CURRENT_113	-2.11089	-0.0351549	0.89954	-0.822672	-1.02058	-0.435048
	NO_CURRENT_115	1.08124	-0.416813	-0.223029	1.38604	-5.26153	0.0605696
	NO_CURRENT_119	2.52955	-1.13625	-4.38735	2.37472	7.2224	-2.9995
	NO_CURRENT_122	-1.60147	-0.619181	0.131152	-0.456665	-0.746564	-1.03898
	NO_CURRENT_123	-2.5091	0.282659	-0.843562	1.27414	0.419099	-4.32974
	NO_CURRENT_124	3.19299	-3.2126	-1.53691	-0.681979	-1.81192	-3.04103
	NO_CURRENT_127	2.98397	1.85272	0.932894	-0.295248	-1.22298	-1.12801
	NO_CURRENT_129	-3.25534	2.11881	-1.25613	2.03697	-1.19761	1.70013
	NO_CURRENT_131	-4.0512	-0.955752	-4.18569	-0.967343	-2.1844	-4.75569
	NO_CURRENT_134	-2.32716	-2.16284	-1.12133	1.3474	-1.65396	3.73148
	NO_CURRENT_135	-2.14745	-2.30052	5.6949	-2.76254	3.96805	1.88548
	NO_CURRENT_136	-1.21336	0.934013	1.95428	-3.6583	-0.0313119	0.117102
	NO_CURRENT_138	-0.921461	0.239727	-4.16929	-4.7241	-2.09989	-0.163458
	NO_CURRENT_14	0.753321	-0.127605	-2.89432	-1.41773	0.0528129	1.07304
	NO_CURRENT_146	2.64224	2.59011	1.95554	0.464754	-3.57137	2.30926
	NO_CURRENT_147	0.362325	-0.878936	0.648818	2.58298	1.43713	0.71966
	NO_CURRENT_15	3.23646	-0.221409	2.19036	0.119942	-0.396881	-1.1088
	NO_CURRENT_150	-2.17723	0.941436	2.41829	-1.98963	-1.03528	-1.45547
	NO_CURRENT_152	-0.652203	-0.449992	0.833579	0.585137	1.56106	-0.417276
	NO_CURRENT_154	-1.34205	0.123987	-1.45417	-2.14123	-2.86427	2.40637
	NO_CURRENT_156	-0.0344946	-4.42845	2.41147	0.273642	6.04022	-1.28287
	NO_CURRENT_157	0.421225	1.06426	0.750253	-0.899181	0.969456	0.960001
	NO_CURRENT_158	-1.65157	-4.42024	-2.5441	-2.32704	-0.0355948	1.05107
	NO_CURRENT_159	3.25128	-0.210988	0.37866	-0.673339	-0.0995579	-0.301523
	NO_CURRENT_16	-1.57455	-0.577804	0.171	0.308899	1.78963	-0.0762644
	NO_CURRENT_161	-2.32261	-0.650763	-1.84553	-2.81804	-1.19361	-1.59755
	NO_CURRENT_163	-0.985794	-0.565577	-0.293166	-0.649727	-2.39301	0.0154324
	NO_CURRENT_166	3.25708	1.22009	-6.80226	-1.48317	-2.90157	-2.28161
	NO_CURRENT_167	2.56485	-2.09624	-3.02039	1.37949	1.34664	1.44673
	NO_CURRENT_17	-4.06141	-2.56442	-1.34035	1.6375	-2.76612	2.71979
	NO_CURRENT_172	-0.105364	-0.719336	-4.44292	2.44104	1.78963	2.12966
	NO_CURRENT_173	-2.19636	0.232341	1.06087	1.38756	-1.16538	-0.0413109
	NO_CURRENT_174	0.791631	0.728779	0.512312	2.62742	-1.16259	1.77096
	NO_CURRENT_175	-2.28481	1.24712	5.22435	-2.51468	-0.803387	4.17667
	NO_CURRENT_178	-1.8561	-0.741339	-4.06835	-0.663187	-2.90157	-0.329864
	NO_CURRENT_179	2.91069	0.527767	-0.643226	-1.25496	-2.5718	1.12785
	NO_CURRENT_18	-3.00265	0.217942	-2.47055	-0.108208	-1.35375	-0.244077
	NO_CURRENT_181	-3.66408	0.527977	0.247113	0.779476	1.69568	-1.83551
	NO_CURRENT_186	-5.09223	-0.121281	-0.842727	-3.09676	-2.06259	1.01405
	NO_CURRENT_187	-1.47195	0.564285	-0.842991	1.07469	-0.444652	0.735895
	NO_CURRENT_19	-1.35973	-1.46814	-0.22128	2.40537	1.84059	-0.8949
	NO_CURRENT_193	-1.80823	0.920076	-4.69889	2.03615	-0.0285938	-1.49055
	NO_CURRENT_194	-1.1613	1.69784	-2.005	0.377007	-0.661284	0.718518
	NO_CURRENT_195	-2.20189	2.46883	-0.588579	-0.157255	-0.285135	-1.62211
	NO_CURRENT_198	-3.55084	6.02948	-0.822201	4.25926	-2.43599	-4.8143
	NO_CURRENT_2	-0.663483	0.295156	-2.57802	-0.0148252	-1.40889	-0.894388
	NO_CURRENT_20	1.61584	0.966643	-3.75122	1.56882	1.15715	1.08063
	NO_CURRENT_200	1.68297	-1.1883	-0.132706	1.46366	0.588139	1.12246
	NO_CURRENT_201	-1.24461	-1.73244	-1.00271	-1.41881	2.29766	-1.36556
	NO_CURRENT_202	-4.1446	0.352894	-3.14758	0.177985	-0.606171	-0.194413
	NO_CURRENT_203	3.55102	-2.90016	0.367851	1.79326	-0.493815	-1.04291
	NO_CURRENT_204	1.45887	-0.804383	-0.722347	-0.808637	-0.697286	1.07819
	NO_CURRENT_206	0.700178	0.123936	2.10348	3.16963	0.223609	-1.22359
	NO_CURRENT_207	-0.821198	1.47826	-1.27561	2.52985	1.29397	1.11267
	NO_CURRENT_209	-1.07351	-1.43709	1.1475	-1.19651	-0.0861838	-0.8387
	NO_CURRENT_21	1.03616	0.229647	-0.714222	0.955154	1.31384	0.349508
	NO_CURRENT_210	0.129504	2.08043	2.27015	0.409979	0.719623	-2.63684
	NO_CURRENT_211	0.455458	-2.62064	-2.50017	2.93419	0.494939	0.918304
	NO_CURRENT_212	1.62419	-3.33007	1.63696	2.59998	1.52425	-1.0158
	NO_CURRENT_213	0.241957	0.482965	-3.74281	-1.52308	-0.254296	-3.88043
	NO_CURRENT_216	-1.07434	-1.44784	-2.54301	-4.36353	0.38886	-1.89827
	NO_CURRENT_217	2.01704	-1.74413	1.70358	1.14988	1.15715	1.8957
	NO_CURRENT_218	-1.46547	-0.838237	-0.651191	-0.194375	0.910823	-5.03882
	NO_CURRENT_219	-3.75832	-0.626276	0.565304	4.21078	0.132345	-4.33988
	NO_CURRENT_22	0.472912	0.259098	-0.909241	-1.79615	-1.79291	-3.20346
	NO_CURRENT_220	-0.0766807	0.690758	1.36378	0.0960573	-1.51071	-1.78727
	NO_CURRENT_221	-0.0651492	1.43496	-2.98153	-0.851237	-2.07591	-0.691875
	NO_CURRENT_226	1.96763	0.147422	-1.40301	1.605	-3.98602	1.63385
	NO_CURRENT_227	-0.834064	0.932882	-0.0764455	0.671672	-1.28639	2.90383
	NO_CURRENT_228	0.32981	-0.472974	0.120556	-1.56299	-3.62989	-0.423225
	NO_CURRENT_23	1.97823	1.19911	-0.227746	0.185736	-1.91254	-1.14999
	NO_CURRENT_236	-1.18613	2.75892	-1.21399	2.03916	0.397799	4.2219
	NO_CURRENT_237	0.614632	0.270086	-1.81201	-0.772621	1.50435	-1.15376
	NO_CURRENT_238	-0.0242276	1.5314	0.117631	-0.184183	0.411709	-1.90725
	NO_CURRENT_244	-0.73897	2.69818	2.91603	-1.40273	0.453635	-1.01264
	NO_CURRENT_245	-1.7852	-0.363516	-0.0513545	-4.01466	-0.949113	-2.15161
	NO_CURRENT_246	0.0105322	-6.9909	-0.96207	0.534468	0.510135	0.741246
	NO_CURRENT_247	-2.32503	0.281026	-0.180812	1.63155	-1.7715	0.346486
	NO_CURRENT_25	3.08587	-0.411878	0.42792	0.172334	-0.318464	-1.58961
	NO_CURRENT_250	-2.15414	-2.5437	1.811	0.583742	-5.1554	-0.754787
	NO_CURRENT_252	-4.52049	-1.17721	-2.62578	0.332237	0.166169	-2.65645
	NO_CURRENT_255	0.429277	1.53652	-0.0460556	1.22196	1.21868	-0.962945
	NO_CURRENT_257	1.12211	0.434744	0.406865	2.27828	-3.35919	3.72078
	NO_CURRENT_258	-2.1904	-2.83443	1.24966	-2.43049	-1.16678	0.763353
	NO_CURRENT_26	-3.34274	-0.427767	-1.9378	-1.59522	6.35173	2.63577
	NO_CURRENT_260	-3.27272	-3.41819	-2.87398	-3.19546	1.76519	2.21785
	NO_CURRENT_263	-1.83335	-1.16897	-2.37246	0.97105	0.918016	-0.823798
	NO_CURRENT_264	-3.56368	-0.614623	2.01063	0.577051	-3.02275	1.85738
	NO_CURRENT_267	-0.587164	1.53916	0.345531	-0.859969	0.565468	2.10072
	NO_CURRENT_268	1.46392	0.647564	0.517197	1.55463	-1.42066	-0.59287
	NO_CURRENT_269	-0.961877	0.183618	0.0168594	3.61836	-3.39801	1.78919
	NO_CURRENT_270	1.09455	2.02437	0.0371966	0.319211	-0.415426	-0.827059
	NO_CURRENT_272	0.471082	-0.167614	4.19458	0.754524	1.20105	1.29192
	NO_CURRENT_275	-0.370014	-1.43026	-5.89183	-1.34354	-2.73687	2.3085
	NO_CURRENT_278	-1.39935	-0.394735	0.0453411	0.276262	-1.91214	-0.046933
	NO_CURRENT_279	-4.7557	0.989735	0.269638	-0.00342213	1.1313	-4.26945
	NO_CURRENT_287	0.0350792	0.427921	1.77055	0.853595	-0.450904	0.887122
	NO_CURRENT_289	-1.52098	-0.202089	-1.37636	-1.07132	0.207615	-1.32284
	NO_CURRENT_29	-0.302382	-2.52092	-2.84871	-1.0348	-1.71383	0.325773
	NO_CURRENT_290	1.13146	-1.17886	-0.517584	2.85131	0.132345	-0.852522
	NO_CURRENT_292	0.24695	-2.02938	3.79483	1.50542	4.72225	-2.27832
	NO_CURRENT_295	1.30452	-1.52596	-3.10296	-0.510498	-1.0027	-4.21376
	NO_CURRENT_297	1.11375	-2.37769	-0.0991188	-1.82765	-1.18289	0.224586
	NO_CURRENT_299	-3.28279	-1.11143	-2.3596	-4.26451	-1.00064	-2.11555
	NO_CURRENT_3	-0.254704	0.328309	0.0471135	-1.15095	-1.22123	0.357373
	NO_CURRENT_304	2.73721	-1.47613	2.1077	-1.44595	-0.944556	3.2103
	NO_CURRENT_305	0.0558826	2.09852	-0.167723	-2.71796	-2.23583	-0.379298
	NO_CURRENT_307	-0.427826	0.216653	0.958901	1.80715	-2.85152	-3.35654
	NO_CURRENT_308	-5.14153	-0.115678	-0.953921	-0.0752465	0.857794	-4.88543
	NO_CURRENT_309	-3.62395	0.82984	0.263695	-1.77391	-4.21091	-0.11032
	NO_CURRENT_310	2.52684	-1.01147	-1.28074	-2.60222	3.94666	3.64404
	NO_CURRENT_313	2.20054	-1.37241	0.269852	-1.96222	-2.03231	1.94763
	NO_CURRENT_317	4.61674	-0.183102	-0.372987	2.74768	-3.12285	0.414069
	NO_CURRENT_318	-0.344941	-1.83235	-0.0412424	5.44506	-0.694233	-1.33933
	NO_CURRENT_322	-2.37574	3.52939	1.73104	1.39275	1.55098	0.669341
	NO_CURRENT_323	-0.575013	-0.982332	-0.0831315	-3.43521	-0.332005	-5.77944
	NO_CURRENT_325	-0.00820338	-1.40484	-0.152968	-2.05757	-0.112588	-0.889844
	NO_CURRENT_326	-0.687919	1.22362	-0.249059	-0.711908	-2.99268	-1.15953
	NO_CURRENT_327	-5.20821	0.750026	-0.966598	-1.14565	-2.74831	-1.64805
	NO_CURRENT_33	1.56078	-1.47911	-1.11355	-1.02912	-2.66783	1.14971
	NO_CURRENT_330	2.3333	1.05831	2.02671	0.0201806	4.37909	0.17486
	NO_CURRENT_333	0.797279	1.28132	2.21438	1.87523	0.0432092	-0.551928
	NO_CURRENT_334	-1.08933	-0.324358	2.79761	-0.517908	-2.15179	-1.0523
	NO_CURRENT_335	0.0180296	-1.6172	-1.17676	0.326397	-1.03202	1.29904
	NO_CURRENT_337	-0.228112	2.93479	-0.996625	-1.99518	-0.23843	-3.89071
	NO_CURRENT_343	-3.72998	2.76866	0.472091	-2.00625	-2.90407	-0.2512
	NO_CURRENT_345	-0.289187	1.06943	0.689787	0.172334	-1.5145	-1.21063
	NO_CURRENT_350	1.1916	0.446599	1.02975	-3.96839	0.785769	-1.109
	NO_CURRENT_351	1.13784	-1.32063	-0.635959	-1.89654	-6.13418	0.692053
	NO_CURRENT_353	-0.730354	-0.0320228	-0.274227	-0.128206	2.45627	-0.260593
	NO_CURRENT_358	-4.96654	-1.82728	-2.44354	-3.61351	-0.502861	-1.32747
	NO_CURRENT_36	0.60524	-2.07533	-1.37673	-2.63989	-0.349088	-1.88193
	NO_CURRENT_360	-0.885852	-2.12928	-2.12833	1.01166	0.464807	-1.96487
	NO_CURRENT_362	1.00963	-2.70939	-2.66062	-0.151793	0.612119	-1.00686
	NO_CURRENT_363	-0.303822	3.04191	-0.326189	-0.881665	-2.47673	-1.9984
	NO_CURRENT_365	-1.54516	-2.43797	1.35812	-0.399029	-1.24197	0.935768
	NO_CURRENT_366	3.07492	-0.360844	-1.18	-0.395863	2.89067	1.78917
	NO_CURRENT_368	1.46414	0.486872	5.25721	0.567708	-1.7839	-0.473434
	NO_CURRENT_37	1.0045	-0.0677638	-3.53235	2.04214	0.615214	-6.27036
	NO_CURRENT_374	-0.595177	-0.496309	-1.73658	-1.893	-2.88709	-0.348263
	NO_CURRENT_376	1.51313	-5.42533	-0.679053	0.196476	-0.185073	4.41101
	NO_CURRENT_378	1.28798	-1.98306	-0.43511	1.60996	2.29963	0.19515
	NO_CURRENT_380	1.32901	-1.03578	0.28593	-3.87544	1.02066	-1.20393
	NO_CURRENT_381	-7.07014	-4.5096	0.474571	-8.53131	-2.95281	9.20065
	NO_CURRENT_382	-2.23446	-0.202181	-1.89238	1.53218	3.16654	-5.03954
	NO_CURRENT_385	1.45526	2.67674	2.53884	2.13798	-1.18659	-0.71218
	NO_CURRENT_386	1.62657	-3.56641	-0.293166	-3.40487	-0.69307	5.02998
	NO_CURRENT_387	1.77188	-1.79185	2.84374	-2.18998	0.883421	0.0708671
	NO_CURRENT_389	0.537292	2.1295	0.616263	1.11759	-1.72467	1.05694
	NO_CURRENT_392	3.14763	0.673599	-3.30652	0.0133668	-2.68788	-1.64919
	NO_CURRENT_393	-4.83274	1.43262	-2.60189	0.385538	1.22132	-4.57438
	NO_CURRENT_396	-1.15059	1.51698	-0.423756	1.92363	0.388485	-2.38934
	NO_CURRENT_398	-0.920333	-2.53823	-0.838593	-3.05202	-4.42685	0.138463
	NO_CURRENT_402	0.525559	0.148463	0.820669	1.30014	-1.35375	0.672644
	NO_CURRENT_403	1.72313	-4.31863	-0.223029	1.80085	1.42879	1.27746
	NO_CURRENT_405	2.06093	-2.34564	0.147724	2.40818	1.16183	1.92763
	NO_CURRENT_406	7.68277	-2.88396	13.1092	1.97945	3.11674	8.3766
	NO_CURRENT_409	1.98165	-0.176517	0.544557	0.300418	0.535467	1.47959
	NO_CURRENT_415	-1.69098	0.0574267	-0.592271	0.117895	1.30424	0.986664
	NO_CURRENT_416	-1.18758	2.35326	-3.91504	-2.22876	1.98924	2.12413
	NO_CURRENT_419	0.624879	-0.345692	1.16684	1.71774	1.20692	0.487137
	NO_CURRENT_421	2.54473	-3.09638	-2.96941	-2.25117	-2.33317	-1.78396
	NO_CURRENT_423	0.670142	-1.63587	-1.94662	3.06501	-2.54017	2.30502
	NO_CURRENT_424	4.85348	-0.752363	-1.01933	2.59238	-2.46585	-4.80508
	NO_CURRENT_425	0.897154	1.45917	-0.516518	1.07369	3.28091	-0.723625
	NO_CURRENT_427	-1.57284	-2.90543	-0.620485	1.66828	-0.378892	1.42927
	NO_CURRENT_429	0.746966	4.81306	4.21839	-0.708259	-1.82377	-1.14065
	NO_CURRENT_431	-1.50633	3.71414	0.632708	0.653335	-1.69006	-0.941693
	NO_CURRENT_432	-3.52334	-0.25583	-1.86185	1.57265	-2.832	-1.47429
	NO_CURRENT_434	-0.565092	-0.00245301	-0.536549	-0.158749	1.14737	1.6571
	NO_CURRENT_435	-0.988572	-3.55588	-0.0108838	-1.93076	-1.62123	0.296063
	NO_CURRENT_437	-4.83371	-2.12924	0.336905	0.268507	-3.94907	-1.40946
	NO_CURRENT_440	-2.1043	-0.455536	0.332091	0.274445	-0.947584	-4.10319
	NO_CURRENT_441	5.13873	1.35433	1.70448	6.67261	-3.8393	-2.07269
	NO_CURRENT_443	-0.0651258	-0.616377	0.621247	0.629165	0.430099	-1.53431
	NO_CURRENT_444	3.0258	2.37387	-1.06423	2.63173	2.97252	2.16579
	NO_CURRENT_447	-2.19522	-1.3545	-0.102452	0.836732	-0.832071	-1.28874
	NO_CURRENT_45	-0.0655131	-2.10982	-0.388503	2.59998	1.83226	0.43612
	NO_CURRENT_450	-3.45818	1.98256	-2.25266	-1.52085	-4.63828	3.4804
	NO_CURRENT_451	-1.53936	0.712805	7.49254	-1.45351	-0.070819	4.08897
	NO_CURRENT_452	-1.34783	-2.75298	1.31733	1.55052	-0.311112	-1.77918
	NO_CURRENT_453	-0.174958	-0.191517	-0.519062	1.81085	0.646329	3.89969
	NO_CURRENT_454	1.32158	0.590192	-2.1076	0.544283	-2.09989	-2.23478
	NO_CURRENT_455	3.74418	-0.544905	-0.251653	1.60906	-2.34407	2.82272
	NO_CURRENT_457	-2.17114	-3.78761	-0.40644	3.03724	2.97649	-1.10788
	NO_CURRENT_459	-1.18307	0.458878	-0.97964	-0.467891	1.10591	2.81951
	NO_CURRENT_461	1.04368	-0.691075	-1.70025	1.78631	1.70376	-3.40932
	NO_CURRENT_462	-2.44614	0.809795	1.48566	-3.21223	-1.82882	2.44201
	NO_CURRENT_464	1.75161	-0.937243	-1.03389	0.526279	0.153625	-0.0746026
	NO_CURRENT_465	-0.242709	-0.330892	1.31586	-0.735561	-1.62516	-1.07444
	NO_CURRENT_469	1.29057	0.345797	-0.595491	-1.61633	-2.08817	0.295673
	NO_CURRENT_47	-4.20195	2.79069	1.39237	-1.25134	-1.9497	3.44363
	NO_CURRENT_471	2.41317	-1.16139	-0.523352	-0.087021	-0.347909	1.87381
	NO_CURRENT_472	0.702043	-0.947472	0.544182	-2.37042	1.76645	3.87323
	NO_CURRENT_473	-1.52232	-0.430431	-1.20493	-0.885093	-0.884452	-5.73834
	NO_CURRENT_475	-0.723152	-0.568166	-0.761339	-0.447745	-0.239955	4.67252
	NO_CURRENT_476	1.91316	2.02504	-0.701594	0.511229	3.93373	0.183246
	NO_CURRENT_48	3.23968	-1.27627	0.574673	0.793929	0.130371	-0.0182201
	NO_CURRENT_480	0.484488	0.943322	0.0309923	-1.78037	1.32878	-2.22285
	NO_CURRENT_481	1.68331	0.0505434	-3.15171	-1.60198	0.963301	0.851719
	NO_CURRENT_484	0.583955	-0.635256	-2.84391	-1.73448	-1.82882	-1.90481
	NO_CURRENT_486	-1.64958	-0.0441319	-1.29999	0.0993187	4.69875	-1.67284
	NO_CURRENT_487	-0.475688	-2.30112	-0.983519	-1.29421	1.02546	-1.09998
	NO_CURRENT_488	2.61938	-1.97971	0.762215	0.855161	-0.461098	5.45424
	NO_CURRENT_489	0.388333	-1.0701	-1.03202	-1.80783	0.807355	-0.232689
	NO_CURRENT_492	-1.82929	-1.20177	4.8084	-2.57662	-1.69601	0.965934
	NO_CURRENT_493	-4.11905	-2.69919	1.70052	-0.154112	-3.21209	1.30685
	NO_CURRENT_494	0.391614	0.440566	0.103495	-0.0590882	-1.32262	3.00879
	NO_CURRENT_495	0.576535	0.201466	-1.10716	2.16457	-1.39933	1.037
	NO_CURRENT_499	1.41047	0.672316	-1.06423	2.8848	-1.40852	-1.75894
	NO_CURRENT_50	-1.38814	2.07036	2.56732	-0.526475	-1.6135	-1.0158
	NO_CURRENT_502	1.12675	0.141634	-0.248545	0.255507	-4.03662	1.22984
	NO_CURRENT_504	-0.58498	-3.48666	-3.80739	0.890868	-1.15018	-1.2941
	NO_CURRENT_505	-0.415351	-0.310122	-0.232418	2.13285	-3.85097	1.85094
	NO_CURRENT_506	-0.88201	-0.234339	-0.760988	0.0880657	-2.2905	0.0192651
	NO_CURRENT_51	3.9645	-1.34671	-1.99568	2.10174	-1.81379	1.14973
	NO_CURRENT_510	-2.16024	3.66954	-1.84198	-2.15498	-0.349734	-0.56355
	NO_CURRENT_513	1.52426	-0.998495	-2.19778	-1.94375	4.13036	1.63326
	NO_CURRENT_514	0.592206	-0.11966	-1.20886	0.0286442	-0.63463	-0.592592
	NO_CURRENT_518	2.8153	0.670948	-1.64928	-2.2301	1.89351	-0.178521
	NO_CURRENT_522	1.1385	2.09116	-2.00344	3.75618	1.31832	2.5331
	NO_CURRENT_524	0.876154	1.02239	-0.78986	-1.49166	1.24704	0.431714
	NO_CURRENT_528	-1.22764	-1.30733	-0.255677	1.34538	-3.02333	-1.80896
	NO_CURRENT_529	0.573851	1.32776	0.599097	-0.296214	0.198055	0.963262
	NO_CURRENT_531	1.93673	0.313434	-0.673282	0.751466	-3.85924	3.05709
	NO_CURRENT_532	1.61317	-0.589027	-0.0671219	-0.861283	-2.4955	0.643858
	NO_CURRENT_534	-0.689842	1.33507	0.573549	0.323385	-1.9947	3.49113
	NO_CURRENT_535	0.0623498	0.207544	-0.735904	-0.834032	0.674098	2.07188
	NO_CURRENT_537	1.98254	0.652686	0.577273	-3.51778	2.25267	2.5014
	NO_CURRENT_539	1.79245	-2.35347	1.00993	0.614713	-0.968484	-0.194235
	NO_CURRENT_54	-1.2069	-1.17354	-0.891473	0.850698	1.50678	0.762759
	NO_CURRENT_541	2.7952	2.50789	-0.510097	-0.812028	0.285342	2.12667
	NO_CURRENT_542	-7.1389	-2.20459	3.67889	-0.166243	-0.0313119	1.7356
	NO_CURRENT_544	-0.757804	0.122915	-0.100911	0.274216	-0.697	-1.29981
	NO_CURRENT_545	0.869074	-2.10128	0.252349	0.647584	-0.919805	2.14418
	NO_CURRENT_548	1.4786	0.51247	0.648755	-2.37327	1.26835	0.851113
	NO_CURRENT_549	1.08004	-2.9365	-0.476379	0.519533	0.147623	0.910259
	NO_CURRENT_55	1.56584	-2.53796	-2.10683	1.01061	-0.029643	-3.70168
	NO_CURRENT_553	1.41902	-0.391864	1.86816	0.6267	-0.651976	1.17822
	NO_CURRENT_554	0.133121	-0.339559	1.75525	2.21356	1.81171	1.24792
	NO_CURRENT_557	-0.0512362	-0.26399	-2.90056	-0.91845	-2.72676	3.07741
	NO_CURRENT_559	-0.717223	1.41038	2.19912	0.213663	0.0296566	0.0997368
	NO_CURRENT_560	-4.60935	-0.17684	0.0139895	0.0345724	-1.49643	0.989896
	NO_CURRENT_561	1.2454	-1.18427	0.124478	0.326848	-0.111556	-1.10236
	NO_CURRENT_562	-0.287553	-1.08836	-2.52159	0.754349	0.976124	1.11098
	NO_CURRENT_565	-1.04521	0.665407	-2.08863	1.19011	0.571307	-1.3822
	NO_CURRENT_568	2.08309	2.34666	0.0168594	-0.999295	-0.553722	0.00933633
	NO_CURRENT_57	2.33851	0.694612	-2.7503	-3.87623	-0.48395	2.02951
	NO_CURRENT_575	-1.74567	0.553194	0.253702	-1.78137	1.38824	-0.775362
	NO_CURRENT_577	0.237589	-1.21842	1.27056	-1.10792	-1.32262	0.215116
	NO_CURRENT_579	-2.71754	3.39014	-1.64371	6.58603	-0.912627	1.66326
	NO_CURRENT_58	-0.807708	-0.736392	0.911564	0.276436	-2.16952	-1.17588
	NO_CURRENT_581	0.318455	0.380653	-0.146123	0.696597	0.205222	0.288126
	NO_CURRENT_582	-0.385656	0.570687	-4.02543	-0.273387	-0.593304	0.956213
	NO_CURRENT_584	5.17382	-1.98939	-4.03585	-0.225707	-0.593304	-5.1115
	NO_CURRENT_587	1.44908	-1.82973	4.26177	1.20215	-0.478625	-3.04633
	NO_CURRENT_589	0.161342	0.540159	-4.45245	-0.10906	1.09818	-3.22075
	NO_CURRENT_594	2.21677	-1.41657	-4.29104	1.06247	-2.0859	1.73772
	NO_CURRENT_596	2.96553	-3.73777	1.4433	-1.42583	2.19244	-0.00291343
	NO_CURRENT_597	-2.29164	-2.52026	2.60136	0.688127	1.26404	-0.131104
	NO_CURRENT_598	2.17857	-1.01341	2.44257	1.44948	1.01624	-1.3126
	NO_CURRENT_605	2.27823	-0.994053	-0.248545	-0.697915	4.19476	1.31023
	NO_CURRENT_607	2.66348	-2.0616	2.90333	0.506114	-2.04413	-0.542862
	NO_CURRENT_609	0.567969	2.28696	-2.73069	2.93982	-3.51211	-2.77078
	NO_CURRENT_614	-3.00945	0.524346	-1.69201	-2.08912	0.929448	1.34476
	NO_CURRENT_615	-0.645617	2.41822	2.48319	2.66719	-0.697	3.46597
	NO_CURRENT_617	-3.40337	1.47939	-2.00134	-0.627247	-0.0289353	-2.88415
	NO_CURRENT_619	-0.388209	-3.14352	-2.40134	-0.708077	1.72616	-1.82473
	NO_CURRENT_62	1.73033	-1.27278	-1.11814	0.355699	0.811426	2.83163
	NO_CURRENT_620	-1.28381	1.13861	1.7882	-0.962804	0.75721	-0.424056
	NO_CURRENT_621	-0.88494	1.28356	5.70548	-1.86891	-2.81549	1.77232
	NO_CURRENT_622	2.83423	0.496031	-0.329413	0.629129	-2.21301	1.67745
	NO_CURRENT_624	3.34459	-3.04084	-2.17061	0.89051	0.658828	3.84751
	NO_CURRENT_627	0.361966	-5.95669	0.103495	-2.13548	1.18588	-1.07073
	NO_CURRENT_629	1.58132	1.51178	-0.762711	0.15632	-1.16259	-1.2825
	NO_CURRENT_63	-0.856613	-2.30129	-3.38172	-4.26376	-0.972468	1.19825
	NO_CURRENT_630	0.525009	-1.21185	0.663569	-0.320515	-2.20817	1.6811
	NO_CURRENT_632	-1.19556	-3.72671	1.82325	-0.571816	-0.979408	-0.593526
	NO_CURRENT_633	-2.18607	-2.15926	0.982482	-3.77854	0.218399	-0.283463
	NO_CURRENT_634	0.210051	-0.634192	-1.94306	-0.587159	-4.54611	1.43729
	NO_CURRENT_635	-1.19116	2.40955	9.42067	1.60466	1.5283	-3.82928
	NO_CURRENT_637	-3.3156	-0.92572	0.790583	-0.864431	-1.73125	1.3587
	NO_CURRENT_640	1.88228	-0.831112	-1.24032	0.485138	-1.51394	-2.14777
	NO_CURRENT_641	-0.89176	-1.6822	0.542243	-2.48244	-0.502797	1.50676
	NO_CURRENT_642	-0.433064	-0.994984	3.29063	0.878076	-0.440324	-1.42949
	NO_CURRENT_643	-0.336709	-0.8186	1.01289	-3.2315	0.612119	-1.46253
	NO_CURRENT_646	5.18111	0.349344	3.72074	2.42889	0.815175	0.806906
	NO_CURRENT_647	6.49623	0.38754	-0.111219	0.489063	2.01455	-1.15853
	NO_CURRENT_648	-0.611044	0.485328	1.27866	-0.441315	-1.98093	-1.47815
	NO_CURRENT_652	1.53165	-0.486455	-1.95582	-0.455101	-2.98594	1.07874
	NO_CURRENT_653	-0.557427	0.772625	3.56707	2.38691	1.09123	3.06772
	NO_CURRENT_654	-1.95107	-1.42519	0.816802	-0.617311	0.592797	0.573934
	NO_CURRENT_656	1.37439	5.11956	-3.35372	2.7763	1.44675	3.72933
	NO_CURRENT_657	0.672703	2.1407	-0.260195	-0.112996	2.28547	-2.22763
	NO_CURRENT_659	2.21093	1.73303	0.36114	-0.087021	-0.222485	-1.73116
	NO_CURRENT_66	-2.11215	0.538822	-0.100394	0.842038	-0.0287546	-1.79022
	NO_CURRENT_661	-2.63879	1.37323	-0.17957	4.49891	1.09818	-0.494109
	NO_CURRENT_662	-0.490688	0.60416	2.13961	-3.51044	-2.16025	0.558864
	NO_CURRENT_665	1.95753	-3.676	-0.432018	1.19651	-0.460951	1.53956
	NO_CURRENT_666	-3.84852	2.06095	0.202612	-1.619	15.4771	-1.01694
	NO_CURRENT_667	-2.23025	-2.84426	-1.68431	0.479663	-0.607005	-4.80276
	NO_CURRENT_668	-1.33586	-1.03033	-0.31683	-2.61024	2.22857	1.41421
	NO_CURRENT_670	2.53652	0.521149	2.38249	2.45528	0.7213	-0.75782
	NO_CURRENT_671	0.204988	5.3354	2.39174	0.270896	-0.694233	-0.21557
	NO_CURRENT_672	0.874523	-1.26491	-4.52106	0.271053	-0.354701	4.35276
	NO_CURRENT_674	-0.000605526	-1.57085	0.232096	1.0401	-2.99719	1.8352
	NO_CURRENT_675	3.12217	3.31771	-6.41191	-4.01116	2.01047	-3.22596
	NO_CURRENT_68	-1.30301	-1.32569	0.000217456	3.08275	0.241956	2.22615
	NO_CURRENT_685	-0.703435	2.00185	1.31124	-0.717744	-2.12088	-2.26158
	NO_CURRENT_686	3.76683	0.541705	-1.42602	1.76231	1.88125	-3.18801
	NO_CURRENT_688	-1.68554	-0.681729	2.13961	0.824306	-0.348107	1.50587
	NO_CURRENT_69	0.25866	-1.71187	1.20566	-0.151772	1.12331	-3.20732
	NO_CURRENT_690	-0.874931	-0.782156	1.15182	4.90015	-3.66515	3.62869
	NO_CURRENT_691	-1.21196	0.3951	0.531342	-0.19587	-1.55714	1.2325
	NO_CURRENT_693	-0.146453	-2.49132	-2.60464	-0.387465	0.646329	0.110253
	NO_CURRENT_696	-0.0604539	1.01062	-1.515	2.74734	0.69584	2.47697
	NO_CURRENT_698	0.360357	-1.79207	0.206124	0.133897	1.38824	3.58926
	NO_CURRENT_699	-0.962463	0.983862	-2.70745	0.496739	4.10699	-0.310052
	NO_CURRENT_7	-0.109771	-1.50369	1.78167	-0.649727	-2.54999	0.802943
	NO_CURRENT_70	-4.54217	2.07095	1.94428	-1.86601	2.35473	0.0531325
	NO_CURRENT_700	-0.421155	-0.888734	1.48627	-7.62929	1.81171	-0.497012
	NO_CURRENT_702	3.15054	-0.0209756	-2.0855	1.327	0.280438	-0.19776
	NO_CURRENT_706	-2.34527	2.53742	1.06705	-2.80483	-1.3851	1.00905
	NO_CURRENT_709	-1.90453	-1.23541	-0.841138	0.534452	5.27888	1.72182
	NO_CURRENT_71	-1.88822	-0.348281	-0.566438	0.272486	-0.0494767	-2.11555
	NO_CURRENT_713	-0.218497	0.156541	-0.117432	-1.25281	-2.76612	3.42448
	NO_CURRENT_714	-0.0705247	-2.97178	-2.21995	3.93347	-1.0828	1.37383
	NO_CURRENT_715	0.0693203	2.03879	1.60541	-1.20075	0.674778	0.391357
	NO_CURRENT_717	-2.04247	-0.645089	-2.4347	0.408936	-0.272311	1.30885
	NO_CURRENT_725	3.23324	-3.14928	2.72491	-2.57094	0.645107	4.08702
	NO_CURRENT_728	-0.106929	0.28726	-1.12444	-1.87591	0.79291	-0.0558341
	NO_CURRENT_729	0.51781	1.31719	-0.838593	-4.17918	1.70376	-0.69546
	NO_CURRENT_73	2.76592	-1.66904	-0.105678	-1.34306	0.0631278	-2.05618
	NO_CURRENT_730	3.24297	1.64894	-1.20487	-1.07965	-2.2732	1.40614
	NO_CURRENT_733	0.0255192	0.577449	-0.697379	-1.05983	1.121	-0.503133
	NO_CURRENT_734	-2.93818	1.37936	0.734037	-3.05191	2.39897	-1.47491
	NO_CURRENT_736	3.6083	-1.87386	0.345302	0.961599	-0.641297	-2.90333
	NO_CURRENT_738	0.197243	0.633843	-2.29615	0.510049	0.709522	-1.16636
	NO_CURRENT_74	-0.458872	0.546489	-2.96941	3.5032	2.24954	-1.4375
	NO_CURRENT_740	-2.9434	1.14612	-0.635526	0.696882	0.881496	-3.66497
	NO_CURRENT_741	2.81402	-1.13084	2.06703	3.75189	1.10591	3.49057
	NO_CURRENT_743	0.842165	-0.0488171	-1.47185	-0.215835	-1.66687	-4.19995
	NO_CURRENT_744	-2.25601	4.65086	0.53673	-2.6678	0.821847	0.031379
	NO_CURRENT_748	0.712288	3.49766	-1.26811	-0.0252709	-0.552771	1.87972
	NO_CURRENT_749	0.0226883	0.163869	-0.33561	0.667065	-3.90468	0.369304
	NO_CURRENT_75	0.294124	-0.889912	2.55336	-0.728362	3.84298	-0.270733
	NO_CURRENT_751	0.882916	-0.66905	-0.0999807	-0.101424	-0.348107	-0.789323
	NO_CURRENT_752	0.303573	0.0389897	2.07069	1.16388	-0.254296	0.0845311
	NO_CURRENT_755	-1.3863	-0.211129	-1.43388	0.918584	3.14575	-0.708954
	NO_CURRENT_757	-2.82465	2.23555	-4.10162	-0.913791	-2.80299	-1.22573
	NO_CURRENT_76	3.39422	0.228891	-0.776246	-0.353713	-0.820905	2.43228
	NO_CURRENT_761	0.507469	-1.58558	5.98128	1.90127	-0.829308	-1.66956
	NO_CURRENT_763	1.88035	4.11746	-5.37074	0.273405	-1.11035	1.38317
	NO_CURRENT_765	1.3843	-2.15801	5.28686	1.34561	-2.29172	-2.30231
	NO_CURRENT_767	-2.68289	2.95387	2.8334	-1.23114	-2.63862	1.13164
	NO_CURRENT_768	0.389091	0.605465	-1.23052	-1.51463	-3.0467	0.502666
	NO_CURRENT_77	2.0862	3.57518	-0.0735305	-0.307052	-0.86998	-2.5908
	NO_CURRENT_772	0.255409	-0.257227	3.2222	0.960646	2.22656	0.470651
	NO_CURRENT_773	1.30616	0.825093	-2.50778	-0.720448	-0.582295	-1.59335
	NO_CURRENT_774	3.01802	3.68165	0.612574	2.0438	-2.63862	0.276699
	NO_CURRENT_776	-1.55193	-2.32719	-1.87916	1.06314	5.32556	-1.16764
	NO_CURRENT_777	-1.15757	-0.125032	-0.374821	0.993773	-2.75661	3.21871
	NO_CURRENT_78	-1.92786	1.58149	-1.07353	2.21602	-2.25212	-0.62443
	NO_CURRENT_780	-0.198989	1.61828	2.30422	-1.93722	-1.11377	6.4189
	NO_CURRENT_782	0.0644832	0.0902065	-2.13927	2.88187	-1.3851	2.14727
	NO_CURRENT_783	1.44908	-1.82718	-3.40445	2.77989	2.90551	-3.23988
	NO_CURRENT_785	1.85944	-0.287265	5.74506	0.117936	2.66548	0.00373984
	NO_CURRENT_786	-1.16024	0.418782	3.00434	-0.898144	2.02972	1.66731
	NO_CURRENT_791	-0.914171	-0.253208	-0.697379	-3.87435	-0.432809	3.86864
	NO_CURRENT_792	1.51104	-1.22481	-0.976534	0.333742	-1.12314	1.12536
	NO_CURRENT_794	2.1306	0.383845	-0.0279504	-1.62501	-1.34532	-1.19025
	NO_CURRENT_796	-3.19565	-0.49141	1.96344	-0.847227	0.137597	0.351908
	NO_CURRENT_797	-3.70611	-0.0757583	-2.10899	1.7641	2.3075	-1.5408
	NO_CURRENT_798	4.08529	-0.904705	0.451353	3.09422	0.0655196	0.248843
	NO_CURRENT_8	-2.68955	1.36464	3.2699	-0.0504407	1.94754	-2.5249
	NO_CURRENT_801	-2.41174	2.19769	-2.32577	-0.706011	0.636272	-3.98082
	NO_CURRENT_805	-0.307511	-2.02969	0.388769	-0.650242	2.33347	-2.70284
	NO_CURRENT_807	0.395789	0.996859	1.39025	-0.334085	2.29766	2.94346
	NO_CURRENT_808	2.37459	3.0434	-3.4757	2.42351	-1.05129	1.53328
	NO_CURRENT_809	1.47299	1.54049	-1.78082	-3.19183	1.06258	-2.53264
	NO_CURRENT_81	1.50776	-0.117645	0.101482	1.06082	-2.5674	1.2262
	NO_CURRENT_811	-0.331451	1.05155	-0.154609	-0.0104206	0.0911347	-0.278827
	NO_CURRENT_813	0.647405	-0.496264	0.426506	-0.122354	-0.302454	0.488692
	NO_CURRENT_814	-2.62964	0.155581	1.44743	4.39153	0.256853	-5.19883
	NO_CURRENT_816	0.926533	-3.63355	-1.34897	0.757267	-1.31741	-2.51186
	NO_CURRENT_817	4.95027	1.70432	-1.90064	1.4942	-1.61031	1.49127
	NO_CURRENT_818	-1.67621	-0.832247	-1.80162	-0.592328	5.72105	2.77919
	NO_CURRENT_819	-1.41345	-0.235654	-1.69826	-2.09098	0.431639	1.08742
	NO_CURRENT_820	-0.275995	-1.10933	-0.211944	0.747493	-0.69759	3.70168
	NO_CURRENT_821	-2.24367	0.140919	-2.68469	-0.896722	-0.644059	-1.3065
	NO_CURRENT_823	1.62338	1.12311	0.315499	0.928783	-1.46793	1.2566
	NO_CURRENT_827	0.379081	-1.72814	6.76396	0.612032	2.69061	-1.87104
	NO_CURRENT_828	3.27069	1.35864	0.0315466	2.32919	-0.0816647	0.0908248
	NO_CURRENT_83	4.56982	-0.767255	0.177943	-1.1724	1.87559	1.33741
	NO_CURRENT_831	1.03216	1.05112	-0.223476	2.28676	2.39157	-0.852522
	NO_CURRENT_835	-4.0433	0.380699	-4.31397	-0.360604	0.673469	-1.43266
	NO_CURRENT_836	6.59634	-0.382477	0.196031	0.406537	1.44978	0.679873
	NO_CURRENT_838	0.571808	0.445936	-4.01974	1.20897	-0.461098	-3.42661
	NO_CURRENT_843	-0.40069	-0.57074	-0.781473	-0.38363	1.3297	-0.0642434
	NO_CURRENT_847	-1.25664	-1.23156	-4.14898	2.58355	-3.98602	2.48514
	NO_CURRENT_850	-2.29924	2.17952	-1.40773	1.19742	-0.546403	-0.519263
	NO_CURRENT_852	0.975871	0.493673	-1.34112	3.48038	-1.50621	-1.76268
	NO_CURRENT_853	-1.67624	-2.66987	-0.312084	-3.62407	0.453635	-2.77078
	NO_CURRENT_854	-2.08182	-1.51216	1.49422	0.524359	-1.34876	-1.37017
	NO_CURRENT_858	-1.09602	0.0744724	1.14437	0.39333	-2.832	0.629777
	NO_CURRENT_859	0.774611	-0.30862	-0.0741834	-0.187387	-1.94505	0.00911445
	NO_CURRENT_86	2.89561	4.45114	2.02461	-2.29056	-0.416528	-1.33965
	NO_CURRENT_860	2.93179	-0.699848	-0.251653	1.77229	-0.154676	-2.60107
	NO_CURRENT_863	1.19894	-1.97133	-2.75008	-1.23814	2.62883	-0.261194
	NO_CURRENT_864	-0.170202	0.56553	0.198976	0.047295	-1.39406	-0.946205
	NO_CURRENT_865	-5.04839	5.45661	-0.485601	1.12619	-0.404292	-8.36698
	NO_CURRENT_866	1.75514	-3.78274	3.71844	3.57893	-1.0252	0.269182
	NO_CURRENT_867	-1.86646	0.812624	-1.17413	-2.69089	-0.218223	0.324251
	NO_CURRENT_868	0.482606	-1.01925	0.332091	0.535753	-0.696818	-1.73327
	NO_CURRENT_869	-0.507672	1.74762	-1.68998	0.0809245	-0.644059	-1.80169
	NO_CURRENT_87	0.0782437	-4.22132	-1.89417	2.07084	2.71839	-2.65949
	NO_CURRENT_870	1.24884	-9.05896	-3.10497	-3.64374	2.59504	-2.17509
	NO_CURRENT_872	0.0320856	0.533976	-2.6281	0.497471	-0.731448	-1.13087
	NO_CURRENT_874	-1.87508	-0.736181	-0.0271485	-0.128078	2.12311	-1.14434
	NO_CURRENT_879	-1.82085	-1.65804	-1.01827	-0.385842	1.44273	-1.71924
	NO_CURRENT_88	0.904226	2.49776	0.123603	0.664305	-0.162677	-1.33557
	NO_CURRENT_881	-2.8665	3.95256	1.86361	0.171473	-1.26119	-4.19243
	NO_CURRENT_885	-1.10143	0.349811	1.28743	2.02932	-0.763825	-0.691984
	NO_CURRENT_89	-1.35777	-0.171013	-0.397535	-0.0908198	2.05794	-0.555492
	NO_CURRENT_890	1.07427	0.618397	-4.99353	1.28958	0.523149	-3.10826
	NO_CURRENT_891	-0.232969	-1.2005	-0.920608	-3.97468	-1.40193	-0.688151
	NO_CURRENT_892	-1.09873	-0.311259	-1.25031	-1.15338	1.11272	-2.60445
	NO_CURRENT_895	0.324223	-0.802091	-1.05368	0.49157	0.998665	-3.39824
	NO_CURRENT_897	2.54291	-0.311259	-4.87032	-0.0655385	0.886487	0.219976
	NO_CURRENT_898	-2.2373	1.17978	-1.56568	-3.02832	-3.59335	-0.852522
	NO_CURRENT_899	-0.591842	-3.01452	-3.6926	-1.37706	2.1813	-3.31934
	NO_CURRENT_9	1.75731	1.11931	-2.0071	-2.6678	-2.71232	-0.689194
	NO_CURRENT_90	-0.314511	-0.261412	-2.50485	-2.14618	-0.837547	0.686207
	NO_CURRENT_900	1.12121	-0.547544	3.18159	0.193532	-1.77888	-1.91792
	NO_CURRENT_903	1.73697	-0.439006	-3.18514	-0.0655385	-2.2732	-1.16526
	NO_CURRENT_904	0.874145	-2.48984	1.72883	-1.95721	1.31384	1.96708
	NO_CURRENT_906	2.37985	0.718793	-3.99674	2.44111	0.902615	-1.43061
	NO_CURRENT_909	-0.772572	0.256676	0.306528	0.232922	1.26404	0.730036
	NO_CURRENT_910	-3.10158	0.50728	1.10024	0.426487	-0.697401	-1.41192
	NO_CURRENT_911	4.93809	1.46176	2.10995	0.271202	0.10913	1.02494
	NO_CURRENT_912	0.0734951	-1.34465	-1.58643	-3.51486	-1.93794	1.37796
	NO_CURRENT_913	-0.395682	1.11081	1.34413	3.43535	-0.318464	-0.376968
	NO_CURRENT_914	1.97927	1.20504	0.637427	-3.55696	4.10956	3.24939
	NO_CURRENT_916	-0.92193	2.93661	-0.338259	0.844872	-0.174569	-1.40348
	NO_CURRENT_917	-1.11949	-1.80176	0.162768	-1.87616	1.16401	1.36411
	NO_CURRENT_918	0.330286	0.0514876	-0.783043	-2.00912	0.136534	-1.55246
	NO_CURRENT_926	-0.0854994	-0.588738	3.22366	-2.77199	0.128472	-0.0707859
	NO_CURRENT_927	2.30519	-0.268935	-0.0438151	-1.58005	-1.41509	2.22091
	NO_CURRENT_929	-4.24052	3.08354	0.53673	1.13726	0.821847	-0.628824
	NO_CURRENT_93	4.8165	1.3652	0.251224	-0.359308	1.09123	-1.54034
	NO_CURRENT_932	0.620684	2.35478	1.81645	0.347088	-1.56664	-0.819248
	NO_CURRENT_933	-2.81564	1.807	-0.158723	0.940164	-0.461006	3.2714
	NO_CURRENT_938	-0.585464	2.70379	1.70744	-2.47449	2.47573	-0.948022
	NO_CURRENT_939	1.37441	0.922367	-1.24688	-1.40778	-1.14044	-1.45681
	NO_CURRENT_94	0.0804998	-1.72535	-0.186057	1.75664	-0.994536	-1.8101
	NO_CURRENT_940	1.60553	-2.09325	-0.53557	1.95302	-1.79502	0.572996
	NO_CURRENT_941	2.03627	-1.73263	-1.7353	-0.570846	-0.267223	0.411536
	NO_CURRENT_943	5.23205	-1.90563	-0.0804554	0.940734	-1.27795	-2.97163
	NO_CURRENT_945	-1.44489	-1.66232	-2.44941	1.48431	-0.518606	-2.4572
	NO_CURRENT_947	1.46928	0.667001	0.192617	2.09518	3.1028	-3.15831
	NO_CURRENT_949	0.298286	-2.22864	1.33359	4.37002	-0.374027	-0.680578
	NO_CURRENT_95	-0.9483	1.0593	-0.656931	0.174832	0.412523	-4.15871
	NO_CURRENT_952	-2.5556	-0.621986	-1.73486	-1.1095	1.5956	-0.604791
	NO_CURRENT_956	-0.253392	0.722634	-1.05322	-0.744255	-1.20542	-1.42943
	NO_CURRENT_957	0.769147	-0.534388	-6.05664	-2.95583	0.372818	-0.0129053
	NO_CURRENT_959	1.03576	-0.0206919	2.83664	-1.32965	-1.60482	-1.71866
	NO_CURRENT_962	-0.956913	-2.91785	0.0168594	-0.583219	-0.120549	-0.535168
	NO_CURRENT_963	1.38686	1.22857	-6.01594	-0.888677	-0.0303272	-0.225209
	NO_CURRENT_964	-3.08356	1.25821	-1.71364	1.13821	-4.02035	-0.349228
	NO_CURRENT_965	0.812476	0.050992	1.3075	1.0774	1.20874	0.568088
	NO_CURRENT_967	1.2359	1.38154	2.21315	0.00652893	2.4435	-1.67512
	NO_CURRENT_969	-2.3061	-1.27059	-0.395402	2.13224	-1.91227	-0.402856
	NO_CURRENT_970	-0.307896	1.45861	-0.437544	-1.43227	1.35526	-1.75628
	NO_CURRENT_971	1.89047	-1.446	-2.39207	1.95131	1.92622	1.73408
	NO_CURRENT_972	-1.88493	3.01935	0.246682	-0.987735	-1.3851	-1.23697
	NO_CURRENT_973	-1.40561	0.520576	-0.360523	-2.07376	0.59528	0.637822
	NO_CURRENT_977	-1.64055	-0.661282	0.353348	0.458505	-0.625512	-1.66399
	NO_CURRENT_978	1.03266	0.122894	-2.52982	0.314095	-1.50951	3.29657
	NO_CURRENT_979	0.00120668	-1.5993	0.27915	-2.05144	3.10312	2.22336
	NO_CURRENT_981	-0.309376	-0.502392	-0.841755	0.127243	0.534818	3.96735
	NO_CURRENT_983	-5.14538	-0.79054	-3.29725	-1.70806	0.700134	-1.05762
	NO_CURRENT_984	1.67281	3.33292	1.33978	2.77457	-0.0769174	-0.669339
	NO_CURRENT_985	1.57404	-0.887125	-0.485498	2.45095	2.89446	1.46443
	NO_CURRENT_987	0.467831	-1.29376	-0.842206	0.491377	-1.71383	-2.43014
	NO_CURRENT_988	1.40904	1.17589	0.11669	1.89482	-1.32262	1.5361
	NO_CURRENT_989	-1.09836	0.698507	-0.913952	0.295313	0.575556	1.42179
	NO_CURRENT_990	-1.00372	-1.66356	0.573222	0.465507	0.619386	0.460769
	NO_CURRENT_993	-1.40561	0.452421	-0.372987	0.0123079	-2.14103	-2.55668
	NO_CURRENT_995	3.23299	-1.89801	1.61054	-0.0610095	-1.44864	-1.18958
	NO_CURRENT_997	-1.27219	-0.109047	0.0510303	0.0319689	3.8372	-0.361987
	NPC1	-5.51568	-2.1582	-4.65446	-5.09316	0.132287	-3.98636
	NPC2	-0.276505	-1.28187	-1.75525	-0.728472	-0.11023	0.361044
	NPPA	0.461463	0.352793	1.34488	1.98658	0.880343	0.368296
	NRBP1	0.633914	0.308805	0.262739	0.138883	2.03628	0.493252
	NRD1	-0.325127	-1.60765	-2.82852	-1.62869	-2.35655	-2.33866
	NRP2	0.794692	3.9814	-1.28201	0.618628	-1.0799	0.051222
	NSF	-3.20303	2.08485	-0.601112	2.99181	-0.75686	-0.290701
	NSUN3	-1.32103	-1.47307	-0.816149	-0.413472	0.885821	0.790315
	NSUN4	-2.52119	0.548431	-4.93776	-5.392	-3.78346	-5.56431
	NT5C	-2.37829	-0.84323	-0.813032	0.0647657	1.58471	1.45531
	NT5DC2	-1.02738	-0.216863	-1.02909	-2.79532	-0.294304	-3.36261
	NT5DC3	-1.08412	2.48968	1.44013	-1.10379	0.625481	-0.430088
	NT5M	-0.596582	0.617011	0.490437	0.217991	-0.604493	0.186258
	NTHL1	1.08378	1.20337	-0.487613	0.59697	-0.0392854	0.366245
	NTM	3.36515	0.649663	0.283842	0.0683618	-0.64641	-1.15726
	NUBPL	-5.68376	-7.46624	-0.894278	0.161404	0.63699	-2.38344
	NUCB2	0.122447	-0.335748	0.610191	-0.180254	-0.392474	1.18881
	NUDT13	-0.710669	-0.72791	0.345975	1.36668	-1.02531	0.621082
	NUDT19	1.27952	-0.281831	-1.52062	-0.228749	0.387948	-0.898324
	NUDT2	0.808056	0.42302	1.31376	0.987919	-0.812466	0.534171
	NUDT5	-0.194041	-0.425791	0.546699	0.265342	0.717245	-0.918445
	NUDT6	-0.762586	0.332149	0.502027	0.665338	0.601965	-0.309167
	NUDT7	0.743799	-0.513924	-0.589139	0.63159	0.533569	-1.99625
	NUDT8	0.676539	1.37241	-0.253567	0.693271	-0.814494	1.0252
	NUDT9	-1.82092	-0.193692	0.237831	-0.168633	-0.682798	0.145712
	NUP210L	0.00326242	-0.909644	0.503379	0.172787	-0.470727	0.0277269
	OAS3	-1.10265	-0.771464	1.30822	-0.280184	0.477764	0.0545277
	OAT	1.15206	0.789804	2.35717	-0.123477	-0.856542	0.460676
	OBSCN	-1.70671	-0.316176	0.469256	0.577538	-1.11884	1.047
	OCA2	1.28268	-0.229789	2.07501	-1.75517	-0.540935	-0.134676
	OCIAD1	0.00984414	0.10238	0.395908	-0.0466202	-2.67559	-0.585328
	OCIAD2	-1.04076	0.166322	-0.269835	1.67838	-0.936698	-0.47546
	OGDH	-1.24173	1.32272	1.58276	-0.0554223	1.44456	-1.50349
	OGDHL	-0.0859874	0.351129	0.282613	0.934372	0.340132	-0.742812
	OGG1	-0.14708	0.971228	-0.296422	-0.0426099	-1.34253	0.670974
	OMA1	0.689251	0.733965	-0.684996	0.16371	-0.955659	-1.09712
	OMG	1.71242	-0.48246	0.18981	0.933685	1.63079	-0.550075
	OPA1	-1.32847	0.454354	-3.4316	-2.48869	0.462428	-2.14926
	OPA3	-0.293671	1.58711	-1.69394	0.643146	-0.140604	0.36635
	OR14I1	0.43092	2.19212	0.284926	2.16464	1.77114	0.40227
	OSBPL1A	-0.209281	0.283008	-1.22189	-0.778244	-0.209316	-0.1754
	OSGEPL1	-0.762722	-0.519264	-0.963049	1.23046	1.02138	0.516803
	OSTM1	1.56881	-1.59783	-0.996808	1.08361	1.56698	1.15166
	OTC	-1.43227	0.0868421	-0.261247	-0.646615	0.105731	0.129224
	OTUD5	-0.700305	-2.09224	-0.501622	-0.461943	-1.26454	0.278916
	OTUD7B	-0.136274	-1.74272	1.35801	0.353916	1.54315	1.31505
	OXA1L	0.405518	0.622848	-1.71854	-0.921721	-1.90413	-3.78363
	OXCT1	0.842739	-0.0428683	-0.610085	1.19743	0.268753	1.19817
	OXLD1	1.4037	-0.985671	2.03403	-1.56624	0.727217	-0.31922
	OXNAD1	0.623152	-0.284427	-0.479835	-0.539665	-0.25869	1.41315
	OXR1	-0.160694	0.230535	0.914168	-0.583577	0.221732	0.835946
	OXSM	-0.485631	-3.12256	0.0655232	0.265419	3.33163	3.49372
	OXSR1	-2.21595	0.603818	-0.627753	-0.754849	-2.03463	-0.949439
	P2RX4	-1.20382	-1.04142	0.00499843	-1.00041	-0.343792	-0.839219
	P2RY2	0.590374	2.63997	-0.613942	1.95932	-0.484106	-0.147161
	P4HB	0.018836	0.661696	-0.108119	-0.435469	-1.08199	-0.865603
	PABPC5	-2.35786	0.136272	-0.328845	0.339342	0.538193	-0.184973
	PACSIN2	-1.83121	0.904523	0.0628081	0.349867	1.04632	-0.597193
	PADI3	-0.245553	0.190364	-1.7478	0.109511	0.221627	-0.974706
	PAICS	-2.54446	-0.920689	-1.38254	0.263176	-0.517258	1.41368
	PAK7	-0.181619	0.764816	-0.713768	0.696757	-0.121662	0.615269
	PAM16	-1.47041	-3.97563	-1.39156	-3.22771	1.73655	0.441322
	PANK2	-0.634108	-0.30569	-0.985013	0.397741	0.11978	-1.39353
	PARK7	-0.783466	-0.244921	0.523988	-0.450305	-1.16693	0.329021
	PARL	-2.11364	-3.96887	0.494487	-1.2867	-1.01503	-0.142422
	PARS2	2.06393	-1.3428	-7.88872	-3.8772	-5.47082	-4.2655
	PBX3	-0.140144	1.3878	0.525315	0.651237	3.86561	-0.144912
	PC	1.64633	1.01304	-2.37974	0.305275	-0.511546	0.522918
	PCBD2	0.976267	-0.723116	-1.12453	-0.404729	-0.131945	1.06654
	PCCA	0.410562	-0.0353841	0.567608	-0.155348	0.0989362	0.614777
	PCCB	2.30638	2.2225	1.42253	-1.60118	-0.212064	-0.654313
	PCDHB13	-0.869645	-0.111375	0.729968	1.47728	0.110124	-0.0194797
	PCDHGA2	0.797413	-0.709404	-0.173324	0.0385041	-1.04064	-1.94837
	PCK2	0.587456	0.538743	-0.512306	0.705391	0.510555	-1.09548
	PCSK9	-0.429558	-0.768697	1.37341	-0.694641	-0.987001	-0.437565
	PCYOX1	-0.548914	-1.23715	-1.83856	-1.11722	-0.8502	-1.65797
	PDE12	0.571943	-0.539014	0.573145	0.0845957	-0.367454	1.19397
	PDF	-0.694226	1.10981	-2.3241	0.429642	-0.602121	0.646831
	PDHA1	-0.548578	1.02061	0.0238362	2.22261	-0.314352	0.236921
	PDHA2	-1.65615	-0.142436	0.395584	0.525526	-0.252295	-0.30123
	PDHB	0.668124	-1.20581	0.729624	0.505648	2.90716	-0.442615
	PDHX	0.0165584	0.631494	0.285211	0.14803	-0.864199	0.972983
	PDK1	-0.458449	-0.0599497	-0.239357	0.284499	-0.893327	0.364341
	PDK2	1.25816	1.22808	0.109133	-0.627018	-0.0129537	0.512823
	PDK3	1.01772	-1.97957	-1.31602	1.10697	0.301281	-1.23229
	PDK4	-0.955413	1.64827	-0.198153	0.609894	-0.0537307	0.596434
	PDP1	1.01408	1.3693	-0.409905	-0.266306	-1.51777	-0.872711
	PDP2	-0.156998	-0.288762	-1.82091	-0.0998667	-0.593724	0.262763
	PDPR	-1.30478	-0.807081	-3.27841	-0.546108	1.98733	-0.347043
	PDSS1	-0.494522	-4.82244	-2.19057	-3.32972	2.63998	1.76451
	PDSS2	-1.23333	-3.12676	-1.06115	-1.83344	0.230516	0.815375
	PDZD2	0.832552	-0.507719	-0.514667	-0.898461	-0.120528	0.494906
	PDZRN3	0.0585746	0.0463838	0.0665391	-0.461563	0.732244	-0.62592
	PEBP4	0.886061	0.0903929	-0.602709	1.5742	-0.182349	0.228078
	PET100	-6.70678	-2.61968	-4.94316	-4.17775	-3.21599	-6.08345
	PET112	0.335256	-1.60208	-3.61012	0.763262	-4.94203	-3.34348
	PET117	-5.65505	-7.00458	-6.04683	-6.79337	-7.27865	-10.9388
	PEX11B	-0.555046	0.453964	1.54743	-0.914108	-0.0773667	-1.99421
	PFKL	0.0905814	0.175657	0.713081	-0.230488	-0.0844248	-1.01428
	PFKM	1.60797	0.786002	0.910036	-0.187363	-0.330448	-1.09129
	PFKP	-1.44557	1.11482	-1.82814	-1.65125	0.558449	-1.49729
	PGAM1	3.06408	0.695545	-0.704658	-0.54649	1.11455	-0.248554
	PGAM2	0.889806	0.901329	0.37798	-0.0902598	-1.92113	-1.52784
	PGAM4	-1.58416	-1.18936	-2.17024	-0.134167	2.71037	-0.415922
	PGAM5	0.874962	2.6652	-1.71025	2.42788	-0.713678	1.5328
	PGD	-1.36306	0.687774	-0.312553	-0.931671	-2.02606	-5.10731
	PGK1	0.785119	-0.95101	-2.98991	1.92845	1.5088	-0.700306
	PGK2	0.792389	1.93122	-0.174872	-0.515944	0.32799	1.16786
	PGLS	-3.58902	2.59854	0.0766421	0.0773287	-0.789571	2.14452
	PGS1	2.22441	0.415211	-1.76381	1.38194	1.82049	0.657021
	PHB	-1.87428	2.64086	-0.543541	-3.45252	0.488439	-1.26986
	PHB2	-4.26665	0.533435	-2.33026	-1.99234	-1.54194	2.25577
	PHGDH	-0.0401918	0.410615	-0.488608	-1.08724	-0.0887358	0.405421
	PHOSPHO2	0.538738	-0.312756	0.643613	-0.982286	0.177731	-0.947348
	PHYH	-0.556076	-0.0658056	-0.557621	-0.481399	0.48797	-0.528476
	PI15	-0.455001	-1.8742	-3.76081	1.60794	0.544951	-1.54771
	PI4K2A	0.484537	0.155823	-1.25912	0.358037	0.965359	1.92259
	PI4KA	-1.24617	2.96037	-1.89828	2.33787	-2.32837	2.7762
	PICK1	0.72919	-0.0869579	1.65834	-0.809028	0.176955	-0.4034
	PIF1	-0.665102	0.624504	0.171138	0.966653	1.7969	0.888047
	PINK1	0.678591	0.496199	1.72825	-1.29603	0.252335	0.521154
	PISD	0.442973	-1.48022	1.44523	1.78173	1.84283	-3.29347
	PITRM1	-3.32352	-0.870657	-3.33372	2.55756	0.407541	-0.46098
	PKLR	-1.80483	0.428431	0.156184	0.952587	2.74221	0.762008
	PKM	-3.12024	-1.69207	-4.78903	-1.51937	-2.39819	-4.70014
	PLA2G15	1.88759	0.685918	1.56255	0.811477	-0.814311	0.0694805
	PLA2G4E	-0.449777	-0.615081	0.396586	0.130586	2.42748	1.90407
	PLA2G4F	0.80248	0.0947936	1.19304	0.274018	2.75734	-0.284616
	PLBD1	-1.72754	0.801282	-0.436166	-0.826349	-1.42864	-0.216393
	PLBD2	-0.51279	1.28923	-2.47308	0.0882278	1.65579	-0.888186
	PLD1	1.44683	-0.225847	-0.457752	0.530713	-0.678941	-0.708032
	PLD3	0.69992	-0.0638798	0.564917	-0.507269	-0.593126	1.69476
	PLEKHF1	2.39598	0.212934	-0.355235	1.35121	-1.03117	0.251647
	PLGRKT	0.74058	0.577566	0.104982	-0.860376	0.717155	-0.454796
	PLIN3	1.36883	0.372988	0.419317	0.48957	0.639102	0.536053
	PLOD1	-1.29244	1.60986	0.614267	-0.0630642	0.657519	0.118834
	PMAIP1	0.359548	-0.527516	0.755107	-0.925183	-0.695677	-1.20022
	PMPCA	-0.0823729	0.999578	-1.44738	-0.404333	0.785128	0.277864
	PMPCB	1.0605	3.38019	-1.57441	3.32946	-2.61596	2.20932
	PNPLA7	0.0469266	-0.702415	0.516636	-0.748667	-1.96443	0.483376
	PNPLA8	3.03564	1.35436	2.45109	1.60595	0.727631	-1.90131
	PNPO	1.52516	-0.512897	0.753173	-0.179033	0.471122	-1.25243
	PNPT1	2.53939	-2.55302	-3.40137	-1.20348	-2.52768	-0.565805
	POLDIP2	-1.73726	0.162654	2.08749	1.63466	3.31046	-0.0229496
	POLG	0.793161	1.07733	-6.55412	-0.549567	-4.7157	-1.37947
	POLG2	-1.11571	-1.8647	-8.9196	-0.738654	-5.34956	-0.416749
	POLRMT	-1.00553	-3.55444	-0.399631	-1.01361	-0.41733	-1.4142
	PON2	0.405122	-0.391362	-1.99696	-1.04522	-0.881567	-0.406791
	POU5F2	-1.5646	0.567508	0.975706	-1.37872	-0.652025	-1.17676
	PPA2	0.041464	-1.05092	-7.34793	-3.8765	-5.66069	-7.0559
	PPIF	-0.356567	0.747633	1.30451	-0.0667856	0.534329	0.499319
	PPM1K	0.758064	-0.0517519	3.00159	0.790047	-1.04907	2.31644
	PPOX	0.309858	-0.472204	0.779195	-1.73691	0.316021	0.714432
	PPT1	-0.325945	-0.778734	-0.17375	-0.61594	0.247665	-0.536274
	PPT2	0.264985	-0.0904692	0.2582	0.365444	1.10747	1.17513
	PPTC7	0.981861	-1.24241	-0.729597	-0.188679	-1.55469	-2.30969
	PPWD1	-2.7493	-0.542459	0.077183	1.09634	4.19311	1.42238
	PRCP	0.355518	-0.0143321	-0.406491	0.482956	-0.820277	0.0580297
	PRDX2	3.05299	2.11618	-0.457801	-1.8071	0.70591	-1.85993
	PRDX3	-1.25023	-0.900903	-0.417729	-0.320528	-1.16765	0.864591
	PRDX4	-0.535776	0.716548	-0.43177	-1.11075	0.883527	0.663972
	PRDX5	-1.0071	-0.0688656	-1.59806	-2.04716	0.238348	1.20488
	PRDX6	1.81891	1.90924	1.62695	2.36411	1.27905	1.77916
	PRELID1	-2.1602	-0.937161	0.163644	-2.09574	1.42751	-3.44545
	PRELID2	-0.897723	0.00681882	-0.850842	1.1262	0.268553	0.942287
	PREPL	0.329394	-1.70725	1.76516	-2.13721	0.115876	1.25083
	PRF1	1.15825	-1.51985	-1.01661	0.453157	1.2889	0.834043
	PRKAA1	0.131206	0.198485	-0.748882	1.96384	2.16235	2.73212
	PRKAB1	2.84892	0.208345	0.442551	0.311697	1.17352	2.51058
	PRKAG1	0.386298	-2.49436	0.813534	-1.99356	-0.712719	-0.41829
	PRODH	0.720579	-0.0596456	-0.529255	0.680441	-0.587904	-0.588319
	PRODH2	1.19571	-0.0966828	0.605967	0.899357	-0.588644	0.650972
	PROSC	-0.0769301	0.308308	-0.0628979	-0.190894	-1.08043	-1.48124
	PROSER1	-1.47521	1.07902	0.33714	0.093977	1.62712	-0.630636
	PRPS1	0.626142	0.0196907	0.715803	0.749798	-0.0584736	0.342836
	PRPS1L1	-1.66126	0.637704	-0.800365	0.464562	3.40013	1.04341
	PRPS2	-1.32999	0.437001	0.838218	-0.249988	-0.641655	0.335609
	PRSS35	0.182301	0.719587	-1.07685	0.616196	-0.578361	-0.653656
	PRTN3	0.173163	0.383981	-0.088067	-1.21088	0.093925	-0.533674
	PSAP	-1.19514	-1.13882	-1.28145	-0.655493	1.33468	0.130626
	PSAPL1	1.47546	0.967557	-1.49139	-0.479451	0.788514	-0.97203
	PSAT1	-0.253334	0.211095	0.308961	0.142504	-0.452907	-0.811063
	PSEN1	1.04236	1.86451	-0.0725682	-0.130347	-0.0263394	1.00058
	PSEN2	0.154317	0.227242	0.750268	-0.112081	0.478658	0.706319
	PSMA6	1.38283	1.84324	-2.22849	-1.78691	0.652071	-0.149918
	PSPH	-1.08936	-1.10916	-0.190423	0.429949	0.0219821	-0.322006
	PSPN	0.558576	-0.753316	-1.76473	1.30485	0.928752	1.56708
	PSTK	-1.09397	0.668623	-0.31819	0.42379	-2.20805	1.12075
	PTCD1	-5.68132	-5.54272	-2.14698	1.52549	-0.08784	-1.82094
	PTCD2	0.116847	0.0959633	-1.31646	1.16784	-1.36151	-1.49531
	PTCD3	0.287348	-1.49886	-1.86222	-3.32828	-0.118655	1.40945
	PTGDS	-0.537521	1.04975	-1.07453	-0.0118725	0.123911	-1.22336
	PTGES2	-0.0257629	-0.155476	-0.0323629	1.43895	2.98075	1.68242
	PTN	1.68	-0.239675	-1.63712	1.04583	0.548131	-0.882208
	PTPMT1	1.08074	1.71309	-4.32097	1.50432	-0.294883	0.59853
	PTPN2	-0.184317	-0.552251	-0.166914	1.55161	1.55993	0.158114
	PTPN4	-0.571502	0.0633482	1.40676	1.3539	-0.839239	1.32302
	PTRH1	1.18197	1.99024	-0.538471	0.94808	-1.54509	2.17822
	PTRH2	-3.23763	-1.15722	-0.171992	-1.34633	-1.04555	0.200913
	PTS	0.450722	0.851286	-0.848077	-0.655055	-0.278925	0.983087
	PUS1	2.75047	-0.16128	0.806516	0.710054	-0.481138	-0.341114
	PUSL1	0.82746	1.2003	-0.749313	-0.690291	0.628531	-2.41833
	PVRIG	-1.49007	0.537644	-1.86893	-0.210564	-0.143285	0.540996
	PXMP2	1.90509	-0.345499	-0.397869	0.0103599	1.78555	2.10653
	PXMP4	2.64216	-0.591139	-1.44847	0.568079	-1.32977	-0.70139
	PYCR1	0.492462	0.510706	-0.707707	0.355155	1.2729	1.19573
	PYCR2	1.67858	-0.295003	0.290038	-0.712946	-0.0678937	1.46819
	PYURF	1.28231	0.601018	-0.154528	0.698083	-0.697213	0.92423
	QDPR	-0.37726	-1.61304	-1.25392	0.390388	-0.446019	2.05958
	QRSL1	-2.75967	-5.62427	-5.11017	-7.23495	-5.10195	-4.43584
	QTRT1	3.47025	-1.69881	-0.671977	-1.75074	-1.18355	0.75612
	RAB11FIP5	2.07897	0.520844	0.843577	1.02915	-1.01391	-0.322279
	RAB14	0.113662	3.04829	-1.20242	-1.60198	2.82375	-0.846237
	RAB24	1.2772	-1.40764	3.44939	-1.56044	2.53677	-0.54098
	RAB27A	-0.835739	0.466602	-0.857337	-1.17509	0.18906	0.91261
	RAB2A	2.34123	-0.845738	-0.116463	0.838133	-0.339764	-0.161275
	RAB32	0.296038	-1.22942	-0.845529	-0.93387	1.11438	-0.948274
	RAB35	0.393434	-1.25825	0.51649	1.50883	0.813374	0.384507
	RAB39B	-1.20708	0.927297	-0.889683	-0.286147	1.15142	1.34257
	RAB3GAP1	-1.47189	1.01555	3.08575	-2.50176	-1.32371	2.47981
	RAB5C	0.226642	-2.64457	0.272238	-0.274429	-0.919194	-2.18505
	RAB7A	1.85277	2.52434	0.559079	1.3232	1.5993	2.03319
	RAB7B	-2.47031	0.10985	0.647781	-0.92082	1.37199	1.5779
	RAB9A	-1.11394	-0.0745902	0.14545	-1.04225	-1.02618	-1.19449
	RAMP2	0.00280571	-0.195731	-0.628316	-0.920898	0.661211	-0.018175
	RAMP3	0.588578	0.903381	-0.5972	-0.416917	-1.15463	1.13603
	RARS	-3.38291	0.700012	-1.27208	-1.22707	1.80681	-1.17139
	RARS2	1.26131	1.90248	-3.5497	1.65117	-0.083158	3.75978
	RASIP1	0.479217	-1.45657	1.08052	1.91293	-0.07981	1.07859
	RBBP6	1.57155	-0.722934	-1.11052	3.01307	3.29839	3.27545
	RBFA	-2.86446	-3.50353	-4.9768	2.24919	-5.97354	-0.46008
	RBKS	-0.176443	1.06706	-0.365232	-0.0672953	-1.4726	-0.223028
	RBM27	-2.97292	-2.17493	-2.32629	-0.846804	-1.42847	-2.13802
	RBM42	-2.24144	-2.92583	-0.407736	1.16945	-1.49182	1.24615
	RCN2	1.16354	0.0607577	1.81948	0.66938	1.75761	0.0203024
	RDH11	1.64011	-0.115171	0.856164	-0.0751724	-1.23877	-1.77252
	RDH13	-0.0464309	-1.00094	-0.48256	0.567607	0.276416	-0.851841
	RDH14	0.954041	-0.821559	-1.10386	0.535878	-0.960508	-0.695394
	RECQL4	-0.440749	1.92893	-1.84429	-0.759076	-1.82425	-0.980938
	RENBP	0.0638299	-0.300118	1.21929	-1.04151	-0.0604351	-0.364914
	REXO2	-4.43343	-3.98838	-2.52808	-2.64941	-0.680348	-2.5013
	RFK	-1.20719	-3.13714	-3.92908	-2.74688	-0.588709	2.10713
	RGMA	2.08816	0.0203105	-1.4682	1.94437	-0.129096	0.614094
	RHD	-0.655599	0.636834	-0.395121	-0.00458906	-0.0223567	1.06038
	RHOB	0.0257129	2.31335	0.406009	0.0603699	1.06831	-1.0899
	RHOT1	1.03196	-2.16599	-0.0488815	0.729044	-1.34627	0.325753
	RHOT2	-0.861178	0.910276	-0.597452	-0.0929501	0.319507	-0.797452
	RILP	1.63406	-1.3073	-0.339998	1.0697	-0.379439	-0.141819
	RMDN1	-1.15322	0.950311	-0.980581	1.3795	-1.37719	1.79034
	RMDN3	-0.375792	-0.849003	-1.22074	-0.560043	0.202938	0.111047
	RMND1	1.09552	-3.85492	-1.68543	-3.98149	-0.590583	-0.800897
	RNASE1	-0.186048	-0.871566	1.35714	-0.0724645	0.729528	0.959217
	RNASE2	0.120107	-0.117839	-0.548513	-0.730418	0.10202	0.365763
	RNASE6	0.778897	0.368796	0.714764	-0.382551	0.293301	-0.526628
	RNASEH1	-0.176986	-0.0807665	-4.08247	-1.63748	-4.92485	-0.234381
	RNASEH2C	-1.17938	0.96615	1.14916	0.041241	-0.449061	-0.217937
	RNASET2	0.367661	-0.5378	-0.540672	-0.0189996	-0.176491	-1.70698
	RNF13	-0.625454	-0.476283	-1.08973	0.794796	0.439068	-0.277899
	RNF152	2.43843	1.17964	0.0162535	0.0731446	0.244142	1.419
	RNF222	-0.565791	-0.230338	0.671512	-0.66258	1.87118	-1.25405
	RNMTL1	-3.04374	-6.76999	-4.5425	-5.6737	-2.5654	-1.69619
	ROMO1	1.34717	-0.0161829	-2.02277	-1.30457	-0.722081	-3.42068
	RPE	3.5675	-4.02927	-2.46582	-1.51552	0.24363	-1.19607
	RPEL1	2.00766	0.0984112	0.49771	0.304386	-1.63409	-0.575537
	RPH3A	0.365667	-0.467648	1.06934	0.931361	2.06571	-1.07358
	RPIA	-1.96275	-0.2605	-3.64435	0.674531	-1.19159	-2.66627
	RPL10A	0.218474	0.180512	0.595312	2.40036	-1.01304	-0.863986
	RPL34	1.36041	-1.73048	0.490065	-0.237352	-0.449136	-1.27123
	RPL35A	-3.07363	2.30985	-1.56581	0.0642827	-2.65423	0.569049
	RPS14	1.82836	1.47453	0.373	2.99603	-0.0394198	0.429003
	RPS15A	1.1451	0.956498	-2.27749	-0.730992	0.988876	-0.391708
	RPS18	-0.692727	2.30493	-2.10929	0.94619	-0.4903	-1.03669
	RPTOR	-3.45568	-2.79338	0.388454	-1.97883	0.321019	0.856373
	RPUSD3	-7.45097	-3.41054	-2.69001	-4.24658	-2.47108	-2.36758
	RPUSD4	-4.29608	-3.13684	-3.66327	-2.32027	-2.1694	2.79456
	RRAGA	-2.85692	0.205664	-2.80647	0.0996331	0.61987	0.266039
	RRAGB	-0.354813	-0.191821	-1.3574	-0.521206	0.044256	-1.59737
	RRAGC	-4.31904	-3.59826	-2.45629	-3.49514	-4.85878	-4.44073
	RRAGD	-1.14217	-0.637264	-0.151053	0.617402	-1.53779	-1.30573
	RRBP1	0.0469498	-0.121762	0.193384	-1.28003	0.221171	1.68313
	RRM2B	-0.980014	0.317666	-0.924277	-0.0197341	-0.379509	-1.88387
	RSAD1	0.19865	0.698287	-0.667962	1.35676	-1.05183	1.41614
	RTN4IP1	-5.12934	-3.66463	0.323648	0.393124	-0.0796141	1.35239
	SAFB	-0.0904799	-4.37391	-0.0112165	-3.35388	-1.62716	-1.10727
	SAMM50	2.0689	0.566179	3.10099	-2.00899	0.820312	-2.25086
	SARDH	-0.61638	0.84199	0.21538	0.806075	0.654026	-0.84787
	SARS2	-3.29405	0.00759981	-6.00382	-1.08904	-2.79929	-1.8563
	SBNO2	-2.55859	-2.07984	-0.873951	-1.9081	-0.371459	-3.30351
	SCAPER	0.779009	-1.60921	-0.877941	-0.836868	0.768924	-0.236513
	SCARB1	0.383181	0.0434962	1.16525	-1.47032	1.21791	-2.18507
	SCARB2	0.701931	0.294316	-0.80525	1.00009	0.764452	-2.08903
	SCCPDH	-1.65275	0.45065	0.25573	1.07278	-1.09437	0.842057
	SCO1	-5.08642	-4.37235	-7.45437	-6.24069	-6.8505	-6.86258
	SCO2	-5.68449	-4.26493	-6.08572	-3.91328	-5.63972	-6.28638
	SCP2	0.44979	-0.223815	-0.250253	0.681081	-0.188699	-0.592549
	SCPEP1	-1.06013	-1.43905	-0.194458	-0.407892	1.10597	-1.00935
	SDHA	-0.433649	1.68962	-3.30081	-4.11456	1.51265	-0.553135
	SDHAF1	-1.43704	2.28941	-1.49794	0.984052	-0.95086	1.21478
	SDHAF2	-2.94333	-1.05069	-2.76765	-3.451	-2.1834	-1.95198
	SDHB	1.26763	0.725642	-6.89318	-4.9582	2.12838	2.50308
	SDHC	-3.53749	-3.71538	-4.82754	-4.57762	1.94754	-3.00902
	SDHD	0.270703	1.59609	-2.35224	-0.0120526	4.24621	-5.33076
	SDR39U1	1.31857	-1.2561	0.771987	1.55831	1.5391	1.46157
	SDSL	-0.310342	0.105791	-0.805588	-0.037176	0.972582	-1.11969
	SECISBP2	-2.73611	2.28102	-0.592458	-1.12183	1.83371	0.132269
	SELO	0.500061	0.0323327	-0.139335	0.928872	1.31565	1.42022
[truncated: 365 more rows]

## Sheet: Fig2b
Fig 2b	gene	A375 GM Rep1	A375 GM Rep2	A375 Anti-ATP Rep1	A375 Anti-ATP Rep2
	AADAT	-0.69545	-0.0163737	0.0300175	0.811833
	AARS2	0.33848	-3.30078	-3.31356	-0.792301
	AASS	1.02641	-1.47494	-0.379879	0.0609897
	ABAT	1.45284	-0.277072	-0.0813361	-1.30591
	ABCA13	-0.657346	0.367466	-0.499388	-0.962436
	ABCA2	-3.22096	0.471818	2.60048	-2.18794
	ABCA3	1.19927	1.29712	-0.434441	-0.317649
	ABCA5	0.733581	0.451163	-1.2652	-1.1173
	ABCA9	-0.196061	-0.140425	-1.99736	0.0932537
	ABCB10	0.364362	0.698385	1.15086	-1.23629
	ABCB6	0.764686	2.11211	0.0959189	0.1619
	ABCB7	-1.07077	-0.868798	1.41181	0.314046
	ABCB8	-0.512751	-0.427512	-0.603208	-0.690955
	ABCB9	0.725188	-0.473343	-1.16578	0.153118
	ABCC10	0.209669	-0.866134	1.60427	0.499788
	ABCD1	-1.01533	0.187073	-0.577365	2.12339
	ABCD2	-0.0530551	-0.262793	-0.767535	0.0271984
	ABCD3	1.1547	-1.2131	-0.383953	-0.634296
	ABCF2	-1.03499	-0.37428	-0.203394	-1.59081
	ABHD10	-0.825709	2.4427	-0.0637472	0.139558
	ABHD11	-1.90167	2.21092	0.167056	-0.745221
	ACAA1	1.47714	-1.58724	-0.470271	-1.67719
	ACAA2	-1.20588	0.572632	0.733201	-1.82025
	ACACA	2.13927	3.80828	2.35453	2.52285
	ACACB	1.11891	0.583754	-1.63605	-0.365027
	ACAD10	-1.82923	0.28899	-2.29888	-0.839229
	ACAD11	-0.380219	0.0526551	-1.29847	1.01682
	ACAD8	0.701615	0.330682	-0.0703802	0.964292
	ACAD9	-3.53704	-4.97488	-0.596002	-1.13015
	ACADL	-1.12794	0.140088	0.697186	0.384427
	ACADM	1.49702	0.760944	-0.413172	0.0300795
	ACADS	1.41672	-0.645525	-0.126195	-0.860895
	ACADSB	0.270269	-0.74278	1.08997	-1.36277
	ACADVL	-0.382155	0.297129	0.573675	-0.979163
	ACAT1	1.37758	0.34015	-0.587152	-0.0525197
	ACCS	0.121736	1.19777	0.472602	0.72434
	ACLY	-4.04046	1.90641	-2.86614	0.0036596
	ACN9	-3.65755	-0.298727	-1.2827	-2.00518
	ACO1	-0.180436	0.940184	-0.546614	0.843416
	ACO2	-1.28186	1.12814	0.781225	2.60402
	ACOT13	1.05988	-1.25834	-0.827167	-0.0904083
	ACOT2	0.281527	0.748538	-1.29271	-1.5886
	ACOT7	1.24974	-0.13774	-0.999301	0.710323
	ACOT9	1.81474	0.437607	-1.30086	-0.078377
	ACOX1	1.44616	2.23396	-0.697962	-0.355217
	ACOX3	1.13655	0.350651	0.338885	1.67361
	ACP2	-0.807578	-0.760719	0.327983	-0.0839023
	ACP5	-1.42658	0.865046	-1.01171	-0.115212
	ACP6	-0.529509	-1.79334	0.299619	-0.261742
	ACPP	0.451021	0.896959	0.284637	0.282798
	ACSF2	2.03625	0.585545	-0.913292	0.574337
	ACSF3	0.56982	0.889711	-0.564702	-0.750384
	ACSL1	0.0954545	0.974571	-1.18519	-0.308873
	ACSL4	-1.76506	2.61359	-1.10978	-1.54334
	ACSL6	-0.687945	-0.0298722	-1.21953	-0.320142
	ACSM1	0.738643	-0.40066	-0.120813	-0.361094
	ACSM2A	1.3692	-1.18875	-0.220943	-1.18223
	ACSM3	0.379832	1.48118	1.25621	0.393039
	ACSM5	0.396458	-2.32874	-0.350637	1.20575
	ACSS1	0.378904	-0.458635	-0.500138	0.156107
	ACSS3	0.447136	0.0290506	0.357347	1.26592
	ACTR5	0.646382	-0.562767	-1.28994	-0.19343
	ACYP2	0.333618	-0.287878	0.689444	0.316225
	ADA	-0.577679	0.686415	0.276217	0.77749
	ADAM15	-0.301694	-0.15576	-0.234051	1.5894
	ADAM8	0.0677663	0.328161	0.719266	-0.982731
	ADCK1	1.72635	0.451961	0.127741	-0.315081
	ADCK2	-0.377369	1.61243	1.84962	-0.393692
	ADCK3	-0.251655	-0.620929	1.28839	1.07388
	ADCK4	1.4556	0.932581	-1.18976	-0.76711
	ADCK5	-0.0972857	-0.531441	-0.383318	-1.0176
	ADHFE1	-0.35508	0.0210999	-1.71823	-1.46832
	ADI1	-0.38374	-0.966871	0.665018	0.437331
	ADRB2	1.17558	1.35794	2.34344	-0.964119
	AEBP2	-2.44721	-3.77113	0.359545	-1.52732
	AFG3L2	-0.694526	0.752487	-4.71619	-2.42427
	AGA	-1.00295	0.588365	0.953461	0.872772
	AGGF1	1.14192	0.572228	1.96306	0.614493
	AGK	-4.77103	0.436734	-1.02712	-0.071412
	AGMAT	0.676288	-1.89655	1.46685	-1.23489
	AGPAT5	-0.421867	-0.616062	0.140074	-0.268579
	AGR2	-1.44097	-0.665101	0.00869693	-0.272325
	AGXT	0.727092	-0.233956	1.58507	0.698766
	AGXT2	-0.824979	-0.65257	-1.09983	2.01798
	AHCY	4.63772	-0.712894	-3.35736	0.934736
	AHCYL1	3.20543	2.84362	1.34625	1.64773
	AHNAK	0.45119	-0.469052	-0.4442	0.237903
	AIFM1	0.023951	-2.04697	-1.7247	-5.30931
	AIFM2	0.780537	0.0731857	0.888523	1.11545
	AIFM3	0.901088	-0.551211	-1.16106	-0.647742
	AK2	0.832696	1.7687	0.47165	3.36062
	AK3	-0.508588	1.52716	-1.53623	-0.757959
	AK4	-0.943837	-2.2533	-0.90698	0.559473
	AKAP1	0.43717	-0.424343	-0.447306	-0.938287
	AKAP10	1.37899	1.99856	0.946263	0.337707
	AKR1B10	-0.0598739	-0.201694	0.654222	0.500135
	AKR7A2	-1.29463	0.137833	1.24028	-1.02169
	ALAS1	0.550241	-0.317978	-0.749601	-0.126682
	ALAS2	0.305861	-0.386186	-0.583975	-1.88027
	ALDH18A1	0.398576	1.50722	-1.63298	-0.246208
	ALDH1B1	-1.36255	0.510781	-0.641171	-0.934927
	ALDH1L1	-1.35493	0.624489	-0.122918	-0.387188
	ALDH1L2	0.0185979	0.994592	-0.905322	-0.4899
	ALDH2	-0.472423	-0.151554	0.348593	-1.03536
	ALDH3A2	-1.36963	-0.281525	0.732292	0.340988
	ALDH4A1	-0.682225	-0.371256	0.599614	-0.870526
	ALDH5A1	0.711592	0.169535	1.28903	-0.556007
	ALDH6A1	0.55505	2.66278	-0.534673	0.0850396
	ALDH7A1	0.0401198	-0.226337	1.11313	1.64514
	ALDH9A1	0.676234	-0.569214	-0.0140929	-0.722411
	ALDOA	-2.72707	1.95667	2.92827	2.12949
	ALDOB	0.0470788	0.758621	-0.854199	0.306877
	ALDOC	-1.88422	3.87775	-1.55219	-0.35908
	ALKBH1	0.368849	-1.92001	-2.10742	0.432543
	ALKBH3	2.47421	-1.29761	-0.103466	-0.198231
	ALKBH7	-2.27213	-0.688022	0.106768	0.942205
	AMACR	1.42455	0.96151	0.0589914	0.269063
	AMD1	0.605272	3.35379	1.13663	0.986107
	AMT	1.3798	-1.30264	3.02153	0.660618
	ANGEL2	-0.533189	0.526894	0.870754	-2.14604
	ANKFY1	-0.481268	-1.26196	0.498328	-0.944558
	ANKRD27	0.837892	-0.479492	0.119428	0.241344
	ANKRD34C	0.850737	-1.30295	-1.06508	-0.889401
	ANKRD36	-1.04301	-2.01954	-1.53021	-0.300871
	ANPEP	0.185688	-0.277974	-0.086898	-0.276001
	ANXA11	-0.0916875	-0.137481	-0.557315	-0.338132
	AP1B1	-1.63462	0.912658	1.33713	-1.05759
	AP1G1	0.172051	-3.08528	1.97353	0.23784
	AP1M1	2.60684	0.156256	0.406071	0.230631
	AP1M2	-1.39587	1.09096	1.17295	-0.813132
	AP1S1	-0.602995	-1.92154	-0.293176	-0.489338
	AP1S2	-1.08775	1.69189	1.45537	1.19827
	AP1S3	-0.35205	-1.25444	0.0494271	-0.427526
	AP3B1	0.311895	0.209234	-0.335371	0.203731
	AP3B2	-0.268066	-1.96587	0.868033	-0.334136
	AP3D1	-1.77509	1.24413	-0.0841089	-0.830485
	AP3M1	0.191647	0.0902321	1.24112	-0.250657
	AP3M2	0.21913	-1.75448	-0.300856	0.0633511
	AP3S1	-0.102939	-1.47474	-0.703846	0.0159666
	AP3S2	-0.110903	-0.432662	-0.460192	-2.18071
	AP4B1	-2.89403	-0.543876	-2.93171	-1.18522
	AP4E1	-0.248838	-0.919695	1.70075	1.12365
	AP4M1	-1.4307	-0.305946	0.966126	-0.423557
	AP4S1	-1.17246	-0.44317	-1.76317	-0.500011
	AP5B1	-0.770825	-1.77519	0.114431	-0.739049
	AP5Z1	-1.52454	0.513389	0.159829	-0.0329543
	APEX2	-2.93319	-0.695853	1.10914	0.0501244
	APOA1BP	-0.759801	-1.16798	-0.965829	0.147361
	APOO	0.817864	0.385208	0.457159	0.623789
	APOOL	0.455952	-0.196079	0.484798	0.130878
	APOPT1	0.977736	0.858146	0.159358	-0.251437
	AQP2	1.21087	-0.771498	0.3577	-0.209227
	ARF1	2.81216	-1.19955	-1.19832	-1.3392
	ARF5	0.687232	0.0593145	0.738018	0.538474
	ARFGEF1	0.44233	-0.278236	-0.437557	0.651809
	ARG2	-0.284097	-0.410136	-0.0326417	0.11517
	ARHGAP39	-0.422739	1.84106	-3.08832	0.252478
	ARL13A	0.294463	0.304221	-0.016356	-1.52627
	ARL2	1.58054	-3.01804	1.39206	1.9439
	ARL8A	0.233956	-0.332835	-0.542157	1.16539
	ARL8B	-2.78738	-3.74116	-1.18158	1.47665
	ARMC10	-0.593417	-0.684833	0.178112	-0.42985
	ARMS2	-0.291855	-0.152129	0.662514	1.31985
	ARRB1	-1.52157	-0.625772	0.768588	1.33492
	ARSA	-0.615521	0.474117	0.309528	-0.0932372
	ARSB	0.696674	-1.19638	0.0237282	0.264214
	ARSD	-0.448081	1.20693	0.127896	0.956253
	ARSG	0.141819	-0.700126	0.0786421	0.611256
	ARSI	-2.80737	-1.04605	1.95253	-0.397482
	ASAH1	-0.618542	-0.262427	0.0030714	0.294125
	ASAH2	0.124046	0.382279	-0.0920298	0.340235
	ASL	-1.74578	0.728898	0.802304	-0.404546
	ASS1	2.42875	-1.1289	-0.654638	1.84775
	ASZ1	1.00182	-0.671537	1.73655	0.32987
	ATAD1	-1.29927	0.579093	-1.98234	0.472491
	ATAD3A	1.08609	0.667661	-3.03989	-1.37943
	ATAD3B	-0.224908	-1.13003	-1.03849	2.48771
	ATF6B	-0.852096	-1.32736	-0.621717	0.203939
	ATIC	-0.436603	-2.13444	-4.42018	1.84077
	ATOX1	1.60206	2.50687	0.899896	0.028942
	ATP10D	-0.114526	-0.280396	0.622692	-1.02157
	ATP11A	0.102331	-0.458684	-0.397707	0.798578
	ATP11C	-2.06906	-0.555882	-1.03152	-0.38978
	ATP13A2	-1.32067	-0.787672	0.48578	1.32102
	ATP5A1	-1.63187	-6.0415	-8.97234	-4.86044
	ATP5B	-2.21804	-1.25796	-5.57034	-2.14347
	ATP5C1	-4.8349	-2.74078	-3.87953	-3.10677
	ATP5D	-2.91173	-2.45199	-2.7706	-0.570213
	ATP5E	-2.87195	-0.413681	-1.51056	-2.63483
	ATP5F1	-6.15408	-1.80512	-3.97548	-5.30027
	ATP5G1	-1.66197	1.51458	0.615334	-4.13889
	ATP5G2	-1.43605	2.53118	-0.923198	-0.987791
	ATP5G3	0.864835	-0.249904	-0.0924441	-0.104372
	ATP5H	-1.03815	-3.08438	-5.46846	-6.49571
	ATP5I	-6.0966	-2.10058	-1.79829	-0.426489
	ATP5J	-1.46832	-0.667575	-2.7558	-0.116135
	ATP5J2	-1.80639	-2.16663	-3.01005	0.0203834
	ATP5J2-PTCD1	-3.40542	-1.51397	-4.0254	-3.27443
	ATP5L	-3.59688	-0.860316	-3.92356	1.37309
	ATP5O	-2.90477	-1.78062	-5.68553	-3.54751
	ATP5S	0.310468	0.596834	0.536539	0.94109
	ATP5SL	-7.87305	-4.98598	-1.32183	-1.47155
	ATP6AP1	-1.69818	1.16363	3.52412	3.86286
	ATP6V0A1	-0.746843	0.830347	-0.310665	-1.16942
	ATP6V0A2	1.46698	-0.533848	-0.0957851	0.767054
	ATP6V0A4	-0.0378458	-2.2996	0.736358	0.768785
	ATP6V0B	0.469291	-0.0097136	-1.45051	0.857524
	ATP6V0C	-5.10425	-0.940338	-0.46391	2.22874
	ATP6V0D1	-1.56835	0.330921	-1.27959	-1.4568
	ATP6V0D2	-0.707731	-0.926589	-0.479632	-0.0690738
	ATP6V1A	0.396885	-3.85462	2.8478	-0.671778
	ATP6V1B1	-0.998541	1.98056	-0.908046	1.34891
	ATP6V1B2	-2.0404	-0.904443	-0.809453	1.55251
	ATP6V1C1	0.210218	-3.71007	-2.88632	2.92595
	ATP6V1C2	0.183359	0.0351581	-0.527061	-0.469844
	ATP6V1D	2.37162	-2.19643	0.4636	2.18125
	ATP6V1E1	-0.784929	-0.835538	-1.47515	3.68552
	ATP6V1F	-0.421285	4.05852	2.67245	1.04798
	ATP6V1G1	-3.7347	0.668052	-1.02844	2.25064
	ATP6V1H	-0.173134	1.83922	0.964109	-0.425257
	ATPAF1	-1.96691	-1.45278	-0.755768	-0.338505
	ATPAF2	-4.63728	-1.18297	-2.98798	-3.78059
	ATPIF1	-0.0079056	-0.210367	-0.999619	-0.57628
	ATXN2	-1.14138	-0.448477	-0.0144144	0.266444
	AUH	-0.335079	-0.0944034	1.2159	-1.08944
	AURKAIP1	-2.01244	-0.542537	-1.95979	-0.491592
	AZU1	0.311306	1.53439	-0.358467	1.49335
	BAD	1.16271	-0.584444	0.158308	0.368867
	BAK1	-0.773051	-0.000658	-0.0509423	-2.35551
	BAX	-0.297496	0.877113	1.20168	0.479938
	BCAM	-2.09867	0.548961	0.201704	0.290675
	BCAT2	-1.21622	-1.41565	-0.3189	-0.436771
	BCKDHA	-0.667699	-1.70093	-0.740958	2.16165
	BCKDHB	-1.25888	-0.345823	0.773684	-0.596741
	BCKDK	1.28784	0.0367083	0.100462	-1.12733
	BCL10	1.53497	1.30238	1.05712	0.998496
	BCL2	1.10544	0.547709	-1.48983	1.20691
	BCL2L1	0.519327	-1.58752	-0.160771	-1.14943
	BCL2L13	-1.38871	0.535556	-0.826772	0.641984
	BCL2L2	0.617271	1.11667	-0.226444	-0.305758
	BCS1L	-9.1283	-6.3864	-6.87771	-4.75148
	BDH1	-0.273787	-0.234963	-0.225719	-0.378626
	BEND2	-0.516401	1.31311	-0.412841	-1.25542
	BEX2	-0.414891	-1.69307	-2.21782	-0.514269
	BID	-0.413663	-0.470544	0.485515	0.709024
	BLOC1S1	-1.27923	-1.51474	-0.972676	-0.558566
	BLOC1S6	-0.111522	-0.874475	-2.19298	-0.693996
	BNIP3	0.668476	-0.885413	0.624643	1.18388
	BNIP3L	0.410287	0.277705	-0.350795	-0.764876
	BOLA1	0.539862	-0.30017	-0.319643	-0.411394
	BOLA3	-0.571237	-0.660446	-2.3308	-0.594108
	BPHL	-0.55917	1.08905	-0.6239	1.15187
	BRD2	1.22418	1.31721	0.557733	0.133355
	BRINP1	0.244414	-0.56485	0.7682	-0.966526
	BTD	-0.229985	-1.43449	-1.82836	-2.6412
	BTG1	2.90041	1.14634	1.1647	2.37432
	C10orf10	-0.399661	0.251879	1.91391	0.977864
	C10orf2	-2.92693	-2.70761	-5.10584	-0.601839
	C11orf30	0.393327	2.62375	-1.285	-1.91856
	C12orf10	-2.03747	1.49974	-0.318842	-1.31498
	C12orf65	-1.91669	-1.85516	-3.74599	-3.07615
	C14orf159	-0.550917	0.471466	0.871844	-1.06008
	C14orf2	-2.76224	-1.54474	0.601619	-0.816448
	C14orf79	-0.701426	-0.489641	0.50293	0.194767
	C15orf40	0.921043	-0.622362	0.653351	-1.42017
	C15orf48	-0.0658856	-0.271974	-1.46864	-0.0611157
	C15orf61	1.11767	1.42276	0.620347	0.70995
	C16orf91	0.124361	0.254711	1.66721	-0.78892
	C16orf97	0.704252	-0.104647	-0.618249	0.906198
	C17orf67	0.351416	-1.49605	0.802574	0.2265
	C17orf89	-7.75385	-5.78521	-1.58221	-2.13184
	C18orf64	1.10423	0.80208	-0.269138	-0.689289
	C18orf8	4.1562	1.38019	-0.763045	-0.172427
	C19orf52	-3.31849	-3.4635	-2.41558	0.772792
	C19orf66	-3.15481	1.31356	-4.35278	1.02486
	C19orf70	0.47309	1.73721	-0.330645	-3.9918
	C1QBP	-3.61542	-2.22903	-2.85369	-4.99801
	C1orf85	-2.4441	1.48992	-0.936305	0.652987
	C20orf24	-0.0970774	0.985695	1.23142	2.1819
	C21orf33	0.108545	0.260703	0.294733	1.86079
	C2orf43	1.31011	-1.18466	0.469741	-0.547497
	C2orf47	1.36605	-0.102484	-1.46837	-0.391116
	C2orf69	-0.73325	-0.98092	-1.7091	0.430315
	C3orf33	1.59983	0.266893	1.0225	0.613102
	C5orf63	-1.43119	-0.910823	0.474592	-2.55059
	C6orf136	1.15169	0.916051	0.615511	1.49645
	C6orf203	0.402223	0.303062	-2.6575	-0.0339766
	C6orf57	-1.0208	-0.864293	-0.314829	1.25834
	C7orf55	0.116243	0.747189	0.36556	-0.88471
	C8orf82	-0.231369	-0.260815	0.748145	-2.50672
	CA5A	3.03557	1.06172	1.32176	-1.58025
	CA5B	-0.711902	1.05661	-0.955115	1.12854
	CAMK2A	-0.340958	0.589379	-0.80149	0.821136
	CAP2	0.925559	0.119188	-0.846444	-1.3914
	CARKD	1.44547	1.47188	0.18431	0.235498
	CARS2	-9.83054	-6.75973	-9.96622	-4.23546
	CASP8	0.0784914	0.396278	-0.117723	-0.665753
	CAST	1.20242	-0.621614	-1.03862	0.51179
	CAT	2.45284	-0.132979	0.881272	-0.0109329
	CBR3	-0.249016	-0.053657	-0.113332	-0.567951
	CBR4	1.51773	-0.443782	0.560308	-0.163884
	CBS	-1.40086	-1.62701	0.353982	0.470263
	CCBL2	-0.337289	-0.100898	0.386878	-0.918738
	CCDC109B	0.712238	1.23762	-0.183303	-0.40573
	CCDC115	-0.408151	-0.481941	1.29578	-3.5654
	CCDC127	-2.19853	-0.300852	0.768615	0.209029
	CCDC51	-0.141879	-2.35013	0.593787	-2.19278
	CCDC58	1.11251	1.91438	-0.243432	0.330603
	CCDC65	-0.942515	1.29012	1.30761	0.863683
	CCDC90B	-1.26088	-1.5026	-0.408622	-2.17802
	CCDC97	2.55037	1.81471	-0.205479	-2.46072
	CCKAR	0.780218	0.185527	2.73904	-1.1682
	CCL15	-0.77108	-0.720124	-0.0910173	-1.31932
	CCT7	-1.44863	-0.642913	-3.35419	-1.11235
	CCZ1	-0.447665	1.3809	-0.30987	0.524373
	CCZ1B	-3.30846	-2.08382	-0.493402	-0.722535
	CD164	-2.36318	-1.68189	-0.49155	-0.451952
	CD1B	0.330973	-1.76395	-0.432944	2.08429
	CD1D	-0.652231	1.03395	-0.452816	-1.99623
	CD1E	-0.574174	-0.178133	-0.0599922	1.12892
	CD244	0.546297	-0.383936	-0.763539	-0.334009
	CD63	-1.8686	1.31442	0.807129	-0.14508
	CD68	1.22201	0.526244	-0.409496	1.77649
	CD74	2.245	-0.289171	-1.65517	-1.33865
	CDC14B	0.706003	0.401507	0.593819	-0.36945
	CDC25C	-0.420513	0.182401	-2.19814	2.54966
	CDC42EP1	0.00659546	0.582347	1.16157	-0.806693
	CEBPG	-0.275381	1.42143	-0.117364	-1.85343
	CECR1	-1.02712	-0.420363	-0.722508	-1.13837
	CECR5	0.0948308	0.412432	0.624543	-0.320883
	CEP89	-1.75199	2.34529	-0.138338	-1.75312
	CERCAM	0.768	-0.0177441	-1.04799	-0.840914
	CHCHD1	-1.14993	-1.54208	-3.55399	-1.47771
	CHCHD10	-0.449785	0.0577504	0.636987	-0.174753
	CHCHD2	-2.10684	0.1787	-1.58664	-1.20416
	CHCHD3	0.696142	-1.63238	-0.575686	-1.30745
	CHCHD4	2.17436	0.0334748	-1.4786	-5.07654
	CHCHD5	-0.81773	0.10829	1.20872	-0.102005
	CHCHD6	1.12184	0.943846	0.929374	-1.31941
	CHCHD7	-0.0691608	0.76527	-0.23577	-1.66547
	CHDH	1.4492	-1.75846	1.99989	2.57516
	CHID1	-0.331196	1.40351	-0.561572	0.558022
	CHIT1	2.31797	-0.0439437	-0.520469	1.35179
	CHMP6	-3.50513	3.13465	-0.119641	-2.8347
	CHPT1	-0.36987	1.04449	0.501346	0.53595
	CHRNB3	-1.13776	-0.572658	-1.71735	-0.120397
	CISD1	-2.29707	-1.52735	-0.763046	2.05487
	CISD2	0.00417603	1.07704	-0.245634	-1.27237
	CISD3	-0.237693	0.633914	-1.05002	-1.14136
	CIZ1	-1.80286	0.0342016	0.0421726	0.0508043
	CKMT1A	-1.62897	0.563943	-1.61889	-1.57543
	CKMT1B	0.394106	0.940746	-0.0391208	-1.85714
	CKMT2	-0.450792	-1.20257	-0.265753	0.931656
	CLCN5	0.510613	-0.630353	-0.762325	0.413552
	CLCN6	-0.112777	-0.980543	0.645722	-1.56714
	CLCN7	-0.586287	0.327722	-0.17261	-0.880739
	CLDN15	-0.64449	-0.496652	-0.212261	-1.0744
	CLDN3	0.288795	-0.269001	0.434889	0.54588
	CLEC5A	-0.0779386	-1.42317	0.832748	-0.61775
	CLIC4	-0.0008762	0.828681	0.118792	1.61086
	CLIP2	-0.61678	0.110985	0.678926	0.415697
	CLN3	-0.841921	1.03386	0.734461	-1.05556
	CLN5	-1.98978	0.195582	-0.487021	0.249576
	CLPB	0.0376044	2.37598	-1.61268	-1.05347
	CLPP	-1.11302	0.362523	-2.08313	1.3066
	CLPX	-1.76888	-2.59594	2.60965	-2.21212
	CLSTN1	0.63681	-0.927364	-1.24211	-0.613699
	CLTA	0.539881	-1.81085	1.25516	-0.856755
	CLTB	-1.52867	-0.247331	0.0980252	-0.793186
	CLTC	-2.75542	0.204534	1.42271	-1.10447
	CLTCL1	0.262847	-0.121107	-1.03578	0.938565
	CLU	-0.552437	-0.0595845	-0.775095	0.991229
	CLYBL	-0.958368	0.965954	0.401854	0.999813
	CMC1	-1.19459	-2.00396	-0.947542	-1.49757
	CMC2	-1.11606	-0.353371	0.225982	-1.26515
	CMC4	-0.903761	0.177052	-0.891197	1.18197
	CMPK2	-0.283884	1.25068	-0.473306	-0.919207
	CNTNAP5	0.345368	0.760435	-0.14297	0.677457
	COA1	0.208977	-0.49094	-0.0882086	0.810947
	COA3	1.03114	-2.16043	-3.33981	-2.33082
	COA4	0.847284	-0.237704	1.32572	-0.285734
	COA5	-12.0075	-2.92438	-5.02121	-3.58938
	COA6	-7.31543	-7.4234	-5.48837	-3.56342
	COA7	-15.0457	-6.75511	-4.20373	-2.17944
	COASY	3.49257	-1.866	1.45387	-1.04985
	COG2	-3.99661	0.893857	0.793304	1.89884
	COG3	1.69921	1.2879	0.429128	1.03283
	COG5	2.97196	3.31449	-0.729201	-2.08141
	COL14A1	-0.465243	0.33491	-0.567783	1.30933
	COL6A1	-0.132766	0.864036	-0.213836	0.588222
	COMT	0.133484	-0.893398	0.209698	-0.603003
	COMTD1	0.445667	0.749524	0.604018	0.929584
	COPS2	-4.70501	0.743672	-3.74377	-1.14977
	COQ10A	-0.655886	0.249863	-0.0423483	-0.307221
	COQ10B	-0.914992	0.309752	-2.09537	0.0656429
	COQ2	-0.771309	-3.5316	-5.14777	-5.06009
	COQ3	-1.24926	-5.37085	-4.84011	-2.73067
	COQ4	-9.90325	-7.75264	-5.21226	-3.30672
	COQ5	-2.08998	-5.46333	-3.69953	-4.63102
	COQ6	0.84493	-2.97147	-5.39083	-2.21476
	COQ7	-1.10705	-4.18817	0.0598832	2.44353
	COQ9	0.446096	0.899568	-0.467805	-0.126486
	COX10	-5.179	-2.03986	-1.14836	-1.78656
	COX11	-10.954	-4.99758	-2.61691	0.126337
	COX14	2.10565	-0.681235	-1.1308	-0.772731
	COX15	-3.47708	-3.22289	-9.38795	-4.38776
	COX16	-8.76323	-3.97755	-2.85704	-6.04138
	COX17	-3.82736	-0.0311801	-5.93544	-2.91503
	COX18	0.218511	-3.16417	0.314768	-0.340173
	COX19	-7.62384	-1.59663	-3.48415	-4.30165
	COX20	-8.07993	-4.3997	-2.74658	-4.41069
	COX4I1	-9.26319	-2.10852	-3.44005	-4.40698
	COX4I2	-0.899621	-1.00288	0.989064	0.0366938
	COX5A	-5.8175	-0.463639	-3.85286	-0.236483
	COX5B	-3.4815	-2.95714	-6.43744	-1.06809
	COX6A1	0.256522	0.484576	0.050075	0.73388
	COX6A2	-2.10527	-0.795467	1.75744	0.872736
	COX6B1	-3.12799	-4.34684	-6.57035	-4.58759
	COX6B2	1.14978	3.10183	-0.0683067	1.25812
	COX6C	-9.76246	-4.12564	-3.59532	-4.55917
	COX7A1	-0.370503	-0.837449	0.0706028	-0.781789
	COX7A2	-1.46984	2.24952	-0.374093	0.91866
	COX7A2L	-1.06039	-0.0958899	0.926596	0.305369
	COX7B	-2.50742	-0.884141	-1.25987	-1.15842
	COX7C	-0.535626	2.42959	-3.43264	-0.518385
	COX8A	0.161852	-0.927047	-0.745508	1.1816
	COX8C	1.29628	-1.07606	1.02864	1.40815
	CP	0.732571	0.062121	-0.0525575	-0.625426
	CPA1	-0.889479	-0.0082309	0.192301	0.394387
	CPOX	-0.853271	0.0129765	-1.27724	-0.868859
	CPQ	-0.67801	0.912726	-0.259557	0.755375
	CPS1	-1.40727	0.465511	0.906815	0.976311
	CPSF4	-0.51584	1.29148	1.37411	1.83445
	CPT1A	-2.07586	0.464025	-0.971196	-0.100548
	CPT1B	0.687152	-0.121841	1.16131	0.47002
	CPT1C	0.54027	-0.121711	-0.0488301	-0.49276
	CPT2	-0.62879	1.21174	-0.710514	0.223996
	CPVL	-0.645678	0.832826	-1.03218	-0.590082
	CRAT	0.507644	-0.433739	0.958797	-0.759794
	CREG1	0.471251	-0.501954	-1.10985	-0.3408
	CRIM1	1.254	0.196684	0.29506	0.428861
	CRLS1	-2.09162	-1.20395	-1.63035	-0.831287
	CROT	0.825643	-1.203	0.978425	-1.98049
	CRY1	2.76653	2.32185	0.35555	-1.61016
	CRYZ	-0.143235	0.90385	-0.0652395	0.877685
	CS	-1.44177	-2.1617	-0.54877	-0.0385096
	CST3	-1.9009	0.620682	1.26784	0.793037
	CST7	-0.640577	0.900314	0.0442305	1.28894
	CTBS	0.523604	-0.429651	-1.88442	1.29651
	CTH	1.50796	0.0390066	1.7217	-1.11894
	CTNS	-0.174378	0.862372	-0.17255	-1.03557
	CTSA	1.1658	-0.0712621	-0.349164	0.677631
	CTSB	-0.0157085	0.979312	-0.344857	-0.315316
	CTSC	0.60254	0.767961	-0.0755583	-0.818241
	CTSD	0.909177	1.2429	-0.605911	1.13297
	CTSE	-1.63755	0.466427	0.0435344	-0.018585
	CTSF	-0.103844	0.532888	-0.792863	0.374714
	CTSG	-0.975619	-1.69769	-0.115053	1.72048
	CTSH	0.0235808	-1.427	0.355209	-0.568503
	CTSK	0.0788497	1.09694	-0.202667	1.32306
	CTSL	2.0123	0.110329	-0.0376656	-1.30199
	CTSO	-0.193105	0.656043	0.034616	1.05659
	CTSS	0.0961401	-0.514952	0.60474	1.32261
	CTSV	-0.3937	-2.86309	-0.219285	0.728464
	CTSW	0.050313	0.481758	2.65828	-1.50187
	CTSZ	-1.43016	1.47407	-0.0816261	0.638133
	CUBN	0.170297	-1.20384	0.435943	0.0780445
	CXCL14	-0.573634	-1.05593	0.339325	0.850671
	CXCR2	0.132948	0.423451	0.927623	0.401314
	CXorf36	1.23411	-1.67022	-1.55457	-0.126414
	CYB561A3	-2.27558	0.0319002	-0.683899	-0.320962
	CYB5A	0.568932	1.16698	0.686196	1.18671
	CYB5B	1.73946	0.638555	-0.453806	-1.87779
	CYB5R2	1.2516	-0.396372	-0.204406	1.74267
	CYB5R3	1.32069	-0.410253	-0.499138	-1.20702
	CYC1	-6.39061	-5.56885	-6.19389	-3.12937
	CYCS	-4.39788	-4.67212	-8.88045	-2.65733
	CYP11A1	-0.187988	-0.0197466	-1.27746	-0.549489
	CYP11B2	-0.256136	0.22054	-0.506815	-1.60879
	CYP24A1	-0.229215	1.65778	-0.0100289	1.77575
	CYP27A1	-0.237938	-1.38234	-1.15516	0.110717
	CYP27B1	0.622092	0.877568	-0.595314	-0.660194
	D2HGDH	1.15512	0.709122	0.885478	0.19342
	DAGLB	2.03301	-0.463866	-0.231755	0.700471
	DAP3	-3.51713	4.2426	-3.08965	0.336629
	DAPK3	-0.504068	0.798314	-0.271224	0.142706
	DARS2	-8.20303	-6.17854	-7.09409	-5.99116
	DAZAP1	-1.35523	-0.782518	-0.448616	-0.857855
	DBI	-0.80537	-0.425464	-0.618266	-0.0393568
	DBT	-0.842399	0.547434	-2.50085	-1.27614
	DCAKD	0.487738	0.340972	-1.13748	1.18237
	DCXR	-0.181593	0.312447	-0.913121	2.16598
	DDAH1	-0.937195	0.0634691	0.644246	0.279255
	DDX28	-1.07879	-2.34693	-6.51315	0.593553
	DECR1	0.95113	-0.481235	0.59334	0.376019
	DEPDC5	0.637477	1.31976	-2.14133	1.19613
	DERA	0.484113	1.08164	-0.128415	-0.90801
	DGUOK	0.854405	0.815463	1.53989	0.64893
	DHCR24	-0.812682	-0.0535523	0.363807	-1.11273
	DHFR	-0.377635	0.771255	-0.344363	1.71589
	DHODH	-0.0204503	-2.41634	0.791467	-0.483232
	DHRS1	-0.0071652	1.06093	-0.839513	1.67996
	DHRS4	1.84914	-0.365263	-0.697645	-1.12678
	DHRS7B	-0.864653	-1.35664	-1.40951	-1.32648
	DHRS9	0.293651	-0.118314	0.457748	-0.112215
	DHRSX	-3.59489	1.53191	0.368068	-1.66896
	DHTKD1	0.486528	-0.144533	-1.42628	-1.37389
	DHX30	-4.11975	-3.72793	-6.19938	-1.75636
	DIABLO	-0.102497	0.126657	0.874437	0.590616
	DLAT	1.40897	-0.140753	-0.426941	0.0673321
	DLD	-1.11724	0.213623	-0.511796	0.255374
	DLST	5.81078	3.10801	-0.639134	-2.62512
	DLX1	-0.903421	0.49545	0.18853	-0.371873
	DMGDH	-0.983517	0.190352	-0.960249	-0.258489
	DMPK	0.744167	0.792076	-0.171117	-0.722614
	DNA2	1.76621	-0.471962	-0.289985	-1.0801
	DNAH10	0.883791	-0.177269	0.399308	-0.332931
	DNAJA3	-2.48483	-0.141421	-3.03289	-0.431017
	DNAJB13	0.803528	1.61736	-2.11456	0.474043
	DNAJC11	-0.703923	-2.41699	0.206785	-3.12052
	DNAJC13	-0.704367	-0.322078	3.16588	1.10382
	DNAJC15	-0.183817	-1.47109	-0.348149	-1.06079
	DNAJC19	-0.888871	-1.24133	0.17328	1.08272
	DNAJC28	-1.59783	0.179812	1.01866	0.330721
	DNAJC30	1.30991	0.333547	-0.375977	-0.22281
	DNAJC4	0.578564	0.590962	1.48215	-1.75754
	DNAJC5	0.900483	0.651921	2.1	1.86998
	DNAJC6	0.604379	0.348454	-0.0948002	1.47217
	DNASE1	-0.349079	1.82145	0.472747	0.385999
	DNASE2	1.32375	1.4134	1.30222	0.530149
	DNASE2B	0.0589698	-0.191151	0.0927218	1.29945
	DNLZ	-1.70756	0.264344	0.648091	0.0269037
	DNM1L	0.464284	-4.2026	-6.63805	-8.16661
	DNM2	1.92006	-2.20587	3.28478	-0.0270626
	DOC2A	-0.568301	0.474186	0.982312	-2.35116
	DOCK10	0.276139	0.707957	0.271157	-0.24002
	DPP4	0.936343	-1.26655	-0.668262	-1.35253
	DPP7	-1.76636	-0.194987	-0.612578	1.15254
	DRAM1	-0.50755	0.332468	-1.1473	1.25128
	DRAM2	0.0209093	-1.39031	0.144824	0.430312
	DTWD2	-0.691133	-1.02944	-2.1096	-0.505742
	DTYMK	0.839638	0.820669	0.875285	-0.190323
	DUS2	1.83035	-1.71317	-2.11614	-0.105288
	DUSP26	-1.37851	-1.28045	-0.883917	1.06115
	DUT	-0.540579	-1.01595	1.94647	-2.5984
	DZANK1	-2.36752	2.40538	-0.27862	-0.205081
	EARS2	1.36488	-0.894329	-6.27722	-3.27969
	ECE1	-0.0600043	0.0238242	0.393116	-1.56172
	ECH1	0.805107	1.91174	0.00453117	0.0517679
	ECHDC1	-0.138906	-0.523111	1.47755	-0.913426
	ECHDC2	-1.20402	-0.38974	-1.0215	0.27614
	ECHDC3	0.635076	-0.678603	0.185197	-0.180471
	ECHS1	1.08292	0.26832	1.43073	1.47774
	ECI1	-0.768343	-0.642181	1.53026	-0.767812
	ECI2	-0.782968	-1.30138	1.03606	-0.908868
	ECSIT	-7.56183	-6.917	-0.743058	-0.652323
	EDIL3	0.84835	-0.902189	-1.39483	-1.71985
	EEFSEC	1.75938	-1.70696	-0.710555	-1.07835
	EFHD1	-0.901134	0.369794	-0.921301	-0.696969
	EFNA5	-1.14394	0.436533	0.440473	0.917898
	EGF	0.883104	2.25764	-0.24781	1.16892
	EHHADH	0.312445	-0.834265	0.526351	-0.997782
	EIF5AL1	0.49399	-0.321005	0.270712	-3.03347
	ELAC2	0.0487143	1.50312	-1.00418	1.81958
	ELANE	0.229471	1.06031	-1.90112	0.831146
	ELOF1	-1.44291	1.6711	-0.416335	-3.86629
	ELSPBP1	-1.29682	-0.756962	-1.64272	0.538759
	EMC2	1.66202	2.18987	0.451976	-0.554717
	EME2	-1.13619	0.343667	1.89669	-1.21086
	ENDOG	0.501482	-0.416427	-0.55708	-0.142129
	ENO1	3.91411	-0.0239593	2.19543	-1.09838
	ENO2	-1.46455	-0.0351476	-0.17185	0.539334
	ENO3	-0.511637	2.89312	-1.95141	0.390602
	ENPEP	0.405522	-0.442785	-0.550142	-0.714058
	ENPP1	0.857621	0.317488	-1.29088	0.13301
	ENTPD4	-1.13622	-0.416851	-0.244315	0.593605
	EPDR1	0.847377	1.2837	-0.637074	0.290924
	EPHX2	0.429043	-0.493426	-0.866924	0.549928
	ERAL1	-3.6123	-2.01359	-5.16916	-2.67655
	ERF	0.439225	-0.138565	0.557399	-1.13048
	ETFA	-1.09277	-1.50767	0.549687	-0.375819
	ETFB	-1.05518	0.932556	0.531511	-0.4052
	ETFDH	1.10297	-0.0101592	-0.0664694	-0.417276
	ETHE1	1.1084	1.08794	-0.664457	0.639417
	ETNK1	3.2724	0.773141	-0.170473	-0.79035
	EVA1A	-0.99584	0.858787	0.734195	-0.384709
	EXOG	-0.0005146	-0.0840644	0.270639	-0.0513581
	EZH2	-2.94959	-2.20333	-0.887838	-2.51798
	F2RL1	0.819891	-0.860078	-2.23494	-0.0363501
	FABP1	-1.59886	1.41715	0.377462	-0.0665545
	FAHD1	0.716173	-0.837104	-0.789388	0.695376
	FAHD2A	1.86855	-0.128596	-0.491469	-0.985346
	FAM136A	-1.91706	-0.930405	-1.77243	0.467756
	FAM162A	-0.511696	-0.682726	-1.17928	0.215127
	FAM185A	-1.41394	0.423827	1.49938	-0.149581
	FAM195A	-1.25368	-1.65673	-1.03943	-2.6034
	FAM210A	-3.85237	-0.900515	-0.809651	3.11234
	FAM210B	-1.09014	0.239315	0.185143	-0.749351
	FAM213A	-0.14429	-0.656049	1.4722	-0.662178
	FARS2	2.72889	-2.96423	-4.44772	-5.59367
	FASN	0.37914	1.77514	0.532176	0.415358
	FASTK	-0.159637	0.910113	2.18339	0.129069
	FASTKD1	-0.227535	-1.07451	-0.736541	-0.605591
	FASTKD2	-1.90178	-1.46384	-4.25936	-3.12172
	FASTKD3	-1.44082	0.834209	-0.527628	1.10033
	FASTKD5	-3.94277	-4.93388	-4.82667	-3.21355
	FBXL4	-2.26556	-0.737515	-1.82733	-2.10555
	FDPS	-0.659596	-2.84205	3.24958	1.00222
	FDX1	-1.58538	1.39606	-0.971317	-2.08495
	FDX1L	-1.76544	0.928454	-1.48375	-1.00972
	FDXR	-0.598225	-0.157963	-0.0782202	-0.99754
	FECH	1.66179	-0.263677	-0.0034943	0.706744
	FGF10	1.40144	-0.675855	1.14662	2.1021
	FGFR3	-0.494271	0.658048	1.44089	-0.443832
	FH	-0.461583	0.178102	0.86985	-0.320798
	FHIT	-0.48894	0.853264	1.1249	0.0909969
	FIS1	-1.96545	-1.33657	2.03092	0.509518
	FKBP10	0.690459	-0.937909	0.02906	0.373665
	FKBP8	-3.15789	-0.448961	3.60256	-0.977826
	FKRP	0.677754	1.50197	0.124516	-0.180629
	FLAD1	-1.26567	-0.201585	0.233697	0.891096
	FLOT1	-2.79574	-1.18433	-0.801697	-0.165818
	FLOT2	-2.01609	0.472644	-0.177297	-1.13009
	FNBP1	1.83917	1.76035	-0.0776613	0.60509
	FOXRED1	-8.52862	-13.1926	-1.76927	-0.631671
	FPGS	-3.20644	-1.41932	2.39316	-0.93878
	FTCD	-1.80892	0.832406	-0.862073	-0.433188
	FTH1	-1.11701	-0.0837218	-0.910338	1.37487
	FTMT	-0.188399	0.0525167	-0.25284	-1.55272
	FTSJ2	-2.85705	-4.69596	-5.61252	-5.34928
	FUCA1	-0.525648	0.486884	-1.24144	0.878791
	FUCA2	0.46279	-0.2637	1.42896	-0.941753
	FUNDC1	-0.22799	0.455442	-0.213011	-0.673764
	FUNDC2	-1.06533	0.355162	1.53683	0.58476
	FXN	0.114606	2.20992	-1.32415	-2.13868
	G6PD	0.586898	-0.54246	0.107337	-1.57453
	GAA	-1.36329	0.667933	0.0993608	0.27992
	GABARAP	1.34926	1.5184	-0.68194	-0.631731
	GADD45GIP1	-4.11588	2.60919	-0.92575	-0.591538
	GAK	-2.22478	-1.88217	2.28284	-2.05692
	GALC	-0.977899	-0.489776	0.407486	0.11145
	GALNS	-0.408825	0.728399	-0.0591177	0.386236
	GALNT7	-0.607913	-0.652621	0.528917	0.742986
	GALNT8	-1.72647	-0.036019	0.239475	0.950566
	GAPDH	-0.669906	0.227852	2.00388	-2.28285
	GAPDHS	-1.38748	-0.162347	-0.0792365	0.624828
	GAPT	-1.60259	-1.02107	-0.117814	-0.544373
	GARS	-1.53092	-0.123115	-4.15418	1.57482
	GART	-1.00508	1.08609	3.36989	0.638191
	GATC	0.488646	-0.206635	-4.82293	-4.90728
	GATM	0.812077	-0.109776	-0.480658	0.491701
	GBA	-2.34108	0.375124	-0.835025	-0.0724464
	GBAS	-0.959204	-0.439369	0.629094	-0.396141
	GC	0.355722	0.340814	-0.434019	-1.38374
	GCAT	0.390984	0.185789	0.0601462	0.507414
	GCDH	1.53046	-0.151467	-0.107273	-0.614803
	GCSH	4.09718	-0.337933	0.535015	0.0892487
	GDAP1	-0.184659	-0.93064	-0.0686262	0.709263
	GDAP2	-5.09346	-0.856502	1.18572	0.796381
	GFER	-1.95007	0.709155	-0.390254	2.71242
	GFM1	-5.56467	3.23808	-3.00317	0.682765
	GFM2	1.33801	-2.24989	-5.55372	0.701276
	GGA1	0.81223	0.170067	-0.250918	-0.890236
	GGA2	-0.375929	-0.278756	-0.156034	-2.07976
	GGA3	0.813377	-1.21472	-0.505843	0.641255
	GGH	-0.628503	-1.05801	-1.00843	1.15792
	GHITM	0.6471	2.36764	-0.727146	-0.977643
	GJA1	-1.67528	-0.932917	-0.998119	0.482106
	GJC3	-1.79173	-0.0476271	-1.2378	-0.547206
	GK	-1.57563	-0.958517	-0.346599	-0.807051
	GKN1	-2.49289	0.71407	-0.74107	0.424975
	GLA	1.23976	0.701675	0.301774	0.165208
	GLB1	1.29751	-0.220009	0.408875	-0.210239
	GLDC	0.730983	0.0385505	1.3825	1.7871
	GLOD4	0.538515	-0.418767	-0.648731	0.334605
	GLRX2	0.721271	-0.770061	0.506234	0.571421
	GLRX5	-3.89552	0.473624	-4.64055	-1.6499
	GLS	-1.79887	-1.86849	-0.597425	0.973896
	GLS2	1.14006	-0.860807	1.21591	1.38346
	GLUD1	1.28151	0.0343174	0.888888	-0.0874103
	GLUD2	-0.0280167	0.724186	-1.18324	0.386003
	GLYAT	-1.43901	-1.22762	0.602736	-1.10253
	GLYCTK	-1.14642	-0.57209	0.785413	-0.231491
	GM2A	1.38189	0.354676	0.901801	0.569568
	GNA11	-1.34272	-0.0733209	0.980591	-1.13042
	GNAI1	-0.21209	1.10055	0.380978	0.161173
	GNAI2	-0.553199	0.0207038	0.748227	-0.532966
	GNAI3	0.0219742	-0.795179	-2.30959	1.36604
	GNAQ	-0.296422	1.96258	-2.89918	-0.842384
	GNAT1	-1.92772	-0.222313	0.236637	-1.00339
	GNB1	-1.70614	-3.41602	-0.0936817	-0.0014995
	GNB2	0.791502	-1.04665	0.549603	-1.91178
	GNB4	0.634314	0.980157	0.0629735	0.209617
	GNG11	0.296461	-0.502903	-0.477536	-1.30842
	GNG5	0.655995	1.23328	-0.807559	-2.09062
	GNPTAB	-1.22353	-2.27343	3.66242	0.308769
	GNPTG	0.621759	0.801132	-0.185483	0.425956
	GNS	-1.52648	1.63676	-1.51656	-0.308427
	GOLM1	0.583759	0.00330351	-0.425945	0.399992
	GOLPH3	1.68867	1.46217	4.11155	1.15009
	GOT1	1.06725	-0.172029	0.322547	0.321439
	GOT2	0.256744	-0.579903	-0.88176	-2.05
	GPAM	-1.23891	0.734607	0.780262	-1.43324
	GPC3	0.272576	-0.746723	-1.57694	-0.598266
	GPD2	2.28387	-0.90326	-0.317861	0.776731
	GPI	-3.1702	-1.63283	0.703924	-2.05965
	GPLD1	-0.667449	1.45537	0.693353	-0.111408
	GPR137	2.55248	-2.00131	0.270887	-0.12299
	GPR137B	-2.32324	0.735424	-1.51579	-0.727668
	GPR143	0.42812	0.206168	1.63068	0.447901
	GPR150	0.0849146	0.226952	0.63746	-0.51783
	GPR180	0.185557	0.791107	0.244556	-0.0798594
	GPR26	0.462868	-2.71203	-0.529738	0.497978
	GPR68	1.19152	0.00398031	-0.17438	0.212131
	GPRC5D	0.36281	-0.337031	-0.152633	-2.2411
	GPT2	3.08843	-1.61555	1.08275	-1.82491
	GPX1	-0.792485	-0.217249	1.12099	-0.265885
	GPX4	-1.5345	1.54238	-1.83305	-1.81264
	GRHPR	-1.70877	-0.522096	0.824698	1.97184
	GRN	0.777985	-0.589365	-1.54071	1.84266
	GRPEL1	-0.672533	0.804111	-0.17376	-3.5879
	GRPEL2	0.803021	0.115551	-1.47676	-0.996605
	GRSF1	-0.881331	-3.4831	-5.0107	-5.06911
	GSR	-2.83901	-0.131691	-0.952869	-1.23809
	GSTK1	2.35067	1.21788	0.713967	-0.838742
	GSTO1	1.83342	-1.80198	0.236367	0.723492
	GSTZ1	1.15602	0.467599	1.2324	-0.32099
	GTF2F1	0.528392	0.0801846	-1.77439	-0.65479
	GTPBP10	-4.09904	-4.82235	-5.36245	-4.82004
	GTPBP3	0.00063142	0.437286	-2.94525	-2.01518
	GTPBP6	0.698529	-2.16321	-4.3597	-4.47021
	GUF1	1.00141	0.0367774	-1.20119	0.450454
	GUK1	-1.61222	1.95576	1.8225	0.0369942
	GUSB	-0.28765	-0.996817	-0.791332	-0.488039
	H6PD	-0.931364	0.867204	0.482468	-0.299668
	HADH	-1.27245	1.15555	0.509187	-0.229495
	HADHA	0.123616	-0.216486	-1.43061	-1.2535
	HADHB	1.30846	-1.59422	0.621221	-0.893999
	HAGH	0.324902	-0.504593	0.32721	-0.161305
	HAO2	-0.85628	-0.276424	-1.43216	-0.0744761
	HARS2	0.145197	-0.251989	-4.7506	0.511354
	HCCS	-4.30903	-2.05884	-4.51235	-3.36702
	HDHD3	-0.203206	0.421709	0.710439	-0.859974
	HEBP1	1.61048	-1.13198	-1.76787	-0.457394
	HEMK1	-2.24982	0.630724	-0.905683	-0.161466
	HEXA	-1.60378	0.416169	-0.1155	2.53391
	HEXB	-0.129314	1.06801	0.734344	1.02427
	HGSNAT	-0.964736	0.195195	1.18474	1.4473
	HIBADH	0.219334	0.15663	-1.36515	0.482893
	HIBCH	0.874191	0.682345	-1.2462	0.326618
	HIGD1A	2.94984	0.545351	0.643045	0.630534
	HIGD2A	-2.05577	-2.20546	-1.5597	-1.2077
	HINT1	-2.19781	-1.25324	-0.154716	0.227203
	HINT2	-0.444378	-0.265085	1.25301	-1.09123
	HINT3	-1.28051	0.626957	0.315368	0.803555
	HK1	1.95278	0.293956	0.820889	1.48606
	HK2	-2.34755	-1.23089	-3.99568	-0.43318
	HK3	0.98021	0.705115	0.309911	-0.223913
	HKDC1	0.967745	0.190415	0.61225	1.54393
	HLA-DMA	-0.07717	0.234075	-0.38452	-0.322491
	HLA-DMB	-1.03081	0.636384	0.0736008	1.0986
	HLA-DOA	-0.74536	0.0155129	-2.12656	2.47518
	HLA-DOB	0.913443	-0.0063961	0.0416628	-0.69105
	HLA-DPA1	-1.05786	-0.300357	0.584368	0.932995
	HLA-DPB1	-0.585013	0.0111391	0.621967	0.889881
	HLA-DQA1	0.603499	0.334156	-1.18622	-0.594851
	HLA-DQA2	-1.60747	0.474106	2.09025	-0.585634
	HLA-DQB1	1.56616	-0.956877	1.39054	0.193846
	HLA-DQB2	1.45639	0.621356	0.513349	-0.92789
	HLA-DRA	0.530891	-1.10573	-0.0205562	-0.887499
	HLA-DRB1	-0.51378	0.372485	-0.937774	0.134273
	HLA-DRB5	0.219811	0.518962	1.16037	0.386015
	HMBS	1.13008	1.18495	-0.708056	-0.673151
	HMGCL	0.346041	0.250382	1.35836	-0.951289
	HMGCS2	0.0620356	-1.03495	-0.202795	1.72963
	HNRNPH1	3.91155	-0.693964	-0.0153736	3.53972
	HOGA1	2.36807	-1.62973	0.355671	-0.825928
	HPD	-0.861246	-0.590797	-1.11238	0.968671
	HPS1	2.74442	-1.40579	0.379758	2.20208
	HPS4	-0.329017	0.954192	-0.480794	-1.0652
	HPSE	-1.1422	0.00189848	-0.450051	0.863104
	HRSP12	1.56363	1.30652	-0.340757	0.223593
	HS3ST2	-0.210986	0.174964	-1.01765	0.0486505
	HSCB	-1.07798	-0.922775	-1.30793	-1.33327
	HSD17B10	-2.97838	-1.32899	-8.11089	-2.25743
	HSD17B4	0.341554	0.984418	0.45066	-1.03087
	HSD17B8	0.00284104	0.149538	-0.813712	-0.626733
	HSDL1	-2.75987	-0.208395	1.31698	-1.28613
	HSDL2	-1.50659	0.523331	-0.866932	0.809625
	HSPA8	-0.0177118	-0.745187	1.67834	-1.84223
	HSPA9	2.54663	0.88192	0.0504653	0.836752
	HSPB7	0.651475	0.622845	1.27929	1.53557
	HSPD1	1.93315	-1.1545	-1.93687	-2.21988
	HSPE1	-0.0713253	3.69121	-0.429016	0.352837
	HTATIP2	0.120764	-0.485969	0.174921	-0.275462
	HTR5A	0.55365	0.418987	-0.713201	0.0361485
	HTRA2	0.514706	1.23126	1.57467	2.32976
	HYAL1	0.556973	0.503386	-0.802172	0.480888
	HYAL2	-1.37284	-0.22398	1.4829	-1.21421
	HYAL3	0.298245	-0.0528481	0.174453	-0.357362
	IARS2	-4.23216	0.680414	-2.98584	0.242871
	IBA57	5.1602	-1.42509	-7.83342	0.433992
	ICT1	-0.119647	-4.90529	-6.94622	-4.11709
	IDE	-2.3181	1.24104	0.565881	-1.4785
	IDH1	-0.318818	-0.341393	0.522395	-0.0657615
	IDH2	0.355435	0.659551	-3.20311	-0.448528
	IDH3A	-4.86094	-3.74622	-2.32079	1.61519
	IDH3B	-2.07746	0.358831	1.24982	0.180372
	IDH3G	0.202854	-0.392432	-0.268624	-0.613274
	IDI1	1.86763	2.56921	1.98389	3.82644
	IDS	-0.0753113	-0.37996	0.430736	-0.320555
	IDUA	0.216935	-1.13979	0.271784	0.0159522
	IFI27	1.00359	-0.178259	0.492409	-0.0963727
	IFI30	0.704366	-0.509315	-1.70801	-0.40044
	IFIH1	-1.70944	-3.06565	0.415224	-0.530474
	IFNGR2	-0.841482	0.118843	-1.4289	0.163143
	IFT88	-0.265601	-0.307293	0.849429	-0.916825
	IGF2R	0.840089	0.41387	-0.0246826	0.602666
	IL27RA	1.10009	-1.21306	-0.184817	-1.75772
	IL4I1	1.1089	-0.0925686	-1.52004	-0.175903
	IL9R	-1.30361	0.292894	0.713296	-0.274727
	IMMP1L	0.0665953	-0.483715	0.374053	0.23205
	IMMP2L	-0.184438	0.285451	-1.95253	-1.59735
	IMMT	-0.76991	-2.95371	-1.88307	-0.150243
	INO80	0.160925	-0.190037	-0.775578	2.94554
	INVS	1.34288	-0.624072	-0.39068	1.17135
	IQCJ-SCHIP1	-0.502286	0.374992	-0.643574	1.94085
	IRF4	2.04251	-0.343219	-0.291089	-0.295167
	ISCA1	2.2335	-1.59443	-3.84191	1.85494
	ISCA2	-0.740003	-2.7589	-4.87536	-1.59413
	ISCU	4.00931	-0.174233	0.18227	-0.677984
	ISOC2	0.131856	-0.284628	-0.880382	0.89192
	ITM2C	-0.562957	0.0989567	-0.535223	0.197035
	IVD	1.00337	-1.25079	-1.34366	-1.80886
	JMJD6	3.93192	-5.49906	-0.0973259	-3.62576
	JPH4	0.445742	-0.700232	0.475578	0.464847
	KAAG1	0.0104585	0.500632	-0.0185689	-0.405694
	KARS	-2.48048	1.68142	-1.38869	-3.17936
	KCNE1	0.0288866	2.01471	0.164927	-0.300079
	KCNE2	0.825384	0.92914	-0.730966	1.29506
	KDM6A	1.26843	1.16825	-0.231889	-0.388211
	KDSR	-0.637123	0.330594	-1.42527	0.749648
	KIAA0100	-5.68152	1.97106	0.800379	1.25394
	KIAA0141	-0.0027132	-2.34467	0.489136	-1.32438
	KIAA0226	-1.53681	-0.218191	0.933053	-1.91498
	KIAA0391	0.5888	2.20802	-0.855937	-2.73867
	KIAA1107	0.60041	-0.653361	-0.245783	-0.297743
	KIAA1429	-4.53022	-1.19904	0.505039	-1.90401
	KIF12	-1.14307	1.16279	1.22199	-0.218236
	KIF1B	0.304057	-1.53246	0.614377	1.31012
	KLHDC10	0.0496532	0.399416	0.713969	-0.510364
	KLHL26	-0.560119	1.82234	0.00233681	0.108868
	KMO	0.323134	0.859164	0.630865	1.26023
	KRT32	-0.481048	-0.751428	0.764608	0.347752
	KRT5	-1.29907	1.48482	0.447352	-1.59621
	KRTAP3-1	-0.59817	0.238501	-0.658989	0.571106
	L2HGDH	-0.216585	0.231852	-0.614231	0.934338
	LACE1	-0.895096	-3.05505	-0.125641	0.962252
	LACTB	0.522417	0.656997	-1.06455	0.513089
	LACTB2	1.42898	0.142366	-0.933288	0.170258
	LAMC1	-1.68956	0.0842136	0.749659	0.731221
	LAMP1	0.248545	0.999605	1.74125	0.301521
	LAMP2	1.3565	1.27528	-1.58876	-0.524529
	LAMP3	0.58501	2.94984	-1.94556	0.815191
	LAMTOR1	-2.03392	-0.903494	-0.40402	-3.23615
	LAMTOR2	-3.33455	-2.43169	-3.40151	-1.39201
	LAP3	0.114677	-0.779646	0.517281	0.0375377
	LAPTM4A	0.0900167	-2.017	-0.156958	-0.839301
	LAPTM4B	-0.323556	0.0899463	-1.12412	1.56697
	LAPTM5	0.432582	0.853844	2.06483	-0.783964
	LARS2	-3.01942	-0.612648	-1.9516	-4.19092
	LAYN	1.6744	-0.098647	-0.233664	-0.040905
	LDHA	0.472952	0.636102	0.791463	-1.19584
	LDHAL6A	0.0518447	-0.253616	-0.813003	-1.08876
	LDHAL6B	-0.495605	0.204126	0.571365	0.718322
	LDHB	-1.01866	-0.624116	0.341889	-1.70491
	LDHC	-0.0071993	-0.308715	0.686853	-1.75468
	LDHD	1.51201	0.784704	-0.763065	-2.44575
	LDLR	-11.546	-7.0305	-0.207042	0.732439
	LETM1	0.867502	-0.912998	0.16781	0.392319
	LETM2	-0.891407	-1.23281	-0.209901	-0.260185
	LETMD1	-1.06423	0.297912	0.257665	1.03454
	LGMN	1.58583	0.504528	-0.972568	0.47733
	LHCGR	2.12798	1.0014	0.0899813	-0.796272
	LIAS	2.02517	0.431417	-4.99561	0.333255
	LIPA	-1.03111	-1.03868	1.90265	1.54293
	LIPT1	5.28401	1.49713	-1.03831	-3.0292
	LIPT2	3.78317	-0.628015	-0.486794	1.21409
	LITAF	-0.75498	-0.585	0.45834	-0.649976
	LMBRD1	0.566268	-1.45994	-0.12238	0.0926851
	LNPEP	-0.0021362	-0.727638	0.770836	-2.0514
	LONP1	1.65641	-1.27346	1.45183	-2.45085
	LONP2	1.42576	-0.386417	0.178407	-0.108756
	LRBA	-0.141469	-0.387604	-0.143068	-0.0194571
	LRP1	-1.74831	0.653751	0.45622	1.52312
	LRP2	1.33799	0.301312	-0.377927	1.07071
	LRPPRC	-2.35169	-1.11577	-6.86343	-4.57102
	LRRC26	-1.94235	1.10048	0.0161183	-0.199723
	LRRC43	-0.39927	0.28804	1.46702	-0.166738
	LYPLA1	-0.85559	-0.894044	-2.52938	0.556125
	LYPLAL1	-0.284906	0.313564	0.449754	-0.297434
	LYRM1	-1.10877	-0.235173	0.357143	1.15854
	LYRM2	2.36912	-2.00378	-0.705216	1.09466
	LYRM4	0.742657	-3.50015	-0.417137	2.00102
	LYRM5	1.205	-0.326816	-0.174425	-0.133198
	LYRM7	-1.61582	0.490361	-3.379	-1.83749
	LYRM9	-2.10364	0.557734	0.365977	-1.86536
	M6PR	-0.11035	-0.669686	0.439617	0.951216
	MACROD1	0.214021	-0.828478	0.1635	0.408009
	MAGEC2	-0.881553	0.516248	-0.841377	-0.90712
	MALSU1	3.42392	-1.93506	-5.79493	-1.1238
	MAN2B1	0.724761	-0.0048139	0.632821	3.51574
	MAN2B2	0.807777	-1.10844	-0.28834	-0.548107
	MANBA	-0.199905	-1.50564	-3.00144	0.110745
	MAOA	-1.15972	-0.749902	1.2213	-0.0379712
	MAOB	0.517867	0.378223	0.00674003	-1.6957
	45352	-1.16804	-0.32295	0.506159	-0.506457
	45353	1.18602	1.03218	0.416704	-0.500492
	45352	1.06387	-0.575872	-0.520777	-0.882967
	45362	0.655467	0.571093	-0.215523	0.234378
	45353	1.19059	0.269878	1.6049	0.0683075
	45354	-3.08377	0.459247	-0.271695	0.0776323
	45356	1.43373	0.75893	2.67868	0.979062
	45359	-1.41084	-1.40155	1.23978	-0.0490013
	45360	-0.658427	0.760595	-1.53726	-0.830981
	MARS2	-0.320562	-0.817214	-3.33169	-1.63716
	MAT2A	-0.162017	-1.0668	-0.0682089	2.38215
	MAVS	-0.585311	0.211693	-0.565341	1.49492
	MCAT	1.67376	-1.13356	-4.47262	-2.69905
	MCCC1	-0.939723	0.778008	1.33593	-1.04197
	MCCC2	-0.573081	0.995282	0.347458	1.16305
	MCEE	0.36888	0.253315	-1.38644	1.53955
	MCOLN1	-0.451178	0.615119	-1.03811	1.85252
	MCOLN2	-0.233012	0.65648	0.477874	-0.124644
	MCOLN3	-0.268654	0.545621	0.0666462	0.54074
	MCU	0.74764	-0.423421	-0.023271	-0.730107
	MCUR1	-0.542248	-0.869137	-1.24254	-0.574426
	MDH1	-0.480505	-0.241486	-1.07604	-0.282585
	MDH2	0.493376	0.927121	2.15129	0.931798
	ME1	-1.85671	-0.0341514	-0.711071	0.767133
	ME2	-0.522363	-0.824065	-1.54116	0.999791
	ME3	-0.546667	-0.190623	0.357037	0.847804
	MECR	3.6324	-0.441567	-1.75239	-1.34779
	MED20	-3.26769	-0.195649	-2.16701	-2.67502
	MEF2C	-1.44783	-0.931247	-0.184053	-1.60933
	MEMO1	-0.211214	2.02035	1.79775	3.21733
	MEP1B	0.379994	-1.18692	-0.246261	-0.738368
	METAP1D	-0.998145	-1.14952	-4.19789	-3.22025
	METTL14	1.80729	0.872709	-2.59782	-0.419385
	METTL15	-0.471024	-0.972381	-3.77855	-1.03308
	METTL17	-1.75388	-0.430618	-4.24557	-1.53326
	METTL2B	0.502312	-0.548312	-1.75114	-0.584342
	METTL5	1.35938	0.276035	-0.864222	2.87381
	METTL8	0.374164	-0.229741	0.354921	1.10068
	MFF	-1.28859	1.23187	-1.46168	-1.29892
	MFN1	-1.00478	-0.676659	-0.17377	0.949505
	MFN2	-0.712852	-1.87455	1.24412	1.19308
	MFSD1	0.369047	-0.150353	-0.912823	0.510547
	MFSD12	1.03214	0.616412	-0.916041	-0.343458
	MFSD8	-1.55381	0.255146	0.440416	0.358158
	MGARP	-0.16905	0.791052	0.545079	0.334999
	MGME1	-2.40576	-2.04854	0.735258	0.60724
	MGST1	-1.09579	0.704859	1.0682	0.751616
	MGST3	1.58563	-1.29593	-0.218828	-0.590833
	MICALL2	1.01717	-0.693734	0.7657	-0.793144
	MICU1	-0.380839	-0.306093	-0.666598	0.0514989
	MICU2	0.801083	0.503589	-0.565612	0.041138
	MIEF1	0.693143	-2.78424	-4.64593	-3.12622
	MINOS1	-1.12514	-4.31802	-6.37988	-2.2684
	MIOS	-6.69697	-0.621212	1.70579	-0.665732
	MIPEP	-3.21617	0.319039	-2.67772	-4.65549
	MLH1	1.63691	1.28971	-0.333094	0.913596
	MLYCD	-0.208624	-0.740583	2.46587	0.898707
	MMAB	-2.10517	-2.96056	0.321609	1.32431
	MMACHC	-0.699019	0.0619151	0.186923	-0.251435
	MMADHC	0.938309	0.896951	1.08718	-0.906034
	MMD	-6.82855	-3.27089	-0.267798	-1.18028
	MOCS1	1.33721	-0.216802	-0.650731	0.229469
	MON1B	1.15674	1.63658	-0.233585	-0.758875
	MPC1	0.0145439	-0.551361	0.0957533	0.206819
	MPC1L	0.719154	-0.663266	2.1164	1.93158
	MPC2	-1.11434	0.744366	0.513239	-0.492715
	MPO	0.138285	0.998284	-0.912596	-0.0979491
	MPST	-0.546782	0.244275	-0.785041	-0.456577
	MPV17	1.38754	-0.180968	1.35673	0.409264
	MPV17L	1.14063	-0.708744	0.0571913	1.2521
	MPV17L2	2.44673	-0.24161	-3.2146	-3.63839
	MRM1	0.293891	0.270075	-0.227183	0.726884
	MRPL1	-0.966747	-2.99899	-3.85993	-3.72258
	MRPL10	-1.75608	1.89866	-4.86221	-3.64866
	MRPL11	-5.46156	-2.13509	-0.926543	-1.98014
	MRPL12	-2.11638	-1.06033	-2.88625	-2.74313
	MRPL13	-0.45915	-0.764721	-4.28083	-3.06412
	MRPL14	-3.9102	-1.23802	-3.93167	-3.4692
	MRPL15	-2.63754	-1.94418	-2.91356	0.202318
	MRPL16	-1.75532	-0.891403	-1.38174	-6.14785
	MRPL17	0.292771	-2.09838	-7.53317	-3.48414
	MRPL18	1.18046	-2.98621	-5.19914	-2.69463
	MRPL19	-4.877	1.19659	2.30152	-1.13573
	MRPL2	-3.58201	1.05612	-5.75222	-0.711585
	MRPL20	-5.71717	-3.76012	-4.38186	-3.50135
	MRPL21	0.0407021	-3.28145	0.576604	-1.56306
	MRPL22	-1.21419	-0.0530295	-3.60755	0.334833
	MRPL23	-1.58486	1.86308	-2.23008	-0.956872
	MRPL24	-1.76443	-2.41208	-2.43858	-6.93897
	MRPL27	1.23214	-0.274773	-1.52833	-4.02818
	MRPL28	1.4357	1.1267	-4.89215	-2.69247
	MRPL3	0.204012	-2.92379	-2.54995	-1.74199
	MRPL30	1.94263	-2.78867	-5.17242	-1.10556
	MRPL32	2.58849	1.08482	-4.40497	0.794293
	MRPL33	-3.37477	1.92225	-0.698269	-0.500749
	MRPL34	-1.54226	-1.64378	-3.14656	-1.59025
	MRPL35	0.411667	-0.550879	-2.86313	0.2066
	MRPL36	-1.53537	-1.54427	-1.75561	-3.88432
	MRPL37	-0.880794	-1.24407	-4.03528	-1.21192
	MRPL38	-1.5728	-1.83253	-3.88528	-2.85867
	MRPL39	-4.67275	3.80364	-1.83866	0.877433
	MRPL4	-4.09931	-2.50584	-3.84258	-2.14502
	MRPL40	-3.84638	-0.876538	-3.78883	-0.282846
	MRPL41	-5.56687	-2.98343	-3.99967	-3.80626
	MRPL42	-0.685836	2.90577	-2.45435	-1.04767
	MRPL43	-3.58741	-5.12255	-4.35006	1.57124
	MRPL44	0.836974	-1.17914	-3.82214	-2.80604
	MRPL45	-1.1245	-0.83025	-4.09519	0.199322
	MRPL46	-0.188642	-4.99357	-1.85639	1.09016
	MRPL47	-2.8094	-1.17976	0.16261	-2.60641
	MRPL48	-2.23979	-4.48622	-1.982	-1.21155
	MRPL49	1.45843	-4.90872	-3.77203	-2.38058
	MRPL50	0.17524	0.293123	-3.29155	-1.68086
	MRPL51	-3.28119	-2.2628	-2.75026	1.04839
	MRPL52	-2.51054	1.43545	-6.7339	-4.17236
	MRPL53	-4.62795	-1.42944	-2.08484	-2.63373
	MRPL54	-3.30436	-0.876961	-7.30217	-1.40016
	MRPL55	-0.473666	-1.144	-5.25265	1.5518
	MRPL57	-3.27521	-3.85584	-5.83832	-2.18945
	MRPL9	-2.10313	-0.111371	-2.52894	0.676446
	MRPS10	-2.53623	0.700964	-0.954295	-1.40297
	MRPS11	-6.21764	0.469965	-3.42387	-3.20894
	MRPS12	0.636597	2.87097	-4.20309	0.0987173
	MRPS14	-4.01063	-3.91668	-5.13486	-1.78207
	MRPS15	-2.45823	-3.26201	-4.48044	-0.414979
	MRPS16	0.509107	-0.707849	-4.01846	-1.92161
	MRPS17	-2.36768	-3.40201	-3.88093	-2.79651
	MRPS18A	-1.95943	-3.06464	-2.85047	-1.43199
	MRPS18B	-2.85255	-1.16961	-3.00319	-2.18767
	MRPS18C	-0.44555	1.78842	-1.86908	-1.11277
	MRPS2	-1.58156	-1.26206	-2.99444	-0.27723
	MRPS21	-3.0511	-5.78417	-6.09158	-1.59743
	MRPS22	1.73292	-0.991955	-4.28317	-2.26023
	MRPS23	-0.804669	-4.82145	-4.31289	-3.72903
	MRPS24	-1.8581	-1.92311	-1.91036	-0.589118
	MRPS25	-6.46494	-0.0588237	-2.08827	-0.0586087
	MRPS26	0.916608	-2.65243	-4.06725	-1.28499
	MRPS27	0.455442	0.253906	-4.37156	-1.37407
	MRPS28	-0.961303	0.766166	-0.58517	-1.09312
	MRPS30	-2.24733	0.978626	0.423129	-0.740529
	MRPS31	-0.312541	-0.654513	-2.36012	-3.51755
	MRPS33	0.56975	-0.654376	-2.84593	-1.279
	MRPS34	-4.65952	-2.0391	-4.55916	-2.5685
	MRPS35	-3.69392	2.08317	-3.3538	0.0299493
	MRPS36	0.025869	-1.80679	0.247044	-0.45139
	MRPS5	-0.214622	-5.79503	-3.37866	-0.278144
	MRPS6	-1.56573	-0.664204	-5.41468	-2.0874
	MRPS7	-0.480811	1.72361	-5.02711	-3.40225
	MRPS9	-4.49853	1.83356	-1.33684	0.420871
	MRRF	-2.05031	0.138051	-5.14258	-3.10799
	MRS2	-3.01774	1.17994	-0.674365	-0.139836
	MSRA	0.877143	2.19245	-1.64854	-0.0025189
	MSRB2	-0.117	-0.229398	-1.04147	0.0767056
	MSRB3	0.0568976	-0.37535	-0.0091235	-0.683508
	MTCH1	-1.14233	1.86743	2.23771	0.0377719
	MTCH2	-6.58963	-2.56021	-1.55465	-2.72818
	MTCP1	0.0719178	1.28808	-0.222086	-0.459227
	MTERF	0.577258	0.261612	-0.381598	-0.922407
	MTERFD1	-1.41396	0.584411	-3.34922	-1.02922
	MTERFD2	-3.23066	-2.47359	-3.36664	-5.50906
	MTERFD3	0.91261	1.88889	-0.303017	1.12991
	MTFMT	-1.90483	-1.90694	-3.70113	-3.2658
	MTFP1	-0.712336	0.553614	0.184738	-0.999783
	MTFR1	-1.52728	-0.65499	1.56244	-2.00732
	MTFR1L	0.25441	-0.588249	-0.240819	-0.510064
	MTG1	-4.60814	0.0007705	-4.95065	0.146396
	MTG2	-0.588565	-1.99781	-2.4224	0.851741
	MTHFD1	-3.57014	-0.982003	2.67968	0.440246
	MTHFD1L	-1.25338	-0.553155	0.18034	0.319844
	MTHFD2	-2.34595	1.13464	-0.387895	1.07251
	MTHFD2L	0.233261	1.50629	0.598879	-0.794363
	MTHFR	0.879033	-0.128552	-1.14458	0.394288
	MTHFS	0.0321205	-0.176118	0.268115	0.652029
	MTIF2	-3.6386	-0.234478	-4.41038	-3.74411
	MTIF3	0.605899	-1.79206	-3.08485	-2.42367
	MTO1	-1.57135	-2.72436	-3.35974	-1.10297
	MTOR	-3.24248	-1.58234	-2.95129	-3.56626
	MTPAP	-1.86525	0.534413	-2.14399	0.296726
	MTR	0.243493	1.98902	-0.579179	-0.523923
	MTRF1	-1.29977	-1.59013	1.03384	-0.217461
	MTRF1L	-8.78315	-3.09364	-4.13407	-2.16253
	MTX1	-1.52176	-1.55155	0.548731	-2.60817
	MTX2	-2.98996	-0.253866	-3.63221	-4.03299
	MUL1	-1.12343	0.0622699	1.06868	-0.135863
	MUT	-0.992145	0.470418	-1.06346	-1.50227
	MUTYH	1.82624	0.0156259	-0.635614	0.0106879
	MX2	-0.487031	-1.02178	-0.0784275	0.416407
	MYADM	0.29367	-0.0592317	-0.793018	-0.136722
	MYLPF	0.0107076	1.59353	-1.59533	-0.75271
	MYO7A	-0.395556	-1.46403	1.2939	-0.931733
	N4BP3	0.567684	1.88396	0.998622	-2.3701
	N6AMT1	3.86717	0.0774611	1.07308	-0.312608
	NAAA	1.09303	-1.42377	-2.84511	0.0266415
	NADK2	1.69723	4.19682	0.475715	-2.51615
	NAE1	-0.960849	3.36259	1.12151	-3.20326
	NAGA	0.235638	0.182012	-0.837722	-1.06926
	NAGLU	-1.0002	0.59108	0.427627	0.854134
	NAGPA	0.855933	0.216423	0.93705	-0.226777
	NAGS	0.591172	0.600402	-1.17108	0.77912
	NANOS1	2.32556	-1.06916	-3.75789	2.98175
	NAPA	-0.246654	2.65413	-0.951476	1.67048
	NAPG	-0.915743	-1.12254	-0.303231	1.22692
	NAPSA	-0.0635412	-0.123681	0.496059	-0.290487
	NARS2	-3.04246	-0.538994	-5.79088	-4.86813
	NBR1	-0.918919	1.80594	-1.22448	-1.53577
	NCEH1	-3.58381	1.06413	-0.186228	-0.850055
	NCK1	-0.779894	0.0102599	0.150419	0.123381
	NCOA4	0.0117135	-0.435326	-3.11006	-0.193763
	NCOA5	-1.03621	-0.730394	-0.236191	-0.659862
	NCSTN	0.774662	0.637361	-1.36336	1.86283
	NDUFA1	-9.91822	-9.42369	-2.11047	0.541122
	NDUFA10	-7.92515	-8.62194	-2.42541	-1.08169
	NDUFA11	-6.48429	-6.4415	-1.54336	-0.727558
	NDUFA12	0.235731	1.35048	-0.624795	-1.30435
	NDUFA13	-9.21191	-8.77953	-2.07513	-3.37913
	NDUFA2	-13.6632	-13.8403	-1.92246	-1.80419
	NDUFA3	-3.71773	-2.73684	-2.16078	-0.266261
	NDUFA4	1.91499	-1.57959	-0.689391	-1.67613
	NDUFA5	-2.41561	-3.46375	-2.88754	-3.21015
	NDUFA6	-5.25671	-2.12835	-0.632271	-0.258882
	NDUFA7	-1.49983	0.182856	0.814938	0.990721
	NDUFA8	-9.10153	-8.17552	-3.44214	0.422147
	NDUFA9	-9.65765	-6.11272	-2.2152	-1.05064
	NDUFAB1	0.463871	-0.331502	0.414291	0.128688
	NDUFAF1	-13.2837	-9.63266	-3.01769	-2.02071
	NDUFAF2	1.1351	-2.93443	-0.623882	-0.393165
	NDUFAF3	-10.7845	-10.2957	1.03672	-2.5073
	NDUFAF4	-3.79606	-5.2962	-1.56239	-1.05015
	NDUFAF5	-6.6817	-9.5134	-1.81879	0.13076
	NDUFAF6	0.267165	-4.06991	-0.318222	0.0941435
	NDUFAF7	-4.4747	-9.86369	-1.2752	-1.57449
	NDUFB1	-2.87213	-1.81456	-1.32764	0.69672
	NDUFB10	-6.6769	-7.94401	1.28025	-0.816701
	NDUFB11	-7.12541	-4.92482	0.15285	-1.274
	NDUFB2	-10.0157	-4.35839	-1.33918	-2.73364
	NDUFB3	-4.49235	-9.03667	0.832632	-0.973365
	NDUFB4	-7.59729	-3.95633	-1.29456	-3.13793
	NDUFB5	-9.25249	-7.93737	-0.402831	0.65721
	NDUFB6	-3.70684	-6.18073	-2.47712	-1.69395
	NDUFB7	-1.11694	-5.93884	0.38727	1.57964
	NDUFB8	-5.89028	-5.28575	-1.17359	1.72938
	NDUFB9	-6.07153	-10.723	-1.45825	0.119763
	NDUFC1	-1.93788	-2.8981	0.636362	-0.834631
	NDUFC2	-7.58575	-7.89211	-2.50095	-2.52747
	NDUFS1	-8.45426	-13.05	-1.79623	-1.76452
	NDUFS2	-7.395	-8.04899	-2.0486	-0.43673
	NDUFS3	-7.0116	-5.41551	-1.66	-0.0365548
	NDUFS4	1.05182	-0.839776	-0.545532	-0.54043
	NDUFS5	-7.69424	-8.70558	-1.09441	-1.54939
	NDUFS6	-2.73978	-0.149676	0.667666	1.4101
	NDUFS7	-8.70157	-9.07819	-1.28457	-1.5125
	NDUFS8	-7.27741	-6.7696	0.434429	-2.86664
	NDUFV1	-13.09	-12.6382	-1.56622	0.394127
	NDUFV2	-7.81694	-8.66881	-0.401654	-0.480551
	NDUFV3	-0.331586	0.729339	-1.30989	-0.336303
	NEU1	-1.27176	0.773268	-0.539227	0.119506
	NEU4	0.0271039	0.759328	1.73626	0.465518
	NEURL1B	-0.532146	0.072212	-3.51707	1.96747
	NFRKB	-0.753019	0.15402	-0.218585	1.07024
	NFS1	-0.56093	0.168826	-0.590753	-0.742616
	NFU1	-2.92755	-4.38327	-3.52568	0.209148
	NGRN	1.63673	-3.30564	-2.46914	-0.92562
	NIF3L1	-1.53482	-0.46575	1.04562	-0.770305
	NIPSNAP1	1.39233	-0.486492	0.42385	-0.879047
	NIPSNAP3A	-0.236429	1.96826	0.0311327	0.863486
	NIPSNAP3B	0.351352	-1.45549	-0.278018	-0.250416
	NIT1	-0.169757	-1.15728	-1.70841	-1.25397
	NIT2	0.772863	-0.450126	-0.469641	-0.128399
	NLN	-0.330344	0.429582	1.39338	0.233598
	NLRX1	0.422789	0.0217485	-0.430905	0.706919
	NME3	-0.572547	-1.47982	-1.52556	0.57033
	NME4	1.56453	0.289062	0.829022	1.00503
	NME6	0.00273931	-1.11975	1.43747	-2.04933
	NMNAT3	1.51057	-0.417353	-0.672441	-0.11363
	NNT	-0.167174	-1.24521	-0.523839	1.25097
	NOA1	-2.43332	-7.09713	-4.93403	-4.63097
	NOM1	2.71483	0.516419	-0.258589	1.23956
	NO_CURRENT_10	0.248312	0.45651	-0.769104	-0.233801
	NO_CURRENT_100	0.725368	-0.435214	-0.664365	-3.8884
	NO_CURRENT_101	-1.47969	1.03061	3.83578	2.45627
	NO_CURRENT_102	-5.73519	0.79048	-0.149593	0.972189
	NO_CURRENT_107	2.87743	0.748154	-4.61253	-0.359487
	NO_CURRENT_108	1.12977	-1.32032	0.285252	-2.52094
	NO_CURRENT_109	0.255324	-0.171294	-0.315595	-3.04469
	NO_CURRENT_11	-0.243611	1.50624	1.39009	-1.01786
	NO_CURRENT_110	0.232234	0.389482	-2.71401	-1.37039
	NO_CURRENT_111	-2.96466	0.37874	1.20804	0.144996
	NO_CURRENT_113	-2.11089	-0.0351549	-3.17259	-2.59179
	NO_CURRENT_115	1.08124	-0.416813	0.919946	-0.877817
	NO_CURRENT_119	2.52955	-1.13625	-2.90664	1.82452
	NO_CURRENT_122	-1.60147	-0.619181	-1.01788	-0.958605
	NO_CURRENT_123	-2.5091	0.282659	1.52227	4.24826
	NO_CURRENT_124	3.19299	-3.2126	0.747276	0.409979
	NO_CURRENT_127	2.98397	1.85272	1.15914	2.30446
	NO_CURRENT_129	-3.25534	2.11881	-0.164995	-0.468241
	NO_CURRENT_131	-4.0512	-0.955752	0.338609	3.33141
	NO_CURRENT_134	-2.32716	-2.16284	-2.3339	-2.43517
	NO_CURRENT_135	-2.14745	-2.30052	-3.97878	0.089826
	NO_CURRENT_136	-1.21336	0.934013	-2.3115	1.42632
	NO_CURRENT_138	-0.921462	0.239727	0.211416	-0.323123
	NO_CURRENT_14	0.753321	-0.127606	2.17862	0.704576
	NO_CURRENT_146	2.64224	2.59011	-3.2799	3.04756
	NO_CURRENT_147	0.362325	-0.878936	2.83558	0.955626
	NO_CURRENT_15	3.23646	-0.221409	1.72101	0.563784
	NO_CURRENT_150	-2.17723	0.941436	2.9985	6.1034
	NO_CURRENT_152	-0.652203	-0.449992	1.00776	-0.748234
	NO_CURRENT_154	-1.34205	0.123987	-0.252132	-1.61554
	NO_CURRENT_156	-0.0344946	-4.42845	-1.69774	1.91645
	NO_CURRENT_157	0.421225	1.06426	-0.64543	-0.469505
	NO_CURRENT_158	-1.65157	-4.42024	-2.97442	2.49124
	NO_CURRENT_159	3.25128	-0.210988	-2.71804	-5.7294
	NO_CURRENT_16	-1.57455	-0.577804	-0.912925	2.57174
	NO_CURRENT_161	-2.32261	-0.650763	0.191991	-0.166499
	NO_CURRENT_163	-0.985794	-0.565577	3.22668	1.08115
	NO_CURRENT_166	3.25708	1.22009	0.861511	-0.601544
	NO_CURRENT_167	2.56485	-2.09624	1.08426	0.502154
	NO_CURRENT_17	-4.06141	-2.56442	2.85282	0.844177
	NO_CURRENT_172	-0.105364	-0.719336	-0.651773	-2.28694
	NO_CURRENT_173	-2.19636	0.232341	3.44152	-1.3057
	NO_CURRENT_174	0.791631	0.728779	2.62683	0.456483
	NO_CURRENT_175	-2.28481	1.24712	2.51758	2.00912
	NO_CURRENT_178	-1.8561	-0.741339	0.82874	-1.4374
	NO_CURRENT_179	2.91069	0.527767	-0.472534	-1.83766
	NO_CURRENT_18	-3.00265	0.217943	-2.23311	0.423656
	NO_CURRENT_181	-3.66408	0.527977	-1.30125	-0.833444
	NO_CURRENT_186	-5.09223	-0.121281	-3.14307	-1.6809
	NO_CURRENT_187	-1.47195	0.564285	2.47652	1.89462
	NO_CURRENT_19	-1.35973	-1.46814	-0.299632	3.59292
	NO_CURRENT_193	-1.80823	0.920076	1.93886	0.958672
	NO_CURRENT_194	-1.1613	1.69784	-0.425741	-0.960697
	NO_CURRENT_195	-2.20189	2.46883	-3.55063	-2.24646
	NO_CURRENT_198	-3.55084	6.02948	-3.31638	-2.52111
	NO_CURRENT_2	-0.663483	0.295156	0.416186	0.464547
	NO_CURRENT_20	1.61584	0.966643	-0.376261	-1.90811
	NO_CURRENT_200	1.68297	-1.1883	-1.22108	-0.128091
	NO_CURRENT_201	-1.24461	-1.73244	-0.397779	-3.65127
	NO_CURRENT_202	-4.1446	0.352894	-3.46613	-2.80095
	NO_CURRENT_203	3.55102	-2.90016	0.571597	0.625558
	NO_CURRENT_204	1.45887	-0.804383	2.44847	-1.59413
	NO_CURRENT_206	0.700178	0.123936	-0.056095	1.38918
	NO_CURRENT_207	-0.821198	1.47826	1.53714	-0.184515
	NO_CURRENT_209	-1.07351	-1.43709	-0.801593	1.71944
	NO_CURRENT_21	1.03616	0.229647	1.74879	-0.735482
	NO_CURRENT_210	0.129504	2.08043	-1.55056	-0.377435
	NO_CURRENT_211	0.455458	-2.62064	0.251705	1.08805
	NO_CURRENT_212	1.62419	-3.33007	-0.638006	2.1162
	NO_CURRENT_213	0.241957	0.482965	-2.40706	-0.57493
	NO_CURRENT_216	-1.07434	-1.44784	0.254912	-1.13896
	NO_CURRENT_217	2.01704	-1.74413	-0.376462	1.57495
	NO_CURRENT_218	-1.46547	-0.838237	1.72019	-0.654123
	NO_CURRENT_219	-3.75832	-0.626276	-1.97511	0.013441
	NO_CURRENT_22	0.472912	0.259098	1.31837	-0.400826
	NO_CURRENT_220	-0.0766807	0.690758	-3.74461	2.65839
	NO_CURRENT_221	-0.0651492	1.43496	1.42699	0.703091
	NO_CURRENT_226	1.96763	0.147422	-2.38398	1.3175
	NO_CURRENT_227	-0.834064	0.932882	-3.54823	-0.550416
	NO_CURRENT_228	0.32981	-0.472974	1.20126	-0.253317
	NO_CURRENT_23	1.97823	1.19911	-3.44692	0.655883
	NO_CURRENT_236	-1.18613	2.75892	0.929278	-0.209009
	NO_CURRENT_237	0.614632	0.270086	-2.79699	0.797643
	NO_CURRENT_238	-0.0242276	1.5314	1.76417	-0.39457
	NO_CURRENT_244	-0.73897	2.69818	2.01027	1.00543
	NO_CURRENT_245	-1.7852	-0.363516	1.79668	0.213395
	NO_CURRENT_246	0.0105322	-6.9909	1.6509	-9.21168
	NO_CURRENT_247	-2.32503	0.281026	3.73726	-1.21991
	NO_CURRENT_25	3.08587	-0.411878	-0.599126	-1.42713
	NO_CURRENT_250	-2.15414	-2.5437	2.09358	1.40374
	NO_CURRENT_252	-4.52049	-1.17721	-4.17227	-0.505737
	NO_CURRENT_255	0.429277	1.53652	-1.58412	-0.594636
	NO_CURRENT_257	1.12211	0.434744	-0.111892	-0.802336
	NO_CURRENT_258	-2.1904	-2.83443	0.691962	2.56626
	NO_CURRENT_26	-3.34274	-0.427767	-2.41877	-1.03503
	NO_CURRENT_260	-3.27272	-3.41819	-6.19235	-0.65156
	NO_CURRENT_263	-1.83335	-1.16897	-1.76802	3.27892
	NO_CURRENT_264	-3.56368	-0.614623	0.44579	1.16756
	NO_CURRENT_267	-0.587164	1.53916	0.937597	1.98878
	NO_CURRENT_268	1.46392	0.647564	-1.62087	0.715303
	NO_CURRENT_269	-0.961877	0.183618	-1.42146	-3.31319
	NO_CURRENT_270	1.09455	2.02437	0.877401	0.318373
	NO_CURRENT_272	0.471082	-0.167614	3.2572	-1.95461
	NO_CURRENT_275	-0.370014	-1.43026	-0.65841	-2.13461
	NO_CURRENT_278	-1.39935	-0.394734	2.36853	1.3913
	NO_CURRENT_279	-4.7557	0.989735	2.98426	0.0939677
	NO_CURRENT_287	0.0350792	0.427921	1.89232	-1.23059
	NO_CURRENT_289	-1.52098	-0.202089	-0.324072	1.22696
	NO_CURRENT_29	-0.302382	-2.52092	-0.902361	2.40873
	NO_CURRENT_290	1.13146	-1.17886	-1.21042	-3.55678
	NO_CURRENT_292	0.24695	-2.02938	3.29507	2.44986
	NO_CURRENT_295	1.30452	-1.52596	1.79476	0.748356
	NO_CURRENT_297	1.11375	-2.37769	-2.03128	2.89011
	NO_CURRENT_299	-3.28279	-1.11143	4.39239	-0.0492018
	NO_CURRENT_3	-0.254704	0.328309	0.405481	0.484693
	NO_CURRENT_304	2.73721	-1.47613	-14.0682	1.53069
	NO_CURRENT_305	0.0558826	2.09852	0.969165	0.531603
	NO_CURRENT_307	-0.427826	0.216653	4.73759	0.274733
	NO_CURRENT_308	-5.14153	-0.115678	-0.437319	1.8279
	NO_CURRENT_309	-3.62395	0.82984	-2.19768	4.09378
	NO_CURRENT_310	2.52684	-1.01147	1.8536	-1.02532
	NO_CURRENT_313	2.20054	-1.37241	2.10081	1.03657
	NO_CURRENT_317	4.61674	-0.183103	-3.43436	-0.128293
	NO_CURRENT_318	-0.344941	-1.83235	-3.19084	7.99107
	NO_CURRENT_322	-2.37574	3.52939	2.22535	1.55031
	NO_CURRENT_323	-0.575013	-0.982332	0.119086	2.95972
	NO_CURRENT_325	-0.0082034	-1.40484	-0.714404	-1.54161
	NO_CURRENT_326	-0.687919	1.22362	1.96021	-2.62736
	NO_CURRENT_327	-5.20821	0.750026	-2.5325	-1.78096
	NO_CURRENT_33	1.56078	-1.47911	-0.884728	-4.26832
	NO_CURRENT_330	2.3333	1.05831	0.778053	-4.91633
	NO_CURRENT_333	0.797279	1.28132	1.86384	0.52151
	NO_CURRENT_334	-1.08933	-0.324358	1.136	-2.57529
	NO_CURRENT_335	0.0180296	-1.6172	-0.726135	0.170147
	NO_CURRENT_337	-0.228112	2.93479	-0.791494	-1.21431
	NO_CURRENT_343	-3.72998	2.76866	0.130066	0.723285
	NO_CURRENT_345	-0.289187	1.06943	-2.08693	-1.65724
	NO_CURRENT_350	1.1916	0.446599	1.00552	-1.66182
	NO_CURRENT_351	1.13784	-1.32063	1.20286	-3.72869
	NO_CURRENT_353	-0.730354	-0.0320228	0.779525	0.893471
	NO_CURRENT_358	-4.96654	-1.82728	1.22691	-0.713858
	NO_CURRENT_36	0.60524	-2.07533	-0.677053	0.448887
	NO_CURRENT_360	-0.885852	-2.12928	-1.42512	-0.158942
	NO_CURRENT_362	1.00963	-2.70939	-3.14367	1.39166
	NO_CURRENT_363	-0.303822	3.04191	-1.60512	-0.606446
	NO_CURRENT_365	-1.54516	-2.43797	-0.149593	-1.52413
	NO_CURRENT_366	3.07492	-0.360844	-1.24655	-1.93025
	NO_CURRENT_368	1.46414	0.486872	0.0260134	-0.639746
	NO_CURRENT_37	1.0045	-0.0677638	1.30101	0.00888441
	NO_CURRENT_374	-0.595177	-0.496309	-0.914911	1.9473
	NO_CURRENT_376	1.51313	-5.42533	0.398751	0.0590684
	NO_CURRENT_378	1.28798	-1.98306	1.51278	-0.215052
	NO_CURRENT_380	1.32901	-1.03578	-1.61519	-0.579156
	NO_CURRENT_381	-7.07014	-4.5096	3.95818	0.602579
	NO_CURRENT_382	-2.23446	-0.202181	-1.18196	-3.09368
	NO_CURRENT_385	1.45526	2.67674	2.00579	-1.45634
	NO_CURRENT_386	1.62657	-3.56641	0.41241	0.369001
	NO_CURRENT_387	1.77188	-1.79185	0.101572	-4.87753
	NO_CURRENT_389	0.537292	2.1295	0.0577046	-0.557328
	NO_CURRENT_392	3.14763	0.6736	-2.95292	-1.18814
	NO_CURRENT_393	-4.83274	1.43262	-0.47206	-1.78548
	NO_CURRENT_396	-1.15059	1.51698	-1.02887	0.76153
	NO_CURRENT_398	-0.920333	-2.53823	8.24599	-2.49004
	NO_CURRENT_402	0.525559	0.148463	-1.86554	0.918832
	NO_CURRENT_403	1.72313	-4.31863	-4.71939	-4.12532
	NO_CURRENT_405	2.06093	-2.34564	-2.6084	0.869553
	NO_CURRENT_406	7.68277	-2.88396	11.556	7.46301
	NO_CURRENT_409	1.98165	-0.176517	3.40749	1.72833
	NO_CURRENT_415	-1.69098	0.0574267	-1.51247	2.10929
	NO_CURRENT_416	-1.18758	2.35326	-1.02464	-1.35501
	NO_CURRENT_419	0.624879	-0.345692	1.92858	0.112099
	NO_CURRENT_421	2.54473	-3.09638	0.713103	0.819478
	NO_CURRENT_423	0.670142	-1.63587	-2.00604	-1.27538
	NO_CURRENT_424	4.85348	-0.752363	-1.36866	1.19117
	NO_CURRENT_425	0.897154	1.45917	0.0388208	2.01859
	NO_CURRENT_427	-1.57284	-2.90543	0.8712	2.10086
	NO_CURRENT_429	0.746966	4.81306	1.48426	-0.0298114
	NO_CURRENT_431	-1.50633	3.71414	0.643898	0.555716
	NO_CURRENT_432	-3.52334	-0.25583	-4.31155	1.19087
	NO_CURRENT_434	-0.565092	-0.002453	-1.22088	0.0301982
	NO_CURRENT_435	-0.988572	-3.55588	-0.264704	-0.567288
	NO_CURRENT_437	-4.83371	-2.12924	-0.904535	2.13589
	NO_CURRENT_440	-2.1043	-0.455536	-4.33631	-1.20687
	NO_CURRENT_441	5.13873	1.35433	-2.5882	2.61128
	NO_CURRENT_443	-0.0651258	-0.616377	-1.25474	-2.88548
	NO_CURRENT_444	3.0258	2.37387	0.688369	1.01845
	NO_CURRENT_447	-2.19522	-1.3545	-1.53468	-4.29626
	NO_CURRENT_45	-0.0655131	-2.10982	-1.59921	-1.4181
	NO_CURRENT_450	-3.45818	1.98256	-1.66114	-0.819433
	NO_CURRENT_451	-1.53936	0.712805	2.97838	0.0375304
	NO_CURRENT_452	-1.34783	-2.75298	-0.0807268	0.507561
	NO_CURRENT_453	-0.174958	-0.191517	-1.05313	-2.0064
	NO_CURRENT_454	1.32158	0.590192	-2.56967	2.91896
	NO_CURRENT_455	3.74418	-0.544905	3.96694	0.700476
	NO_CURRENT_457	-2.17114	-3.78761	5.00209	-0.129268
	NO_CURRENT_459	-1.18307	0.458878	0.346094	0.950251
	NO_CURRENT_461	1.04368	-0.691075	1.16672	-0.918756
	NO_CURRENT_462	-2.44614	0.809795	-3.13434	-1.98142
	NO_CURRENT_464	1.75161	-0.937243	-0.913281	2.53239
	NO_CURRENT_465	-0.242709	-0.330892	-1.28872	0.385733
	NO_CURRENT_469	1.29057	0.345797	0.452668	0.0893164
	NO_CURRENT_47	-4.20195	2.79069	-1.52254	-2.60416
	NO_CURRENT_471	2.41317	-1.16139	-1.93101	-1.97844
	NO_CURRENT_472	0.702043	-0.947472	1.02713	-0.923469
	NO_CURRENT_473	-1.52232	-0.430431	-0.376367	-1.01857
	NO_CURRENT_475	-0.723152	-0.568166	0.247431	-1.45297
	NO_CURRENT_476	1.91316	2.02504	0.232268	-2.99133
	NO_CURRENT_48	3.23968	-1.27627	-0.553486	-0.170536
	NO_CURRENT_480	0.484488	0.943322	2.3662	-3.20368
	NO_CURRENT_481	1.68331	0.0505434	-1.76474	1.59834
	NO_CURRENT_484	0.583955	-0.635256	9.84921	2.64129
	NO_CURRENT_486	-1.64958	-0.0441319	0.707255	1.26723
	NO_CURRENT_487	-0.475688	-2.30112	-2.86363	1.16639
	NO_CURRENT_488	2.61938	-1.97971	0.213525	0.183781
	NO_CURRENT_489	0.388333	-1.0701	-1.80995	-0.438567
	NO_CURRENT_492	-1.82929	-1.20177	-3.38554	0.955626
	NO_CURRENT_493	-4.11905	-2.69919	-0.211944	-2.80118
	NO_CURRENT_494	0.391614	0.440566	-0.133692	0.302609
	NO_CURRENT_495	0.576535	0.201466	0.415016	0.259443
	NO_CURRENT_499	1.41047	0.672316	-0.0191635	-0.871175
	NO_CURRENT_50	-1.38814	2.07036	-2.70194	1.78266
	NO_CURRENT_502	1.12675	0.141634	2.47723	-0.587966
	NO_CURRENT_504	-0.58498	-3.48666	0.936236	-6.95916
	NO_CURRENT_505	-0.415351	-0.310122	-0.200255	-3.25153
	NO_CURRENT_506	-0.88201	-0.234339	-2.6248	1.49759
	NO_CURRENT_51	3.9645	-1.34671	-1.33181	-1.52384
	NO_CURRENT_510	-2.16024	3.66954	0.791151	-4.30991
	NO_CURRENT_513	1.52426	-0.998495	-1.06976	-0.842757
	NO_CURRENT_514	0.592206	-0.11966	-0.169089	-1.9731
	NO_CURRENT_518	2.8153	0.670948	-1.67918	-3.26972
	NO_CURRENT_522	1.1385	2.09116	-1.28929	2.25688
	NO_CURRENT_524	0.876154	1.02239	-0.243628	-2.7712
	NO_CURRENT_528	-1.22764	-1.30733	2.07406	-1.28603
	NO_CURRENT_529	0.573851	1.32776	-1.43417	-1.86576
	NO_CURRENT_531	1.93673	0.313434	0.858422	-0.698495
	NO_CURRENT_532	1.61317	-0.589027	0.305894	-0.0212233
	NO_CURRENT_534	-0.689842	1.33507	0.387031	-0.643694
	NO_CURRENT_535	0.0623498	0.207544	-1.89972	0.0865208
	NO_CURRENT_537	1.98254	0.652686	-1.05452	-1.02518
	NO_CURRENT_539	1.79245	-2.35347	0.937088	4.10969
	NO_CURRENT_54	-1.2069	-1.17354	-1.75984	-2.27288
	NO_CURRENT_541	2.7952	2.50789	0.884309	0.259873
	NO_CURRENT_542	-7.1389	-2.20459	-1.0075	1.11906
	NO_CURRENT_544	-0.757804	0.122915	-4.62269	0.972663
	NO_CURRENT_545	0.869074	-2.10128	-1.46993	1.0107
	NO_CURRENT_548	1.4786	0.51247	1.20967	-1.5832
	NO_CURRENT_549	1.08004	-2.9365	0.703486	-0.886482
	NO_CURRENT_55	1.56584	-2.53796	-2.59542	-1.63732
	NO_CURRENT_553	1.41902	-0.391864	-0.120905	0.590619
	NO_CURRENT_554	0.133121	-0.339558	-1.24412	1.11037
	NO_CURRENT_557	-0.0512362	-0.26399	-1.43706	-2.37883
	NO_CURRENT_559	-0.717223	1.41038	1.56605	-1.21705
	NO_CURRENT_560	-4.60935	-0.17684	0.928544	-2.27415
	NO_CURRENT_561	1.2454	-1.18427	-0.514021	0.858576
	NO_CURRENT_562	-0.287554	-1.08836	-4.17798	-0.399437
	NO_CURRENT_565	-1.04521	0.665407	-1.18411	-1.55205
	NO_CURRENT_568	2.08309	2.34666	-2.01001	2.82887
	NO_CURRENT_57	2.33851	0.694612	0.805221	-2.26697
	NO_CURRENT_575	-1.74567	0.553194	0.43785	0.840901
	NO_CURRENT_577	0.237589	-1.21842	1.2746	-1.09131
	NO_CURRENT_579	-2.71754	3.39014	-0.182277	1.49705
	NO_CURRENT_58	-0.807708	-0.736393	0.528249	-1.88908
	NO_CURRENT_581	0.318455	0.380653	0.441169	3.25002
	NO_CURRENT_582	-0.385656	0.570687	0.583638	-1.98036
	NO_CURRENT_584	5.17382	-1.98939	1.41856	2.45307
	NO_CURRENT_587	1.44908	-1.82973	-2.71028	0.0171968
	NO_CURRENT_589	0.161342	0.540159	-1.64153	-3.73648
	NO_CURRENT_594	2.21677	-1.41657	-0.0130089	0.825072
	NO_CURRENT_596	2.96553	-3.73777	-1.75401	-0.34836
	NO_CURRENT_597	-2.29164	-2.52026	1.18912	-0.508242
	NO_CURRENT_598	2.17857	-1.01341	5.61648	0.469496
	NO_CURRENT_605	2.27823	-0.994053	0.931201	-1.39785
	NO_CURRENT_607	2.66348	-2.0616	-1.8928	2.22367
	NO_CURRENT_609	0.567969	2.28696	0.474848	-3.55416
	NO_CURRENT_614	-3.00944	0.524346	-2.02617	2.48711
	NO_CURRENT_615	-0.645617	2.41822	2.63431	-1.61644
	NO_CURRENT_617	-3.40337	1.47939	1.48642	3.34079
	NO_CURRENT_619	-0.388209	-3.14352	-2.01798	3.66195
	NO_CURRENT_62	1.73033	-1.27278	0.642549	-1.18415
	NO_CURRENT_620	-1.28381	1.13861	1.75448	0.94506
	NO_CURRENT_621	-0.88494	1.28356	-3.61229	-0.470751
	NO_CURRENT_622	2.83423	0.496031	1.40967	-0.618707
	NO_CURRENT_624	3.34459	-3.04084	0.127586	4.61857
	NO_CURRENT_627	0.361966	-5.95669	-2.09442	-2.45351
	NO_CURRENT_629	1.58132	1.51178	-0.802781	-2.0434
	NO_CURRENT_63	-0.856613	-2.30129	-4.48583	2.15784
	NO_CURRENT_630	0.525009	-1.21185	0.816337	-2.17399
	NO_CURRENT_632	-1.19556	-3.72671	-0.829487	0.8235
	NO_CURRENT_633	-2.18607	-2.15926	3.15127	-1.89323
	NO_CURRENT_634	0.210051	-0.634192	0.568837	-1.92701
	NO_CURRENT_635	-1.19116	2.40955	2.95937	0.190177
	NO_CURRENT_637	-3.3156	-0.92572	1.04819	-0.535452
	NO_CURRENT_640	1.88228	-0.831112	-0.482551	1.51521
	NO_CURRENT_641	-0.89176	-1.6822	-0.722383	-1.37133
	NO_CURRENT_642	-0.433064	-0.994985	-1.39696	1.32065
	NO_CURRENT_643	-0.336709	-0.8186	-2.01798	0.286423
	NO_CURRENT_646	5.18111	0.349344	0.694644	0.407987
	NO_CURRENT_647	6.49623	0.38754	2.78648	0.729082
	NO_CURRENT_648	-0.611044	0.485328	-0.530718	2.08942
	NO_CURRENT_652	1.53165	-0.486455	3.13279	1.33473
	NO_CURRENT_653	-0.557427	0.772625	2.1305	-0.0105013
	NO_CURRENT_654	-1.95107	-1.42519	-1.22022	-1.21842
	NO_CURRENT_656	1.37439	5.11956	1.04737	3.17954
	NO_CURRENT_657	0.672703	2.1407	0.133314	3.21773
	NO_CURRENT_659	2.21093	1.73303	-2.96308	-2.31942
	NO_CURRENT_66	-2.11215	0.538822	1.97802	-3.20946
	NO_CURRENT_661	-2.63879	1.37323	0.61312	-0.477349
	NO_CURRENT_662	-0.490688	0.60416	-1.81055	0.405652
	NO_CURRENT_665	1.95753	-3.676	0.831488	2.25688
	NO_CURRENT_666	-3.84852	2.06095	0.616656	-0.909813
	NO_CURRENT_667	-2.23025	-2.84426	0.0609302	5.09554
	NO_CURRENT_668	-1.33586	-1.03033	0.687832	0.1644
	NO_CURRENT_670	2.53652	0.521149	-4.98872	-1.24403
	NO_CURRENT_671	0.204988	5.3354	-4.51892	5.57252
	NO_CURRENT_672	0.874523	-1.26491	3.41155	-0.238952
	NO_CURRENT_674	-0.0006055	-1.57085	-0.538901	-0.744418
	NO_CURRENT_675	3.12217	3.31771	0.843873	-0.643049
	NO_CURRENT_68	-1.30301	-1.32569	-0.599126	-0.62021
	NO_CURRENT_685	-0.703435	2.00185	2.11123	-0.0749876
	NO_CURRENT_686	3.76683	0.541705	0.88845	-0.616076
	NO_CURRENT_688	-1.68554	-0.681729	-2.22859	0.0278149
	NO_CURRENT_69	0.25866	-1.71187	-0.390753	1.75228
	NO_CURRENT_690	-0.874931	-0.782156	1.87178	1.52393
	NO_CURRENT_691	-1.21196	0.3951	0.977951	0.45599
	NO_CURRENT_693	-0.146453	-2.49132	0.200392	-0.474907
	NO_CURRENT_696	-0.0604539	1.01062	1.97816	2.28177
	NO_CURRENT_698	0.360357	-1.79207	4.1207	-0.241572
	NO_CURRENT_699	-0.962462	0.983862	-2.11124	2.40325
	NO_CURRENT_7	-0.109771	-1.50369	1.67566	1.00271
	NO_CURRENT_70	-4.54217	2.07095	-1.4781	7.55645
	NO_CURRENT_700	-0.421155	-0.888734	-5.09591	1.08483
	NO_CURRENT_702	3.15054	-0.0209756	-0.647353	-2.53121
	NO_CURRENT_706	-2.34527	2.53742	1.11124	-0.463502
	NO_CURRENT_709	-1.90453	-1.23541	0.781902	3.18221
	NO_CURRENT_71	-1.88822	-0.348281	3.2346	0.333832
	NO_CURRENT_713	-0.218497	0.156541	-4.56915	1.6174
	NO_CURRENT_714	-0.0705247	-2.97178	4.41207	0.115419
	NO_CURRENT_715	0.0693203	2.03879	3.08829	3.94942
	NO_CURRENT_717	-2.04248	-0.645089	-1.66903	1.64197
	NO_CURRENT_725	3.23324	-3.14928	1.01685	-1.75202
	NO_CURRENT_728	-0.106929	0.28726	0.610812	2.25371
	NO_CURRENT_729	0.51781	1.31719	-4.57126	-0.308698
	NO_CURRENT_73	2.76592	-1.66904	1.84298	-1.48748
	NO_CURRENT_730	3.24297	1.64894	1.0867	-2.22218
	NO_CURRENT_733	0.0255192	0.577449	-0.976578	0.534663
	NO_CURRENT_734	-2.93818	1.37936	2.77302	0.836545
	NO_CURRENT_736	3.6083	-1.87386	-0.932499	0.509702
	NO_CURRENT_738	0.197243	0.633843	1.68309	-0.189658
	NO_CURRENT_74	-0.458872	0.546489	-2.98564	-4.45589
	NO_CURRENT_740	-2.9434	1.14612	-1.74145	2.16677
	NO_CURRENT_741	2.81402	-1.13084	-0.83767	-2.73911
	NO_CURRENT_743	0.842165	-0.0488171	-3.78222	0.493161
	NO_CURRENT_744	-2.25601	4.65086	2.934	-2.41158
	NO_CURRENT_748	0.712288	3.49766	-3.73924	-1.02338
	NO_CURRENT_749	0.0226883	0.163869	-4.02176	0.213109
	NO_CURRENT_75	0.294124	-0.889912	1.86267	0.100593
	NO_CURRENT_751	0.882916	-0.66905	0.519262	-0.549808
	NO_CURRENT_752	0.303573	0.0389897	0.564906	-0.206048
	NO_CURRENT_755	-1.3863	-0.211129	-3.84584	0.748938
	NO_CURRENT_757	-2.82465	2.23555	-0.909161	0.148356
	NO_CURRENT_76	3.39422	0.228891	0.272855	0.962136
	NO_CURRENT_761	0.507469	-1.58558	-0.454404	1.50734
	NO_CURRENT_763	1.88035	4.11746	0.267022	-4.28398
	NO_CURRENT_765	1.3843	-2.15801	0.916563	0.137195
	NO_CURRENT_767	-2.68289	2.95387	-0.003994	0.93708
	NO_CURRENT_768	0.389091	0.605465	0.12567	1.72737
	NO_CURRENT_77	2.0862	3.57518	-0.95147	0.882617
	NO_CURRENT_772	0.255409	-0.257227	0.938703	-0.873519
	NO_CURRENT_773	1.30616	0.825093	-0.0858091	1.5222
	NO_CURRENT_774	3.01802	3.68165	-0.096251	-1.02262
	NO_CURRENT_776	-1.55193	-2.32719	-3.1985	-6.74933
	NO_CURRENT_777	-1.15757	-0.125032	-1.52254	-1.99623
	NO_CURRENT_78	-1.92786	1.58149	0.754673	0.75265
	NO_CURRENT_780	-0.198989	1.61828	0.0486492	-0.128937
	NO_CURRENT_782	0.0644832	0.0902065	-1.13227	0.278409
	NO_CURRENT_783	1.44908	-1.82718	1.52814	1.85469
	NO_CURRENT_785	1.85944	-0.287265	-5.98818	1.82623
	NO_CURRENT_786	-1.16024	0.418782	-4.81826	2.99986
	NO_CURRENT_791	-0.914171	-0.253208	2.25859	0.21516
	NO_CURRENT_792	1.51104	-1.22481	-1.00273	1.81928
	NO_CURRENT_794	2.1306	0.383845	-2.17291	0.0594219
	NO_CURRENT_796	-3.19565	-0.49141	-0.737408	1.73343
	NO_CURRENT_797	-3.70611	-0.0757583	-2.78365	0.222016
	NO_CURRENT_798	4.08529	-0.904705	0.3935	2.11551
	NO_CURRENT_8	-2.68955	1.36464	1.04566	1.2116
	NO_CURRENT_801	-2.41174	2.19769	-0.470408	0.439178
	NO_CURRENT_805	-0.307511	-2.02969	2.54506	-2.00786
	NO_CURRENT_807	0.395789	0.996859	-1.69022	-0.311189
	NO_CURRENT_808	2.37459	3.0434	-0.0390182	-0.0768625
	NO_CURRENT_809	1.47299	1.54049	2.02899	0.362135
	NO_CURRENT_81	1.50776	-0.117645	0.569649	0.819786
	NO_CURRENT_811	-0.331452	1.05155	0.0761014	-0.128151
	NO_CURRENT_813	0.647405	-0.496264	0.872049	0.291977
	NO_CURRENT_814	-2.62964	0.155581	-0.976578	-0.97332
	NO_CURRENT_816	0.926533	-3.63355	-1.83268	-2.02374
	NO_CURRENT_817	4.95027	1.70432	1.21169	-1.39477
	NO_CURRENT_818	-1.67621	-0.832247	0.930602	0.735498
	NO_CURRENT_819	-1.41345	-0.235654	-0.53146	2.77398
	NO_CURRENT_820	-0.275995	-1.10933	2.60396	0.321515
	NO_CURRENT_821	-2.24367	0.140919	0.353239	-2.20135
	NO_CURRENT_823	1.62338	1.12311	-0.805202	1.06849
	NO_CURRENT_827	0.379081	-1.72814	1.75724	2.34339
	NO_CURRENT_828	3.27069	1.35864	0.690559	1.7752
	NO_CURRENT_83	4.56982	-0.767255	-1.30311	-1.37881
	NO_CURRENT_831	1.03216	1.05112	-0.407487	4.38272
	NO_CURRENT_835	-4.0433	0.380699	-2.33895	-2.57893
	NO_CURRENT_836	6.59634	-0.382477	-3.35715	-0.606446
	NO_CURRENT_838	0.571808	0.445936	-0.630503	2.71033
	NO_CURRENT_843	-0.40069	-0.57074	0.875999	-3.08833
	NO_CURRENT_847	-1.25664	-1.23156	1.36742	-0.62199
	NO_CURRENT_850	-2.29924	2.17952	0.511509	0.900493
	NO_CURRENT_852	0.975871	0.493673	0.624009	3.3194
	NO_CURRENT_853	-1.67624	-2.66987	-1.36	-3.96245
	NO_CURRENT_854	-2.08182	-1.51216	-0.912519	0.873602
	NO_CURRENT_858	-1.09602	0.0744724	0.342006	-0.811629
	NO_CURRENT_859	0.774611	-0.30862	-1.03172	0.690679
	NO_CURRENT_86	2.89561	4.45114	2.06779	0.43375
	NO_CURRENT_860	2.93179	-0.699848	-0.0325225	0.780397
	NO_CURRENT_863	1.19894	-1.97133	-0.19507	2.68894
	NO_CURRENT_864	-0.170202	0.56553	-0.669425	-1.08386
	NO_CURRENT_865	-5.04839	5.45661	1.57608	-2.23849
	NO_CURRENT_866	1.75514	-3.78274	-5.67784	-1.56005
	NO_CURRENT_867	-1.86646	0.812624	-2.3339	-0.797536
	NO_CURRENT_868	0.482606	-1.01925	1.06496	1.34345
	NO_CURRENT_869	-0.507672	1.74762	-0.119049	-3.43877
	NO_CURRENT_87	0.0782437	-4.22132	0.649718	-0.292138
	NO_CURRENT_870	1.24884	-9.05896	-1.04966	1.653
	NO_CURRENT_872	0.0320856	0.533976	-2.83768	-0.1687
	NO_CURRENT_874	-1.87508	-0.736182	-1.95009	-0.507983
	NO_CURRENT_879	-1.82085	-1.65804	1.12964	2.05695
	NO_CURRENT_88	0.904226	2.49776	0.511114	-0.491096
	NO_CURRENT_881	-2.8665	3.95256	2.92646	2.87096
	NO_CURRENT_885	-1.10143	0.349811	-2.10865	-1.64926
	NO_CURRENT_89	-1.35777	-0.171013	1.79768	-0.727906
	NO_CURRENT_890	1.07427	0.618397	0.0425784	-2.77592
	NO_CURRENT_891	-0.232969	-1.2005	2.72424	-0.782362
	NO_CURRENT_892	-1.09873	-0.311259	-0.0250225	1.6538
	NO_CURRENT_895	0.324223	-0.802091	-0.315595	2.26179
	NO_CURRENT_897	2.54291	-0.311259	-0.94703	-1.05537
	NO_CURRENT_898	-2.2373	1.17978	0.203771	-0.713592
	NO_CURRENT_899	-0.591842	-3.01452	0.627602	-2.6887
	NO_CURRENT_9	1.75731	1.11931	2.77772	-2.46954
	NO_CURRENT_90	-0.314511	-0.261412	-0.402181	-1.35572
	NO_CURRENT_900	1.12121	-0.547544	-0.884728	0.599825
	NO_CURRENT_903	1.73697	-0.439006	0.235023	-0.787853
	NO_CURRENT_904	0.874145	-2.48984	0.086372	4.6883
	NO_CURRENT_906	2.37985	0.718793	-1.62685	-0.678193
	NO_CURRENT_909	-0.772572	0.256676	-0.822481	-1.56732
	NO_CURRENT_910	-3.10158	0.50728	-0.184584	0.342243
	NO_CURRENT_911	4.93809	1.46176	3.92572	3.6219
	NO_CURRENT_912	0.0734951	-1.34465	0.398751	-2.38268
	NO_CURRENT_913	-0.395682	1.11081	0.0908053	1.55196
	NO_CURRENT_914	1.97927	1.20504	-1.20786	-2.89742
	NO_CURRENT_916	-0.92193	2.93661	-0.807938	0.233221
	NO_CURRENT_917	-1.11949	-1.80176	1.08787	-0.590809
	NO_CURRENT_918	0.330286	0.0514876	3.09175	3.38101
	NO_CURRENT_926	-0.0854994	-0.588738	1.56135	-0.30282
	NO_CURRENT_927	2.30519	-0.268935	-0.405126	-4.12616
	NO_CURRENT_929	-4.24052	3.08354	1.00776	1.617
	NO_CURRENT_93	4.8165	1.3652	0.26325	0.566316
	NO_CURRENT_932	0.620684	2.35478	-0.98502	2.19507
	NO_CURRENT_933	-2.81564	1.807	0.398228	4.7539
	NO_CURRENT_938	-0.585464	2.70379	3.26475	-0.0993068
	NO_CURRENT_939	1.37441	0.922367	-1.08788	0.26466
	NO_CURRENT_94	0.0804998	-1.72535	0.922698	0.709416
	NO_CURRENT_940	1.60553	-2.09325	0.423321	1.39746
	NO_CURRENT_941	2.03627	-1.73263	2.93804	2.11592
	NO_CURRENT_943	5.23205	-1.90563	0.168475	-0.273761
	NO_CURRENT_945	-1.44489	-1.66232	0.635861	1.03686
	NO_CURRENT_947	1.46928	0.667001	0.655102	-0.578748
	NO_CURRENT_949	0.298286	-2.22864	-1.0034	1.29866
	NO_CURRENT_95	-0.9483	1.0593	-1.84235	-0.524276
	NO_CURRENT_952	-2.5556	-0.621986	-0.204016	-0.506776
	NO_CURRENT_956	-0.253392	0.722634	-0.51699	-3.42067
	NO_CURRENT_957	0.769147	-0.534388	-0.0661258	1.42185
	NO_CURRENT_959	1.03576	-0.0206919	1.27081	0.317865
	NO_CURRENT_962	-0.956913	-2.91785	1.04342	-1.03829
	NO_CURRENT_963	1.38686	1.22857	0.642549	-3.50666
	NO_CURRENT_964	-3.08356	1.25821	-0.68921	-2.38484
	NO_CURRENT_965	0.812476	0.050992	-2.14667	-1.85292
	NO_CURRENT_967	1.2359	1.38154	3.05841	-1.13336
	NO_CURRENT_969	-2.3061	-1.27059	-2.69753	-3.68639
	NO_CURRENT_970	-0.307896	1.45861	0.850831	-0.415673
	NO_CURRENT_971	1.89047	-1.446	2.196	-3.43885
	NO_CURRENT_972	-1.88493	3.01935	-1.33227	1.54737
	NO_CURRENT_973	-1.40561	0.520576	-0.5162	0.67811
	NO_CURRENT_977	-1.64055	-0.661282	0.34196	-3.85207
	NO_CURRENT_978	1.03266	0.122894	1.80984	-0.359028
	NO_CURRENT_979	0.00120668	-1.5993	-2.32196	1.06939
	NO_CURRENT_981	-0.309376	-0.502392	-1.05313	-0.333792
	NO_CURRENT_983	-5.14538	-0.79054	-2.32481	2.9634
	NO_CURRENT_984	1.67281	3.33292	0.760989	2.53802
	NO_CURRENT_985	1.57404	-0.887125	1.9995	0.1498
	NO_CURRENT_987	0.467831	-1.29376	0.693054	-0.366267
	NO_CURRENT_988	1.40904	1.17589	0.828074	1.0009
	NO_CURRENT_989	-1.09836	0.698507	0.654688	0.502824
	NO_CURRENT_990	-1.00372	-1.66356	0.246539	-2.65771
	NO_CURRENT_993	-1.40561	0.452421	0.158527	3.51168
	NO_CURRENT_995	3.23299	-1.89801	-1.31059	0.820552
	NO_CURRENT_997	-1.27219	-0.109047	1.68695	-1.09474
	NPC1	-5.51567	-2.1582	-3.08629	-0.539942
	NPC2	-0.276505	-1.28187	-0.461962	1.64827
	NPPA	0.461463	0.352793	-1.23984	1.43196
	NRBP1	0.633914	0.308805	1.9731	-1.11745
	NRD1	-0.325127	-1.60765	-1.15236	-1.45899
	NRP2	0.794692	3.9814	0.367818	1.20557
	NSF	-3.20303	2.08485	-1.32543	-2.69389
	NSUN3	-1.32103	-1.47307	-4.42473	-1.24157
	NSUN4	-2.52119	0.548431	-2.48271	-0.983938
	NT5C	-2.37829	-0.84323	-0.46421	2.30705
	NT5DC2	-1.02738	-0.216863	-1.14319	0.381299
	NT5DC3	-1.08412	2.48968	2.13351	0.0181054
	NT5M	-0.596582	0.617011	0.321172	0.0279899
	NTHL1	1.08378	1.20337	-1.2273	-0.50246
	NTM	3.36515	0.649663	-0.576916	-0.0152306
	NUBPL	-5.68376	-7.46624	-0.331463	-1.29906
	NUCB2	0.122447	-0.335748	0.0773928	0.0545359
	NUDT13	-0.710669	-0.72791	-1.45668	-0.233777
	NUDT19	1.27952	-0.281831	1.8701	1.06952
	NUDT2	0.808056	0.42302	0.314273	0.229303
	NUDT5	-0.194041	-0.425791	0.89662	-1.76691
	NUDT6	-0.762586	0.332149	0.277988	-0.718986
	NUDT7	0.743799	-0.513924	1.25937	-2.2896
	NUDT8	0.676539	1.37241	0.0413914	0.830464
	NUDT9	-1.82092	-0.193692	0.789557	0.397812
	NUP210L	0.00326242	-0.909644	0.158717	-0.174799
	OAS3	-1.10265	-0.771464	-0.528356	-0.398245
	OAT	1.15206	0.789804	1.39949	-0.0015921
	OBSCN	-1.70671	-0.316176	0.205885	-1.25266
	OCA2	1.28268	-0.229789	-1.64826	0.61994
	OCIAD1	0.00984414	0.10238	-1.63033	-1.83371
	OCIAD2	-1.04076	0.166322	-0.241074	-1.09754
	OGDH	-1.24173	1.32272	0.26735	-3.4503
	OGDHL	-0.0859874	0.351129	0.197189	0.853108
	OGG1	-0.14708	0.971228	0.67359	-0.361282
	OMA1	0.689251	0.733965	-2.2365	-0.993304
	OMG	1.71242	-0.48246	0.61319	0.351903
	OPA1	-1.32847	0.454354	-1.73072	-3.15543
	OPA3	-0.293671	1.58711	-1.8944	-1.74388
	OR14I1	0.43092	2.19212	0.952335	-0.511371
	OSBPL1A	-0.209281	0.283008	-0.0810269	-1.34272
	OSGEPL1	-0.762722	-0.519265	-1.46995	-2.29139
	OSTM1	1.56881	-1.59783	0.542355	-0.0060423
	OTC	-1.43227	0.0868421	0.276416	0.369974
	OTUD5	-0.700305	-2.09224	1.59781	-0.556881
	OTUD7B	-0.136274	-1.74272	0.585612	-0.64069
	OXA1L	0.405518	0.622848	-3.44629	-0.362141
	OXCT1	0.842739	-0.0428683	1.31451	-1.11421
	OXLD1	1.4037	-0.985671	2.22407	-1.20755
	OXNAD1	0.623152	-0.284427	-0.14353	-0.769028
	OXR1	-0.160694	0.230535	-1.28905	-0.870135
	OXSM	-0.485631	-3.12256	-0.243011	1.98816
	OXSR1	-2.21595	0.603818	0.263728	1.11948
	P2RX4	-1.20382	-1.04142	0.819307	0.200052
	P2RY2	0.590374	2.63997	-0.71193	-1.11735
	P4HB	0.0188361	0.661696	0.454406	0.510147
	PABPC5	-2.35786	0.136272	-0.391082	1.86077
	PACSIN2	-1.83121	0.904523	0.251568	0.635475
	PADI3	-0.245553	0.190364	2.08106	0.67723
	PAICS	-2.54446	-0.920689	0.0147013	-3.07142
	PAK7	-0.181619	0.764816	0.0625176	0.93941
	PAM16	-1.47041	-3.97563	1.44411	-3.38151
	PANK2	-0.634108	-0.30569	-1.35457	1.88097
	PARK7	-0.783466	-0.244921	-1.44235	-0.982726
	PARL	-2.11364	-3.96887	-2.35622	-2.44925
	PARS2	2.06393	-1.3428	-3.00224	-0.992654
	PBX3	-0.140144	1.3878	0.564701	-0.305879
	PC	1.64633	1.01304	0.24649	-0.0936899
	PCBD2	0.976267	-0.723116	0.197261	0.13597
	PCCA	0.410562	-0.0353841	-0.968861	-0.380319
	PCCB	2.30638	2.2225	0.525842	-0.157725
	PCDHB13	-0.869645	-0.111375	-0.312239	0.0571016
	PCDHGA2	0.797413	-0.709404	-0.915303	1.17702
	PCK2	0.587456	0.538743	1.08183	-0.414578
	PCSK9	-0.429558	-0.768697	0.591096	0.766235
	PCYOX1	-0.548914	-1.23715	0.186374	0.932755
	PDE12	0.571943	-0.539014	-4.75152	-4.36687
	PDF	-0.694226	1.10981	0.621352	-0.353149
	PDHA1	-0.548578	1.02061	-0.252099	0.160999
	PDHA2	-1.65615	-0.142436	0.256918	0.198552
	PDHB	0.668124	-1.20581	-0.467461	1.3826
	PDHX	0.0165584	0.631494	-0.984496	-0.401986
	PDK1	-0.458449	-0.0599497	-2.31194	0.492647
	PDK2	1.25816	1.22808	-0.363201	0.420762
	PDK3	1.01772	-1.97957	1.51537	-0.145677
	PDK4	-0.955413	1.64827	0.313432	0.551518
	PDP1	1.01408	1.3693	0.399871	0.524668
	PDP2	-0.156998	-0.288762	0.332521	-0.859992
	PDPR	-1.30478	-0.807081	-3.65776	0.829535
	PDSS1	-0.494522	-4.82244	-2.83053	-2.31314
	PDSS2	-1.23333	-3.12676	-4.25602	-2.14085
	PDZD2	0.832552	-0.507719	-0.275508	-1.41212
	PDZRN3	0.0585746	0.0463838	-0.775694	0.0691989
	PEBP4	0.886061	0.0903929	-1.45994	0.354904
	PET100	-6.70678	-2.61968	-1.55819	-2.20006
	PET112	0.335256	-1.60208	-4.90025	0.536483
	PET117	-5.65505	-7.00458	-3.29873	-1.90222
	PEX11B	-0.555046	0.453964	0.0531208	-1.0995
	PFKL	0.0905814	0.175657	0.812897	-1.64564
	PFKM	1.60797	0.786002	-0.926057	-0.866987
	PFKP	-1.44557	1.11482	-0.458228	-0.229986
	PGAM1	3.06408	0.695545	-2.41291	-4.98088
	PGAM2	0.889806	0.901329	-0.0776656	1.89266
	PGAM4	-1.58416	-1.18936	0.428874	-0.17907
	PGAM5	0.874962	2.6652	1.72996	0.320683
	PGD	-1.36306	0.687774	3.29806	-1.31144
	PGK1	0.785119	-0.95101	0.828467	-0.144848
	PGK2	0.792389	1.93122	0.978721	-0.280631
	PGLS	-3.58902	2.59854	0.183951	1.35559
	PGS1	2.22441	0.415211	-3.21496	1.69087
	PHB	-1.87428	2.64086	-1.10442	-0.0940987
	PHB2	-4.26665	0.533435	-0.496794	0.845475
	PHGDH	-0.0401918	0.410615	0.207827	0.483678
	PHOSPHO2	0.538738	-0.312756	-0.961654	1.33314
	PHYH	-0.556076	-0.0658056	-1.06543	-0.235738
	PI15	-0.455001	-1.8742	-1.08581	-0.307057
	PI4K2A	0.484537	0.155823	-0.594127	0.153347
	PI4KA	-1.24617	2.96037	2.81068	-0.893753
	PICK1	0.72919	-0.0869579	-1.6598	-0.273601
	PIF1	-0.665102	0.624504	2.36283	1.55029
	PINK1	0.678591	0.496199	0.140434	-0.194658
	PISD	0.442973	-1.48022	-1.81339	-2.7351
	PITRM1	-3.32352	-0.870657	-4.87734	-4.76641
	PKLR	-1.80483	0.428431	-0.299119	-0.621153
	PKM	-3.12024	-1.69207	1.39112	0.214569
	PLA2G15	1.88759	0.685918	0.95606	-0.02881
	PLA2G4E	-0.449777	-0.615081	-0.0083103	0.393863
	PLA2G4F	0.80248	0.0947936	1.75092	0.839778
	PLBD1	-1.72754	0.801282	1.25566	1.29503
	PLBD2	-0.51279	1.28923	-0.423576	-0.278277
	PLD1	1.44683	-0.225847	0.414221	-1.34496
	PLD3	0.69992	-0.0638798	0.369319	-1.35324
	PLEKHF1	2.39598	0.212934	1.75922	0.75878
	PLGRKT	0.74058	0.577566	-0.0012648	0.429438
	PLIN3	1.36883	0.372988	0.0365448	0.401544
	PLOD1	-1.29244	1.60986	-0.0191394	0.916358
	PMAIP1	0.359548	-0.527517	-0.096563	0.306141
	PMPCA	-0.0823729	0.999578	0.921291	3.17219
	PMPCB	1.0605	3.38019	-1.63246	0.802611
	PNPLA7	0.0469266	-0.702415	0.846915	-0.899927
	PNPLA8	3.03564	1.35436	0.60626	4.42034
	PNPO	1.52516	-0.512896	-0.56769	0.257574
	PNPT1	2.53939	-2.55302	-4.95331	-0.157628
	POLDIP2	-1.73726	0.162654	2.23297	-0.618275
	POLG	0.793161	1.07733	-5.0439	-3.16591
	POLG2	-1.11571	-1.8647	-2.46909	-1.44947
	POLRMT	-1.00553	-3.55444	-1.45983	-1.64498
	PON2	0.405122	-0.391362	-1.05931	-0.152799
	POU5F2	-1.5646	0.567508	-0.523444	0.0187272
	PPA2	0.041464	-1.05092	-5.03267	-6.15199
	PPIF	-0.356567	0.747633	0.899929	-2.38648
	PPM1K	0.758064	-0.0517519	-0.37014	-0.224476
	PPOX	0.309858	-0.472204	-0.697545	-0.155675
	PPT1	-0.325945	-0.778734	-0.226433	-0.462989
	PPT2	0.264985	-0.0904692	-0.0050289	0.740572
	PPTC7	0.981861	-1.24241	-1.61399	0.221447
	PPWD1	-2.7493	-0.542459	-2.86521	1.7425
	PRCP	0.355518	-0.0143321	0.0466883	0.780461
	PRDX2	3.05299	2.11618	2.44569	1.54044
	PRDX3	-1.25023	-0.900903	-2.31954	0.774898
	PRDX4	-0.535776	0.716548	0.469438	0.0587757
	PRDX5	-1.0071	-0.0688656	0.716611	0.593655
	PRDX6	1.81891	1.90924	0.132406	-1.50697
	PRELID1	-2.1602	-0.937161	-1.52541	0.744761
	PRELID2	-0.897723	0.00681882	-0.397912	0.314259
	PREPL	0.329394	-1.70725	-0.98569	-1.13592
	PRF1	1.15825	-1.51985	0.0862884	0.59676
	PRKAA1	0.131206	0.198485	-0.0328696	1.33949
	PRKAB1	2.84892	0.208345	1.84018	0.919383
	PRKAG1	0.386298	-2.49436	-1.26949	0.385935
	PRODH	0.720579	-0.0596456	1.06418	1.18566
	PRODH2	1.19571	-0.0966828	0.0876144	-0.555204
	PROSC	-0.0769301	0.308308	0.390568	-1.54551
	PROSER1	-1.47521	1.07902	-1.33074	-0.436541
	PRPS1	0.626142	0.0196907	0.696149	-0.916882
	PRPS1L1	-1.66126	0.637704	-1.78782	0.315863
	PRPS2	-1.32999	0.437001	1.62596	-0.589478
	PRSS35	0.182301	0.719587	0.175839	-0.213883
	PRTN3	0.173163	0.383981	0.565532	-0.896033
	PSAP	-1.19514	-1.13882	0.959927	-0.410637
	PSAPL1	1.47546	0.967557	-1.34416	-0.514062
	PSAT1	-0.253334	0.211095	-2.47472	2.05566
	PSEN1	1.04236	1.86451	0.258115	0.610399
	PSEN2	0.154317	0.227242	0.570401	0.175481
	PSMA6	1.38283	1.84324	-0.200948	1.12248
	PSPH	-1.08936	-1.10916	1.08107	1.37844
	PSPN	0.558576	-0.753316	1.13583	-0.084993
	PSTK	-1.09397	0.668623	0.91528	-1.25621
	PTCD1	-5.68132	-5.54272	-3.56507	-2.56168
	PTCD2	0.116847	0.0959633	-1.43656	0.164072
	PTCD3	0.287348	-1.49886	-4.77737	-4.20475
	PTGDS	-0.537521	1.04975	1.15639	-0.989819
	PTGES2	-0.0257629	-0.155476	-0.172972	1.03416
	PTN	1.68	-0.239675	-0.222999	0.905957
	PTPMT1	1.08074	1.71309	-1.07513	1.04802
	PTPN2	-0.184317	-0.552251	-0.380509	-1.98199
	PTPN4	-0.571503	0.0633482	-0.19442	-0.385952
	PTRH1	1.18197	1.99024	-0.689171	-2.12925
	PTRH2	-3.23763	-1.15722	-0.326014	-0.901245
	PTS	0.450722	0.851286	-0.173575	0.50092
	PUS1	2.75047	-0.16128	-0.486829	-0.695005
	PUSL1	0.82746	1.2003	0.894289	-2.53868
	PVRIG	-1.49007	0.537644	0.243363	0.099726
	PXMP2	1.90509	-0.345499	0.705212	0.0497721
	PXMP4	2.64216	-0.591139	-0.453711	-0.357948
	PYCR1	0.492462	0.510706	1.37117	1.85924
	PYCR2	1.67858	-0.295003	-0.594706	1.35977
	PYURF	1.28231	0.601018	-2.3997	0.66975
	QDPR	-0.37726	-1.61304	0.583764	-0.110041
	QRSL1	-2.75967	-5.62427	-3.17672	-1.47346
	QTRT1	3.47025	-1.69881	-2.36474	-2.62197
	RAB11FIP5	2.07897	0.520844	-0.664436	0.236232
	RAB14	0.113662	3.04829	3.2319	-0.0235841
	RAB24	1.2772	-1.40764	0.425438	-0.106499
	RAB27A	-0.835739	0.466602	-0.738707	-0.462168
	RAB2A	2.34123	-0.845738	-1.14851	0.503331
	RAB32	0.296038	-1.22942	-0.217327	1.02748
	RAB35	0.393434	-1.25825	-0.927936	-0.269279
	RAB39B	-1.20708	0.927297	0.613319	-0.126429
	RAB3GAP1	-1.47189	1.01555	-0.704931	3.00988
	RAB5C	0.226642	-2.64457	-6.29566	-1.2127
	RAB7A	1.85277	2.52434	0.612182	1.37901
	RAB7B	-2.47031	0.10985	0.784726	2.61366
	RAB9A	-1.11394	-0.0745902	0.527408	-0.720238
	RAMP2	0.00280571	-0.195731	0.586505	0.95896
	RAMP3	0.588578	0.903381	0.291753	0.520317
	RARS	-3.38291	0.700012	0.877364	-0.0700884
	RARS2	1.26131	1.90248	-2.59289	0.479732
	RASIP1	0.479217	-1.45657	0.472442	-0.555476
	RBBP6	1.57155	-0.722934	-0.95599	-0.473071
	RBFA	-2.86446	-3.50353	-6.04226	-3.50988
	RBKS	-0.176443	1.06706	-0.337756	0.084279
	RBM27	-2.97292	-2.17493	-0.344368	-1.19139
	RBM42	-2.24144	-2.92583	-0.295442	0.621766
	RCN2	1.16354	0.0607577	-0.703974	-0.0977211
	RDH11	1.64011	-0.115171	0.916948	0.648795
	RDH13	-0.0464309	-1.00094	-1.66855	-0.45627
	RDH14	0.954041	-0.821559	-0.317992	-0.390109
	RECQL4	-0.440749	1.92893	1.41115	0.860741
	RENBP	0.0638299	-0.300118	1.04898	-0.822969
	REXO2	-4.43343	-3.98838	-3.48897	-1.75881
	RFK	-1.20719	-3.13714	0.477016	-1.99258
	RGMA	2.08816	0.0203105	0.806161	0.136109
	RHD	-0.6556	0.636834	0.297748	-0.614901
	RHOB	0.0257129	2.31335	-1.53199	-0.0863621
	RHOT1	1.03196	-2.16599	-0.888766	-1.68947
	RHOT2	-0.861178	0.910276	-0.706624	-2.69896
	RILP	1.63406	-1.3073	-0.528872	0.601668
	RMDN1	-1.15322	0.950311	1.67175	-1.84998
	RMDN3	-0.375792	-0.849003	-1.45978	0.316843
	RMND1	1.09552	-3.85492	-4.75421	-5.84855
	RNASE1	-0.186048	-0.871566	0.882891	-1.06317
	RNASE2	0.120107	-0.117839	-0.615801	-0.776932
	RNASE6	0.778897	0.368796	1.02134	-0.94566
	RNASEH1	-0.176986	-0.0807665	-5.48582	-2.67618
	RNASEH2C	-1.17938	0.96615	4.33796	-2.27512
	RNASET2	0.367661	-0.537799	0.26032	0.632165
	RNF13	-0.625455	-0.476283	0.514069	1.32291
	RNF152	2.43843	1.17964	0.982118	-0.692183
	RNF222	-0.565791	-0.230338	-0.432949	0.264394
	RNMTL1	-3.04374	-6.76999	-4.28903	-0.955271
	ROMO1	1.34717	-0.0161829	3.88326	-3.02015
	RPE	3.5675	-4.02927	-1.71236	-1.81433
	RPEL1	2.00766	0.0984112	3.45379	0.211732
	RPH3A	0.365667	-0.467647	0.549758	0.0825275
	RPIA	-1.96275	-0.2605	-1.99502	1.53411
	RPL10A	0.218474	0.180512	-1.68909	-0.544578
	RPL34	1.36041	-1.73048	-0.0659352	-0.962829
	RPL35A	-3.07363	2.30985	-0.605294	-0.728045
	RPS14	1.82836	1.47453	0.788529	-0.331311
	RPS15A	1.1451	0.956498	1.80751	-0.195872
	RPS18	-0.692727	2.30493	0.479068	0.215733
	RPTOR	-3.45568	-2.79338	2.13748	0.684801
	RPUSD3	-7.45097	-3.41054	-6.29711	-5.69495
	RPUSD4	-4.29608	-3.13684	-4.13639	-1.68236
	RRAGA	-2.85692	0.205664	-1.11911	-2.55265
	RRAGB	-0.354813	-0.191821	-1.28364	0.585254
	RRAGC	-4.31904	-3.59826	-0.760341	1.86244
	RRAGD	-1.14217	-0.637264	0.0130411	0.645828
	RRBP1	0.0469498	-0.121762	0.0916968	1.15863
	RRM2B	-0.980014	0.317666	-0.6002	-0.221011
	RSAD1	0.19865	0.698287	0.0255964	0.167859
	RTN4IP1	-5.12934	-3.66463	-0.719423	-0.228429
	SAFB	-0.0904799	-4.37391	-1.82427	0.0619435
	SAMM50	2.0689	0.566179	-0.377958	-4.84572
	SARDH	-0.61638	0.84199	-1.71166	-1.3311
	SARS2	-3.29405	0.00759981	-3.63661	-0.581395
	SBNO2	-2.55859	-2.07984	0.247028	-0.266534
	SCAPER	0.779009	-1.60921	-0.926787	-0.728363
	SCARB1	0.383181	0.0434962	-0.788726	-0.465075
	SCARB2	0.701931	0.294316	1.03663	0.759321
	SCCPDH	-1.65275	0.45065	0.11406	-1.30916
	SCO1	-5.08642	-4.37235	-2.83854	-5.24606
	SCO2	-5.68449	-4.26493	-2.038	-1.491
	SCP2	0.44979	-0.223815	-0.277007	-1.54361
	SCPEP1	-1.06013	-1.43905	-0.73031	-0.419158
	SDHA	-0.433649	1.68962	2.52591	-3.31253
	SDHAF1	-1.43704	2.28941	1.78051	0.676593
	SDHAF2	-2.94333	-1.05069	2.51115	-3.00912
	SDHB	1.26763	0.725642	-2.51179	-4.94401
	SDHC	-3.53749	-3.71538	0.399177	2.54327
	SDHD	0.270703	1.59609	-2.19174	1.89567
	SDR39U1	1.31857	-1.2561	0.398205	0.0933337
	SDSL	-0.310342	0.105791	0.465562	-0.565618
	SECISBP2	-2.73611	2.28102	-0.540818	-1.26484
	SELO	0.500061	0.0323327	1.35405	0.518726
[truncated: 365 more rows]
