# Supplementary material for: PMF-seq: a highly scalable screening strategy for linking genetics to mitochondrial bioenergetics
Source: Nat Metab. 2024 Feb 27;6(4):687–96. doi: 10.1038/s42255-024-00994-0 (PMC11052718; doi:10.1038/s42255-024-00994-0)
Supplement: Supplementary file 6 — Numerical data for Fig. 3. [file 42255_2024_994_MOESM6_ESM.xlsx]

## Sheet: Fig3a
Anti	Anti+D-lac
TMRM: PE-A	TMRM: PE-A
20423.4	27809.2
23104.3	36060.3
22865.8	63063.7
18838.4	26627.1
22817	37103.8
20313.2	28419.7
28272.2	66749.9
20939.1	59297.4
19575.1	32869.1
18557.9	31139.5
41965.7	29839.3
22301.3	28838.7
27956.1	38716.3
32758.3	46149.7
28355.4	43918
28319.9	29322
21205.6	33736.5
46778.4	27661.4
57756.8	35209.7
22059.4	33289.1
29156	28625.8
23266.4	43689.3
30417.8	40264.9
26932.2	43399.3
18712.5	24270.4
23736.6	34584.4
24839.7	41014.9
20160.1	28748.5
51597.5	55113.6
19284.1	40259.2
34086	34739.3
32194	20499.8
42976.5	37065.4
35098.7	21046.6
18528.5	27122.1
32512.9	14518.9
25483	40015.9
22240.2	42595.5
31449.3	30759.4
51166.7	25646.5
32448.6	34854.1
20823.9	40677.2
21109.9	40180.2
24906.1	49510.8
71583.8	21866.3
22883.3	20500.3
27477.3	22061.8
20000.9	95548.8
27597.9	26672.9
39423.9	26587.6
38773	40171.4
26086.1	34750.6
29054.7	20028.4
36406.1	32099.6
23089.9	34343.5
22884.9	42518.8
44740.8	38865.4
60761.1	29960.7
22136.1	64560.2
30248.6	43810.7
30033.9	18057.6
38907.8	69507.6
27057.3	50028.2
29975.5	19507.9
21402	49354.4
19320.4	40723.7
22034.2	43573.7
22712.4	40404.9
29062.3	36345.1
27883.4	18692.3
30437.7	29995.1
19727.1	31577.2
17208.7	63583.4
21774.4	55004.2
29536.2	28608.3
19424.4	30061.6
21106.7	46784.9
54607.6	36891.3
29002.2	23135
32349.1	37909.5
20411.2	27310.6
28759.9	44134.7
27068.7	29397.1
19452.3	25255.3
22396.3	33313.6
16817.2	20398.3
17876.5	64549.6
28318.6	49309.8
28979.5	33839.4
38655.6	29013.2
32616.9	26678.3
22422.2	26434
31311.4	58160.9
25171.5	25241.9
44564.1	23342.3
27614.9	66053.6
24967.2	39388.5
28027.2	33455.1
15247.3	37756.6
20652.5	30918.4
19596.3	36649.9
51109.8	35003
15797.1	21723.6
22908	27142.7
35470	36362.2
33077	35410.6
23504.2	42609.2
56543	33569.2
25044.6	41210.7
28965.4	34631.1
18399.4	27697.1
28653.2	25207.3
21083.9	41642.9
16114.6	31432.7
17914.2	19695.6
35101.3	64153.1
20229.1	33767.5
22709.7	38318.2
29569.4	37589.5
20075.6	25546.9
19064.9	30785.6
25089.9	58040.3
17679.7	22472
20356.8	39875.9
18751.6	30572.4
13831.5	28420.8
17360.8	42966.1
18177.6	55914.4
32423.9	41456.7
25871.3	22346.1
37059.7	38991.6
16357.5	25223.4
39850.9	20764.7
26301.5	31409.9
39425.7	45100.4
20826.6	42004.6
23971.6	48861
47092.6	27948.2
31089.8	32918.7
24896.9	35588.1
14900.8	30264.1
23160.6	30064.1
19604.1	31265.1
25039.7	66368.6
19503.6	28204.6
22649.3	30188.7
19501.7	29930.6
32090.3	73228.8
36383.7	36709.8
28830.9	29121
19926.4	36781.6
34357	42199
19422.6	24481.1
23358.3	27457.7
31811.6	20207
39680.3	30788.9
33793.4	45006.2
18071.9	24579.7
23504.9	54998.4
29658.9	24240
23026.1	26224.5
19283.4	29965.6
27816.8	34997.1
21771.7	29253.6
24923.9	20522.1
30067.6	22254.6
24689	41355.3
20497.2	36098.7
24292.8	95384.3
21030.6	35037.5
26514.9	34812.3
25563.1	21950.7
21182.5	25104.7
20170.6	49942.6
13379.5	58793.5
26814.3	27488.7
26203	35146.8
37499.5	54061.5
22918.3	31850.8
31938.2	36383.9
32979.2	29446.7
30604.2	26799.6
34135.8	27505.1
16595.5	49647.7
27558.2	40235.6
29194.6	29095.8
18191.4	39991.9
37936.7	34017.5
34335.5	31465.8
30682.2	26365.7
25641.5	26111.1
18462.3	28393.8
32803.4	36128.3
22935.9	41715.3
37166.7	33517.6
25387.6	57888.4
28127.1	31319.5
28949.5	29416.4
33395.1	39039
38102.9	9535.43
21394.4	88713.1
20507.3	31029.1
22250.8	63854.8
25883.1	60246.9
37498.4	32960.1
33257.6	24815.7
24486.5	55848.4
33741.5	32562.1
23343.1	29170.6
42270.8	24313.9
17789.3	39344.9
34749	30906.3
29756	38452.8
23865.4	54230
25596.7	33965.5
22451	31994.7
14571.6	34541.8
27092	54485.7
13143.7	28077.3
19312.8	30773.5
24014.4	19814.6
16789.1	17988.1
24118.9	26018.3
16292.1	34075.7
44466.2	35560.2
15877.4	28240.4
33812.6	66946.6
22120	28098.4
22003.9	28799.7
35383.3	46209.3
27695.6	67513.4
31887.2	26067.2
33687.2	34639.7
28054.6	27024.1
26045.3	28898.6
20532.3	22218.3
33799.2	35298.8
42096.7	43666.7
25180.9	31926.1
25872.6	23878.3
26304.8	32803.1
24034.1	39986.6
36876.4	43870.9
23402.9	36180
22630.3	33807.3
26487.6	40994.4
40354.3	27025.9
74146.5	28870.1
20317.6	31905.3
44773.4	39098.2
19030.1	29671
25042.7	32932.9
26171	48843.3
27754.5	24848.8
33528.9	39550.3
19435	21828.4
27227.6	40809.7
25599.3	26094.4
28382.2	28400.2
25508.7	39648
18774.6	18598.5
26139.4	31550.1
17953.1	34072.6
32076.1	41030
24619.1	28684.4
19370.5	66586.2
21173.2	19448.7
32015.2	70452.2
28708.4	29655.4
36237.8	33846.8
31424.9	35830.4
22428.1	35319.8
29901.9	49093.1
34585.9	29612.4
30477.5	28928
26926.2	50526.9
26668.2	33670
19646.6	54585.3
32267.8	27317.3
32452.2	32045.2
21028.8	29639
23915.8	44532.5
26462.4	27958.2
25012.1	36303.6
25285.5	34425
17399.8	31364.6
16775.7	43155.7
32190.7	29015.4
16433.3	33668.4
27660.8	28929.6
19023	35368.8
28631.3	46809.8
33773.5	35534.2
25003.6	35440.1
45826.9	52059.5
43992.3	19469.7
22496.3	31931.5
21906	22757.9
33319.6	47976.3
18856.5	32349.2
34329.5	30215.6
20289.2	27884.2
49422.5	29262.6
27225.7	41138.5
29501.6	30008.6
32325.1	23669.8
22664	36130.9
21812.9	26740.9
21042.4	22913.5
25628.9	28574.6
34033.3	31922.5
26392.3	31749.2
31338.9	32527.8
25267.7	78483
15184.1	41326.2
27526.2	51207
26510.6	31681.6
25085.4	37122.4
29388.2	32101.7
35918.2	38489.6
25153.1	22237.3
34036.5	42460.3
57596.6	33746.6
23578	40309.9
21773.1	34229.4
37402.1	19248.7
34178	31998.6
21397.7	41439.3
32537.2	31790.9
28758	31314.5
42982.3	30053
20406.9	29787.2
22958.5	17447.2
14610.3	37259.1
17221.6	56116.3
23522.9	22073.4
29650.1	32172.9
37213.6	31926.1
21339.7	63099.4
34258.6	53680.1
26720.9	39276.4
40659.5	46452.6
45001.9	33116.7
21229.5	27931.9
44117.7	34881.4
18887.3	55726.5
24252.7	41496.9
21915.7	43608.2
36751.5	34257.6
25315.2	48519
25142	52691.9
27324.8	25259
25413	36525.4
18812.8	31688
18126.5	19287.5
27795.2	32034.6
22984	65215
14827.3	44761.7
24698.1	43346.6
27029.9	37580.9
20491.4	43036.9
29462	38081.3
26323.9	21222.3
22941.6	51463.9
21353	34075.3
17971.4	28569.6
19228.1	43139.7
23395	44510.6
23151.3	47100
31677.8	27226.2
33588.6	56776.1
18356.7	50614.6
21147.7	44605.1
21073.5	30946.5
25630.6	35153.9
16902.8	30468.3
26232.6	19968.2
34027.7	33926.8
17146.7	48333.7
27068.1	36544.7
16626.8	36453.3
27023.6	31384.8
20449.3	29104.8
22098.9	33183.8
34095.2	26303.3
25202.7	26813.6
18418.2	36608.7
23542.3	37204
17881.7	42043
32440	29962.7
37983.6	25025.8
27087.8	48164.8
19650.5	19514.7
26297.4	39022.4
16516.9	47087.8
32815.5	49973.2
39143.6	31701.5
27438.6	20653.7
28272.3	38913.5
26007.6	32013
34488.9	37016.8
43969.1	33929.8
18364.1	43566.1
31792.5	34251.4
21739.4	47463.5
29932.4	27016.2
16895	21750.1
14326.8	29299.6
33557	46114
25795.9	48204.1
18375	43791.4
23353	28418.4
30794	25058
33949	24143.2
22155.5	47464.9
21837.5	33624.6
25025.1	29308.4
29756.2	83972.8
27661.4	41162.8
31011.9	23716.7
28998.7	32006.8
35322.6	33027.4
18557.1	30134.5
39468.1	26954.1
24174.2	51438.5
31025.1	77314.4
19847.9	25518.6
23321.8	61610.7
27855.9	34678.1
17073.9	23148.1
30390.9	39747.8
39585.4	52390.9
21050.4	22564.3
22556.3	30807.3
30660.7	56579.1
36642.1	51146.8
18319.3	34665.9
17546.7	63342.6
15231.1	22230.2
20689.5	28476.2
21802.6	32308
41547.3	51269.1
28545.2	33463.9
25552.9	20615
23433.1	25710.5
31557.2	44227.8
39651.3	31594.4
40028.5	33169.5
17865.6	20090.2
39175.9	26114.3
23939.2	46707.8
18742.3	60451.1
16525.9	37347.7
21049.4	54032.9
41795	27612.7
29225.6	37300.8
41886.9	34604.1
15285.3	32039.6
30736.1	40615.8
25321.4	24966.8
27272.9	25629.7
23049.1	24661.1
21570.3	48938.2
39825.4	30461.5
35638.5	28635.8
27439.1	46207.5
34456.7	37852.9
28806.3	36042.8
38982.9	52000.2
23044.1	58918
18814.3	32198
14025.8	36740.2
31221.6	46854.9
22956.6	37990.8
18967	44201.6
20251	40877.4
22104.6	23385.2
21594	47593.5
30118	30550.9
22135.3	30962.6
26055.4	31945.3
22319.1	23624
19620.4	48689.1
33846.1	62498.1
30990.6	24561.6
16041.2	30696.4
30991.1	48975
20895.4	19939.4
29515.8	52991.2
35309.7	67469.3
35274.9	25528
17883.7	34328.3
28923.2	42230.6
24533.2	33926.7
31659.7	28782.8
27644.5	26310.9
35754.4	24399.4
21069.4	41577
31009.2	42650.7
28497	67943.4
18678.7	18388.3
48126.9	35543.4
30807.6	20505.2
28520.5	36094.9
13776.5	23430.6
25071.1	28836.8
41599.2	54307.2
34236.7	33266.5
28259.2	35271.6
28209.5	41640
47498.7	50010.7
26349.1	35984.4
30856.7	27319
17521.9	13089.2
21958.9	32500.8
13687.3	35560.3
25061.1	72848.7
20430.8	55285.9
19498.2	29066.5
34109.8	54949.4
43913.9	35205.6
47985	38586.1
42176.8	29297.3
25987.8	65033.8
28947.1	35610.2
24137.8	33918.6
14721.7	42867.3
25325	31041.8
41341.7	32867.6
22065.9	33429.6
18171.6	37170.3
19128.6	22944.4
19179.9	32011.1
21654.5	34400.4
26208.3	89123.5
28034	38277
20197.6	33221.4
32870.1	21145
36164.5	26292
33203.8	41724.4
26637.3	41007.6
19446.5	30366.5
29442.2	32782.9
25622.8	29259.9
29293.3	30295.7
20132.1	28963.9
40347.2	18890.2
31712.8	79072.1
24318.9	28517.9
29214.7	32656.8
28397.2	27099.3
39950.6	38082
40909.6	27015.3
34969.7	32410.1
17146.5	30545.9
27331.2	24345.2
30132.6	32222.9
21944.5	30299.9
22385.7	31393
25507	45417
28909.7	33574.3
24946.2	35501.6
24089.2	32153
15278.6	41263.2
22448.6	42055.9
28063.6	32872.2
28915.6	34134.1
20427.8	41014.2
44571.6	29516.9
34932.9	45650.1
26915.7	34399.4
20024.4	42985.4
24953.6	41716.9
24790.2	34498.9
20083.6	19208
32401.8	22992
48926.9	37515.7
33349.8	41428.2
34266.7	28370.6
14195.2	25457.2
50092.2	49246.8
39763.7	17690.2
55990.1	50483.3
32325.4	27562.8
19038.3	46212.6
24733.4	48108.3
22639.7	40064.2
28384.7	34621.4
25151.2	32473.1
25370.9	34786.3
28681.5	22759.5
28016.7	33584.5
23128.7	25318.6
31905	30050.8
27580.4	36542.4
27461.1	20548.4
27506	41564.6
29872.1	31694.1
50823.3	25923.5
25602.2	30117
28010.6	24328.7
37241.4	33369.9
26539.4	35514.4
40918.6	33431.5
33563.1	30047.3
24217.3	30563.6
25916.1	64061.1
19736	66386.5
19712.2	30787.4
23593.4	43307
25429.8	34667.3
31514.6	48329.7
28101.6	63731.2
41883.4	39297
32737.4	31227.2
31393.5	49460.9
24803.7	30763.3
33336.9	55719.9
22462.5	33881
19049.2	28994.4
23463	30068.5
16964.7	36153
28229.8	31170.3
24862.9	70164
21653.4	33303.4
25719.5	40783.5
41341.2	34860.7
29415.9	32132.7
23185.5	30530.4
22955.4	35702.1
33971.2	31579.8
37194.3	26777.1
20423.1	91452.5
22964.3	50071.9
25046.3	42002.5
28228.2	45605.5
25421.7	25997.3
22467.3	39595.5
27931.5	33889.4
49788.7	29864.9
26754.1	42335.6
16977	29455.1
20083.7	41643.5
24847.6	50047.8
29644.1	22200.2
38624.2	43980.2
29054.8	40653.8
19464	38319.7
24736.5	24177.7
36181.9	33033.4
43337.6	35054.1
18170.4	19999.2
22142.1	31408.9
15719	17683.9
30276.9	46110
22019.7	69018
29806.2	50268.7
21561.9	28698.2
26322.4	32289.8
33936	21973
19291.7	32175.7
33783.1	31447.1
33053.4	25819.2
31269.7	37422.7
24937.7	28102.4
29204.4	45432.1
29073.7	24116.6
23444.5	46024.5
102635	29925.2
37017.4	45017.9
36116.7	33770.1
21748.5	37267.4
27861.4	29912.7
26926.8	37701.9
42222.2	26460.2
23023.3	21825.3
26723.9	42282.8
26893	43913.8
28593.1	32115.1
18115	68122.3
36177.8	22833.6
26631.2	29902.1
17486.8	41918.5
25650.7	26074.7
23210.4	27236.8
32986.3	24212.7
20559.9	57174.1
21180.6	34359.2
31159.5	31293.2
25253.6	25244.3
14639.7	30694.9
49296.5	32913.2
34883.6	22301.8
36480.7	29500.9
22042.7	30743.5
18988.1	35720.7
20439.5	23833.7
24199.4	44793.3
15753.3	54838.8
27543.1	37906.5
22698.5	25929.9
23771.6	46094.3
22005	33022.7
16316.8	37831
42515.3	19431.7
27576.8	41957.3
29121.8	45202.1
36651.9	29497.2
37293.2	24636.3
23514.3	41993.8
22113.7	28196.1
32797.8	41484.5
27243.1	36719.5
19212.3	41771
30117.5	31518.2
29622.2	41479.7
16712.8	34831.9
19856.2	26708
40530.3	45399.7
21592.4	21635.2
30074.6	22861.3
33908.8	50494.3
23338.4	53376.8
32864.1	39695.1
19229.3	19648.3
20330	26435.2
14403.2	15359.5
23707.8	30241.9
25170.5	28766.5
19208.3	34236
39479.1	29436
33829.5	41756.3
23181.8	25119.6
24735.9	51560.5
32304.1	32030.1
28003.4	27311.8
25532	32630.5
13089.4	19841.8
25710.8	28474.6
28293.7	45414.6
34687.4	17714.8
23946.8	19090.9
19723.4	34791.6
26366.6	42470.2
20519.9	35789.1
18499.6	20650.8
27918.4	35092.3
19564.8	16997
27073.5	33214.8
28259.4	87827.1
19434.8	34202.9
22302.6	31831.5
17734.9	36446.1
13968.9	26864.2
25090.2	26877
31164.5	37875.1
34070.5	29726.4
40489.8	27205
22885.7	37294.9
44975	25205.8
32499.3	39332.4
30828.6	26673.3
28020.2	44864.3
28445.7	36470.7
20233.6	32191.4
28300.1	37042.9
47960	44015.2
35304.8	31656.2
30445.4	32677.1
24954.2	23756.8
39350.3	46879.2
22684	43072.9
37246.8	20703.2
20233.9	37598.9
37651.5	22027.9
28551.6	46029.4
23923.5	22938.3
36421.9	26381.5
20570	42674.7
25315.8	27498.1
35959.2	41697.1
22434.3	35892.2
22056.6	34702.8
19248.1	53255.9
21260.7	39373.5
26405.5	20657.2
26125.7	18945.5
16426.8	38889.2
19475	39928.3
29378.2	30456.8
35860.4	41574.7
27758.3	43474.8
42011.2	33276.3
20872.5	44156
23154.7	36222.6
28811.1	40538.4
25618	29427.7
27414.2	28812.8
58590.1	20595.4
31587.2	41488.3
32531.6	20341.1
22143.5	38042.6
36043.2	34939.9
25032.6	57844.8
37531.5	32312.7
38759.9	42089.5
19598.9	43021.5
35096.6	45305.9
41196.4	34910.1
26583.2	45242.4
32458.7	48195.7
27522.7	30712.7
20856	24239.7
30209.2	39065.2
25458	42841
17630	50577.3
32147.2	30297.4
40980.7	28592.1
25144.6	31813.3
27331.5	32745.2
23067	41744.1
27872.3	47598.4
20953.9	75642.2
33279.5	34417.8
29248.8	35820
36732.2	60289.6
29339.4	29208.3
19842.5	34115.5
34194.9	34538.2
46054.7	28000.3
24912	39604.6
11053.1	35945.1
20010.8	37641.5
26871.9	25857.9
25121.8	44570.6
31054.4	37316.3
24806.5	34840.7
17936.8	26451.3
22752.6	33312
20314.5	30315.9
34135.1	35381
28934.1	33194.5
27606.8	21961.6
29255.4	39375.1
61548	56167.9
18726.3	35524.9
20690.4	36119.3
32357.5	44499.4
31681.6	29174.7
23837.9	34915.1
21601.5	56183.7
31110.7	36844.1
17770	58618.5
23750.4	32560.3
35829.9	48763.8
24782.5	44766.5
25614	32299.2
36371.1	40121.3
37927.3	37538.3
32788.9	42246.7
25799.3	56663.8
32918.8	39050.3
24864.1	43199.4
32881.5	25865.9
27080.8	73748.8
15634.9	22826.1
34826.3	40388.9
22014	20956.4
34575.1	44776.6
25344	42781.1
35943.7	29645.2
24154.7	19898.8
20858.9	39765.8
22512.3	23312.1
24178.4	32869
19339.2	19960.6
13833.8	20358.7
25140.3	22194.8
26990.2	31182
29619.5	25636.2
16584.6	24245.1
24845.3	29447.7
11978.2	27709.8
39330.3	53585.8
14062.6	38097.2
31367.6	40042.5
35670.2	45507.2
30764.6	27263.8
27473.4	61045.9
16396.8	50896.8
19983.5	46082.9
27230.3	34252.2
23882.3	37169.7
20331.2	37045.7
48923.4	50441.9
17644.2	40162.3
19138.1	21814.2
31127.5	40816.2
29999.9	43432.9
24433.8	32449.3
25802.3	77196.1
23689.2	41340.5
23811.1	28103.2
32588.9	33814.2
37037.4	23298.1
29315.2	32473.6
34721.7	49944.4
19157.2	32852.1
26234.3	23461.6
23426.8	34991.2
38918	20562.6
23798.8	22011.8
23633.2	31983.5
29122.6	22150.3
35492.1	38149.8
27600.5	26110.5
23813.9	46939.6
44463.2	27268.5
23195	28530.8
31732.9	28118.2
26266.9	22109.9
28769.8	17018.2
31356.7	80551.8
28892	27851.7
23558.2	27330.4
27599.1	28977.8
34327.4	27887.2
14063.1	41109.8
27945.2	49731.7
28596.4	47950.3
15860.6	39056.4
21755.6	34461.6
38777.7	28119.6
29096.5	39566.5
20505.7	50230.4
27267.5	27243.3
28366.4	62195.7
24572.5	33729.7
37834.3	24829.4
35116.5	39503
31611.3	40417.8
46216.5	32113.3
36209.1	21387.4
37805.8	40393.4
42067.6	46648.6
28752.2	32646.9
21531.6	59147.6
20530.8	32874.9
23026.6	32271.3
35250.7	53062.1
16229.6	29745.5
27826.7	34958.3
31291	25657.2
29291.8	23567.7
23893.7	38910.8
27075.6	22679
24888.6	43485
38147.1	39003.2
22261.9	18609
27001.7	36911
25998.7	30149.9
43850.8	36233.3
32160.7	28018.3
21052.2	35772.8
19680.1	22083.1
21758.4	19953.4
32771.9	37562.9
30914.3	34168.8
19067	42864.3
42619.6	34060.9
16866.2	18579.2
40767.2	29461.7
14217.6	31125.2
29302.3	28948.4
19759.4	25598.1
24816.8	43454.6
35408.4	54184.9
22215.6	16899.5
36876.7	36400.7
40682.6	35572.5
40319.9	62261.3
44621	26799.4
34330.4	37884.2
11625.5	30062.2
14285.1	23327.4
26513.1	29381.4
24320	44014.2
29561.5	108010
33468.6	41723.3
26973.8	50345.4
21432.3	23461.2
48872.8	37861.7
34726.1	68889
21720.5	35593.7
44711.7	27357.3
21332	67659.5
31642.7	25171.5
24855.9	35385.1
26977.7	25618.1
32765.9	33908.8
34740.2	38885.5
23861.3	30952.7
17660.4	60292.3
18045.6	37483.7
40019.5	26323.3
14794.8	42454.8
38317.4	37419.9
42845.6	27313.2
35163.8	22527.5
35478.1	30314.9
26877.8	22678.1
20044	47114.4
33260.6	29234.8
34142	35322.3
38863.6	52441.3
32298.8	37675.4
18498	72167.5
27039.2	58077.9
43737.3	44169.6
23318.1	43537
27700.7	18634.4
16244.6	22350.2
37137.5	30848.2
34843.4	56610.8
29109.3	35338.8
27479.9	48527.4
26781.2	31983.2
28755.4	30575.3
28515.4	43999.4
25443.5	56800.2
21547.5	25906.7
36353.9	22155
18690.8	30742.2
26916.4	22235.9
18150.7	27414.4
37280.4	30561.8
23888	51207.6
31199.6	36387.9
38274.6	45148.8
26559.4	40393.7
34342.3	35587.2
19823.5	28975.4
20557.7	28361.8
41662	58262.9
23658.6	33490.9
31591.6	49137.8
34189.1	35617.7
20723.9	51003.7
20182.4	30761.9
27438.7	38651.2
21897.7	33387.2
33995.8	41095.3
33724.8	27643.8
21386.6	26038.2
19960.3	36150.5
21042.2	27669.1
19886.7	32982
19137.8	31888.5
22807.8	28925.5
22001.6	35937.4
30642.3	25851.8
22645.7	26520.3
20048.9	24789.6
19199.7	23621.3
41621.2	42635
32299.8	25253.8
32916.6	45607.5
18672.3	24918.7
26597.6	23396
27840.1	55235.5
21158.2	24315.3
39634.7	34812.9
24308.2	56631.1
27774.6	41880.2
42611.7	32628.2
29220.7	30261.3
29025.2	29049
12999.9	54744.5
32645	33685
28948.9	38558
32141.3	30521.3
24152.6	26809.8
34015.8	27620.8
29996.1	48976.9
26839.4	35344.8
40026.5	29828.3
21163.1	48318.1
24282.4	34489.5
14171.1	49234.8
42761.3	28004.9
39308.1	22225.7
33797.2	25173.1
33123.4	30171.8
24834	38870.7
38595.1	46148.1
18022	29255.6
21964.5	42361.2
14061.1	31217.6
34043.5	51245.2
28181.5	33025.1
28311	22942.2
26855.6	52541.6
25297.7	45633.1
16037.6	25966.2
20798.8	57993.4
39221	20975.4
34111.3	26320.7
22441.5	38467.4
22170.3	36497.3
31543.7	20153.4
21790.7	23249.7
40515.3	29725.5
15446.1	24294
29015	30761
36104	36214.6
30436.9	55016.7
15764.5	27957.3
38622	24163.9
32624.5	63672.1
18488.8	32834.2
19008.3	30849.3
15058.8	41066
32624.7	78297.7
28617.2	37754.9
35050.5	32291.6
25445	64542.3
28887.8	26884.8
35969.4	42826.5
22758.9	36053.3
29372.8	25982.7
26456	45719.6
20510.3	21576.9
35428.3	30053.5
16469.1	45320.5
34309.7	26102.7
26646.5	26482.1
21030.5	26381.6
35676.9	27119
30117.6	43713.6
21617.9	38477.3
20304.2	24143.8
26129	59581.3
23943.5	20573.4
20685.2	42548.1
30176.4	27171.2
46134.2	40335.4
31550.1	62901.4
15922.4	37436.8
27849.4	31311
31676.8	31943.9
23425.6	21997.4
21787.1	19296.9
11488.4	37981.7
21871.7	28628.6
19738	31418
24030.1	37992.8
27573.6	25451.4
15184.5	34275.3
27202.4	45413.8
21374.4	63359.9
22853	28744.4
32306.7	44316.6
25040.3	36880
18443.7	29037.9
20836.2	31539.7
25661.8	34541.7
34645.2	35406.3
29686.2	36743
21597.3	32712.4
20990.8	22366.5
40699.3	31766.3
28031.5	39902
29976.9	20246.8
25704.3	45372.4
25957.9	36596
40647.6	30232.6
32194.5	20976.9
29725	27015.4
29953.8	40151.2
28416.6	35455.2
28564.7	46967.6
24090.2	24974
18875	38176.8
43300.2	34401.2
35267	51643.7
16462.3	28865.4
33654.3	52061.2
15061.5	41699
35198.8	29540.5
14118.4	29415.8
33574.4	29420.9
39409.4	31184.5
31358.7	34655.7
34240	30030.4
30688.6	31988.6
27750.7	40888.9
18680.7	38787.9
27072.3	29265.9
31993.6	18511.9
32774.2	32609.4
34113.2	22904.9
20760.3	38920.3
19043.2	36851.3
24110.3	23090.3
26070.4	35977.4
27678.7	22636.4
23950.3	35063.5
19383.2	37226
25509.6	39601
18558.3	34347.3
19997.8	70994.1
20197.4	48101.1
48660.2	23033.7
35536.3	41836.1
41218.8	45199.5
19493.5	26140.9
31176.5	30880.2
25838.8	63451.6
23874.8	33468
35017.2	34809.3
30650	27807.8
25317.1	72757.1
33859.9	30305.7
18447.8	33904.9
36432.7	31646
28262.4	23498.2
20257.2	41547
20288.3	50430.6
34644.5	44238.9
32115.1	25716.2
23995.4	22600.9
37258.3	23278.6
29758.8	29919.9
20463.6	17438.1
85845.1	34909.8
32506.3	33272.1
15386.4	63094
17416.9	28695.3
22810.3	36576.9
27291.9	40836.1
18518.2	34314.7
34716.4	34214.2
31101.8	35111.9
27958.4	31019.5
31735.9	45277.7
36943.4	28553
21193	32277.9
35855.5	40421.2
30879.8	33268.4
30459.9	36132.3
15984.4	49066.7
28640.7	33706.4
26479.3	25557.3
24561.4	22700
24192.9	44151.9
34267.1	30151.8
28739.2	26603.5
35146.7	33002.1
20486.6	49711
42166.5	25661.1
26401.2	23528.5
35395.3	35907.3
38664.8	30459.5
20481.5	19225.5
25173.1	26523.5
29360.7	46069.6
13539.2	37284.6
33025.2	56967.8
22977.3	43027.3
26570.1	28446.7
38943.5	45967.3
21714.9	20684.3
23515.7	28233.8
28430.8	28194.9
32358.9	47885
24006.9	40873.5
29414.8	47239.3
24127.8	20917.2
22800.6	53854.4
22646.4	21568.4
26685.2	22944.7
24242.5	58666
20807.3	33250.8
20333.5	21607.7
51250.1	36376.9
27760.4	30977.7
43317.2	25565
37126.7	33114.3
25168.9	35219.5
18195.7	38807
25550.9	22800.9
32240.7	22320.5
17604.4	21422.9
26958.3	14339.9
35175.8	45502
24753.5	26496.1
23425.5	36969.3
38559.4	77599
20291.1	38829.8
29293.6	22519.4
33708.6	33255.1
24435.8	34668.5
20345.4	34426.7
20355	44275.9
12508	17181.4
40730.4	28743.1
22464	41087.6
34603.6	29827.8
31577.3	28889.7
21285.6	24697.3
42169.4	28035.9
27146.4	42476
30213	38737.9
24330.8	24838.8
21991.5	45021.6
32316.8	34004
41580.7	35923.6
29315.2	22183.3
31652.2	34438.7
33494.9	25512
22877.6	35906.2
45267.6	22950.3
22042	34590.1
30679.7	42319.9
21236.3	31024.8
21750.8	34699.6
14431.6	74719.5
25432.3	38426.8
25537.2	52139.8
28919.9	20859.8
17724	39210.7
41206.4	30739.3
16912	40633.1
39305.1	28984.1
27589.3	57211.7
16832.2	30350
20435.9	23617.6
31081.9	20883.3
35075.6	29958.3
24500.4	37011.8
25882	46371.4
18726	29001
21923.3	40834.2
25763.8	24995.3
33438.8	35300.2
30650.8	36303.8
20083.4	39071
27224.9	46333.2
34716.3	28882.1
25205.2	44845.3
23499.1	27735.4
22102	30174.7
38805.5	29556.8
30857.5	50014.4
32083.5	26192.5
12746.8	26905.7
42985.2	30162.1
21632.3	36986.8
27697.9	30862.7
34562.6	21098.9
39986.4	30458.1
39677.1	46518.4
27826	38665.3
38012.3	33669.9
43167.1	33125.6
34004.8	59220.6
28681.3	37778.8
25250.4	38544.6
35209.3	29760.8
27937.3	53523
35267.3	35758.5
32002.6	22313.4
33665.8	48148.3
17886.2	35431.1
15193.5	25946.2
32434.9	58416.6
20164	52436.7
24479.4	36858.4
29770.5	39547.5
36782	32199.3
28468.9	32150.5
25007.6	24908.7
22045.5	32985.9
21590.4	24992.3
32162.9	32508.1
31085.7	27965.9
28974	35513.9
42574.3	20726.8
16308.5	23070.7
25801.8	52686.5
24392.7	38179.3
21549.3	56231.7
37078.2	50131.7
24023.1	54109.4
31579.3	26787
29926.9	29100.3
31447.9	41554.7
31052.4	27534
52317.9	28939
17093.9	28360.8
15175.4	57478.8
49870.3	33712.4
17134.3	28329.2
27063.3	32594.5
21426	33384.7
41542	31289.6
31076.5	43292.5
19055.1	25564
22896.3	28075.8
23506.9	33722.9
40371.7	31770
21570	43494.6
31382.3	24164.9
21432.9	41207.7
29751.9	30233
20541.8	55308.7
30704.1	42851.2
29598.5	17451.8
23289.8	77361.1
26548.4	27379.9
34092.3	38352.2
27592.6	47389.1
29687.9	32422.4
18615.1	36376.8
22752.2	28385.3
15299.4	45410
21008.1	41514.2
21775.9	43000
17623.4	28384.6
21197.4	58912.4
26528.7	57943
34170.7	37581.9
23573.2	26387.6
34868.4	25197.9
42920.7	34048.3
25640.5	34106.6
23996.4	26108.4
18749.3	21479.9
29342.1	37433
37529.3	35342.9
20158.9	26044.6
34139.7	28277.3
48805.9	30116.1
12127.2	35998.9
22074.7	38110.6
30819.4	44466.1
31949.4	28726.5
24314.2	46450
25775.3	34783.7
24879.9	55015
36571.7	24278.8
24055.9	33383.3
43299.7	30377.2
48188.1	33167.4
35513.6	25506.2
23192.6	24873.2
17276.5	45896.2
19595.2	46015.1
34482.5	21152.5
25369.6	21575
28388.7	42247.5
28101	32968.2
23855.8	40585.5
19086.5	31721.3
15343.9	15627.3
19322.9	29085.2
16567.1	26488.7
20925.6	21702.1
28100.6	41030
29773.8	38117.8
53859.2	32150.7
27225.3	24428.5
25666.9	69585.9
34218.9	52399.3
31964.5	24965.5
26989.1	28695.8
19448	29071
23894.1	46163.2
16763.7	56198
33405.5	41560.1
23728.2	31427.8
36456.5	32068.7
22872.2	37577.8
16838	18739.6
31459.4	25013.8
25250.2	32405.8
32479.1	40777.9
43243.7	22301.2
31181.3	46814.1
20594.2	36629.1
17096.5	31016.7
30473.8	38309.2
40971	30307.9
33690.2	33859.8
52748.7	25197
19683.3	23290.1
39837.5	53101.7
37819.9	37154.9
27243.2	34436.2
27857.1	31978.3
32173.4	18743.8
18891.9	51822.9
29390.8	28499.3
19597.4	54227.5
23334.8	42926.2
23259.2	34413.7
26348.9	42879.6
31964.5	42167.5
27805.3	18203.8
16739.5	52193.3
36707.6	81946.8
18079.9	45353.8
20156	30062.3
28092.5	21854.9
29942.8	32971.8
27088	35415.3
26698.1	27595.8
22411.5	51333.8
20725	66862
23742.3	44369.7
32297.2	18426.1
29121.7	16686.3
27679.7	25343.3
24290.7	44942.5
27772.2	26266.8
17409.1	45281.1
25163.8	21373.6
24302.5	37150.4
21690.4	20213.4
28880	22037.6
18607.5	40522.1
19474.3	40190.6
25844.6	26952.9
40276.3	28973.8
31290.9	29830.9
25269.1	32794.6
15162.5	25488.1
29676.8	34631.5
32983.4	42806.7
34898.4	22459.4
28460.7	30910.4
32121.5	21241.3
42192.5	32982.7
21595.2	25116.3
26607.4	41979.3
22671.1	36885.5
19343	34872
18552.4	37557.3
23027.4	41838.9
18978.8	19576.1
21050.5	39294.4
41400.6	38521.8
26397.1	38746.4
31523.5	40809
20877	31646
22792.6	20539
23475.7	48292.7
27197.8	35198.5
21342.4	43765.4
23771.6	21620.9
29751.7	31810.4
25965.7	26292.7
17805.3	43666.4
20544.5	44853.9
39820.3	20769.1
24241.4	17881.5
13453	25151.9
23748.2	43293.7
16458.4	24716.7
24401	46366.6
32825.2	17362.3
27141.1	54322.4
32911.8	40376.5
34796.6	38413.8
32231.2	30205
34731.8	28087.1
31868.6	35556.4
25986.5	35102.8
32078.6	19813.4
22080.8	25515.1
27196.4	25532.8
13707	44647.2
38098.1	36362.7
30991.7	43779.6
36987.6	72803.2
41551.4	25949.7
30197	54175.1
27640.8	30901.8
33839.8	54848.3
38975.1	25741.6
17002.3	42368.4
30794.3	52933.8
36506.7	34537.6
14002.3	28263.1
38795	52911.1
15920.2	20327.4
22092.1	33391.3
16030	41330.1
25990.3	32134.6
25476	33075.7
22323.6	57867.9
21206.7	65802.1
22892.2	25903.6
16968.6	39960.8
21664.8	32862.3
14746.3	33820.8
34320.6	24358.1
24860.9	45717.6
17262.4	30122.5
14303.9	25054.5
34889.5	25601.4
19379.8	19885.1
22757.1	29170.2
26405.5	57063.5
24637	24548.9
17959.3	29369.8
35083.2	31335.6
22070.2	19597.6
34032.8	27193.4
26397.1	29208.9
25444.8	30335.3
18030.2	25752
35061.6	34901.8
19564.7	25551.5
34858.7	36192.1
35927	30988.7
21880.3	50788
33767.8	22427
33343.1	20072.6
24637.8	39181.7
21545.7	37702.4
21621.3	34999.5
29342.6	36781.8
24444	27121.5
37199.6	44096.3
22563.4	28502.8
29649.9	19841.8
23495.2	39827.7
18267.5	45536.2
18387.6	35905.7
33366	40630.4
23490.5	43268.5
23336.7	18472.5
20096.1	46343.6
22796.7	38296.2
21585.4	37512.1
23821.1	79098.4
19099.9	41355.2
40807.8	30304.6
28459.1	23782.4
15733.9	40904.2
30955.5	32529.6
21037.7	38265.2
27682.6	25130.8
42515.5	27762.5
29252	37704.6
19871.9	28785.7
27891.2	19734.2
21345.4	48760.5
29324.6	29965.3
17669.7	36622.3
27789.4	39820.1
19160.6	29469.5
27742.8	24432.4
26656.4	27934.9
26908.7	23380.8
40399.1	43166.3
35590.6	53031.3
13426.7	17650.7
21195.5	37353.5
32364.9	43017
25840	52214.7
26064.3	37705.1
30351.1	45438.8
38451	28724.7
22330	37078.7
25029.3	37317.5
15968.5	34598.2
52705	33676.7
12758.3	28184.1
19034	42583.4
25728.4	30018.6
33231	53431.8
21477.6	24363.4
22746.6	30557.1
40376.3	27160.5
33514.6	38868
30509.5	29718.4
26514.2	22292.9
31419.8	55013.1
29505.8	43503.7
24851.4	27826.1
36401.5	27048.9
23028.7	19902.7
36923.3	24951.1
25606.6	45192
24021	21025.8
25581.3	32907.8
17506.6	24236.4
21084	24319.1
48096.8	27273.8
34394.8	32895
29104	27126.8
32654.4	29304.1
42179.2	42561.7
14791.2	20240.1
24241.6	39709.8
25546.7	30342.9
27292.1	21121.4
24854.4	26920.5
22626.9	20563.4
38688.6	32283.3
42574.6	52967.7
21199.2	61522
23144.2	57875.4
18447	39350.3
17658.4	42895.1
18786.5	30693.6
28762.2	38351.7
39241.5	35909.7
27651.2	36571.2
15149.4	43537.9
39753.8	36657.6
29729	25885.3
25128.1	28293.2
17110.2	41581.1
14468.4	20557.3
27190.7	43880
25402.2	25849.7
26930.5	38795.6
27767.8	38546.1
30181.4	44931.3
22429.9	18783.1
23718.8	45145.9
25939.8	41467.8
24129.3	40295.9
33341.7	23533.5
13277.4	42645.2
24943.8	38079.6
22756.5	44143.7
37348.2	27906.8
24076.9	49283.8
31237.7	40829.3
29113.1	40361.1
22872.7	27635.8
24567	36157
27773.6	51017.5
15055.7	27291
24234	40160.7
33547.6	27902.8
18179	88970.8
23661.5	33581.5
38161.5	50412.7
26224.8	35188.6
25053.1	40454.3
25505.7	29229.5
37908.7	36278.3
29933.7	23124.4
35431.2	102695
21174.8	22308.5
41618.5	22062.2
23396.5	47777.7
22560.8	30288.5
31110.1	30269.4
26919.8	44235.8
25477.6	51118.8
31113.3	26687.2
18823.6	32091.8
30748.7	42982.8
30643	96111.6
33799	29331.5
27624.1	24795.6
27742.5	34058.9
30799.4	36738.7
21489.6	26234.9
15894.2	35163.2
21038.2	31584.2
29147.1	48732.5
37710.3	40976.7
28918.4	50373.9
21309.4	43570.8
18426	89274.7
25033.5	38535.6
36464	52025.9
35568.9	38243.5
23205.8	41661.1
43641.9	42992.6
35966.1	34926.2
27093.4	32272.5
19936.9	46891.8
31978	39794.6
29210.3	40994.7
41599.8	34187.1
32051.6	39369.7
27523.9	27352.4
20997.3	30557.2
37503.8	32800.7
21190	24990.7
29793.4	19994.7
26458.8	22498.9
32257	65294.9
17876	47763.9
26653	26138.9
28054.1	37032.2
25057.5	35336.1
30451.6	21181.1
19307.1	35361.6
26323.3	30201.4
17115.3	45056.9
17855.9	36776.7
28649.5	24874.6
24077.5	36634.4
22523.7	27258.5
47781.7	21617.9
44385.2	14639.1
42979.1	38841.8
22284.5	17477.3
26555.1	41239.8
32787.1	32179.6
16821.7	28786.7
17428.8	41524.5
18477.2	24255
27889.1	51213.9
34227.9	59603.8
21367	41597.9
19681.2	48823.9
31178.4	30410.5
23674.9	19610.9
35712.8	36543.3
28558.7	54676.7
25808.6	57284.5
36372.8	23868.9
22511.7	25193.8
24125.2	34091.7
26209.2	32483.4
34312.1	36805.1
22804.1	38786.6
29491.9	37187.1
31214.5	23110.1
18560	26024.1
24618.4	59723
26301.1	51939.5
29939.3	73331.1
28256	39790.4
14414.9	40437.4
44571.1	55501.9
20996.7	93022.1
14131.4	56972
34264.1	42996.8
22967	41709.3
26638.6	19761.6
18984.9	31410.6
29933.5	35889.9
19980	31444.8
16818.3	26571.4
19860.3	47497.2
33199.7	53306.5
24905.6	26885.7
16724.6	100289
19791.6	29787.7
29896.4	26541.6
33963.5	40700.7
21016.9	42041.4
34969.5	27631.4
20792.2	22357.6
17556.2	44577.2
27070	39725.9
29652.2	42364.3
21658.4	49228.9
60785	28786.9
38377.8	34121
24415.8	69870.9
22419.2	30917.8
29329.2	71467.2
27612.4	24796.8
28707.9	49054.4
21623.4	49065.8
46482.1	48999.1
30525.4	39840.5
31760.9	47968.1
31753.2	34564.6
18455.2	38470
23957.1	27902
17414.4	37558.4
17359.7	22639.3
39609.8	28339.8
25827.9	36023.1
21658.1	31313.7
33041.4	31503.4
25636.2	27304.3
33873.7	28087.5
20512.4	46934
22955.8	28750.9
26718.3	27036.3
26405.2	46322.1
39579.8	74462.5
32273.2	35666
21954.3	36361.3
26424.5	30034.7
10878.7	54453.2
24134.9	33761
30134.9	18862
26114.3	33252.3
32565.1	22884.7
24570.3	30347.7
38499	65733.6
22879.2	27882
30955.3	25845.7
46586.4	29143.3
42142.4	40947.5
29224.7	31391.6
31117.3	27822.2
40367.7	34878.7
28043.4	33509.6
29422.1	30550.5
21350.6	32405.5
18603.2	41217.5
27066.6	21364.4
27774	56444.5
23066.2	30651.8
22807.7	38864.4
23396	32115.1
16201.6	39777.9
17731.2	33766.3
18017.8	44427.6
36102.2	32077.2
21711.2	25957.4
24190.7	25260
25148.3	50512.4
25050.4	31786.1
31540	37293.2
23788	42329.4
16247.2	28329.7
22411.2	24551.9
33696.3	41241.1
62777.9	26145.3
27040.1	52885.5
29952.2	35444.2
21853	31837.4
26270.5	26401.5
21798.8	65569.9
28214.1	39948.8
26676.1	61842.5
26981.3	25087.8
31759.1	43655.2
19313.5	19753
27467.5	21308.3
23257.3	37423.4
22735.9	31583.8
24180	38930
26744.8	28683.1
28129.2	42900.3
29202.4	18875.2
37603.2	24588.9
39361.7	25149.4
25045.5	35560.9
32222.7	62839.2
21346.7	75820.4
22246.1	33819.5
25415.1	46450.9
26378.5	38094.2
28102.5	17562.4
25993.1	33798.7
22301.9	48203.4
20220.2	36586.6
21743	34836.2
42389.2	54080.8
29094.7	34740.7
37415.1	33526.3
19107.8	30249.7
23220.8	34890.9
25064.8	21966.4
25436.6	37445
28049.3	32607.6
26275	49864.6
41660.9	28643.8
25260.8	41549.4
18513.9	19993.9
41696	37042.3
16719.8	49776.8
25205.1	19576.4
15170.1	34449.9
31235.9	26885.6
15353	34188.1
36554.9	48086.9
64788.7	31614.1
21376.4	35687.9
17257.3	38990.2
24690.4	31917.8
28037.9	50377.2
15554.5	35386.2
27343.2	27768.9
37943.1	34143.2
24782.9	23440
26338.8	47730.3
21175	26844.3
24177.7	35423.4
11210.2	31124.6
[truncated: 5,216 more rows]

## Sheet: Fig3b
gene	A375 Anti-D-lac	A375 Anti-AscTMPD
AADAT	-1.43199	-0.117513
AARS2	-0.35423	-1.36174
AASS	1.13444	0.311994
ABAT	-0.087631	0.408368
ABCA13	-0.956258	0.682061
ABCA2	0.918498	-0.751113
ABCA3	0.151099	-0.136092
ABCA5	0.0261544	-0.831198
ABCA9	-0.563825	0.592284
ABCB10	-0.108924	1.40057
ABCB6	-0.254736	-0.467864
ABCB7	2.44193	-1.3232
ABCB8	1.36714	-1.38549
ABCB9	1.44537	-0.670278
ABCC10	0.00989237	0.205829
ABCD1	-0.508618	1.1665
ABCD2	0.255304	-0.166055
ABCD3	-0.930792	0.30536
ABCF2	-0.309792	-1.73859
ABHD10	0.916277	1.39727
ABHD11	-1.79355	-1.06123
ACAA1	-0.570015	-0.427891
ACAA2	-1.36977	-1.33261
ACACA	0.842201	2.31512
ACACB	-0.127913	1.47568
ACAD10	-0.371947	1.16381
ACAD11	-0.119209	0.646269
ACAD8	0.433047	-1.25758
ACAD9	1.39549	-0.00331961
ACADL	0.691802	0.325247
ACADM	0.883202	2.00527
ACADS	-0.916094	1.86211
ACADSB	-0.444059	-1.0022
ACADVL	0.284076	-0.836353
ACAT1	0.348035	-1.47027
ACCS	0.637336	0.195375
ACLY	1.97895	-0.882273
ACN9	-1.56542	-2.11665
ACO1	-1.01099	-0.605156
ACO2	-1.64078	-2.2197
ACOT13	1.88582	-1.5409
ACOT2	-0.632111	-0.90405
ACOT7	0.76421	-0.244112
ACOT9	-0.501997	0.625607
ACOX1	1.05328	-0.413243
ACOX3	0.047352	2.79304
ACP2	0.464168	1.64494
ACP5	-0.740681	-0.196161
ACP6	0.697267	0.86841
ACPP	0.232926	-2.58154
ACSF2	-0.568658	-0.176484
ACSF3	-0.0159068	-1.28466
ACSL1	-0.778477	-1.9089
ACSL4	-1.48906	1.07638
ACSL6	-0.86793	-0.201187
ACSM1	-0.365526	1.57093
ACSM2A	0.508227	2.23387
ACSM3	-1.04389	-0.901968
ACSM5	-0.0323757	-0.739203
ACSS1	1.81626	-0.13378
ACSS3	-1.07767	0.549763
ACTR5	-4.17186	1.45015
ACYP2	2.31721	0.24038
ADA	0.107388	0.196544
ADAM15	1.88483	0.930206
ADAM8	0.293665	-0.535874
ADCK1	-0.00347402	0.395712
ADCK2	-0.199178	0.558076
ADCK3	-0.225431	3.121
ADCK4	1.1323	-0.114219
ADCK5	-0.45233	0.0256977
ADHFE1	0.64838	-0.820471
ADI1	0.263315	-1.27904
ADRB2	-1.38061	2.08718
AEBP2	-0.435499	-1.9963
AFG3L2	-2.63192	-2.88544
AGA	-0.0995849	-0.10971
AGGF1	0.360253	-2.5851
AGK	-1.92502	-0.744242
AGMAT	0.139109	0.777867
AGPAT5	-1.59077	1.45661
AGR2	0.658603	-0.817581
AGXT	0.0419498	-0.238814
AGXT2	1.59335	0.600361
AHCY	-0.839006	-0.302757
AHCYL1	4.01122	2.60226
AHNAK	0.270863	-0.991194
AIFM1	-1.69449	-2.59463
AIFM2	-0.175918	0.545892
AIFM3	-0.969357	-1.2508
AK2	0.551338	1.18701
AK3	0.220518	1.84368
AK4	-0.833131	-0.00550715
AKAP1	0.310339	-0.697155
AKAP10	0.57202	0.307315
AKR1B10	-0.183388	-0.621684
AKR7A2	-0.588464	-1.64414
ALAS1	-1.10382	-1.55292
ALAS2	-1.09957	0.274287
ALDH18A1	-0.45879	-1.75681
ALDH1B1	1.65074	-1.3408
ALDH1L1	-0.428442	-0.973764
ALDH1L2	0.591654	1.81667
ALDH2	-0.255917	0.0706255
ALDH3A2	0.0911528	1.21897
ALDH4A1	-1.62675	-2.1306
ALDH5A1	-0.774216	-0.139627
ALDH6A1	0.599884	-0.679755
ALDH7A1	0.992993	0.70809
ALDH9A1	0.182849	0.252953
ALDOA	-1.56375	-0.0464851
ALDOB	1.42719	-0.134357
ALDOC	-0.373494	-0.412896
ALKBH1	0.533737	-1.25054
ALKBH3	0.0353807	0.971182
ALKBH7	0.4861	1.27508
AMACR	-0.873464	-1.29091
AMD1	0.0443806	-2.1034
AMT	-0.458978	-0.974532
ANGEL2	-3.02576	-1.15361
ANKFY1	-1.2292	2.2413
ANKRD27	1.46555	0.36323
ANKRD34C	1.09928	-0.105933
ANKRD36	-0.569387	-1.44114
ANPEP	-2.31634	-1.23573
ANXA11	1.05795	0.368984
AP1B1	1.48433	-0.763334
AP1G1	-1.1881	1.01592
AP1M1	0.317451	0.132871
AP1M2	-1.0606	-0.169499
AP1S1	-0.472194	-0.862078
AP1S2	-2.86251	0.298998
AP1S3	-0.829388	0.472497
AP3B1	-2.69852	-0.230107
AP3B2	0.800759	1.20085
AP3D1	2.27636	0.536933
AP3M1	0.328697	0.491543
AP3M2	0.15769	-0.336956
AP3S1	-0.00202805	-1.17263
AP3S2	-0.66815	-0.752296
AP4B1	-0.0350861	2.62533
AP4E1	0.072352	0.403005
AP4M1	1.16018	1.22342
AP4S1	0.190326	0.0768336
AP5B1	-0.960542	-0.00158918
AP5Z1	-0.602538	1.99186
APEX2	0.0210955	-0.971723
APOA1BP	2.39955	-0.873938
APOO	0.460742	0.501435
APOOL	-0.733911	0.928971
APOPT1	-0.644665	-0.814172
AQP2	0.874873	0.150844
ARF1	0.773723	0.299218
ARF5	-0.425349	-0.344877
ARFGEF1	0.0963257	0.809575
ARG2	2.36297	1.35692
ARHGAP39	0.304217	1.78439
ARL13A	0.973775	0.868992
ARL2	1.16536	-0.949064
ARL8A	-0.115407	-0.00939188
ARL8B	0.727547	-0.398065
ARMC10	0.174189	1.00441
ARMS2	1.7682	-0.67534
ARRB1	-0.0152166	0.693505
ARSA	0.222559	-1.0895
ARSB	-0.795721	-0.320767
ARSD	-0.322164	-1.77445
ARSG	0.366978	-0.673156
ARSI	1.37514	2.08901
ASAH1	-0.315127	0.0225933
ASAH2	-0.0964136	-1.02895
ASL	0.671847	1.59587
ASS1	-1.18815	-1.2094
ASZ1	1.23909	0.324804
ATAD1	0.572552	0.0643224
ATAD3A	-1.61678	-0.555208
ATAD3B	-1.63076	-0.531032
ATF6B	-2.12213	-0.155849
ATIC	0.45272	-1.91321
ATOX1	0.581073	-2.10558
ATP10D	0.712015	-0.435962
ATP11A	-1.14423	-0.825182
ATP11C	0.11422	-0.316493
ATP13A2	-1.26637	0.464062
ATP5A1	-1.25575	-0.248753
ATP5B	1.23103	-0.406312
ATP5C1	0.0676832	-0.0534927
ATP5D	2.14585	0.513849
ATP5E	-1.66959	-1.00748
ATP5F1	-0.532571	-1.81293
ATP5G1	-0.0960945	0.336513
ATP5G2	1.9572	-0.863047
ATP5G3	-0.880925	0.547584
ATP5H	0.922127	-0.304517
ATP5I	-2.0705	-2.0123
ATP5J	-1.45695	0.857219
ATP5J2	0.75183	0.168259
ATP5J2-PTCD1	-1.7726	-2.52875
ATP5L	0.831788	-1.54249
ATP5O	0.159055	0.765936
ATP5S	0.823301	0.525944
ATP5SL	-1.43984	-0.995688
ATP6AP1	-0.361451	-1.48291
ATP6V0A1	-2.27831	1.58051
ATP6V0A2	0.398014	-0.408054
ATP6V0A4	-0.622483	0.000534744
ATP6V0B	-0.671633	0.0139255
ATP6V0C	0.473442	-2.25879
ATP6V0D1	-1.12977	-0.0569747
ATP6V0D2	-0.343611	-0.788142
ATP6V1A	1.1426	-1.94309
ATP6V1B1	-1.04154	1.235
ATP6V1B2	-0.73106	-1.2156
ATP6V1C1	-0.223908	-1.02401
ATP6V1C2	-1.26049	-0.546858
ATP6V1D	-0.888905	-2.22235
ATP6V1E1	0.2762	-1.13249
ATP6V1F	1.71706	-0.14568
ATP6V1G1	-1.59293	-1.18579
ATP6V1H	1.1088	-2.60326
ATPAF1	0.766548	0.334781
ATPAF2	-0.436278	-2.05988
ATPIF1	1.01329	-0.581499
ATXN2	3.31661	-0.618983
AUH	-1.34252	0.96422
AURKAIP1	-2.22564	-0.357709
AZU1	-0.658107	-2.05354
BAD	-2.66	-1.62216
BAK1	0.539928	0.137562
BAX	0.714011	-1.23127
BCAM	0.589968	0.153736
BCAT2	-0.468883	0.695798
BCKDHA	-0.971341	-0.34703
BCKDHB	-1.27171	1.99344
BCKDK	1.6636	-0.397435
BCL10	0.293093	-1.80536
BCL2	0.569926	0.0180579
BCL2L1	1.31188	0.272587
BCL2L13	-0.217098	-0.763819
BCL2L2	-1.42281	1.39587
BCS1L	-3.87435	-1.21565
BDH1	0.0560255	-0.81039
BEND2	-1.75133	0.377716
BEX2	0.664746	1.45439
BID	0.652922	0.977406
BLOC1S1	0.104754	1.83203
BLOC1S6	0.821359	0.380446
BNIP3	1.51435	-0.255797
BNIP3L	-0.115029	-1.29251
BOLA1	0.739423	1.00156
BOLA3	-0.130058	-3.32337
BPHL	-0.43905	0.220835
BRD2	-0.0503593	-0.256119
BRINP1	-0.739874	-2.61379
BTD	0.978026	1.31283
BTG1	0.622652	-1.95827
C10orf10	0.112572	1.24067
C10orf2	-3.47964	-1.5011
C11orf30	1.33667	-0.327597
C12orf10	-2.41802	0.813703
C12orf65	0.741784	-1.6034
C14orf159	0.236259	0.470369
C14orf2	-1.31882	-0.263561
C14orf79	-2.19312	-0.641456
C15orf40	0.0459518	1.44094
C15orf48	0.0400094	0.33423
C15orf61	0.805576	-1.94825
C16orf91	0.63187	-0.656631
C16orf97	-1.31696	0.834757
C17orf67	-0.943317	1.59186
C17orf89	-2.89651	1.03026
C18orf64	1.37813	-0.665722
C18orf8	1.00904	-0.368245
C19orf52	-0.82579	1.71505
C19orf66	1.02079	-0.145684
C19orf70	-0.963298	0.178152
C1QBP	-2.08009	-4.36669
C1orf85	2.59561	0.880531
C20orf24	1.25025	-0.200516
C21orf33	0.185964	-0.918595
C2orf43	-1.40777	-1.19415
C2orf47	2.08513	-1.2731
C2orf69	-2.08762	0.137795
C3orf33	-0.0441336	0.913221
C5orf63	-0.760954	0.194043
C6orf136	-0.191901	-1.558
C6orf203	2.3023	-0.659889
C6orf57	0.862495	1.63043
C7orf55	0.559289	0.208428
C8orf82	-0.234804	-0.535273
CA5A	0.564554	1.69113
CA5B	0.613861	-1.89067
CAMK2A	-1.84971	0.773758
CAP2	0.260094	-0.708559
CARKD	-1.01915	0.486291
CARS2	-3.29002	-5.10137
CASP8	1.12148	0.615862
CAST	-0.329834	-0.418285
CAT	0.625419	0.877338
CBR3	-1.97435	-0.231573
CBR4	0.718688	-0.428798
CBS	0.295033	0.433983
CCBL2	0.168209	0.268321
CCDC109B	-1.31348	0.610436
CCDC115	0.441624	-1.04688
CCDC127	-1.49185	-0.986141
CCDC51	0.335305	-0.274777
CCDC58	-2.01814	0.540621
CCDC65	0.862448	0.274899
CCDC90B	0.121945	-0.679077
CCDC97	3.24615	1.17537
CCKAR	-0.63271	-0.519093
CCL15	0.225627	-1.54834
CCT7	0.0443806	-2.20205
CCZ1	-0.505754	1.37664
CCZ1B	-0.72421	3.0137
CD164	-1.97062	-1.35863
CD1B	0.0125258	0.569604
CD1D	0.989122	2.56394
CD1E	-0.666044	0.764637
CD244	-0.881032	0.554128
CD63	2.11758	-1.5808
CD68	1.07252	0.4973
CD74	-0.334882	1.44261
CDC14B	0.651758	0.505121
CDC25C	0.320894	1.23972
CDC42EP1	1.06577	1.07437
CEBPG	-1.28994	-0.525264
CECR1	-0.755145	-0.696753
CECR5	1.1425	0.615058
CEP89	1.30408	-1.62657
CERCAM	-0.00852942	-0.127203
CHCHD1	2.15484	-1.99954
CHCHD10	-1.88283	-1.5268
CHCHD2	-1.05681	0.9961
CHCHD3	1.33012	-1.63057
CHCHD4	-1.12632	-1.18825
CHCHD5	0.87531	-1.08226
CHCHD6	-0.22233	-2.1705
CHCHD7	0.382427	0.281448
CHDH	-1.37958	-0.655407
CHID1	0.826672	0.204497
CHIT1	0.668389	-1.17346
CHMP6	1.71496	1.14415
CHPT1	0.263343	1.02337
CHRNB3	-0.22248	-0.0956704
CISD1	-0.93114	-1.1917
CISD2	1.44294	1.22569
CISD3	-0.0340265	-1.68656
CIZ1	1.72549	0.861275
CKMT1A	1.08463	-0.863523
CKMT1B	-1.74806	-0.75017
CKMT2	-0.194862	1.07392
CLCN5	1.16215	-0.328123
CLCN6	-0.143858	2.07
CLCN7	0.869996	-0.829764
CLDN15	0.455304	-0.862611
CLDN3	-1.08441	-0.698338
CLEC5A	-0.388532	-0.24674
CLIC4	0.500216	0.0787293
CLIP2	-0.505339	1.12861
CLN3	-0.882328	-0.809663
CLN5	-0.190562	-1.28859
CLPB	0.213955	1.14475
CLPP	0.398889	-0.553967
CLPX	-0.0102029	-3.56836
CLSTN1	-1.88438	-0.115674
CLTA	-0.186866	-0.936114
CLTB	0.389719	2.40943
CLTC	1.44567	-2.5806
CLTCL1	-1.16928	1.15459
CLU	0.0581616	-0.427714
CLYBL	-0.526524	0.631041
CMC1	2.68768	0.713571
CMC2	-1.31782	-0.618653
CMC4	0.856552	0.721591
CMPK2	1.51039	0.0788245
CNTNAP5	1.10892	-0.135551
COA1	1.2778	0.849618
COA3	2.02543	-4.71168
COA4	-1.26532	-1.20066
COA5	-0.88625	-5.97689
COA6	-1.76716	-4.21074
COA7	1.31331	-4.63071
COASY	-0.0389251	-0.588439
COG2	1.37107	0.739906
COG3	0.317727	-2.26617
COG5	2.65595	2.73226
COL14A1	-0.895479	-1.20382
COL6A1	-1.15991	0.0744069
COMT	-0.840835	1.74261
COMTD1	2.57258	-0.622136
COPS2	-1.97975	-1.45647
COQ10A	0.110245	0.675692
COQ10B	0.969166	0.855602
COQ2	-0.384296	-0.492227
COQ3	-0.606534	-3.20383
COQ4	-1.41501	0.128125
COQ5	2.71597	0.246672
COQ6	-1.23725	1.27491
COQ7	0.339337	-1.42766
COQ9	-0.548378	-0.400245
COX10	1.45766	-0.00924541
COX11	-1.09837	-1.19851
COX14	-0.105527	-2.27447
COX15	-1.63734	-3.18264
COX16	-4.85704	-3.71166
COX17	-3.02855	-2.30885
COX18	-0.786808	-2.24618
COX19	-1.29522	-3.11014
COX20	0.281989	-0.0399619
COX4I1	-0.884963	-1.61973
COX4I2	-1.4304	-1.64975
COX5A	0.177035	-1.06112
COX5B	0.629779	-2.69516
COX6A1	-0.88877	-1.40577
COX6A2	-0.462509	0.336704
COX6B1	-2.849	-3.57954
COX6B2	-0.0946074	0.403936
COX6C	-2.72905	-1.94135
COX7A1	-0.393389	0.201785
COX7A2	0.125282	0.585352
COX7A2L	-1.88822	0.505467
COX7B	-0.259231	-1.69537
COX7C	0.482776	-1.19209
COX8A	-2.13127	-1.92043
COX8C	0.480148	0.20783
CP	-0.349331	-0.547435
CPA1	0.228421	1.20635
CPOX	-0.304633	-0.833001
CPQ	-1.22453	-1.03313
CPS1	0.587574	0.558209
CPSF4	1.02928	-0.586519
CPT1A	-0.999822	-0.692214
CPT1B	2.44004	-0.108146
CPT1C	0.696777	0.244608
CPT2	0.758312	-0.168557
CPVL	-0.195067	1.899
CRAT	-0.814949	-0.442246
CREG1	-0.69508	0.543028
CRIM1	0.902696	1.61636
CRLS1	-1.15636	-1.81621
CROT	0.993017	-1.33063
CRY1	0.563152	0.612121
CRYZ	-2.47144	0.423172
CS	-1.35612	0.96161
CST3	0.756576	2.30757
CST7	1.25152	1.2807
CTBS	1.70135	-0.636259
CTH	0.39151	3.05376
CTNS	0.969711	-0.979071
CTSA	0.222156	0.573153
CTSB	-1.48489	-0.871244
CTSC	0.677395	-0.446646
CTSD	-0.426644	1.24669
CTSE	0.328051	-0.999868
CTSF	2.09203	0.656544
CTSG	-0.272296	1.02585
CTSH	-0.289319	-0.601879
CTSK	1.05978	0.0575495
CTSL	-2.03939	-0.476027
CTSO	-1.18795	1.4388
CTSS	-2.32882	-0.241459
CTSV	-1.95403	3.20411
CTSW	-2.45137	2.25069
CTSZ	-0.304371	2.73446
CUBN	-0.365106	-0.880749
CXCL14	-0.128553	0.502087
CXCR2	-0.44831	0.296538
CXorf36	0.403438	-1.00109
CYB561A3	2.03339	0.96742
CYB5A	-0.055588	3.36423
CYB5B	-1.01044	1.1853
CYB5R2	-0.814074	0.419428
CYB5R3	-1.36763	2.54223
CYC1	-0.943484	-4.33311
CYCS	-0.27785	-1.47062
CYP11A1	0.567828	1.09304
CYP11B2	1.12934	0.027859
CYP24A1	-1.05687	-1.52872
CYP27A1	0.063245	0.198381
CYP27B1	-2.61149	0.96703
D2HGDH	-0.0571187	0.0597801
DAGLB	1.68703	1.18718
DAP3	1.40825	-1.7725
DAPK3	-0.767784	-0.335224
DARS2	-0.695023	-5.21307
DAZAP1	0.0863601	0.510685
DBI	0.195931	0.336204
DBT	0.489291	1.89377
DCAKD	-0.38827	0.401654
DCXR	1.56188	0.845381
DDAH1	1.62399	-0.548731
DDX28	0.270902	-2.11072
DECR1	-0.534646	-0.0278352
DEPDC5	2.34925	-0.156027
DERA	0.567304	0.814367
DGUOK	2.79822	0.857809
DHCR24	-0.595996	1.00586
DHFR	0.628611	0.201799
DHODH	2.18616	-1.47734
DHRS1	1.95271	0.412592
DHRS4	-0.759769	-0.452944
DHRS7B	-0.696484	-1.75608
DHRS9	0.442697	-0.0654373
DHRSX	2.46166	-1.15676
DHTKD1	-1.74757	-0.72218
DHX30	-1.74072	-4.29811
DIABLO	0.456715	0.400664
DLAT	3.66079	3.07251
DLD	0.721561	-0.690847
DLST	-2.84565	0.0994351
DLX1	1.96861	1.27075
DMGDH	1.06435	-0.51616
DMPK	0.806078	-0.0131285
DNA2	-0.894937	-0.863854
DNAH10	0.613402	-1.64802
DNAJA3	0.14843	1.71455
DNAJB13	-0.322242	-0.44564
DNAJC11	1.38045	-1.19363
DNAJC13	1.03679	0.373993
DNAJC15	3.73928	-1.10773
DNAJC19	-0.108183	-1.34001
DNAJC28	1.92523	0.171924
DNAJC30	-1.07661	0.0686718
DNAJC4	1.19045	-0.812862
DNAJC5	-1.41941	2.582
DNAJC6	1.878	1.02097
DNASE1	-0.731955	-1.18704
DNASE2	-2.76216	0.253765
DNASE2B	-1.34247	-0.120112
DNLZ	1.79268	-1.70203
DNM1L	-0.429777	-4.94228
DNM2	0.135873	-0.341058
DOC2A	0.472623	0.460643
DOCK10	-0.366869	-0.614019
DPP4	0.43936	-1.4863
DPP7	0.340491	-2.59047
DRAM1	2.37319	2.24998
DRAM2	-1.01458	-0.685034
DTWD2	-1.22146	-1.33261
DTYMK	-1.25431	-1.57243
DUS2	-1.03219	2.08385
DUSP26	-0.408473	1.03429
DUT	0.267041	-0.149808
DZANK1	0.569799	-0.481569
EARS2	-0.591243	-2.46285
ECE1	0.226479	-0.740507
ECH1	0.588264	-0.181501
ECHDC1	1.28379	-0.889187
ECHDC2	-0.582215	0.489183
ECHDC3	0.530709	0.506426
ECHS1	-0.963387	-1.10162
ECI1	1.28703	-0.687736
ECI2	-0.775426	-0.469281
ECSIT	0.248875	0.740759
EDIL3	0.0638049	-0.501849
EEFSEC	0.58445	-0.118081
EFHD1	-1.5596	0.20005
EFNA5	2.66489	-0.314015
EGF	1.02132	1.15314
EHHADH	0.314971	-0.0465001
EIF5AL1	1.03139	0.591149
ELAC2	-0.896144	-2.37174
ELANE	-0.162091	0.105305
ELOF1	0.35458	-0.299115
ELSPBP1	0.716134	0.447403
EMC2	0.752836	0.704877
EME2	0.588225	-1.55935
ENDOG	0.200385	-0.764029
ENO1	1.65559	-1.23371
ENO2	-0.27983	-0.407675
ENO3	-2.81552	0.652275
ENPEP	1.56444	-0.547504
ENPP1	-0.508382	-1.61728
ENTPD4	-1.74538	-0.0850681
EPDR1	0.630876	0.528309
EPHX2	0.103675	1.29448
ERAL1	1.82314	0.45292
ERF	-2.30221	-1.56427
ETFA	1.34857	0.265567
ETFB	-1.54145	0.0537402
ETFDH	-0.500248	0.0748129
ETHE1	-0.63938	-0.197952
ETNK1	-0.385652	0.419139
EVA1A	-1.48452	1.09085
EXOG	-0.464674	0.901876
EZH2	-2.9751	1.25989
F2RL1	1.18109	-0.881367
FABP1	1.93034	0.944066
FAHD1	-0.70409	1.78308
FAHD2A	0.709251	-0.650073
FAM136A	1.90347	-2.0088
FAM162A	1.0401	2.7959
FAM185A	-0.431907	-0.803554
FAM195A	-0.425387	-0.698096
FAM210A	-0.0493795	-1.0576
FAM210B	-1.43777	0.2129
FAM213A	0.365504	0.120637
FARS2	-0.353872	-1.7857
FASN	-0.355781	1.06639
FASTK	0.307977	-0.423387
FASTKD1	-0.142603	1.55752
FASTKD2	-1.97381	-3.343
FASTKD3	-0.164831	1.00633
FASTKD5	-3.46888	-3.50015
FBXL4	-2.52638	-1.36872
FDPS	-1.98273	-1.09946
FDX1	1.49562	0.529268
FDX1L	-2.24616	-0.58398
FDXR	-1.11312	-0.696658
FECH	-0.0181967	-4.29038
FGF10	-0.0239158	-0.0760873
FGFR3	1.34175	-0.818048
FH	-1.23846	-0.567908
FHIT	0.895846	-1.18236
FIS1	-0.914305	-0.287307
FKBP10	-0.332615	0.29136
FKBP8	0.759591	-1.52824
FKRP	0.284239	0.786847
FLAD1	1.17847	0.705531
FLOT1	-1.96535	0.840822
FLOT2	-0.581325	-0.522927
FNBP1	-0.84402	0.128951
FOXRED1	1.15789	-2.08462
FPGS	-0.462679	1.7801
FTCD	-1.70521	2.91627
FTH1	-0.195831	1.31089
FTMT	-1.61142	1.43814
FTSJ2	-0.990577	-3.53282
FUCA1	1.47742	1.01532
FUCA2	-0.0503608	-0.381411
FUNDC1	0.0699378	-0.00650491
FUNDC2	1.61821	1.62356
FXN	-1.07178	-3.45725
G6PD	-0.671664	-1.1115
GAA	1.285	0.562925
GABARAP	-2.0645	2.7212
GADD45GIP1	-2.07591	-1.69273
GAK	-1.16566	-1.38012
GALC	-0.571605	-1.18528
GALNS	-0.684414	-0.258646
GALNT7	0.102842	-0.254915
GALNT8	-0.0776902	-0.863248
GAPDH	-1.78387	-0.555439
GAPDHS	-0.653504	1.77136
GAPT	-0.84943	1.64999
GARS	1.59701	-1.59602
GART	-0.219177	-1.14769
GATC	-1.28139	-2.86924
GATM	-0.858827	2.82573
GBA	-0.211861	0.568885
GBAS	-1.41953	-0.672753
GC	0.342159	0.990271
GCAT	-1.25895	2.84992
GCDH	1.08476	-1.46874
GCSH	0.651557	0.977606
GDAP1	-0.652195	0.17875
GDAP2	0.246751	-0.930512
GFER	-0.3721	-0.96386
GFM1	-0.941332	-2.13669
GFM2	-0.277846	-1.48395
GGA1	0.978488	-0.125486
GGA2	0.284955	0.284221
GGA3	-1.23128	-1.24248
GGH	-0.744423	0.852937
GHITM	0.768449	2.02764
GJA1	0.386876	1.8926
GJC3	1.82366	-0.197303
GK	-1.3071	-0.539939
GKN1	1.00815	0.55506
GLA	0.483795	1.26958
GLB1	0.704081	-0.237568
GLDC	-0.470065	0.146317
GLOD4	-0.406337	-0.731995
GLRX2	1.85481	1.93489
GLRX5	0.581444	-0.259261
GLS	-1.9688	0.630003
GLS2	1.28428	-0.779726
GLUD1	-0.261014	-1.73891
GLUD2	0.726227	-0.503508
GLYAT	0.13566	-1.7009
GLYCTK	0.415973	-0.0193247
GM2A	-0.890591	-0.869842
GNA11	-0.375689	-1.61627
GNAI1	0.266976	-0.28178
GNAI2	0.116049	-0.81521
GNAI3	1.8974	1.34961
GNAQ	-3.27073	0.708635
GNAT1	0.0716078	0.136866
GNB1	-3.0581	-0.891948
GNB2	-2.00686	0.29838
GNB4	0.0357353	0.232672
GNG11	0.470637	-0.81765
GNG5	-2.23965	0.435521
GNPTAB	-2.2626	0.731472
GNPTG	0.722528	-1.59479
GNS	1.62914	1.05125
GOLM1	0.119949	0.732962
GOLPH3	1.08086	-2.50073
GOT1	2.04901	0.982807
GOT2	0.986007	-0.505577
GPAM	-1.98462	-0.361653
GPC3	-0.702753	0.0464067
GPD2	-0.909292	0.6207
GPI	-1.57028	-2.62212
GPLD1	0.149041	1.92723
GPR137	-1.25974	-0.657545
GPR137B	-1.99993	1.02647
GPR143	-0.64383	-2.17909
GPR150	-0.207089	1.42059
GPR180	0.24446	0.276239
GPR26	0.0878273	0.553296
GPR68	1.07393	-1.81073
GPRC5D	0.35618	-0.00864278
GPT2	-0.339135	-1.13222
GPX1	-2.22322	-1.05037
GPX4	-2.55798	-1.24322
GRHPR	-1.4465	0.592252
GRN	-0.206989	-1.61135
GRPEL1	-0.250248	0.189207
GRPEL2	1.06771	-0.360736
GRSF1	-0.196478	-4.11772
GSR	-0.815991	0.442624
GSTK1	-0.467693	-0.0652407
GSTO1	-0.56085	1.13532
GSTZ1	0.268039	-0.462091
GTF2F1	1.04683	0.196486
GTPBP10	-0.111248	-3.30342
GTPBP3	-2.53643	-0.577581
GTPBP6	-2.57684	-2.60997
GUF1	-0.379521	0.379866
GUK1	-0.0710091	0.0760165
GUSB	1.95457	-0.75212
H6PD	0.873982	0.852379
HADH	1.16045	-0.207158
HADHA	1.28792	-1.39353
HADHB	1.20503	0.340629
HAGH	-1.16773	-0.187889
HAO2	0.203464	0.52947
HARS2	-0.324599	-0.665752
HCCS	0.920901	-2.41463
HDHD3	0.00724889	-0.293045
HEBP1	-1.82739	-1.95544
HEMK1	2.7145	-0.393481
HEXA	0.800934	0.87952
HEXB	-1.16607	2.09963
HGSNAT	0.944237	-1.4156
HIBADH	0.671764	-0.266724
HIBCH	-0.600586	-0.0142004
HIGD1A	-1.31194	0.63932
HIGD2A	-1.64953	-1.30248
HINT1	-0.357485	-1.74194
HINT2	-0.359475	0.0931383
HINT3	-0.454267	0.990726
HK1	-0.0385768	-0.443107
HK2	-2.43728	-0.718429
HK3	0.152656	0.98132
HKDC1	1.42829	-1.64446
HLA-DMA	-1.09441	1.03221
HLA-DMB	0.546979	-0.258027
HLA-DOA	1.78342	-1.08322
HLA-DOB	1.35462	-0.350106
HLA-DPA1	1.02451	0.75195
HLA-DPB1	0.511923	-0.0132344
HLA-DQA1	-0.447099	-1.0458
HLA-DQA2	1.67401	-1.52918
HLA-DQB1	-0.644784	1.26911
HLA-DQB2	-0.515979	-0.386584
HLA-DRA	-0.0552933	-2.18451
HLA-DRB1	-0.497998	0.464641
HLA-DRB5	-0.648454	-1.95673
HMBS	0.0729681	-3.99017
HMGCL	0.401834	1.24602
HMGCS2	0.808483	0.185684
HNRNPH1	-1.19212	-1.35292
HOGA1	-1.01321	1.05419
HPD	-0.224882	-0.924649
HPS1	-0.677304	-0.0827069
HPS4	0.547648	-1.0411
HPSE	0.174902	1.07717
HRSP12	0.798475	0.537328
HS3ST2	0.603796	-1.29685
HSCB	-0.84856	-0.30247
HSD17B10	1.77033	-1.98076
HSD17B4	0.262063	0.889004
HSD17B8	0.273687	-0.919162
HSDL1	-0.682587	-0.854419
HSDL2	0.325704	0.782502
HSPA8	-0.234302	-1.51404
HSPA9	-0.73106	-1.2011
HSPB7	-0.762071	-0.493629
HSPD1	-1.83984	0.492746
HSPE1	-0.535501	-1.35603
HTATIP2	-0.248632	-0.48569
HTR5A	-0.475747	-0.526326
HTRA2	-0.295074	-0.199549
HYAL1	1.4236	-1.47469
HYAL2	0.0687822	-0.229955
HYAL3	-1.43263	-0.368293
IARS2	0.733539	-2.32536
IBA57	-2.40729	-2.78369
ICT1	1.22613	0.00397259
IDE	-3.78552	-1.53278
IDH1	-0.162744	0.997804
IDH2	5.96703	-0.599184
IDH3A	-0.558799	-0.843823
IDH3B	-1.61747	1.44165
IDH3G	2.07868	0.32279
IDI1	-2.3581	-2.04044
IDS	-0.907766	0.63453
IDUA	1.1597	0.770772
IFI27	0.625849	-0.795208
IFI30	0.648869	-1.77224
IFIH1	2.09012	-0.199406
IFNGR2	0.0478244	0.721856
IFT88	-0.494985	0.829878
IGF2R	-2.29523	0.171078
IL27RA	-3.11936	-1.91656
IL4I1	-0.062767	1.10086
IL9R	0.261343	1.4118
IMMP1L	-0.463994	-0.0822345
IMMP2L	1.04366	1.14208
IMMT	0.460616	-1.85837
INO80	-0.95449	-1.72556
INVS	-0.866507	-0.501864
IQCJ-SCHIP1	-0.245691	-1.16698
IRF4	1.29419	-0.799866
ISCA1	-0.700033	-0.880487
ISCA2	0.688016	-1.45518
ISCU	0.960603	-2.12036
ISOC2	-1.73086	0.362043
ITM2C	-0.0783086	0.314373
IVD	0.360966	-0.374339
JMJD6	0.948494	-0.0917844
JPH4	0.984211	0.0319322
KAAG1	1.1793	-1.12277
KARS	1.58974	-2.76284
KCNE1	-0.738456	0.609982
KCNE2	-0.67064	-1.23398
KDM6A	0.906677	-0.716585
KDSR	1.67357	-0.446573
KIAA0100	-0.565219	-1.64454
KIAA0141	-1.66859	0.858924
KIAA0226	0.262658	-2.67789
KIAA0391	2.60432	-1.30309
KIAA1107	0.379274	-0.614429
KIAA1429	0.232772	-0.355687
KIF12	-1.48563	-1.16562
KIF1B	0.778143	0.748948
KLHDC10	-1.76385	0.728179
KLHL26	-0.749611	0.227997
KMO	0.358863	-0.227063
KRT32	1.06472	0.712537
KRT5	-0.129656	-1.11422
KRTAP3-1	-0.408153	0.23207
L2HGDH	0.489244	-0.0822872
LACE1	-0.515689	-0.00424872
LACTB	0.951739	1.36454
LACTB2	2.10862	-0.598447
LAMC1	-2.13077	0.507405
LAMP1	-0.674529	-0.0724301
LAMP2	-1.21782	-0.484186
LAMP3	-0.693816	-0.02791
LAMTOR1	0.398384	-3.32044
LAMTOR2	-1.31164	-0.721803
LAP3	-0.698756	-0.404004
LAPTM4A	-0.31818	-0.196567
LAPTM4B	-1.88919	-1.23534
LAPTM5	0.691251	0.698679
LARS2	-0.851895	-1.19666
LAYN	-0.350415	0.384464
LDHA	0.244031	0.601944
LDHAL6A	-0.448691	-1.33812
LDHAL6B	1.04649	-0.408183
LDHB	-0.642166	-4.04548
LDHC	0.971138	0.268825
LDHD	-3.44096	0.0971912
LDLR	-6.06111	-7.75156
LETM1	-1.53971	-1.9585
LETM2	-0.282972	-0.013979
LETMD1	0.149408	0.318187
LGMN	-0.991301	1.12973
LHCGR	0.567479	0.347447
LIAS	2.39239	0.208499
LIPA	-2.0088	-1.0342
LIPT1	1.3437	0.646738
LIPT2	1.86312	-1.46191
LITAF	-0.172935	-0.309742
LMBRD1	-0.550628	-0.672463
LNPEP	1.87037	0.903032
LONP1	-0.359682	1.1056
LONP2	-1.02767	-0.0137713
LRBA	0.658705	0.976398
LRP1	0.468541	-1.18895
LRP2	0.0947219	-1.04866
LRPPRC	3.18466	-2.39477
LRRC26	-0.790069	-1.252
LRRC43	-0.364237	-2.17668
LYPLA1	0.886756	-0.5942
LYPLAL1	0.869575	-0.485279
LYRM1	-0.00527955	-3.21565
LYRM2	0.0496729	1.42187
LYRM4	0.654111	-0.200239
LYRM5	1.79142	-0.295374
LYRM7	-1.26173	-0.813023
LYRM9	0.674817	0.0845436
M6PR	0.122447	-0.757652
MACROD1	1.67958	-0.668029
MAGEC2	2.08725	0.388433
MALSU1	-3.13466	-2.40661
MAN2B1	0.115409	-1.35782
MAN2B2	0.494366	-1.76196
MANBA	0.318678	-0.843221
MAOA	-0.317923	0.352364
MAOB	-0.481499	-0.412719
MARC1	0.589424	0.843107
MARC2	0.518378	-1.27293
MARCH1	-0.335645	-0.371721
MARCH11	0.317996	-0.259345
MARCH2	0.512317	-0.082139
MARCH3	-1.11595	-0.67818
MARCH5	-0.681151	-0.014564
MARCH8	1.53357	-0.439766
MARCH9	-1.65696	-0.0384487
MARS2	0.0443806	-0.865191
MAT2A	-0.00740953	-1.16468
MAVS	-1.88531	0.768159
MCAT	0.336799	-0.898319
MCCC1	-0.0917414	1.02157
MCCC2	0.69777	0.226783
MCEE	-1.72072	0.134782
MCOLN1	0.568062	0.684708
MCOLN2	0.334188	-0.550285
MCOLN3	-0.285804	-0.349644
MCU	0.888551	-0.382919
MCUR1	-0.662218	-1.39895
MDH1	-0.138763	0.135881
MDH2	0.722068	0.0968761
ME1	-0.0115716	-1.84745
ME2	-1.12204	-0.236099
ME3	1.41201	0.295369
MECR	-0.494638	-1.8328
MED20	-1.3117	-0.323424
MEF2C	-1.19203	-1.42513
MEMO1	-0.457544	-0.754269
MEP1B	-0.627338	2.84566
METAP1D	-0.58308	1.81991
METTL14	-2.43956	-0.308161
METTL15	-0.125931	-1.26743
METTL17	1.03748	-4.35252
METTL2B	-0.31807	-0.116813
METTL5	0.14091	-0.185267
METTL8	-0.460076	-0.0993829
MFF	0.0255523	-0.448163
MFN1	-0.857829	0.770699
MFN2	-2.90331	-1.61264
MFSD1	-0.26489	0.843159
MFSD12	-2.06478	-0.59575
MFSD8	1.12925	-1.87716
MGARP	-0.156097	1.53348
MGME1	2.88487	0.510081
MGST1	0.0637477	-0.444083
MGST3	0.127877	0.151809
MICALL2	0.77314	0.676304
MICU1	0.0481944	-0.951889
MICU2	0.468662	-1.5981
MIEF1	-0.903217	-3.25192
MINOS1	1.83426	-3.55105
MIOS	0.940451	-1.2842
MIPEP	-4.09269	-0.753055
MLH1	-0.0580894	-1.00163
MLYCD	-1.20193	0.28184
MMAB	-1.75944	1.73899
MMACHC	0.0365623	-1.44361
MMADHC	1.79089	3.30796
MMD	-1.54009	-1.92896
MOCS1	0.416228	0.315209
MON1B	-1.0971	-0.2259
MPC1	1.12446	-1.24633
MPC1L	-0.36549	-0.0610538
MPC2	1.94854	-0.166173
MPO	0.725156	-0.342438
MPST	-0.876067	-1.30916
MPV17	0.0755165	0.954224
MPV17L	-1.46178	-1.58745
MPV17L2	-0.566099	-0.953099
MRM1	-1.12919	-0.787104
MRPL1	-0.409826	-1.75559
MRPL10	1.34329	-1.06068
MRPL11	1.61579	1.05982
MRPL12	-0.800491	-1.97133
MRPL13	-0.481859	-0.54046
MRPL14	-0.718012	-2.48998
MRPL15	-2.22058	-2.37227
MRPL16	-1.38722	-1.99208
MRPL17	2.53091	-3.54393
MRPL18	-1.41755	-1.3437
MRPL19	1.92608	-0.783167
MRPL2	-1.2882	-1.7989
MRPL20	-1.16386	-2.84961
MRPL21	-1.61795	-2.3858
MRPL22	-2.39313	-0.522806
MRPL23	-0.00221247	-1.69457
MRPL24	1.77241	-1.70307
MRPL27	-0.658446	-0.511379
MRPL28	2.98159	-0.434051
MRPL3	0.305074	-2.53801
MRPL30	-1.2385	-1.7898
MRPL32	-1.51198	1.48544
MRPL33	0.693355	-1.10915
MRPL34	2.20659	-1.55277
MRPL35	0.438472	-1.45216
MRPL36	-0.919661	-1.35631
MRPL37	-1.70447	-2.17217
MRPL38	-0.687485	-2.54993
MRPL39	0.247087	-1.27184
MRPL4	-3.16386	0.629017
MRPL40	-2.96192	-1.13455
MRPL41	0.192993	-1.92259
MRPL42	-0.588992	1.18016
MRPL43	-1.57325	-1.81271
MRPL44	-1.03732	-1.27866
MRPL45	3.54571	-1.23112
MRPL46	-0.377142	-0.181604
MRPL47	-1.01981	-1.92648
MRPL48	0.632322	1.13508
MRPL49	-2.90553	1.10889
MRPL50	-0.479535	-1.75873
MRPL51	-0.171752	-1.50284
MRPL52	0.822024	-2.32165
MRPL53	-0.175701	-0.85345
MRPL54	-2.7647	-2.5514
MRPL55	0.211476	0.550726
MRPL57	0.0608607	-1.39551
MRPL9	3.12013	-0.521512
MRPS10	2.87579	-0.866693
MRPS11	-0.0749079	-1.82524
MRPS12	0.0623001	-1.45495
MRPS14	1.96154	-1.52956
MRPS15	1.83861	-1.83217
MRPS16	-2.24203	-2.28648
MRPS17	-0.407439	-2.5174
MRPS18A	-1.47379	0.0972857
MRPS18B	-3.27208	-2.19146
MRPS18C	1.97646	-2.33843
MRPS2	-2.82477	-1.79459
MRPS21	-1.86333	-2.28392
MRPS22	1.41805	-0.31596
MRPS23	-0.222678	-3.25158
MRPS24	-0.873913	-2.19394
MRPS25	-0.95645	-1.12455
MRPS26	-0.955097	-1.84259
MRPS27	-1.58693	-1.35841
MRPS28	0.928423	-0.01376
MRPS30	-1.42052	-1.4038
MRPS31	0.249489	-0.223317
MRPS33	-1.38906	-0.843937
MRPS34	-2.39491	-3.91307
MRPS35	-0.54266	-1.0824
MRPS36	0.6319	-0.334977
MRPS5	-0.440981	-1.9473
MRPS6	-1.55459	-0.789433
MRPS7	-2.66188	-0.313823
MRPS9	-0.228569	-0.762934
MRRF	-0.815798	-2.04014
MRS2	-2.07984	0.766917
MSRA	-0.843458	-0.998567
MSRB2	-0.578818	0.171339
MSRB3	-1.12526	0.234982
MTCH1	2.41587	-1.18852
MTCH2	-2.85616	-2.96453
MTCP1	-0.394219	-1.09699
MTERF	-1.7004	-0.704681
MTERFD1	-1.1553	-4.3887
MTERFD2	-1.34926	-2.9437
MTERFD3	0.408927	0.75353
MTFMT	-0.169591	-1.18114
MTFP1	0.0373833	-0.184316
MTFR1	-0.607116	-1.02678
MTFR1L	0.376114	-0.930419
MTG1	0.199717	-2.76453
MTG2	1.05348	-1.87747
MTHFD1	0.091041	-2.48906
MTHFD1L	0.03865	0.773254
MTHFD2	-0.3423	-2.52267
MTHFD2L	0.671052	0.455296
MTHFR	0.835592	1.53443
MTHFS	1.63243	-0.169739
MTIF2	-2.72188	-0.748679
MTIF3	-0.114842	0.436817
MTO1	-2.02388	-0.170164
MTOR	-0.0989743	0.613273
MTPAP	1.23144	-1.91986
MTR	1.70949	1.74686
MTRF1	0.419369	-2.04932
MTRF1L	-0.500763	-3.99307
MTX1	0.386847	-0.652769
MTX2	1.31103	-3.67985
MUL1	-0.176177	-0.831846
MUT	-0.589078	-0.931737
MUTYH	0.835974	1.17314
MX2	0.075415	0.0505056
MYADM	1.48169	1.04713
MYLPF	-0.524155	-1.41346
MYO7A	-0.121183	-1.39181
N4BP3	0.765148	1.00188
N6AMT1	0.0069229	-0.314507
NAAA	-0.115984	1.37223
NADK2	1.49981	1.19974
NAE1	0.160991	-0.934767
NAGA	-0.52325	-1.35405
NAGLU	1.11925	-0.641026
NAGPA	-3.28953	0.701525
NAGS	1.08224	1.41459
NANOS1	1.49759	0.576839
NAPA	-1.00281	-1.41965
NAPG	-2.19663	-0.989441
NAPSA	0.479034	0.422916
NARS2	1.8416	-0.360423
NBR1	-0.951198	-1.24397
NCEH1	0.0057904	-1.60819
NCK1	0.901573	1.25391
NCOA4	-0.374975	1.3336
NCOA5	0.139815	-0.470684
NCSTN	0.0489086	1.24835
NDUFA1	0.507973	-1.64745
NDUFA10	1.32981	0.208409
NDUFA11	-3.20753	-2.15149
NDUFA12	-0.0720824	1.44561
NDUFA13	0.228424	-0.658409
NDUFA2	0.313526	-1.6472
NDUFA3	-1.4216	-3.33955
NDUFA4	0.424181	-1.82864
NDUFA5	3.41724	0.882348
NDUFA6	-1.54902	-1.26865
NDUFA7	0.835586	0.734068
NDUFA8	0.0637142	-0.135965
NDUFA9	-2.2571	1.08479
NDUFAB1	-3.05984	-1.90637
NDUFAF1	-2.59702	1.38763
NDUFAF2	-0.783811	-0.298231
NDUFAF3	-0.239321	1.99639
NDUFAF4	1.89023	-1.22349
NDUFAF5	-0.230115	-0.179092
NDUFAF6	-0.933601	-0.89653
NDUFAF7	1.26239	-0.302564
NDUFB1	-1.35638	-1.02941
NDUFB10	-3.55728	-0.0664867
NDUFB11	0.169308	0.14907
NDUFB2	0.0986565	-0.476437
NDUFB3	-1.08416	-1.36191
NDUFB4	-0.201107	-1.18104
NDUFB5	-2.44832	-0.462377
NDUFB6	1.79305	-1.6155
NDUFB7	2.08999	-1.30716
NDUFB8	-1.08958	-2.41089
NDUFB9	0.411162	0.689658
NDUFC1	1.40425	-0.714547
NDUFC2	1.39397	0.202819
NDUFS1	3.08405	0.133144
NDUFS2	0.0633853	-0.256049
NDUFS3	-0.180338	0.669239
NDUFS4	0.419012	-0.650115
NDUFS5	-0.688346	0.670792
NDUFS6	-0.0466395	0.022247
NDUFS7	0.79191	-1.77045
NDUFS8	-0.148986	-0.930131
NDUFV1	3.29626	-0.917661
NDUFV2	-0.380362	-1.55726
NDUFV3	-0.38261	-0.132172
NEU1	0.966514	-0.520634
NEU4	2.09184	-0.226089
NEURL1B	-0.0609809	0.685706
NFRKB	1.82073	0.538981
NFS1	-1.1728	-0.0976724
NFU1	1.50716	-0.54347
NGRN	0.628832	-2.79476
NIF3L1	0.160072	-1.92429
NIPSNAP1	-0.484678	-0.820407
NIPSNAP3A	-0.821522	0.48196
NIPSNAP3B	1.08925	-0.165617
NIT1	0.763191	0.929491
NIT2	-1.3211	0.171091
NLN	-0.24263	-0.63558
NLRX1	-1.08235	2.08958
NME3	-1.12008	-1.20596
NME4	-0.127914	0.648206
NME6	0.0269869	-0.0657237
NMNAT3	1.25155	-0.953083
NNT	1.32533	-0.638635
NOA1	-0.225855	-2.43596
NOM1	-4.06069	-1.29238
NO_CURRENT_10	-1.44914	5.63545
NO_CURRENT_100	-1.03337	-4.23164
NO_CURRENT_101	1.9749	-3.30015
NO_CURRENT_102	-3.66134	5.05073
NO_CURRENT_107	-0.592468	-2.49493
NO_CURRENT_108	-0.562888	-0.856433
NO_CURRENT_109	0.806032	-1.32248
NO_CURRENT_11	1.02097	-0.775508
NO_CURRENT_110	-1.77035	-1.47347
NO_CURRENT_111	-2.81577	-3.15498
NO_CURRENT_113	-0.892693	3.70929
NO_CURRENT_115	-0.18009	0.24186
NO_CURRENT_119	-0.0546277	-1.90305
NO_CURRENT_122	2.39078	-1.75692
NO_CURRENT_123	-1.20597	-1.14263
NO_CURRENT_124	-2.90666	2.031
NO_CURRENT_127	-0.863781	-1.77801
NO_CURRENT_129	2.26271	6.23166
NO_CURRENT_131	0.969204	4.50358
NO_CURRENT_134	-0.0380163	-1.74081
NO_CURRENT_135	-1.01652	-0.988994
NO_CURRENT_136	0.0419213	-0.0489509
NO_CURRENT_138	-0.805664	-2.78339
NO_CURRENT_14	-2.96589	-1.17664
NO_CURRENT_146	0.453052	-1.18295
NO_CURRENT_147	0.654111	-1.24126
NO_CURRENT_15	2.35626	-0.130586
NO_CURRENT_150	-2.54474	-1.65399
NO_CURRENT_152	-0.889489	-0.121711
NO_CURRENT_154	0.605979	7.10586
NO_CURRENT_156	0.887328	-4.2686
NO_CURRENT_157	-1.33852	-1.08325
NO_CURRENT_158	-1.44101	-2.11377
NO_CURRENT_159	-1.07825	-2.80221
NO_CURRENT_16	1.12179	-2.08499
NO_CURRENT_161	-0.804257	1.56927
NO_CURRENT_163	-0.418621	-0.184389
NO_CURRENT_166	0.1783	0.874453
NO_CURRENT_167	-5.35133	-0.841513
NO_CURRENT_17	-1.18732	4.9986
NO_CURRENT_172	-0.532483	-1.3406
NO_CURRENT_173	-0.32767	-0.647837
NO_CURRENT_174	-2.55199	-2.53717
NO_CURRENT_175	-0.493897	5.73786
NO_CURRENT_178	0.754334	-0.739086
NO_CURRENT_179	2.3856	-2.63844
NO_CURRENT_18	-2.39238	-1.85231
NO_CURRENT_181	-1.45032	-3.21084
NO_CURRENT_186	0.394096	0.036697
NO_CURRENT_187	0.748821	-0.520311
NO_CURRENT_19	1.29105	-0.392273
NO_CURRENT_193	-1.54843	-2.03227
NO_CURRENT_194	0.229482	0.0422284
NO_CURRENT_195	-0.0202213	-0.694127
NO_CURRENT_198	-1.98069	2.48466
NO_CURRENT_2	0.48388	-2.08521
NO_CURRENT_20	0.502989	-2.15351
NO_CURRENT_200	-0.919872	-1.6493
NO_CURRENT_201	0.824223	-0.597916
NO_CURRENT_202	-0.0636429	-2.24515
NO_CURRENT_203	-1.63194	1.30945
NO_CURRENT_204	0.372025	-2.27824
NO_CURRENT_206	2.46333	-1.67231
NO_CURRENT_207	0.346806	-3.13009
NO_CURRENT_209	1.66642	-2.85071
NO_CURRENT_21	1.08162	5.88732
NO_CURRENT_210	0.47754	-2.13305
NO_CURRENT_211	-1.39069	0.275333
NO_CURRENT_212	0.235906	4.62741
NO_CURRENT_213	0.46278	-3.00652
NO_CURRENT_216	1.54601	-1.38683
NO_CURRENT_217	-0.707847	4.29386
NO_CURRENT_218	1.65029	-1.5349
NO_CURRENT_219	2.95147	-1.72035
NO_CURRENT_22	-0.843653	-1.06322
NO_CURRENT_220	1.02924	-0.687395
NO_CURRENT_221	-0.0440404	0.289204
NO_CURRENT_226	2.7799	0.689035
NO_CURRENT_227	0.226256	-2.43074
NO_CURRENT_228	1.90962	-0.598828
NO_CURRENT_23	-1.15615	-0.870791
NO_CURRENT_236	-0.106803	1.62466
NO_CURRENT_237	0.928807	-0.848822
NO_CURRENT_238	-1.32475	-0.866386
NO_CURRENT_244	-0.916781	-2.8066
NO_CURRENT_245	3.80729	0.0184547
NO_CURRENT_246	9.50156	-6.88871
NO_CURRENT_247	1.41438	-4.23076
NO_CURRENT_25	0.852321	5.66478
NO_CURRENT_250	-1.77069	-1.01798
NO_CURRENT_252	-4.55079	-2.02688
NO_CURRENT_255	-0.919872	-1.38902
NO_CURRENT_257	1.88375	-1.49436
NO_CURRENT_258	-2.48391	-1.94889
NO_CURRENT_26	2.74278	-0.94179
NO_CURRENT_260	0.783272	5.43496
NO_CURRENT_263	0.459448	-1.53275
NO_CURRENT_264	-2.22645	0.70539
NO_CURRENT_267	-0.482597	-1.93108
NO_CURRENT_268	4.30566	4.90586
NO_CURRENT_269	-0.0440404	-0.647857
NO_CURRENT_270	0.465146	-1.43606
NO_CURRENT_272	2.19456	-0.428063
NO_CURRENT_275	-7.12582	5.91048
NO_CURRENT_278	-0.95186	-1.09967
NO_CURRENT_279	0.64988	-1.84317
NO_CURRENT_287	-0.921575	-0.899033
NO_CURRENT_289	-2.01708	-1.85233
NO_CURRENT_29	-1.71903	0.621086
NO_CURRENT_290	1.24487	0.348117
NO_CURRENT_292	-0.548098	5.86487
NO_CURRENT_295	-0.253449	-1.33178
NO_CURRENT_297	0.96147	-2.39212
NO_CURRENT_299	-2.00082	-4.50293
NO_CURRENT_3	1.0447	-0.291571
NO_CURRENT_304	2.3749	-1.45708
NO_CURRENT_305	1.95454	-1.57283
NO_CURRENT_307	0.418732	2.4073
NO_CURRENT_308	-0.250419	-1.97876
NO_CURRENT_309	-0.338636	0.0886492
NO_CURRENT_310	2.26612	-2.22908
NO_CURRENT_313	1.33585	-2.03693
NO_CURRENT_317	0.895528	-1.1411
NO_CURRENT_318	0.759218	-1.11999
NO_CURRENT_322	3.07758	-1.19997
NO_CURRENT_323	2.27798	3.85469
NO_CURRENT_325	1.7115	-0.917765
NO_CURRENT_326	-0.507588	-2.7847
NO_CURRENT_327	-2.16035	-0.142734
NO_CURRENT_33	1.78901	0.167751
NO_CURRENT_330	-1.28534	-2.50609
NO_CURRENT_333	-0.935138	1.68368
NO_CURRENT_334	0.834742	-1.10774
NO_CURRENT_335	-1.26859	-2.31979
NO_CURRENT_337	-1.53383	-2.93147
NO_CURRENT_343	-1.12131	-0.75775
NO_CURRENT_345	-0.438466	-1.9197
NO_CURRENT_350	2.88893	5.6579
NO_CURRENT_351	-0.346472	-1.13873
NO_CURRENT_353	-0.736751	-0.62768
NO_CURRENT_358	-1.68261	-2.07769
NO_CURRENT_36	-1.94643	-2.50794
NO_CURRENT_360	-3.42142	-1.12263
NO_CURRENT_362	1.98273	0.403339
NO_CURRENT_363	2.91335	-2.71861
NO_CURRENT_365	0.332356	-1.93567
NO_CURRENT_366	0.784867	-1.54623
NO_CURRENT_368	-2.83216	4.99489
NO_CURRENT_37	0.0413174	6.43603
NO_CURRENT_374	0.621902	-1.29997
NO_CURRENT_376	-10.4693	-2.35735
NO_CURRENT_378	3.9341	6.16588
NO_CURRENT_380	0.999945	-2.46081
NO_CURRENT_381	0.634484	2.2402
NO_CURRENT_382	4.46624	1.45973
NO_CURRENT_385	1.02162	0.071847
NO_CURRENT_386	1.23496	0.510124
NO_CURRENT_387	-0.64638	-0.763246
NO_CURRENT_389	-1.24048	-0.808241
NO_CURRENT_392	2.3856	-2.5342
NO_CURRENT_393	-1.63048	3.49912
NO_CURRENT_396	2.36436	-1.10122
NO_CURRENT_398	1.42524	-1.34276
NO_CURRENT_402	0.395547	-0.367928
NO_CURRENT_403	-3.49793	6.26005
NO_CURRENT_405	-1.28426	-1.37227
NO_CURRENT_406	-4.59467	1.49821
NO_CURRENT_409	3.15544	-0.981327
NO_CURRENT_415	2.85255	-1.64214
NO_CURRENT_416	-1.05166	6.0898
NO_CURRENT_419	7.83916	-0.395198
NO_CURRENT_421	0.677551	5.1993
NO_CURRENT_423	2.30343	-0.0504547
NO_CURRENT_424	-1.71181	-1.16165
NO_CURRENT_425	4.0603	-2.07063
NO_CURRENT_427	-0.485517	-0.492294
NO_CURRENT_429	-0.252334	-2.34899
NO_CURRENT_431	0.538687	-2.52719
NO_CURRENT_432	0.780911	-1.84957
NO_CURRENT_434	1.44583	-2.7992
NO_CURRENT_435	-2.20666	-8.70574
NO_CURRENT_437	3.86079	4.40117
NO_CURRENT_440	0.481481	4.9044
NO_CURRENT_441	-2.09875	-0.630567
NO_CURRENT_443	-1.34516	0.507187
NO_CURRENT_444	-1.95513	0.866033
NO_CURRENT_447	-1.09564	-0.622147
NO_CURRENT_45	1.6377	-1.26779
NO_CURRENT_450	1.12881	1.40992
NO_CURRENT_451	1.6599	-0.227632
NO_CURRENT_452	2.88893	-2.07301
NO_CURRENT_453	-0.610248	4.59859
NO_CURRENT_454	-0.144525	4.3917
NO_CURRENT_455	0.239455	-1.72611
NO_CURRENT_457	1.43545	-1.98973
NO_CURRENT_459	0.27858	-1.68777
NO_CURRENT_461	-1.05142	3.24245
NO_CURRENT_462	-0.787092	0.0707636
NO_CURRENT_464	-2.96146	1.05565
NO_CURRENT_465	1.58654	-4.32402
NO_CURRENT_469	0.0482666	0.986909
NO_CURRENT_47	-1.17819	0.0267052
NO_CURRENT_471	2.0225	-3.20323
NO_CURRENT_472	1.09912	2.75602
NO_CURRENT_473	-1.76141	-3.22051
NO_CURRENT_475	-1.1672	-0.898068
NO_CURRENT_476	1.87854	-0.52635
NO_CURRENT_48	-0.600733	-0.140162
NO_CURRENT_480	0.724144	-2.59853
NO_CURRENT_481	0.836475	-2.55891
NO_CURRENT_484	0.457782	-5.33182
NO_CURRENT_486	-0.316775	-0.606096
NO_CURRENT_487	-3.53429	-2.45242
NO_CURRENT_488	-0.813501	5.51429
NO_CURRENT_489	2.33765	-2.34982
NO_CURRENT_492	1.20843	-2.01862
NO_CURRENT_493	2.89545	-2.48752
NO_CURRENT_494	1.486	2.89176
NO_CURRENT_495	-0.863485	0.848525
NO_CURRENT_499	-0.959193	-0.417498
NO_CURRENT_50	0.213493	5.95591
NO_CURRENT_502	-1.24871	-1.25431
NO_CURRENT_504	-2.93506	-2.58431
NO_CURRENT_505	-0.252474	-1.51304
NO_CURRENT_506	-1.01535	-0.996499
NO_CURRENT_51	3.76407	-1.22926
NO_CURRENT_510	-3.02699	-0.855767
NO_CURRENT_513	-1.05195	-1.7117
NO_CURRENT_514	1.34247	-0.962854
NO_CURRENT_518	1.5234	3.8699
NO_CURRENT_522	5.61904	3.28557
NO_CURRENT_524	-0.069132	-2.31461
NO_CURRENT_528	1.13195	-1.21565
NO_CURRENT_529	-0.611406	-0.653753
NO_CURRENT_531	0.424014	0.17995
NO_CURRENT_532	-0.763245	0.303337
NO_CURRENT_534	-0.768422	-0.498195
NO_CURRENT_535	-0.0305922	-2.74634
NO_CURRENT_537	-0.120517	-1.65113
NO_CURRENT_539	1.90418	-0.0357868
NO_CURRENT_54	-0.131996	-0.52409
NO_CURRENT_541	4.13001	-2.51988
NO_CURRENT_542	1.12674	4.17804
NO_CURRENT_544	-1.8847	-0.14767
NO_CURRENT_545	0.464675	3.12801
NO_CURRENT_548	0.0236913	-1.7693
NO_CURRENT_549	-1.44135	-2.90064
NO_CURRENT_55	-2.33746	0.250462
NO_CURRENT_553	-0.19237	0.195506
NO_CURRENT_554	0.877462	-1.21285
NO_CURRENT_557	-1.11764	-1.431
NO_CURRENT_559	0.121791	-3.44506
NO_CURRENT_560	-2.36354	-0.752612
NO_CURRENT_561	-0.00679149	0.397383
NO_CURRENT_562	-0.217246	-1.42623
NO_CURRENT_565	-1.0679	-0.211882
NO_CURRENT_568	2.10626	-2.47358
NO_CURRENT_57	1.20172	-1.95873
NO_CURRENT_575	0.209251	1.67668
NO_CURRENT_577	2.03885	-3.14714
NO_CURRENT_579	-3.06017	-2.17263
NO_CURRENT_58	1.86905	-1.15728
NO_CURRENT_581	-0.207867	-0.94282
NO_CURRENT_582	-0.202269	-0.490944
NO_CURRENT_584	2.27701	-3.00343
NO_CURRENT_587	-0.252179	-3.15212
NO_CURRENT_589	1.23119	-2.48554
NO_CURRENT_594	4.64759	-2.04708
NO_CURRENT_596	1.21081	-2.87316
NO_CURRENT_597	0.389498	-1.08927
NO_CURRENT_598	-0.210246	-5.15854
NO_CURRENT_605	-1.78784	-1.47808
NO_CURRENT_607	-0.216701	-2.29972
NO_CURRENT_609	-3.22624	-1.48117
NO_CURRENT_614	-4.98449	-2.90162
NO_CURRENT_615	0.716441	-0.643797
NO_CURRENT_617	2.89236	-1.65882
NO_CURRENT_619	-2.16746	-1.86172
NO_CURRENT_62	-0.516997	-3.09514
NO_CURRENT_620	-2.56361	0.836527
NO_CURRENT_621	-0.611449	-2.22147
NO_CURRENT_622	0.909065	-2.51904
NO_CURRENT_624	1.44504	5.61554
NO_CURRENT_627	-3.43301	3.41481
NO_CURRENT_629	0.750467	5.19175
NO_CURRENT_63	2.89387	-2.59668
NO_CURRENT_630	-1.59316	0.343277
NO_CURRENT_632	-1.70748	-3.57544
NO_CURRENT_633	-1.45259	0.0828236
NO_CURRENT_634	-0.655118	-4.42524
NO_CURRENT_635	-4.42078	-0.873279
NO_CURRENT_637	-0.34615	-1.53423
NO_CURRENT_640	0.664945	-1.89712
NO_CURRENT_641	-0.46446	0.464071
NO_CURRENT_642	-0.857035	-2.84664
NO_CURRENT_643	0.571222	-1.55497
NO_CURRENT_646	-0.58959	-2.49919
NO_CURRENT_647	-1.82217	4.9796
NO_CURRENT_648	-1.27831	0.0959457
NO_CURRENT_652	-0.752926	0.397549
NO_CURRENT_653	0.80795	-4.65524
NO_CURRENT_654	0.861619	-0.446654
NO_CURRENT_656	2.19682	1.43531
NO_CURRENT_657	-0.877521	-0.0222916
NO_CURRENT_659	1.4955	-4.93386
NO_CURRENT_66	0.207206	-2.26786
NO_CURRENT_661	-0.16499	-1.45977
NO_CURRENT_662	-0.641645	-1.513
NO_CURRENT_665	-0.253389	-2.81887
NO_CURRENT_666	0.957682	5.26957
NO_CURRENT_667	4.02707	5.98559
NO_CURRENT_668	0.510675	-4.25689
NO_CURRENT_670	0.638227	-0.635331
NO_CURRENT_671	-1.98614	3.55867
NO_CURRENT_672	0.383563	-2.50905
NO_CURRENT_674	0.861498	-3.40036
NO_CURRENT_675	-1.25194	3.13382
NO_CURRENT_68	-3.21841	-3.06074
NO_CURRENT_685	-0.190867	-2.11055
NO_CURRENT_686	0.457371	-2.31436
NO_CURRENT_688	-0.992835	-2.49453
NO_CURRENT_69	-2.28381	-1.14889
NO_CURRENT_690	-1.91458	3.09347
NO_CURRENT_691	-2.06182	-1.38314
NO_CURRENT_693	1.55917	-3.98853
NO_CURRENT_696	1.62149	-2.39204
NO_CURRENT_698	-0.834928	0.143195
NO_CURRENT_699	-1.19711	1.42184
NO_CURRENT_7	2.89097	-1.60884
NO_CURRENT_70	2.83651	-1.70359
NO_CURRENT_700	-1.43392	1.45061
NO_CURRENT_702	-1.54231	-0.865968
NO_CURRENT_706	0.591931	6.28053
NO_CURRENT_709	-0.3256	-0.242895
NO_CURRENT_71	2.6509	-1.65936
NO_CURRENT_713	0.90897	-0.274558
NO_CURRENT_714	-1.00297	-1.26451
NO_CURRENT_715	2.641	-1.91982
NO_CURRENT_717	1.55011	-0.633746
NO_CURRENT_725	2.97785	-1.06531
NO_CURRENT_728	1.63368	-1.15302
NO_CURRENT_729	2.03593	-2.80853
NO_CURRENT_73	2.54222	4.6854
NO_CURRENT_730	-1.08425	-1.75967
NO_CURRENT_733	1.54391	-1.51559
NO_CURRENT_734	1.65407	3.84677
NO_CURRENT_736	-1.64775	-2.98943
NO_CURRENT_738	2.54382	5.43008
NO_CURRENT_74	-0.386329	0.0534325
NO_CURRENT_740	-2.84716	-2.35351
NO_CURRENT_741	-3.24992	-0.923316
NO_CURRENT_743	-1.6317	-2.81336
NO_CURRENT_744	-1.23813	-0.194409
NO_CURRENT_748	0.896243	-3.26947
NO_CURRENT_749	2.09224	-2.07706
NO_CURRENT_75	2.01515	1.12655
NO_CURRENT_751	-1.78056	-3.57905
NO_CURRENT_752	1.00598	-2.41316
NO_CURRENT_755	-1.82997	-0.854026
NO_CURRENT_757	-0.312509	-2.19693
NO_CURRENT_76	2.48558	-2.14381
NO_CURRENT_761	-1.02327	4.53332
NO_CURRENT_763	-1.367	0.950251
NO_CURRENT_765	2.05604	-1.38232
NO_CURRENT_767	-0.445852	-1.26859
NO_CURRENT_768	-4.86342	-0.914277
NO_CURRENT_77	2.02758	-2.76514
NO_CURRENT_772	-0.217246	0.354382
NO_CURRENT_773	-0.214242	-1.39179
NO_CURRENT_774	-2.90002	0.16776
NO_CURRENT_776	-1.04754	5.40045
NO_CURRENT_777	2.93952	-1.205
NO_CURRENT_78	-3.73035	-2.07668
NO_CURRENT_780	-1.82997	-1.80944
NO_CURRENT_782	3.4225	4.20887
NO_CURRENT_783	0.52506	4.16964
NO_CURRENT_785	0.374309	-0.406628
NO_CURRENT_786	0.317583	4.02262
NO_CURRENT_791	-3.28934	-2.1724
NO_CURRENT_792	-1.07766	5.57052
NO_CURRENT_794	0.501029	-0.662158
NO_CURRENT_796	-0.315302	-3.98334
NO_CURRENT_797	1.51931	-0.224023
NO_CURRENT_798	1.34028	-1.2158
NO_CURRENT_8	0.533416	0.833515
NO_CURRENT_801	-0.38983	-1.38875
NO_CURRENT_805	-2.12061	-1.1836
NO_CURRENT_807	0.854866	-3.24408
NO_CURRENT_808	-0.343208	-3.5305
NO_CURRENT_809	-1.1282	-0.536085
NO_CURRENT_81	0.416459	0.0960938
NO_CURRENT_811	1.40965	-2.958
NO_CURRENT_813	-1.90408	5.76901
NO_CURRENT_814	1.61964	3.99153
NO_CURRENT_816	0.186818	-2.01996
NO_CURRENT_817	0.213233	-0.747162
NO_CURRENT_818	0.467676	-3.75923
NO_CURRENT_819	-1.32716	-0.984108
NO_CURRENT_820	1.24293	-0.401225
NO_CURRENT_821	-0.133918	-0.699993
NO_CURRENT_823	-0.112217	-0.82522
NO_CURRENT_827	-1.55367	0.74812
NO_CURRENT_828	-3.3562	-1.27259
NO_CURRENT_83	-0.10307	4.14107
NO_CURRENT_831	-0.916165	2.82341
NO_CURRENT_835	0.148602	-0.454296
NO_CURRENT_836	-2.83216	1.95135
NO_CURRENT_838	-0.0479797	-1.50455
NO_CURRENT_843	0.344941	-1.63689
NO_CURRENT_847	-0.658311	0.227615
NO_CURRENT_850	1.27539	-0.276197
NO_CURRENT_852	6.06673	1.46928
NO_CURRENT_853	-0.576258	2.49959
NO_CURRENT_854	0.881424	3.13521
NO_CURRENT_858	1.42844	-1.31939
NO_CURRENT_859	0.999756	-1.08746
NO_CURRENT_86	-0.981404	5.0871
NO_CURRENT_860	-0.653949	-1.796
NO_CURRENT_863	1.48566	-3.64685
NO_CURRENT_864	0.194794	1.13355
NO_CURRENT_865	-0.666249	5.53493
NO_CURRENT_866	3.69602	-1.51493
NO_CURRENT_867	-1.55631	4.35832
NO_CURRENT_868	-1.17595	-3.08803
NO_CURRENT_869	-0.170745	-0.570438
NO_CURRENT_87	0.51994	-0.0390111
NO_CURRENT_870	2.10451	0.622161
NO_CURRENT_872	1.34531	-1.70089
NO_CURRENT_874	0.726539	4.80805
NO_CURRENT_879	-0.170654	5.47334
NO_CURRENT_88	0.691249	-2.47387
NO_CURRENT_881	-1.03248	3.45401
NO_CURRENT_885	-0.850935	-0.731131
NO_CURRENT_89	-3.25723	-1.51713
NO_CURRENT_890	1.24914	-0.118805
NO_CURRENT_891	-0.67196	3.21432
NO_CURRENT_892	1.62392	-1.82285
NO_CURRENT_895	-0.0147978	5.08739
NO_CURRENT_897	-2.25107	-3.1216
NO_CURRENT_898	-1.70314	-1.07534
NO_CURRENT_899	1.39909	-5.12419
NO_CURRENT_9	0.453435	-0.871987
NO_CURRENT_90	-1.44877	-2.74987
NO_CURRENT_900	-1.85736	-3.22379
NO_CURRENT_903	1.86986	-0.124514
NO_CURRENT_904	-1.42472	-0.3896
NO_CURRENT_906	1.62918	0.616157
NO_CURRENT_909	2.46437	-1.50066
NO_CURRENT_910	0.0346985	-1.40969
NO_CURRENT_911	1.08615	-1.40413
NO_CURRENT_912	0.677551	1.7113
NO_CURRENT_913	-0.446243	-1.65304
NO_CURRENT_914	0.101614	-1.37581
NO_CURRENT_916	1.52457	-0.384173
NO_CURRENT_917	-2.29167	-1.40954
NO_CURRENT_918	0.571042	-0.565373
NO_CURRENT_926	0.22085	-2.24431
NO_CURRENT_927	-2.7672	0.147557
NO_CURRENT_929	-5.34429	-2.95883
NO_CURRENT_93	2.5272	4.75513
NO_CURRENT_932	0.656476	-1.57791
NO_CURRENT_933	-3.92302	-1.6315
NO_CURRENT_938	1.52308	-0.583363
NO_CURRENT_939	-0.530256	0.63614
NO_CURRENT_94	-2.33454	-4.16431
NO_CURRENT_940	-1.07825	-2.0222
NO_CURRENT_941	2.24554	4.75366
NO_CURRENT_943	0.430778	2.19398
NO_CURRENT_945	1.0669	-3.3337
NO_CURRENT_947	-1.36309	-0.949028
NO_CURRENT_949	0.970921	-0.344513
NO_CURRENT_95	1.90673	-2.5578
NO_CURRENT_952	-0.822486	-1.52762
NO_CURRENT_956	-1.75318	-2.68224
NO_CURRENT_957	-0.616994	-1.76195
NO_CURRENT_959	-3.49575	0.722135
NO_CURRENT_962	-2.01105	-0.853872
NO_CURRENT_963	0.472474	-0.583007
NO_CURRENT_964	2.92575	-0.978865
NO_CURRENT_965	-0.160179	-0.953529
NO_CURRENT_967	0.664722	-0.592595
NO_CURRENT_969	-1.45912	1.04326
NO_CURRENT_970	2.06509	-1.53808
NO_CURRENT_971	-1.42762	-1.53245
NO_CURRENT_972	-2.36449	-2.23158
NO_CURRENT_973	0.469946	-2.2847
NO_CURRENT_977	0.961886	-1.75475
NO_CURRENT_978	-0.890302	1.74342
NO_CURRENT_979	-1.31017	5.26853
NO_CURRENT_981	1.74468	0.496491
NO_CURRENT_983	1.25733	-1.83324
NO_CURRENT_984	2.52224	-0.400934
NO_CURRENT_985	-2.27117	-1.59058
NO_CURRENT_987	0.585499	-2.45519
NO_CURRENT_988	-0.935702	-1.73397
NO_CURRENT_989	-0.792836	-1.21373
NO_CURRENT_990	-2.30017	-1.04706
NO_CURRENT_993	-2.62871	0.802742
NO_CURRENT_995	-0.312509	5.3299
NO_CURRENT_997	-0.450953	-0.799363
NPC1	1.29138	-4.58946
NPC2	-0.231156	-0.218536
NPPA	0.318876	0.25119
NRBP1	-0.817606	-1.29199
NRD1	-4.39636	-0.714845
NRP2	-0.64157	1.07041
NSF	-0.557795	-2.65984
NSUN3	-3.15262	-1.32445
NSUN4	-1.27838	-1.27236
NT5C	-0.102509	-0.774517
NT5DC2	0.258852	0.671615
NT5DC3	2.10993	-0.404591
NT5M	1.02034	1.02529
NTHL1	-1.96348	-2.37677
NTM	-0.264257	-1.21028
NUBPL	0.139537	0.239658
NUCB2	1.02869	-0.370501
NUDT13	-1.04634	-0.276074
NUDT19	-1.69901	0.673977
NUDT2	-0.0177598	-0.903291
NUDT5	-1.82982	1.26997
NUDT6	0.593282	-0.688833
NUDT7	-1.12217	1.07294
NUDT8	1.37666	1.36631
NUDT9	-1.25784	0.206764
NUP210L	0.538511	1.71875
OAS3	-1.62395	-0.95184
OAT	-3.26841	-0.385601
OBSCN	1.97086	-0.218457
OCA2	-0.578449	0.597952
OCIAD1	0.695868	-2.05807
OCIAD2	-0.0726267	-0.255382
OGDH	1.60375	-2.23478
OGDHL	-0.284716	1.43861
OGG1	1.52674	2.2597
OMA1	-0.49527	-2.30431
OMG	-0.0315185	0.626981
OPA1	-0.509913	-2.23715
OPA3	-0.182406	-1.73108
OR14I1	0.323013	-0.874672
OSBPL1A	-1.68465	0.144482
OSGEPL1	0.652964	-0.306066
OSTM1	-0.212061	0.329931
OTC	0.72741	0.221215
OTUD5	-1.73725	-0.694503
OTUD7B	0.733798	0.716315
OXA1L	-0.206673	1.98441
OXCT1	-0.398789	-0.522503
OXLD1	1.57123	-1.91671
OXNAD1	0.711132	0.10543
OXR1	-0.758178	-0.254988
OXSM	-0.0670174	-0.972897
OXSR1	-0.4908	-1.02983
P2RX4	0.879798	0.360862
P2RY2	0.58531	-0.233685
P4HB	0.982491	1.11217
PABPC5	-0.115489	0.593985
PACSIN2	-0.419687	0.38661
PADI3	-0.795685	-0.995062
PAICS	2.1847	0.29185
PAK7	0.951503	-0.886254
PAM16	-1.78107	-1.16482
PANK2	0.732887	-0.291083
PARK7	-2.45963	-1.21729
PARL	-4.10898	-1.52403
PARS2	-0.402693	-1.04537
PBX3	0.321739	-1.55852
PC	-0.671964	-1.18199
PCBD2	-0.443641	-0.424995
PCCA	-0.420745	0.222075
PCCB	-0.693583	-1.93239
PCDHB13	1.74644	-0.410289
PCDHGA2	-1.25204	0.0138245
PCK2	1.26783	-0.419474
PCSK9	0.467338	1.90745
PCYOX1	-0.349977	0.17332
PDE12	0.496272	-1.42499
PDF	0.580788	0.779362
PDHA1	1.49297	0.221663
PDHA2	-0.796245	1.85078
PDHB	-2.98383	1.09424
PDHX	0.641433	-2.27446
PDK1	-0.166365	-0.54255
PDK2	0.231728	0.822954
PDK3	-1.64003	-0.738899
PDK4	-0.244127	1.15349
PDP1	-0.0305252	1.35977
PDP2	0.677459	-0.471826
PDPR	0.651604	0.870336
PDSS1	-2.20783	0.590324
PDSS2	0.750275	-0.451545
PDZD2	-1.1807	0.498421
PDZRN3	1.42455	-0.368264
PEBP4	-1.83626	0.14616
PET100	-0.917867	-1.12739
PET112	0.824737	-0.788841
PET117	-1.93285	-5.32903
PEX11B	1.19097	-0.388263
PFKL	-2.43322	0.00593442
PFKM	-0.208055	1.11253
PFKP	0.214182	1.59856
PGAM1	0.411846	-1.01971
PGAM2	-0.0142088	-1.12094
PGAM4	-0.265569	-0.85273
PGAM5	2.62215	-1.6319
PGD	-0.361451	-1.42748
PGK1	2.42148	-0.53604
PGK2	1.63878	-0.617163
PGLS	0.24861	-1.50928
PGS1	-0.65072	-2.30978
PHB	-2.45672	-0.0926182
PHB2	0.0443806	-1.34563
PHGDH	-0.848141	-0.458907
PHOSPHO2	-0.732884	-1.61483
PHYH	0.678143	-0.0846463
PI15	-0.115857	-0.419626
PI4K2A	-0.527224	-0.663895
PI4KA	-1.95622	0.0674588
PICK1	0.761072	-0.239034
PIF1	0.0336307	-0.248129
PINK1	-0.257993	0.494392
PISD	0.530414	0.297961
PITRM1	-1.7264	0.318179
PKLR	0.613038	0.0707542
PKM	-0.818583	-1.66824
PLA2G15	0.0381457	-0.164801
PLA2G4E	-0.695987	0.782171
PLA2G4F	-0.140545	-0.126352
PLBD1	-0.626729	-0.540647
PLBD2	0.329853	-0.554793
PLD1	0.979058	2.48464
PLD3	-0.577256	-0.360868
PLEKHF1	0.0554128	0.475301
PLGRKT	-1.922	0.824535
PLIN3	-0.300951	-1.66393
PLOD1	-0.560443	0.251985
PMAIP1	-0.100405	1.70727
PMPCA	0.123906	-1.13505
PMPCB	-3.21713	0.990263
PNPLA7	-0.301593	0.785642
PNPLA8	-0.452203	-3.58584
PNPO	-0.354247	0.404287
PNPT1	1.73291	-1.24285
POLDIP2	0.680727	-0.813538
POLG	0.319418	0.224624
POLG2	0.494495	0.503547
POLRMT	-0.517679	-2.35915
PON2	2.05421	0.608102
POU5F2	0.773521	1.12904
PPA2	1.14393	-1.70343
PPIF	1.9976	-1.81195
PPM1K	-1.09824	0.155337
PPOX	-3.76322	0.68891
PPT1	1.31245	1.08531
PPT2	0.635875	1.07871
PPTC7	-0.637416	-0.849938
PPWD1	0.736765	0.0174873
PRCP	0.0884534	-0.0570725
PRDX2	-2.52565	1.04758
PRDX3	-2.55988	0.0361691
PRDX4	-0.229854	-2.41253
PRDX5	-1.03308	-0.409366
PRDX6	-0.0827408	-0.167817
PRELID1	-0.361451	-1.06177
PRELID2	1.41571	-1.46741
PREPL	1.28368	0.140129
PRF1	-0.655976	-0.858988
PRKAA1	0.858786	1.66553
PRKAB1	-1.89207	0.331133
PRKAG1	-2.27054	-0.786626
PRODH	2.00637	0.500693
PRODH2	1.55449	0.101954
PROSC	-0.0454774	1.16824
PROSER1	-0.447739	0.764615
PRPS1	-0.120283	0.229899
PRPS1L1	0.271994	1.1764
PRPS2	-0.529612	-0.692126
PRSS35	1.55351	-2.24953
PRTN3	-0.476272	0.779599
PSAP	-1.2949	-0.711555
PSAPL1	0.30259	-2.16515
PSAT1	-0.706027	-0.681102
PSEN1	-0.468312	0.236787
PSEN2	0.888793	-0.858167
PSMA6	-0.361451	-0.107458
PSPH	0.953476	1.39085
PSPN	1.27544	0.0348511
PSTK	0.883471	-1.21895
PTCD1	-1.8884	-1.18485
PTCD2	0.287051	-1.22363
PTCD3	-2.35323	-2.69082
PTGDS	0.744665	-0.440963
PTGES2	-2.24492	-1.07581
PTN	0.435411	-0.0933464
PTPMT1	-1.56108	-0.0661825
PTPN2	-1.24644	0.126518
PTPN4	-0.920955	-1.77864
PTRH1	-0.294923	0.0323285
PTRH2	-1.27807	1.88942
PTS	1.18709	-1.17129
PUS1	1.40886	-0.578556
PUSL1	0.5381	0.360767
PVRIG	1.21652	0.896698
PXMP2	0.245377	0.828579
PXMP4	1.35377	1.6805
PYCR1	0.117806	1.17522
PYCR2	-1.28796	0.726552
PYURF	-0.44263	-0.72881
QDPR	1.36994	0.430946
QRSL1	-2.92132	-4.24835
QTRT1	-1.95544	1.2356
RAB11FIP5	-0.410052	-1.02134
RAB14	2.07937	0.43941
RAB24	0.152792	1.86201
RAB27A	-0.262938	-0.548999
RAB2A	1.07666	1.00869
RAB32	0.335394	1.43553
RAB35	0.456927	-1.63693
RAB39B	0.119326	-0.696811
RAB3GAP1	3.27425	1.97997
RAB5C	-0.294118	0.580239
RAB7A	0.890116	0.904372
RAB7B	1.48158	-1.3601
RAB9A	-0.244104	0.934998
RAMP2	-1.81517	-0.531706
RAMP3	0.0729226	1.68112
RARS	-0.236536	-1.47295
RARS2	0.905639	0.353551
RASIP1	-0.381331	-1.25641
RBBP6	0.247451	1.96706
RBFA	-0.262345	-0.99749
RBKS	-0.724252	-0.22992
RBM27	-0.872088	-0.394321
RBM42	0.400912	0.466767
RCN2	0.80063	-2.43324
RDH11	-0.324822	-0.0353152
RDH13	0.0997332	-0.545294
RDH14	-0.90358	-0.747798
RECQL4	2.38688	-0.852459
RENBP	-0.990977	-0.674
REXO2	-1.73116	-1.71277
RFK	-0.70139	-1.19067
RGMA	1.68344	-1.05106
RHD	1.14358	0.622642
RHOB	-0.2566	1.08692
RHOT1	-0.390808	0.0803941
RHOT2	-2.85455	0.0876852
RILP	-0.583733	-2.16249
RMDN1	-1.00983	-1.62442
RMDN3	0.529644	0.814311
RMND1	-2.25349	-3.519
RNASE1	0.233355	0.27616
RNASE2	0.927339	0.480693
RNASE6	-0.664921	1.22558
RNASEH1	-2.37658	-0.872526
RNASEH2C	-0.354917	-0.412235
RNASET2	0.677047	-0.540062
RNF13	0.620749	-0.586561
RNF152	2.15213	0.969501
RNF222	0.522876	0.422961
RNMTL1	-2.87678	-3.32335
ROMO1	0.358905	-1.73266
RPE	-1.15418	0.0874543
RPEL1	-0.682927	-2.18302
RPH3A	1.65799	-0.500133
RPIA	-0.949451	1.22992
RPL10A	0.0974726	-1.53964
RPL34	-0.647892	-1.2897
RPL35A	-3.13815	0.0125037
RPS14	-0.939573	-0.350203
RPS15A	0.0443806	-1.68539
RPS18	-0.797108	-1.10889
RPTOR	0.614146	-4.83548
RPUSD3	-1.09315	-3.44965
RPUSD4	2.04267	-1.73756
RRAGA	-3.33942	-1.39004
RRAGB	-0.315117	1.17482
RRAGC	-2.6513	0.164078
RRAGD	0.341399	-0.752713
RRBP1	-0.8215	0.40178
RRM2B	-0.0370313	0.126465
RSAD1	-0.50251	-0.312844
RTN4IP1	1.39732	0.71912
SAFB	-1.68158	-0.785515
SAMM50	0.198757	0.788975
SARDH	-2.05669	0.910712
SARS2	-1.15287	-0.702282
SBNO2	0.268821	-1.97078
SCAPER	0.895324	0.392737
SCARB1	0.85403	-0.531349
SCARB2	0.264833	-0.264328
SCCPDH	-0.259143	0.144332
SCO1	1.69787	-4.84495
SCO2	-0.553264	-6.1288
SCP2	-1.23743	0.136443
SCPEP1	0.634957	1.55968
SDHA	-1.8611	-1.6885
SDHAF1	0.792207	-0.10306
SDHAF2	0.478195	0.183441
SDHB	-0.341924	-0.7933
SDHC	0.0808713	-2.1558
SDHD	-1.59036	1.03366
SDR39U1	-0.365324	-0.0555068
SDSL	0.641583	0.677678
SECISBP2	1.18519	0.82104
SELO	1.35663	0.807167
[truncated: 365 more rows]

## Sheet: Fig3c
Panel 1				Panel 2				Panel 3				Panel 4
A375 sgControl				A375 sgLDHD				HepG2 sgControl				HepG2 sgLDHD
	Asc/TMPD	D-lactate			Asc/TMPD	D-lactate			Asc/TMPD	D-lactate			Asc/TMPD	D-lactate
time (s)	TMRM (A.U.)	TMRM (A.U.)		time (s)	TMRM (A.U.)	TMRM (A.U.)		time (s)	TMRM (A.U.)	TMRM (A.U.)		time (s)	TMRM (A.U.)	TMRM (A.U.)
1	205.005	201.055		1	204.749	199.984		1	203.061	209.797		1	206.66	202.412
2	204.898	200.548		2	204.984	199.953		2	202.481	209.105		2	208.111	201.428
3	205.011	200.703		3	205.257	201.055		3	202.504	206.875		3	207.665	201.616
4	204.431	200.357		4	205.917	201.676		4	202.945	205.401		4	208.143	203.255
5	203.945	200.301		5	205.03	200.922		5	203.204	204.928		5	206.869	204.705
6	203.307	199.081		6	203.495	199.718		6	203.191	205.266		6	206.027	204.533
7	201.379	197.004		7	201.923	199.124		7	202.73	206.092		7	206.097	203.091
8	200.346	196.475		8	201.495	199.546		8	201.831	206.02		8	206.811	202.354
9	201.302	197.549		9	201.381	200.403		9	200.012	206.692		9	207.956	202.875
10	203.148	199.603		10	201.196	200.574		10	199.784	205.258		10	206.886	204.731
11	204.291	200.489		11	201.115	200.39		11	200.021	203.476		11	206.403	205.621
12	204.037	200.933		12	200.565	199.864		12	200.87	202.271		12	204.375	205.638
13	203.816	200.93		13	199.817	199.877		13	200.909	200.342		13	202.411	203.855
14	204.377	200.358		14	198.942	201.051		14	199.515	201.243		14	200.585	202.902
15	204.257	196.298		15	198.236	200.957		15	199.079	200.891		15	200.452	202.109
16	204.252	195.155		16	198.666	200.528		16	199.279	202.881		16	200.674	202.25
17	202.245	195.456		17	199.159	198.306		17	199.894	201.535		17	200.64	201.777
18	201.297	199.052		18	201.111	198.431		18	200.243	202.046		18	200.423	201.002
19	200.404	199.352		19	200.533	197.585		19	200.426	202.666		19	200.73	199.592
20	201.581	199.229		20	199.802	199.132		20	201.829	202.95		20	201.668	198.579
21	202.382	199.014		21	198.353	199.481		21	201.524	201.754		21	202.016	199.239
22	202.418	198.534		22	199.639	199.188		22	200.375	200.494		22	202.325	198.772
23	201.209	198.1		23	201.469	198.196		23	199.374	198.957		23	202.001	198.873
24	200.99	198.868		24	202.365	196.692		24	199.382	198.266		24	201.338	197.728
25	200	199.057		25	201.692	197.774		25	199.758	196.497		25	201.862	197.865
26	199.783	199.245		26	200.197	198.324		26	199.618	198.006		26	201.421	197.111
27	199.593	197.701		27	199.556	199.255		27	199.081	198.955		27	200.985	197.077
28	199.903	197.621		28	198.338	199.847		28	198.821	199.876		28	200.011	198.443
29	201.173	197.919		29	198.144	200.234		29	199.302	199.22		29	201.26	199.778
30	203.084	198.758		30	198.249	200.851		30	200.509	198.943		30	201.794	200.27
31	200	200		31	200	200		31	200	200		31	200	200
32	190.717	196.498		32	192.483	197.646		32	195.77	197.89		32	195.446	200.427
33	177.619	189.588		33	182.19	195.378		33	187.439	193.638		33	186.811	201.236
34	168.841	180.945		34	169.772	194.47		34	178.162	187.982		34	175.775	202.145
35	163.991	175.827		35	165.662	194.493		35	171.011	184.753		35	163.421	203.226
36	161.372	174.15		36	163.181	194.337		36	165.864	183.223		36	153.528	203.972
37	160.935	173.474		37	160.688	194.346		37	161.387	182.292		37	145.42	203.71
38	161.002	173.843		38	157.778	194.628		38	157.46	182.734		38	138.701	202.519
39	160.99	174.871		39	155.651	195.09		39	154.686	182.469		39	133.541	202.131
40	160.88	175.395		40	155.581	195.95		40	152.254	181.942		40	128.671	202.715
41	160.727	175.25		41	156.456	196.458		41	149.269	181.326		41	124.442	204.273
42	160.624	175.148		42	156.695	196.373		42	147.212	181.24		42	120.507	204.083
43	160.567	175.897		43	156.425	195.161		43	145.957	182.396		43	118.097	203.089
44	161.485	177.436		44	156.46	194.858		44	144.843	183.792		44	115.434	201.214
45	162.999	179.164		45	156.632	194.307		45	145.697	183.899		45	112.325	200.643
46	162.291	179.587		46	156.47	194.148		46	144.72	183.198		46	109.321	201.053
47	161.784	179.362		47	156.567	194.034		47	144.112	182.197		47	107.135	201.183
48	160.976	179.035		48	156.574	194.207		48	141.988	183.391		48	105.616	199.593
49	161.272	179.915		49	155.351	195.001		49	140.954	183.297		49	103.436	197.718
50	161.695	180.163		50	156.074	194.836		50	140.44	181.56		50	101.697
51	161.293	180.958		51	156.937	194.79		51	140.202	179.664		51	101.629
52	161.232	179.378		52	158.916	195.071		52	140.871	180.674		52	101.952	196.65
53	160.518	179.015		53	157.258	195.308		53	141.204	182.156		53	102	198.84
54	160.972	177.155		54	156.732	196.23		54	140.699	182.227		54	101.174	201.682
55	161.572	178.963		55	156.622	195.385		55	140.247	179.495		55	101.198	202.059
56	162.534	179.77		56	155.988	195.012		56	139.772	179.803		56	100.806	201.704
57	163.039	181.905		57	156.167	195.135		57	139.384	180.463		57	99.559	201.068
58	162.638	182.386		58	156.016	195.908		58	138.582	181.94		58	98.0707	201.057
59	161.8	182.873		59	158.602	195.806		59	138.256	180.927		59	97.587	199.838
60	160.526	181.545		60	157.703	195.193		60	138.486	179.653		60	96.8757	198.62
61	159.673	180.532		61	157.465	195.209		61	139.021	178.71		61	97.25	197.781
62	159.502	180.098		62	155.514	196.023		62	139.19	178.125		62	96.191	197.368
63	158.751	179.823		63	156.176	196.443		63	138.628	179.045		63	97.3507	197.405
64	159.503	179.573		64	155.932	195.657		64	138.554	180.502		64	95.0243	197.92
65	159.608	180.016		65	156.238	195.191		65	139.111	180.43		65	96.4877	199.091
66	159.937	180.392		66	156.275	194.74		66	139.254	178.913		66	94.4323	199.694
67	158.771	180.202		67	157.266	194.996		67	138.684	177.47		67	95.7447	199.232
68	158.25	178.905		68	158.513	195.706		68	138.16	177.145		68	95.289	198.82
69	158.669	178.02		69	158.924	196.169		69	138.226	176.892		69	96.7513	198.659
70	159.345	178.236		70	158.169	196.679		70	138.816	175.973		70	97.352	199.661
71	158.421	178.965		71	156.994	196.839		71	139.631	176.239		71	96.9287	200.539
72	157.288	181.131		72	156.357	196.596		72	139.721	177.309		72	96.8047	200.655
73	157.963	181.425		73	156.224	196.422		73	139.043	177.877		73	96.846	199.585
74	159.389	180.862		74	156.333	196.019		74	137.877	177.21		74	97.126	199.167
75	160.135	179.31		75	156.38	196.085		75	138.085	175.159		75	97.5267	198.435
76	159.721	179.42		76	156.016	196.008		76	138.343	175.859		76	96.9377	198.893
77	159.057	179.812		77	156.256	196.179		77	137.633	176.485		77	96.1937	198.592
78	158.077	180.732		78	156.44	194.808		78	138.368	177.72		78	96.3023	198.628
79	157.424	180.237		79	156.347	194.483		79	138.428	175.424		79	97.0327	199.026
80	157.189	179.26		80	155.21	193.322		80	139.87	176.154		80	97.54	199.478
81	158.14	177.785		81	155.402	194.146		81	138.446	175.234		81	97.6077	201.228
82	157.439	177.051		82	154.609	193.89		82	138.106	177.489		82	97.5093
83	157.048	177.147		83	154.613	193.641		83	138.622	176.399		83	96.9523
84	156.306	177.435		84	154.685	193.234		84	139.434	177.635		84	96.1457
85	156.566	179.244		85	156.186	193.502		85	140.899	176.547		85	96.4103
86	158.516	180.401		86	157.164	194.345		86	141.016	175.837		86	96.823
87	159.04	180.213		87	156.563	194.379		87	140.471	174.698		87	96.337
88	160.026	178.158		88	155.902	194.759		88	139.824	173.69		88	95.9733
89	158.477	177.502		89	155.43	194.76		89	139.869	172.7		89	95.7327
90	159.744	177.575		90	154.315	195.111		90	140.953	173.179		90	96.3307
91	158.792	178.613		91	154.581	194.674		91	141.264	174.361		91	96.3257
92	158.882	179.241		92	155.267	194.445		92	140.869	174.833		92	96.0883
93	158.725	179.746		93	157.21	194.814		93	140.235	174.207		93	94.978
94	159.056	180.264		94	156.68	194.36		94	139.896	174.063		94	95.3833
95	158.407	180.711		95	156.236	194.605		95	139.595	174.086		95	94.74
96	155.889	180.562		96	154.747	194.729		96	140.117	173.512		96	95.2
97	154.228	180.034		97	155.363	194.769		97	140.986	172.278		97	94.834
98	154.217	179.387		98	155.824	194.223		98	141.555	172.281		98	95.5927
99	155.083	179.412		99	156.856	193.892		99	141.797	173.549		99	96.4447
100	156.478	179.15		100	155.946	194.561		100	141.574	174.551		100	95.8113
101	157.335	178.221		101	155.133	195.264		101	141.671	174.709		101	95.373
102	158.041	178.457		102	154.656	195.816		102	141.596	173.753		102	95.1383
103	158.245	179.235		103	154.56	196.427		103	142.289	173.132		103	96.1063
104	157.86	179.703		104	154.91	196.682		104	142.403	171.967		104	96.9703
105	157.423	179.174		105	155.186	196.604		105	142.108	172.364		105	96.7587
106	156.548	178.936		106	155.718	195.65		106	142.146	172.677		106	96.0827
107	155.687	180.136		107	155.578	194.692		107	141.808	173.37		107	95.9337
108	155.07	180.873		108	155.412	194.832		108	141.656	173.235		108	96.093
109	154.482	180.586		109	154.833	195.599		109	141.404	173.227		109	96.177
110	153.757	179.334		110	154.635	194.892		110	142.932	173.946		110	96.227
111	152.465	179.311		111	155.562	193.711		111	144.004	173.17		111	96.2283
112	152.23	178.915		112	155.229	191.982		112	143.692	172.692		112	95.741
113	153.158	179.102		113	154.917	194.041		113	143.483	172.069		113	94.7913
114	154.441	179.511		114	152.843	194.135		114	143.471	171.398		114	94.4523
115	155.012	179.531		115	153.088	194.044		115	142.349	171.092		115	95.1627
116	155.697	179.043		116	151.581	193.416		116	141.65	171.175		116	96.0587
117	157.19	178.328		117	152.004	194.94		117	141.44	172.348		117	96.2987
118	158.136	177.667		118	152.116	196.108		118	143.136	172.347		118	95.4367
119	156.522	177.232		119	152.995	195.684		119	143.218	172.844		119	95.1013
120	155.001	177.117		120	153.038	194.208		120	142.566	171.484		120	95.9237
121	153.579	177.792		121	153.081	193.862		121	141.817	171.196		121	95.864
122	155.214	178.351		122	153.792	194.102		122	141.549	171.209		122	94.818
123	154.538	178.363		123	154.969	194.944		123	141.646	171.753		123	92.085
124	154.723	180.36		124	156.303	194.992		124	141.648	171.088		124	92.1647
125	152.67	182.603		125	156.273	194.512		125	141.807	169.704		125	92.825
126	152.064	193.084		126	154.052	194.934		126	141.922	169.43		126	95.3617
127	151.613	208.546		127	152.898	196.452		127	142.43	169.534		127	95.2577
128	151.674	220.899		128	154.076	201.594		128	142.973	169.467		128	95.106
129	152.241	221.746		129	161.284	209.75		129	143.688	169.33		129	93.846
130	153.749	215.91		130	189.589	216.302		130	144.233	169.428		130	93.7907
131	174.838	213.185		131	218.127	216.897		131	143.778	170.259		131	94.4223
132	228.981	212.537		132	231.614	213.659		132	143.326	171.078		132	93.3553
133	273.308	209.932		133	222.795	213.099		133	142.619	170.867		133	93.2887
134	271.126	206.038		134	214.57	215.69		134	143.541	170.216		134	92.8237
135	235.367	202.018		135	217.911	217.106		135	143.68	169.976		135	93.655
136	208.842	201.293		136	220.196	217.488		136	144.097	169.132		136	92.8833
137	210.277	202.577		137	220.945	217.894		137	143.576	169.514		137	92.5547
138	212.287	205.108		138	220.646	219.234		138	143.188	169.363		138	92.6493
139	212.903	207.424		139	222.063	219.427		139	143.256	169.705		139	93.8983
140	211.844	208.975		140	223.017	219.172		140	143.526	169.24		140	94.79
141	209.881	209.438		141	222.693	221.082		141	143.614	169.819		141	93.916
142	208.629	210.605		142	222.917	223.36		142	144.154	170.062		142	91.6577
143	208.759	211.701		143	221.536	223.992		143	143.357	168.789		143	91.5323
144	208.964	214.086		144	221.478	222.966		144	144.273	168.095		144	95.2953
145	210.152	214.664		145	219.62	223.372		145	143.383	169.904		145	99.8913
146	210.752	214.011		146	218.392	223.491		146	143.952	171.582		146	103.059
147	211.821	212.594		147	217.061	224.796		147	143.997	171.815		147	104.482
148	212.409	211.758		148	217.543	223.773		148	144.674	170.461		148	105.802
149	212.844	211.453		149	218.359	223.802		149	144.642	169.179		149	105.423
150	212.404	211.855		150	219.517	222.769		150	144.635	169.583		150	104.554
151	210.752	212.568		151	220.586	223.401		151	144.902	166.354		151	104.668
152	210.644	214.125		152	222.166	224.543		152	144.809			152	105.071
153	209.797	215.145		153	222.23	224.997		153	145.092			153	105.913
154	209.874	214.661		154	220.825	224.88		154	145.227			154	105.351
155	209.247	213.794		155	219.522	224.946		155	145.507			155	104.898
156	210.206	213.905		156	219.467	225.207		156	144.24			156	104.521
157	210.525	214.879		157	219.749	225.117		157	143.478			157	105.006
158	209.062	215.144		158	220.226	224.512		158	144.368			158	103.333
159	208.27	215.063		159	219.988	223.881		159	145.959			159	101.749
160	208.821	215.241		160	219.996	224.114		160	146.566			160	99.5113
161	209.312	215.764		161	219.31	224.651		161	146.026			161	100.219
162	208.614	216.049		162	219.193	225.493		162	145.813			162	100.245
163	207.558	216.006		163	219.526	226.461		163	145.556			163	99.9903
164	207.476	216.183		164	220.835	226.616		164	145.069			164	99.1557
165	207.451	215.851		165	221.827	226.49		165	144.877			165	99.86
166	207.424	215.286		166	221.706	225.495		166	145.467			166	100.185
167	208.376	215.269		167	220.879	225.525		167	146.062			167	100.364
168	209.603	214.802		168	219.242	225.975		168	146.476			168	99.386
169	210.462	214.401		169	218.596	226.515		169	145.806			169	99.4077
170	210.284	213.71		170	218.946	227.202		170	146.824			170	99.8233
171	208.866			171	219.754	228.049		171	146.469
172	207.63			172	220.442	227.268		172	147.003
173	206.592			173	220.748	228.254		173	144.737
174	205.983			174	219.423	227.57		174	143.525
175	205.108			175	218.752	227.976		175	144.644
176	204.879			176	218.445	227.89		176	146.939
177	204.9			177	221.032	226.683		177	148.532
178	205.063			178	221.673	227.937		178	147.169
179	205.644			179	221.552	227.611		179	147.405
180	204.67			180	221.081	227.946		180	145.187
181	205.524			181	220.378	226.593		181	141.91
182	205.569			182	221.094	225.08		182	138.593
183	207.203			183	220.078	225.963		183	138.759
184	206.488			184	220.409	227.262		184	140.244
185	206.937			185	219.658	229.159		185	140.218
186	207.107			186	219.729			186	140.648
187	207.575			187	219.138			187	142.05
188	206.632			188	218.55			188	143.097
189	207.408			189	219.692			189	143.007
190	208.1			190	220.389			190	142.804
191	208.167			191	221.558			191	143.402
192	207.29			192	221.857			192	143.804
193	206.592			193	223.382			193	143.108
194	206.716							194	142.119
195	207.068							195	141.793
196	207.842							196	141.868
197	208.078							197	140.832
198	207.277							198	140.425
199	207.107							199	139.576
200	207.398							200	139.115
201	207.767							201	138.416
202	207.52							202	138.808
203	207.092							203	140.018
204	207.103							204	140.043
205	206.778							205	138.827
206	205.858							206	138.04
207	205.013							207	137.347
208	205.774							208	137.59
209	207.066							209	138.581
210	208.091							210	139.146
211	207.499							211	139.165
212	206.23							212	138.182
213	205.569							213	138.144
214	204.714							214	138.723
215	204.963							215	138.978
216	205.976							216	138.98
217	206.596							217	138.976
218	206.765
219	205.337
220	204.038
221	203.606
222	203.674
223	203.917
224	203.692
225	203.604
226	203.722
227	203.198
228	203.342
229	204.69
230	206.045
231	207.269
232	206.281
233	205.455
234	204.431
235	203.973
236	203.293
237	202.853
238	202.791
239	203.892
240	203.796
241	204.018
242	202.831
243	202.333
244	201.564
245	202.363
246	202.942
247	203.975
248	204.12
249	204.206
250	204.256
251	204.306
252	204.368
253	203.692

## Sheet: Fig3d
Volume (ml)	Absorbance
-2.01386	-0.001559
-2.01303	-0.052442
-2.0122	-0.054165
-2.01136	-0.054302
-2.01053	-0.053286
-2.0097	-0.051989
-2.00887	-0.050917
-2.00803	-0.049274
-2.0072	-0.04654
-2.00637	-0.043255
-2.00554	-0.039696
-2.0047	-0.036317
-2.00387	-0.033064
-2.00304	-0.030107
-2.00221	-0.028071
-2.00137	-0.026969
-2.00054	-0.02644
-1.99971	-0.026114
-1.99888	-0.025023
-1.99805	-0.022825
-1.99721	-0.020933
-1.99638	-0.018358
-1.99555	-0.016143
-1.99472	-0.013185
-1.99388	-0.009911
-1.99305	-0.006013
-1.99222	-0.001966
-1.99139	0.002609
-1.99055	0.005496
-1.98972	0.009316
-1.98889	0.013245
-1.98806	0.017141
-1.98723	0.021158
-1.98639	0.025051
-1.98556	0.028932
-1.98473	0.033189
-1.98389	0.037435
-1.98306	0.041609
-1.98223	0.045346
-1.9814	0.049765
-1.98057	0.054223
-1.97973	0.058929
-1.9789	0.064376
-1.97807	0.069336
-1.97724	0.074226
-1.9764	0.078892
-1.97557	0.08316
-1.97474	0.086991
-1.97391	0.090417
-1.97307	0.093025
-1.97224	0.09594
-1.97141	0.098228
-1.97058	0.099102
-1.96975	0.100094
-1.96891	0.10034
-1.96808	0.100626
-1.96725	0.100516
-1.96642	0.100602
-1.96558	0.098954
-1.96475	0.09628
-1.96392	0.091144
-1.96308	0.085046
-1.96225	0.077748
-1.96142	0.070892
-1.96059	0.065575
-1.95976	0.062297
-1.95892	0.06036
-1.95809	0.05916
-1.95726	0.057582
-1.95643	0.055122
-1.95559	0.053539
-1.95476	0.051122
-1.95393	0.049491
-1.9531	0.04717
-1.95226	0.044821
-1.95143	0.042423
-1.9506	0.04105
-1.94977	0.039024
-1.94894	0.037574
-1.9481	0.036322
-1.94727	0.034252
-1.94644	0.032755
-1.94561	0.030429
-1.94477	0.028684
-1.94394	0.027694
-1.94311	0.026285
-1.94228	0.024738
-1.94144	0.023331
-1.94061	0.022247
-1.93978	0.021252
-1.93895	0.020559
-1.93811	0.019221
-1.93728	0.018254
-1.93645	0.017076
-1.93562	0.016593
-1.93478	0.015579
-1.93395	0.014506
-1.93312	0.014052
-1.93229	0.014356
-1.93145	0.014817
-1.93062	0.014743
-1.92979	0.014741
-1.92896	0.015882
-1.92813	0.016989
-1.92729	0.017651
-1.92646	0.018442
-1.92563	0.019996
-1.9248	0.020646
-1.92396	0.021483
-1.92313	0.023398
-1.9223	0.027332
-1.92147	0.032723
-1.92063	0.040164
-1.9198	0.046465
-1.91897	0.052201
-1.91814	0.057725
-1.9173	0.061984
-1.91647	0.065758
-1.91564	0.069109
-1.91481	0.072092
-1.91397	0.075197
-1.91314	0.078503
-1.91231	0.081136
-1.91148	0.08434
-1.91064	0.086944
-1.90981	0.089066
-1.90898	0.090848
-1.90815	0.093305
-1.90732	0.09598
-1.90648	0.097803
-1.90565	0.100078
-1.90482	0.102739
-1.90399	0.107243
-1.90315	0.114193
-1.90232	0.120695
-1.90149	0.127002
-1.90066	0.133926
-1.89982	0.141282
-1.89899	0.14834
-1.89816	0.154586
-1.89733	0.159663
-1.89649	0.161102
-1.89566	0.161698
-1.89483	0.163198
-1.894	0.163965
-1.89316	0.16517
-1.89233	0.167264
-1.8915	0.168551
-1.89067	0.169507
-1.88983	0.170082
-1.889	0.171486
-1.88817	0.17264
-1.88734	0.173702
-1.88651	0.174728
-1.88567	0.175497
-1.88484	0.176601
-1.88401	0.176712
-1.88318	0.177464
-1.88234	0.178853
-1.88151	0.179563
-1.88068	0.179213
-1.87985	0.178975
-1.87901	0.17843
-1.87818	0.17884
-1.87735	0.179577
-1.87652	0.17944
-1.87568	0.17951
-1.87485	0.180145
-1.87402	0.18117
-1.87319	0.182559
-1.87235	0.182159
-1.87152	0.181959
-1.87069	0.182268
-1.86986	0.182192
-1.86902	0.182513
-1.86819	0.183387
-1.86736	0.183064
-1.86653	0.182643
-1.8657	0.182641
-1.86486	0.182498
-1.86403	0.183109
-1.8632	0.182914
-1.86237	0.181027
-1.86153	0.1761
-1.8607	0.171317
-1.85987	0.166695
-1.85904	0.161921
-1.8582	0.156367
-1.85737	0.15081
-1.85654	0.145835
-1.85571	0.141206
-1.85488	0.140965
-1.85404	0.141061
-1.85321	0.140534
-1.85238	0.140648
-1.85154	0.140792
-1.85071	0.140261
-1.84988	0.140469
-1.84905	0.14061
-1.84822	0.141221
-1.84738	0.141057
-1.84655	0.141568
-1.84572	0.142194
-1.84489	0.142781
-1.84405	0.144077
-1.84322	0.145149
-1.84239	0.146625
-1.84156	0.147336
-1.84072	0.148607
-1.83989	0.151021
-1.83906	0.154237
-1.83823	0.157943
-1.83739	0.161296
-1.83656	0.164971
-1.83573	0.168833
-1.8349	0.173345
-1.83407	0.178187
-1.83323	0.183652
-1.8324	0.189143
-1.83157	0.194705
-1.83074	0.201389
-1.8299	0.207665
-1.82907	0.214527
-1.82824	0.221711
-1.82741	0.228525
-1.82657	0.235698
-1.82574	0.243937
-1.82491	0.252378
-1.82408	0.259793
-1.82324	0.267784
-1.82241	0.275559
-1.82158	0.28317
-1.82075	0.29107
-1.81991	0.298541
-1.81908	0.306222
-1.81825	0.314754
-1.81742	0.323682
-1.81658	0.333699
-1.81575	0.343398
-1.81492	0.353642
-1.81409	0.363853
-1.81326	0.375193
-1.81242	0.387787
-1.81159	0.400191
-1.81076	0.412731
-1.80993	0.425302
-1.80909	0.438836
-1.80826	0.45203
-1.80743	0.465905
-1.8066	0.480276
-1.80576	0.49526
-1.80493	0.50991
-1.8041	0.524625
-1.80327	0.540787
-1.80243	0.556246
-1.8016	0.571759
-1.80077	0.588679
-1.79994	0.606056
-1.7991	0.623271
-1.79827	0.638742
-1.79744	0.654804
-1.79661	0.670514
-1.79577	0.686246
-1.79494	0.701162
-1.79411	0.71547
-1.79328	0.730173
-1.79245	0.745535
-1.79161	0.759854
-1.79078	0.772907
-1.78995	0.784772
-1.78912	0.796753
-1.78828	0.809626
-1.78745	0.821182
-1.78662	0.831414
-1.78579	0.841916
-1.78495	0.852363
-1.78412	0.862855
-1.78329	0.872681
-1.78246	0.88307
-1.78163	0.8929
-1.78079	0.902423
-1.77996	0.911793
-1.77913	0.921484
-1.77829	0.931014
-1.77746	0.940206
-1.77663	0.94908
-1.7758	0.956168
-1.77496	0.962924
-1.77413	0.970004
-1.7733	0.976369
-1.77247	0.982688
-1.77164	0.98755
-1.7708	0.991775
-1.76997	0.995818
-1.76914	0.999129
-1.76831	1.00172
-1.76747	1.00369
-1.76664	1.00531
-1.76581	1.00621
-1.76498	1.00542
-1.76414	1.00463
-1.76331	1.00355
-1.76248	1.00296
-1.76165	1.00055
-1.76082	0.998114
-1.75998	0.995762
-1.75915	0.991748
-1.75832	0.987178
-1.75748	0.98256
-1.75665	0.978206
-1.75582	0.973649
-1.75499	0.969622
-1.75416	0.964432
-1.75332	0.959749
-1.75249	0.955792
-1.75166	0.951976
-1.75083	0.946333
-1.74999	0.940292
-1.74916	0.934998
-1.74833	0.93134
-1.7475	0.92753
-1.74666	0.923115
-1.74583	0.918492
-1.745	0.914837
-1.74417	0.910548
-1.74334	0.907255
-1.7425	0.902709
-1.74167	0.899019
-1.74084	0.895786
-1.74001	0.892644
-1.73917	0.889577
-1.73834	0.887524
-1.73751	0.884621
-1.73668	0.882156
-1.73584	0.879702
-1.73501	0.877565
-1.73418	0.876423
-1.73335	0.875452
-1.73251	0.874548
-1.73168	0.873193
-1.73085	0.871928
-1.73002	0.871409
-1.72918	0.870254
-1.72835	0.869308
-1.72752	0.868948
-1.72669	0.86889
-1.72585	0.86889
-1.72502	0.868407
-1.72419	0.868552
-1.72336	0.869318
-1.72253	0.869849
-1.72169	0.870615
-1.72086	0.870959
-1.72003	0.871294
-1.7192	0.871896
-1.71836	0.872017
-1.71753	0.872271
-1.7167	0.873401
-1.71587	0.873855
-1.71503	0.874017
-1.7142	0.874727
-1.71337	0.874246
-1.71254	0.873915
-1.7117	0.873524
-1.71087	0.873258
-1.71004	0.871462
-1.70921	0.870682
-1.70837	0.870724
-1.70754	0.869832
-1.70671	0.8683
-1.70588	0.867075
-1.70504	0.865621
-1.70421	0.863842
-1.70338	0.862402
-1.70255	0.861199
-1.70172	0.859577
-1.70088	0.858593
-1.70005	0.857149
-1.69922	0.854615
-1.69839	0.851934
-1.69755	0.849275
-1.69672	0.845791
-1.69589	0.842833
-1.69506	0.839974
-1.69422	0.836996
-1.69339	0.833859
-1.69256	0.830118
-1.69173	0.826155
-1.69089	0.822063
-1.69006	0.817909
-1.68923	0.813977
-1.6884	0.808915
-1.68756	0.804935
-1.68673	0.800658
-1.6859	0.796232
-1.68507	0.791881
-1.68423	0.786284
-1.6834	0.780883
-1.68257	0.776151
-1.68174	0.77137
-1.68091	0.767141
-1.68007	0.76262
-1.67924	0.7578
-1.67841	0.75282
-1.67758	0.747937
-1.67674	0.743047
-1.67591	0.737527
-1.67508	0.731832
-1.67425	0.726319
-1.67341	0.721254
-1.67258	0.716007
-1.67175	0.710568
-1.67092	0.705884
-1.67008	0.700682
-1.66925	0.694948
-1.66842	0.689571
-1.66759	0.684176
-1.66675	0.678069
-1.66592	0.673154
-1.66509	0.66821
-1.66426	0.662407
-1.66342	0.656775
-1.66259	0.65154
-1.66176	0.645615
-1.66093	0.639312
-1.6601	0.632899
-1.65926	0.626618
-1.65843	0.621181
-1.6576	0.615926
-1.65677	0.610511
-1.65593	0.605798
-1.6551	0.600768
-1.65427	0.596032
-1.65344	0.590708
-1.6526	0.585655
-1.65177	0.58056
-1.65094	0.575355
-1.65011	0.570421
-1.64928	0.565687
-1.64844	0.560838
-1.64761	0.555423
-1.64678	0.55055
-1.64594	0.545825
-1.64511	0.540895
-1.64428	0.535533
-1.64345	0.530429
-1.64262	0.525803
-1.64178	0.522472
-1.64095	0.517895
-1.64012	0.51308
-1.63929	0.508201
-1.63845	0.503468
-1.63762	0.499134
-1.63679	0.494941
-1.63596	0.490141
-1.63512	0.485402
-1.63429	0.481161
-1.63346	0.476409
-1.63263	0.472008
-1.63179	0.467211
-1.63096	0.462338
-1.63013	0.457868
-1.6293	0.453119
-1.62847	0.448933
-1.62763	0.444748
-1.6268	0.441267
-1.62597	0.437788
-1.62513	0.434209
-1.6243	0.430147
-1.62347	0.425761
-1.62264	0.422248
-1.62181	0.419066
-1.62097	0.415492
-1.62014	0.411186
-1.61931	0.407678
-1.61848	0.404345
-1.61764	0.401331
-1.61681	0.397865
-1.61598	0.39444
-1.61515	0.391113
-1.61431	0.387227
-1.61348	0.383782
-1.61265	0.38007
-1.61182	0.376345
-1.61098	0.372479
-1.61015	0.368752
-1.60932	0.365378
-1.60849	0.362361
-1.60766	0.359029
-1.60682	0.355811
-1.60599	0.352592
-1.60516	0.349524
-1.60433	0.346014
-1.60349	0.342586
-1.60266	0.339973
-1.60183	0.337326
-1.601	0.334362
-1.60016	0.331161
-1.59933	0.328196
-1.5985	0.325402
-1.59767	0.322579
-1.59683	0.320338
-1.596	0.317427
-1.59517	0.314516
-1.59434	0.312083
-1.5935	0.309672
-1.59267	0.307222
-1.59184	0.305447
-1.59101	0.302742
-1.59017	0.300239
-1.58934	0.297279
-1.58851	0.294659
-1.58768	0.292212
-1.58685	0.290359
-1.58601	0.287996
-1.58518	0.285463
-1.58435	0.283172
-1.58352	0.280932
-1.58268	0.278191
-1.58185	0.276031
-1.58102	0.273447
-1.58019	0.270961
-1.57935	0.268844
-1.57852	0.267655
-1.57769	0.265942
-1.57686	0.26467
-1.57602	0.262603
-1.57519	0.260857
-1.57436	0.258975
-1.57353	0.25792
-1.57269	0.256865
-1.57186	0.255507
-1.57103	0.254428
-1.5702	0.253327
-1.56936	0.251576
-1.56853	0.249556
-1.5677	0.247863
-1.56687	0.245899
-1.56604	0.24394
-1.5652	0.241895
-1.56437	0.240233
-1.56354	0.238692
-1.56271	0.237223
-1.56187	0.236008
-1.56104	0.23413
-1.56021	0.231813
-1.55938	0.230235
-1.55854	0.228789
-1.55771	0.227465
-1.55688	0.226076
-1.55605	0.224327
-1.55522	0.222444
-1.55438	0.221042
-1.55355	0.219466
-1.55272	0.217783
-1.55188	0.216385
-1.55105	0.215411
-1.55022	0.213504
-1.54939	0.212084
-1.54855	0.210689
-1.54772	0.209487
-1.54689	0.208295
-1.54606	0.207139
-1.54523	0.205566
-1.54439	0.204386
-1.54356	0.203276
-1.54273	0.202343
-1.5419	0.20141
-1.54106	0.200311
-1.54023	0.199254
-1.5394	0.198389
-1.53857	0.197123
-1.53774	0.196065
-1.5369	0.194876
-1.53607	0.193482
-1.53524	0.191806
-1.53441	0.190342
-1.53357	0.18858
-1.53274	0.187251
-1.53191	0.185807
-1.53107	0.184123
-1.53024	0.182229
-1.52941	0.17996
-1.52858	0.178338
-1.52775	0.177969
-1.52691	0.177398
-1.52608	0.17559
-1.52525	0.174688
-1.52442	0.174024
-1.52358	0.173123
-1.52275	0.172247
-1.52192	0.171988
-1.52109	0.17085
-1.52025	0.169932
-1.51942	0.169518
-1.51859	0.16896
-1.51776	0.168169
-1.51693	0.167477
-1.51609	0.166537
-1.51526	0.16532
-1.51443	0.164535
-1.5136	0.163454
-1.51276	0.162149
-1.51193	0.161307
-1.5111	0.160385
-1.51027	0.159203
-1.50943	0.158145
-1.5086	0.15761
-1.50777	0.157107
-1.50694	0.156343
-1.5061	0.155376
-1.50527	0.154423
-1.50444	0.153196
-1.50361	0.151921
-1.50277	0.151099
-1.50194	0.15016
-1.50111	0.148709
-1.50028	0.147376
-1.49944	0.146058
-1.49861	0.144796
-1.49778	0.143727
-1.49695	0.142633
-1.49612	0.141343
-1.49528	0.140094
-1.49445	0.13928
-1.49362	0.138421
-1.49279	0.137439
-1.49195	0.136565
-1.49112	0.135299
-1.49029	0.133951
-1.48946	0.133428
-1.48862	0.133335
-1.48779	0.133094
-1.48696	0.132581
-1.48613	0.131506
-1.48529	0.130776
-1.48446	0.130802
-1.48363	0.130314
-1.4828	0.128496
-1.48196	0.127885
-1.48113	0.127332
-1.4803	0.126171
-1.47947	0.125585
-1.47863	0.124836
-1.4778	0.124105
-1.47697	0.123406
-1.47614	0.1228
-1.47531	0.121979
-1.47447	0.121114
-1.47364	0.120899
-1.47281	0.120133
-1.47198	0.119585
-1.47114	0.119112
-1.47031	0.118416
-1.46948	0.117622
-1.46865	0.116943
-1.46781	0.11607
-1.46698	0.115435
-1.46615	0.115211
-1.46532	0.114861
-1.46448	0.114309
-1.46365	0.113703
-1.46282	0.112973
-1.46199	0.11259
-1.46115	0.112221
-1.46032	0.111876
-1.45949	0.111946
-1.45866	0.111811
-1.45782	0.11179
-1.45699	0.111811
-1.45616	0.111373
-1.45533	0.110815
-1.4545	0.110412
-1.45366	0.110249
-1.45283	0.109668
-1.452	0.108999
-1.45117	0.108712
-1.45033	0.108447
-1.4495	0.108181
-1.44867	0.108279
-1.44784	0.107935
-1.447	0.107089
-1.44617	0.106553
-1.44534	0.106162
-1.44451	0.105995
-1.44368	0.105584
-1.44284	0.104948
-1.44201	0.104639
-1.44118	0.104905
-1.44034	0.104655
-1.43951	0.104652
-1.43868	0.104736
-1.43785	0.104569
-1.43701	0.104673
-1.43618	0.104354
-1.43535	0.103985
-1.43452	0.103308
-1.43369	0.102294
-1.43285	0.101201
-1.43202	0.100348
-1.43119	0.099964
-1.43036	0.100098
-1.42952	0.100003
-1.42869	0.099566
-1.42786	0.098965
-1.42703	0.098476
-1.42619	0.0981
-1.42536	0.097884
-1.42453	0.097091
-1.4237	0.096586
-1.42287	0.096445
-1.42203	0.096369
-1.4212	0.096711
-1.42037	0.097081
-1.41953	0.09704
-1.4187	0.09703
-1.41787	0.096508
-1.41704	0.096212
-1.41621	0.096271
-1.41537	0.096522
-1.41454	0.096357
-1.41371	0.096556
-1.41288	0.09664
-1.41204	0.096477
-1.41121	0.096702
-1.41038	0.097217
-1.40955	0.097388
-1.40871	0.097254
-1.40788	0.09745
-1.40705	0.096988
-1.40622	0.096176
-1.40539	0.096017
-1.40455	0.095656
-1.40372	0.095499
-1.40289	0.095418
-1.40206	0.095008
-1.40122	0.094768
-1.40039	0.094018
-1.39956	0.093763
-1.39873	0.093865
-1.39789	0.093448
-1.39706	0.092987
-1.39623	0.092387
-1.3954	0.091423
-1.39456	0.090643
-1.39373	0.089924
-1.3929	0.089657
-1.39207	0.089979
-1.39123	0.090376
-1.3904	0.090268
-1.38957	0.09012
-1.38874	0.090232
-1.3879	0.089917
-1.38707	0.089677
-1.38624	0.089525
-1.38541	0.08937
-1.38457	0.089138
-1.38374	0.088897
-1.38291	0.08888
-1.38208	0.088896
-1.38125	0.088661
-1.38041	0.088236
-1.37958	0.087878
-1.37875	0.087187
-1.37792	0.086551
-1.37708	0.086101
-1.37625	0.085448
-1.37542	0.085075
-1.37459	0.085007
-1.37375	0.084646
-1.37292	0.084426
-1.37209	0.084436
-1.37126	0.084811
-1.37042	0.084475
-1.36959	0.083037
-1.36876	0.081635
-1.36793	0.080862
-1.36709	0.080335
-1.36626	0.080078
-1.36543	0.079869
-1.3646	0.079324
-1.36376	0.079139
-1.36293	0.079031
-1.3621	0.078119
-1.36127	0.077347
-1.36044	0.077124
-1.3596	0.077046
-1.35877	0.076903
-1.35794	0.076459
-1.35711	0.076258
-1.35627	0.076195
-1.35544	0.075756
-1.35461	0.075535
-1.35378	0.075254
-1.35294	0.075334
-1.35211	0.075489
-1.35128	0.075531
-1.35045	0.074954
-1.34962	0.07455
-1.34878	0.074463
-1.34795	0.073962
-1.34712	0.072986
-1.34628	0.07215
-1.34545	0.072069
-1.34462	0.071882
-1.34379	0.071583
-1.34295	0.071481
-1.34212	0.071272
-1.34129	0.070907
-1.34046	0.070765
-1.33963	0.070478
-1.33879	0.070506
-1.33796	0.070063
-1.33713	0.068927
-1.3363	0.068075
-1.33546	0.067597
-1.33463	0.067532
-1.3338	0.067654
-1.33297	0.067355
-1.33213	0.067072
-1.3313	0.066906
-1.33047	0.06634
-1.32964	0.065441
-1.32881	0.064874
-1.32797	0.06539
-1.32714	0.065977
-1.32631	0.066546
-1.32547	0.066756
-1.32464	0.066827
-1.32381	0.066987
-1.32298	0.06753
-1.32215	0.067256
-1.32131	0.066771
-1.32048	0.066948
-1.31965	0.067071
-1.31882	0.066509
-1.31798	0.066507
-1.31715	0.066686
-1.31632	0.066559
-1.31549	0.066353
-1.31465	0.066232
-1.31382	0.066103
-1.31299	0.066044
-1.31216	0.065899
-1.31133	0.065551
-1.31049	0.06581
-1.30966	0.065847
-1.30883	0.065756
-1.308	0.065742
-1.30716	0.066062
-1.30633	0.066627
-1.3055	0.067191
-1.30466	0.06756
-1.30383	0.067088
-1.303	0.066621
-1.30217	0.066721
-1.30134	0.066839
-1.3005	0.066678
-1.29967	0.066441
-1.29884	0.066334
-1.29801	0.066639
-1.29717	0.066309
-1.29634	0.066143
-1.29551	0.066264
-1.29468	0.066581
-1.29384	0.066532
-1.29301	0.066771
-1.29218	0.066343
-1.29135	0.065759
-1.29052	0.065516
-1.28968	0.065549
-1.28885	0.06554
-1.28802	0.065326
-1.28719	0.065676
-1.28635	0.065528
-1.28552	0.065361
-1.28469	0.06518
-1.28386	0.065178
-1.28302	0.064421
-1.28219	0.064299
-1.28136	0.063894
-1.28053	0.063941
-1.27969	0.064183
-1.27886	0.064488
-1.27803	0.064663
-1.2772	0.065659
-1.27636	0.065555
-1.27553	0.065505
-1.2747	0.065954
-1.27387	0.065452
-1.27303	0.06533
-1.2722	0.064814
-1.27137	0.064758
-1.27054	0.064677
-1.26971	0.064527
-1.26887	0.064319
-1.26804	0.063881
-1.26721	0.063738
-1.26638	0.063312
-1.26554	0.062705
-1.26471	0.062071
-1.26388	0.061118
-1.26305	0.060577
-1.26221	0.06029
-1.26138	0.060489
-1.26055	0.060859
-1.25972	0.060524
-1.25888	0.059935
-1.25805	0.059219
-1.25722	0.058662
-1.25639	0.058556
-1.25555	0.058674
-1.25472	0.058755
-1.25389	0.059116
-1.25306	0.059225
-1.25222	0.059274
-1.25139	0.058893
-1.25056	0.060088
-1.24973	0.05984
-1.2489	0.060357
-1.24806	0.060061
-1.24723	0.059925
-1.2464	0.060005
-1.24557	0.058576
-1.24473	0.058894
-1.2439	0.05881
-1.24307	0.058869
-1.24224	0.058741
-1.2414	0.05925
-1.24057	0.058817
-1.23974	0.059183
-1.23891	0.058433
-1.23807	0.058326
-1.23724	0.058476
-1.23641	0.058335
-1.23558	0.057875
-1.23474	0.057996
-1.23391	0.05822
-1.23308	0.057523
-1.23225	0.057163
-1.23141	0.056718
-1.23058	0.057101
-1.22975	0.057304
-1.22892	0.057777
-1.22809	0.057908
-1.22725	0.056912
-1.22642	0.05729
-1.22559	0.057328
-1.22476	0.057787
-1.22392	0.058332
-1.22309	0.057678
-1.22226	0.057653
-1.22143	0.057685
-1.22059	0.05817
-1.21976	0.05844
-1.21893	0.058368
-1.2181	0.058091
-1.21727	0.058531
-1.21643	0.059373
-1.2156	0.059561
-1.21477	0.05923
-1.21393	0.059335
-1.2131	0.059433
-1.21227	0.059571
-1.21144	0.059583
-1.2106	0.060037
-1.20977	0.060159
-1.20894	0.059609
-1.20811	0.05981
-1.20728	0.059269
-1.20644	0.059449
-1.20561	0.059355
-1.20478	0.059554
-1.20395	0.060399
-1.20311	0.060174
-1.20228	0.059986
-1.20145	0.060064
-1.20062	0.060036
-1.19978	0.06044
-1.19895	0.06096
-1.19812	0.060567
-1.19729	0.061653
-1.19646	0.061458
-1.19562	0.060921
-1.19479	0.060416
-1.19396	0.060564
-1.19312	0.060279
-1.19229	0.059966
-1.19146	0.059847
-1.19063	0.060029
-1.1898	0.059961
-1.18896	0.05984
-1.18813	0.059989
-1.1873	0.059036
-1.18647	0.058911
-1.18563	0.05944
-1.1848	0.058768
-1.18397	0.058834
-1.18314	0.058426
-1.1823	0.057812
-1.18147	0.058489
-1.18064	0.058776
-1.17981	0.059279
-1.17898	0.059328
-1.17814	0.05896
-1.17731	0.057932
-1.17648	0.057727
-1.17565	0.057414
-1.17481	0.056703
-1.17398	0.056543
-1.17315	0.057043
-1.17232	0.056768
-1.17148	0.056847
-1.17065	0.056693
-1.16982	0.056211
-1.16899	0.055479
-1.16815	0.054711
-1.16732	0.05396
-1.16649	0.054025
-1.16566	0.054813
-1.16482	0.054991
-1.16399	0.054953
-1.16316	0.054941
-1.16233	0.054671
-1.16149	0.05452
-1.16066	0.054564
-1.15983	0.053838
-1.159	0.053294
-1.15816	0.052218
-1.15733	0.051913
-1.1565	0.051805
-1.15567	0.051207
-1.15484	0.051289
-1.154	0.051488
-1.15317	0.052117
-1.15234	0.051937
-1.15151	0.052042
-1.15067	0.052215
-1.14984	0.051971
-1.14901	0.052045
-1.14818	0.05209
-1.14734	0.052134
-1.14651	0.051937
-1.14568	0.05274
-1.14485	0.053735
-1.14401	0.053847
-1.14318	0.054016
-1.14235	0.054336
-1.14152	0.055279
-1.14068	0.055218
-1.13985	0.055515
-1.13902	0.055899
-1.13819	0.056115
-1.13735	0.056477
-1.13652	0.056613
-1.13569	0.057358
-1.13486	0.057723
-1.13403	0.057693
-1.13319	0.05883
-1.13236	0.058844
-1.13153	0.058892
-1.1307	0.059033
-1.12986	0.058735
-1.12903	0.058889
-1.1282	0.058845
-1.12737	0.058843
-1.12653	0.059341
-1.1257	0.059537
-1.12487	0.05902
-1.12404	0.057947
-1.12321	0.058
-1.12237	0.058435
-1.12154	0.05834
-1.12071	0.058434
-1.11987	0.058414
-1.11904	0.058748
-1.11821	0.059682
-1.11738	0.060391
-1.11654	0.060715
-1.11571	0.060634
-1.11488	0.060941
-1.11405	0.061578
-1.11322	0.061658
-1.11238	0.062073
-1.11155	0.062285
-1.11072	0.061758
-1.10989	0.061608
-1.10905	0.061633
-1.10822	0.061844
-1.10739	0.061884
-1.10656	0.061879
-1.10572	0.061252
-1.10489	0.061006
-1.10406	0.06043
-1.10323	0.059798
-1.1024	0.060143
-1.10156	0.059785
-1.10073	0.059364
-1.0999	0.05877
-1.09906	0.058999
-1.09823	0.059056
-1.0974	0.058083
-1.09657	0.057113
-1.09574	0.056621
-1.0949	0.056771
-1.09407	0.056961
-1.09324	0.056944
-1.09241	0.056949
-1.09157	0.05631
-1.09074	0.056895
-1.08991	0.056654
-1.08908	0.056488
-1.08824	0.056852
-1.08741	0.056523
-1.08658	0.056872
-1.08575	0.057339
-1.08492	0.056433
-1.08408	0.056883
-1.08325	0.056788
-1.08242	0.057089
-1.08159	0.05679
-1.08075	0.056411
-1.07992	0.056684
-1.07909	0.056769
-1.07826	0.057015
-1.07742	0.056791
-1.07659	0.056238
-1.07576	0.055379
-1.07493	0.055582
-1.07409	0.055649
-1.07326	0.055228
-1.07243	0.054421
-1.0716	0.053841
-1.07076	0.053845
-1.06993	0.053098
-1.0691	0.053373
-1.06827	0.053014
-1.06743	0.052808
-1.0666	0.053031
-1.06577	0.053611
-1.06494	0.053518
-1.06411	0.053496
-1.06327	0.054556
-1.06244	0.054723
-1.06161	0.054377
-1.06078	0.05399
-1.05994	0.054097
-1.05911	0.054076
-1.05828	0.053433
-1.05745	0.052728
-1.05661	0.052632
-1.05578	0.053062
-1.05495	0.053198
-1.05412	0.053477
-1.05328	0.053113
-1.05245	0.053245
-1.05162	0.053899
-1.05079	0.053969
-1.04995	0.053273
-1.04912	0.052199
-1.04829	0.052424
-1.04746	0.052291
-1.04662	0.052171
-1.04579	0.052446
-1.04496	0.053037
-1.04413	0.053324
-1.0433	0.053855
-1.04246	0.05388
-1.04163	0.054346
-1.0408	0.053884
-1.03997	0.053562
-1.03913	0.053879
-1.0383	0.054141
-1.03747	0.054284
-1.03664	0.053877
-1.0358	0.054024
-1.03497	0.054177
-1.03414	0.053768
-1.03331	0.053813
-1.03247	0.054087
-1.03164	0.05432
-1.03081	0.054453
-1.02998	0.055071
-1.02914	0.055348
-1.02831	0.054944
-1.02748	0.054608
-1.02665	0.055167
-1.02581	0.055115
-1.02498	0.055
-1.02415	0.054608
-1.02332	0.054766
-1.02249	0.055166
-1.02165	0.055614
-1.02082	0.05581
-1.01999	0.05667
-1.01916	0.056995
-1.01832	0.057513
-1.01749	0.057676
-1.01666	0.058226
-1.01583	0.058624
-1.01499	0.057808
-1.01416	0.057934
-1.01333	0.05813
-1.0125	0.057515
-1.01166	0.057926
-1.01083	0.05734
-1.01	0.055975
-1.00917	0.055877
-1.00833	0.056483
-1.0075	0.057707
-1.00667	0.057744
-1.00584	0.058203
-1.005	0.058101
-1.00417	0.058216
-1.00334	0.05756
-1.00251	0.057297
-1.00168	0.057817
-1.00084	0.057607
-1.00001	0.057159
-0.999179	0.057804
-0.998346	0.058443
-0.997514	0.058099
-0.996681	0.05753
-0.995849	0.05702
-0.995017	0.057185
-0.994184	0.05657
-0.993352	0.056294
-0.992519	0.056112
-0.991687	0.055994
-0.990855	0.055476
-0.990022	0.055321
-0.98919	0.055594
-0.988358	0.056038
-0.987525	0.055264
-0.986693	0.055914
-0.98586	0.056949
-0.985028	0.057042
-0.984196	0.05725
-0.983363	0.056866
-0.982531	0.056175
-0.981698	0.056006
-0.980866	0.056344
-0.980034	0.055755
-0.979201	0.055348
-0.978369	0.054716
-0.977536	0.054019
-0.976704	0.053721
-0.975872	0.053751
-0.975039	0.054319
-0.974207	0.054806
-0.973374	0.055541
-0.972542	0.056197
-0.97171	0.056752
-0.970877	0.056676
-0.970045	0.05644
-0.969213	0.056488
-0.96838	0.057427
-0.967548	0.05813
-0.966715	0.058045
-0.965883	0.057826
-0.965051	0.057514
-0.964218	0.057898
-0.963386	0.058213
-0.962553	0.058004
-0.961721	0.058338
-0.960889	0.057721
-0.960056	0.057226
-0.959224	0.057207
-0.958392	0.057603
-0.957559	0.057859
-0.956727	0.057958
-0.955894	0.058636
-0.955062	0.058594
-0.95423	0.058798
-0.953397	0.058831
-0.952565	0.058729
-0.951732	0.058844
-0.9509	0.060495
-0.950068	0.060238
-0.949235	0.0599
-0.948403	0.060259
-0.94757	0.060152
-0.946738	0.059973
-0.945906	0.060232
-0.945073	0.060273
-0.944241	0.059944
-0.943408	0.060438
-0.942576	0.059958
-0.941744	0.059968
-0.940911	0.060592
-0.940079	0.061063
-0.939247	0.060107
-0.938414	0.060247
-0.937582	0.060529
-0.936749	0.06079
-0.935917	0.061169
-0.935085	0.061949
-0.934252	0.062077
-0.93342	0.061822
-0.932587	0.061806
-0.931755	0.061347
-0.930923	0.060964
-0.93009	0.060677
-0.929258	0.061201
-0.928425	0.061676
-0.927593	0.061538
-0.926761	0.061078
-0.925928	0.061322
-0.925096	0.061478
-0.924263	0.061121
-0.923431	0.061118
-0.922599	0.060511
-0.921766	0.060305
-0.920934	0.060439
-0.920102	0.060794
-0.919269	0.061349
-0.918437	0.061199
-0.917604	0.061721
-0.916772	0.062123
-0.91594	0.062423
-0.915107	0.062431
-0.914275	0.061728
-0.913442	0.062133
-0.91261	0.062387
-0.911778	0.062585
-0.910945	0.063127
-0.910113	0.063282
-0.909281	0.062702
-0.908448	0.063044
-0.907616	0.063631
-0.906783	0.063352
-0.905951	0.063916
-0.905119	0.064152
-0.904286	0.064205
-0.903454	0.064288
-0.902621	0.063679
-0.901789	0.062705
-0.900957	0.062401
-0.900124	0.062909
-0.899292	0.063497
-0.898459	0.063497
-0.897627	0.064138
-0.896795	0.063531
-0.895962	0.063042
-0.89513	0.06358
-0.894297	0.063802
-0.893465	0.063579
-0.892633	0.063115
-0.8918	0.06282
-0.890968	0.062925
-0.890136	0.062739
-0.889303	0.062312
-0.888471	0.062795
-0.887638	0.062771
-0.886806	0.062897
-0.885974	0.063652
-0.885141	0.063513
-0.884309	0.062954
-0.883476	0.063384
-0.882644	0.064654
-0.881812	0.064277
-0.880979	0.063945
-0.880147	0.064085
-0.879315	0.063415
-0.878482	0.063173
-0.87765	0.062974
-0.876817	0.063291
-0.875985	0.062889
-0.875153	0.062125
-0.87432	0.061267
-0.873488	0.060608
-0.872655	0.060558
-0.871823	0.060393
-0.870991	0.060223
-0.870158	0.060355
-0.869326	0.060815
-0.868493	0.060936
-0.867661	0.061125
-0.866829	0.061324
-0.865996	0.061958
-0.865164	0.062328
-0.864331	0.062451
-0.863499	0.062262
-0.862667	0.062373
-0.861834	0.062332
-0.861002	0.062932
-0.86017	0.063449
-0.859337	0.063888
-0.858505	0.064028
-0.857672	0.063764
-0.85684	0.0634
-0.856008	0.063172
-0.855175	0.063854
-0.854343	0.063947
-0.85351	0.06357
-0.852678	0.063716
-0.851846	0.063424
-0.851013	0.0641
-0.850181	0.065078
-0.849349	0.065651
-0.848516	0.066139
-0.847684	0.066608
-0.846851	0.066278
-0.846019	0.066176
-0.845187	0.066726
-0.844354	0.066406
-0.843522	0.066873
-0.842689	0.067043
-0.841857	0.066826
-0.841025	0.06618
-0.840192	0.066302
-0.83936	0.066602
-0.838527	0.066627
-0.837695	0.06714
-0.836863	0.066722
-0.83603	0.066761
-0.835198	0.06707
-0.834365	0.06756
-0.833533	0.067075
-0.832701	0.067504
-0.831868	0.067779
-0.831036	0.067803
-0.830204	0.067648
-0.829371	0.067993
-0.828539	0.067729
-0.827706	0.067919
-0.826874	0.067966
-0.826042	0.067474
-0.825209	0.067223
-0.824377	0.066987
-0.823544	0.066964
-0.822712	0.06694
-0.82188	0.066676
-0.821047	0.067083
-0.820215	0.06757
-0.819382	0.067792
-0.81855	0.06776
-0.817718	0.06759
-0.816885	0.067764
-0.816053	0.068131
-0.81522	0.068315
-0.814388	0.068669
-0.813556	0.068638
-0.812723	0.068307
-0.811891	0.068166
-0.811059	0.06814
-0.810226	0.068225
-0.809394	0.067999
-0.808561	0.067637
-0.807729	0.067402
-0.806897	0.067183
-0.806064	0.067349
-0.805232	0.067455
-0.804399	0.067972
-0.803567	0.06789
-0.802735	0.068284
-0.801902	0.068142
-0.80107	0.068101
-0.800238	0.068687
-0.799405	0.06909
-0.798573	0.069247
-0.79774	0.069432
-0.796908	0.069194
-0.796076	0.068964
-0.795243	0.069271
-0.794411	0.069275
-0.793578	0.06878
-0.792746	0.068967
-0.791914	0.069819
-0.791081	0.070097
-0.790249	0.070234
-0.789416	0.070399
-0.788584	0.071184
-0.787752	0.071392
-0.786919	0.071401
-0.786087	0.070739
-0.785254	0.071056
-0.784422	0.071656
-0.78359	0.072104
-0.782757	0.072179
-0.781925	0.072103
-0.781093	0.072161
-0.78026	0.072618
-0.779428	0.071815
-0.778595	0.071437
-0.777763	0.071718
-0.776931	0.072439
-0.776098	0.073087
-0.775266	0.073258
-0.774433	0.072984
-0.773601	0.07295
-0.772769	0.07239
-0.771936	0.072303
-0.771104	0.072865
-0.770272	0.073415
-0.769439	0.073764
-0.768607	0.074043
-0.767774	0.074222
-0.766942	0.073997
-0.76611	0.073632
-0.765277	0.073749
-0.764445	0.073716
-0.763612	0.073797
-0.76278	0.073742
-0.761948	0.073752
-0.761115	0.074051
-0.760283	0.074884
-0.75945	0.075209
-0.758618	0.075029
-0.757786	0.075261
-0.756953	0.075381
-0.756121	0.075612
-0.755288	0.076433
-0.754456	0.076637
-0.753624	0.07623
-0.752791	0.076102
-0.751959	0.076212
-0.751127	0.076016
-0.750294	0.075835
-0.749462	0.075674
-0.748629	0.075347
-0.747797	0.075573
-0.746965	0.075621
-0.746132	0.075493
-0.7453	0.075498
-0.744467	0.076228
-0.743635	0.076161
-0.742803	0.076079
-0.74197	0.075757
-0.741138	0.075462
-0.740306	0.075254
-0.739473	0.075534
-0.738641	0.075526
-0.737808	0.075591
-0.736976	0.075449
-0.736144	0.074659
-0.735311	0.074355
-0.734479	0.074072
-0.733646	0.074119
-0.732814	0.074525
-0.731982	0.07478
-0.731149	0.075158
-0.730317	0.075605
-0.729484	0.075905
-0.728652	0.075709
-0.72782	0.075069
-0.726987	0.074919
-0.726155	0.074923
-0.725322	0.075364
-0.72449	0.076032
-0.723658	0.076345
-0.722825	0.076253
-0.721993	0.076481
-0.721161	0.076545
-0.720328	0.076198
-0.719496	0.075773
-0.718663	0.074863
-0.717831	0.074508
-0.716999	0.074738
-0.716166	0.074499
-0.715334	0.074353
-0.714501	0.074629
-0.713669	0.074861
-0.712837	0.075458
-0.712004	0.076226
-0.711172	0.076819
-0.710339	0.077128
-0.709507	0.077144
-0.708675	0.077206
-0.707842	0.077681
-0.70701	0.078173
-0.706177	0.078352
-0.705345	0.078084
-0.704513	0.077802
-0.70368	0.0781
-0.702848	0.077567
-0.702016	0.077256
-0.701183	0.07762
-0.700351	0.078221
-0.699518	0.078647
-0.698686	0.078861
-0.697854	0.078576
-0.697021	0.078347
-0.696189	0.078444
-0.695356	0.078625
-0.694524	0.078837
-0.693692	0.078736
-0.692859	0.078489
-0.692027	0.078262
-0.691195	0.077892
-0.690362	0.077942
-0.68953	0.078573
-0.688697	0.078644
-0.687865	0.078364
-0.687033	0.078518
-0.6862	0.079135
-0.685368	0.079775
-0.684535	0.080103
-0.683703	0.079819
-0.682871	0.079242
-0.682038	0.079343
-0.681206	0.080005
-0.680373	0.080322
-0.679541	0.080268
-0.678709	0.080569
-0.677876	0.080771
-0.677044	0.080927
-0.676211	0.080917
-0.675379	0.080201
-0.674547	0.080077
-0.673714	0.080016
-0.672882	0.079448
-0.67205	0.078659
-0.671217	0.078316
-0.670385	0.078169
-0.669552	0.077797
-0.66872	0.077905
-0.667888	0.078308
-0.667055	0.078147
-0.666223	0.077439
-0.66539	0.07686
-0.664558	0.07633
-0.663726	0.076031
-0.662893	0.076391
-0.662061	0.076257
-0.661229	0.076284
-0.660396	0.076849
-0.659564	0.076666
-0.658731	0.076578
-0.657899	0.076799
-0.657067	0.076765
-0.656234	0.076762
-0.655402	0.077108
-0.654569	0.077265
-0.653737	0.077408
-0.652905	0.07752
-0.652072	0.07741
-0.65124	0.077776
-0.650407	0.078326
-0.649575	0.078402
-0.648743	0.078529
-0.64791	0.078503
-0.647078	0.078147
-0.646245	0.078109
-0.645413	0.078029
-0.644581	0.077677
-0.643748	0.077376
-0.642916	0.076896
-0.642084	0.076847
-0.641251	0.077148
-0.640419	0.076788
-0.639586	0.075984
-0.638754	0.075526
-0.637922	0.075628
-0.637089	0.075589
-0.636257	0.07511
-0.635424	0.075094
-0.634592	0.075496
-0.63376	0.076334
-0.632927	0.076739
-0.632095	0.076937
-0.631263	0.077473
-0.63043	0.077458
-0.629598	0.077448
-0.628765	0.077812
-0.627933	0.078276
-0.627101	0.078639
-0.626268	0.078704
-0.625436	0.078908
-0.624603	0.079339
-0.623771	0.080077
-0.622939	0.08084
-0.622106	0.080907
-0.621274	0.080713
-0.620441	0.081318
-0.619609	0.081515
-0.618777	0.081535
-0.617944	0.08141
-0.617112	0.080832
-0.616279	0.08031
-0.615447	0.080502
-0.614615	0.080656
-0.613782	0.080547
-0.61295	0.081109
-0.612118	0.081589
-0.611285	0.081638
-0.610453	0.081978
-0.60962	0.081753
-0.608788	0.081532
-0.607956	0.08178
-0.607123	0.081845
-0.606291	0.081521
-0.605458	0.081378
-0.604626	0.081244
-0.603794	0.081415
-0.602961	0.082128
-0.602129	0.082225
-0.601296	0.082215
-0.600464	0.082123
-0.599632	0.081699
-0.598799	0.081769
-0.597967	0.0822
-0.597134	0.081972
-0.596302	0.081674
-0.59547	0.081662
-0.594637	0.0817
-0.593805	0.081946
-0.592973	0.0817
-0.59214	0.081202
-0.591308	0.081136
-0.590475	0.080991
-0.589643	0.080458
-0.588811	0.080543
-0.587978	0.080895
-0.587146	0.080943
-0.586313	0.081049
-0.585481	0.080803
-0.584649	0.080394
-0.583816	0.08042
-0.582984	0.080865
-0.582152	0.080363
-0.581319	0.079356
-0.580487	0.07942
-0.579654	0.079891
-0.578822	0.079974
-0.57799	0.080427
-0.577157	0.080921
-0.576325	0.081191
-0.575492	0.08169
-0.57466	0.082137
-0.573828	0.082101
-0.572995	0.081961
-0.572163	0.081997
-0.57133	0.081692
-0.570498	0.081928
-0.569666	0.082417
-0.568833	0.082811
-0.568001	0.083666
-0.567168	0.084118
-0.566336	0.084401
-0.565504	0.084553
-0.564671	0.084554
-0.563839	0.084724
-0.563007	0.084907
-0.562174	0.084888
-0.561342	0.08502
-0.560509	0.085383
-0.559677	0.085622
-0.558845	0.085944
-0.558012	0.08666
-0.55718	0.087398
-0.556347	0.087312
-0.555515	0.087325
-0.554683	0.087261
-0.55385	0.08717
-0.553018	0.087655
-0.552186	0.087859
-0.551353	0.08758
-0.550521	0.087603
-0.549688	0.087252
-0.548856	0.087194
-0.548024	0.08748
-0.547191	0.087818
-0.546359	0.088034
-0.545526	0.087919
-0.544694	0.08771
-0.543862	0.087641
-0.543029	0.088007
-0.542197	0.088369
-0.541364	0.087697
-0.540532	0.087879
-0.5397	0.088721
-0.538867	0.088893
-0.538035	0.088618
-0.537202	0.088539
-0.53637	0.087941
-0.535538	0.087229
-0.534705	0.087009
-0.533873	0.087009
-0.533041	0.087181
-0.532208	0.087459
-0.531376	0.08753
-0.530543	0.087321
-0.529711	0.087276
-0.528879	0.086824
-0.528046	0.086269
-0.527214	0.086404
-0.526381	0.086404
-0.525549	0.086738
-0.524717	0.086793
-0.523884	0.086736
-0.523052	0.087294
-0.522219	0.087467
-0.521387	0.087546
-0.520555	0.087563
-0.519722	0.087172
-0.51889	0.086673
-0.518058	0.086502
-0.517225	0.086377
-0.516393	0.086013
-0.51556	0.085834
-0.514728	0.085958
-0.513896	0.086472
-0.513063	0.086883
-0.512231	0.086375
-0.511398	0.086192
-0.510566	0.086875
-0.509734	0.087311
-0.508901	0.087841
-0.508069	0.088342
-0.507236	0.088531
-0.506404	0.088557
-0.505572	0.088327
-0.504739	0.087654
-0.503907	0.08817
-0.503075	0.088207
-0.502242	0.08828
-0.50141	0.088389
-0.500577	0.088362
-0.499745	0.088561
-0.498913	0.088902
-0.49808	0.088994
-0.497248	0.088874
-0.496415	0.088774
-0.495583	0.088622
-0.494751	0.088655
-0.493918	0.089037
-0.493086	0.088995
-0.492253	0.0895
-0.491421	0.089327
-0.490589	0.089293
-0.489756	0.089347
-0.488924	0.089865
-0.488091	0.090197
-0.487259	0.09049
-0.486427	0.090584
-0.485594	0.090276
-0.484762	0.089775
-0.48393	0.08909
-0.483097	0.088397
-0.482265	0.088535
-0.481432	0.08795
-0.4806	0.087448
-0.479768	0.087002
-0.478935	0.086919
-0.478103	0.086522
-0.47727	0.086718
-0.476438	0.087015
-0.475606	0.087493
-0.474773	0.087678
-0.473941	0.087162
-0.473109	0.087093
-0.472276	0.08695
-0.471444	0.086746
-0.470611	0.087661
-0.469779	0.088001
-0.468947	0.087
-0.468114	0.087094
-0.467282	0.086442
-0.466449	0.086371
-0.465617	0.08656
-0.464785	0.087065
-0.463952	0.087476
-0.46312	0.08812
-0.462287	0.087485
-0.461455	0.087666
-0.460623	0.088191
-0.45979	0.087888
-0.458958	0.087439
-0.458125	0.088154
-0.457293	0.088566
-0.456461	0.089015
-0.455628	0.089038
-0.454796	0.08958
-0.453964	0.090292
-0.453131	0.090404
-0.452299	0.090413
-0.451466	0.090548
-0.450634	0.09064
-0.449802	0.090596
-0.448969	0.090387
-0.448137	0.090753
-0.447304	0.090555
-0.446472	0.090417
-0.44564	0.090331
-0.444807	0.090156
-0.443975	0.090856
-0.443143	0.091096
-0.44231	0.091107
-0.441478	0.091833
-0.440645	0.091574
-0.439813	0.092078
-0.438981	0.092652
-0.438148	0.093354
-0.437316	0.093417
-0.436483	0.093832
-0.435651	0.0938
-0.434819	0.093708
-0.433986	0.093648
-0.433154	0.093605
-0.432321	0.093883
-0.431489	0.0937
-0.430657	0.093619
-0.429824	0.093837
-0.428992	0.093327
-0.428159	0.093003
-0.427327	0.093597
-0.426495	0.093516
-0.425662	0.09425
-0.42483	0.093958
-0.423998	0.093199
-0.423165	0.092678
-0.422333	0.093386
-0.4215	0.094018
-0.420668	0.094199
-0.419836	0.093975
-0.419003	0.09367
-0.418171	0.09396
-0.417338	0.094605
-0.416506	0.094189
-0.415674	0.093876
-0.414841	0.093907
-0.414009	0.094067
-0.413176	0.093905
-0.412344	0.0931
-0.411512	0.092888
-0.410679	0.092878
-0.409847	0.092794
-0.409015	0.092106
-0.408182	0.092134
-0.40735	0.092672
-0.406517	0.092905
-0.405685	0.092854
-0.404853	0.092264
-0.40402	0.092332
-0.403188	0.092622
-0.402355	0.092606
-0.401523	0.093047
-0.400691	0.093363
-0.399858	0.093487
-0.399026	0.094144
-0.398193	0.094294
-0.397361	0.095314
-0.396529	0.095238
-0.395696	0.094917
-0.394864	0.095117
-0.394032	0.095111
-0.393199	0.094759
-0.392367	0.094772
-0.391534	0.094836
-0.390702	0.09469
-0.38987	0.095137
-0.389037	0.095632
-0.388205	0.095941
-0.387372	0.095916
-0.38654	0.095943
-0.385708	0.095672
-0.384875	0.094842
-0.384043	0.094434
-0.38321	0.094718
-0.382378	0.095849
-0.381546	0.096328
-0.380713	0.095659
-0.379881	0.095044
-0.379048	0.095562
-0.378216	0.095932
-0.377384	0.096081
-0.376551	0.096179
-0.375719	0.096327
-0.374887	0.096145
-0.374054	0.096526
-0.373222	0.09633
-0.372389	0.096514
-0.371557	0.097104
-0.370725	0.097487
-0.369892	0.097958
-0.36906	0.098059
-0.368227	0.098219
-0.367395	0.098318
-0.366563	0.098307
-0.36573	0.098054
-0.364898	0.098115
-0.364066	0.098267
-0.363233	0.098896
-0.362401	0.098636
-0.361568	0.098021
-0.360736	0.097349
-0.359904	0.097087
-0.359071	0.096869
-0.358239	0.096788
-0.357406	0.09655
-0.356574	0.096849
-0.355742	0.096048
-0.354909	0.096851
-0.354077	0.097753
-0.353244	0.098637
-0.352412	0.099289
-0.35158	0.099397
-0.350747	0.098939
[truncated: 43,997 more rows]

## Sheet: Fig3f
D-lactate (mM)	Mean	Stdev	n
10	0.17989	0.00353155	3
5	0.193534	0.00858316	3
1	0.172461	0.011431	3
0.25	0.134506	0.0136109	3
0.1	0.0935237	0.00971581	3
0.05	0.0505219	0.0147406	3
0.01	0.0167521	0.00402284	3
0.001	0.00257502	0.00217857	3

## Sheet: Fig3g
	Mean	Stdev	n
D-Lactate	1	0.0200172	3
L-Lactate	0.175405	0.00740815	3
Glycolate	0.00533974	0.00371981	3
D-glycerate	0.141793	0.0153681	3
L-glycerate	0.0143158	0.0056338	3
S-3-Hydroxybutyrate	0.0124771	0.010006	3
R-3-hydroxybutyrate	0.00489753	0.00470293	3
S-2-Hydroxybutyrate	0.00281623	0.00438327	3
R-2-Hydroxybutyrate	0.875043	0.0129441	3
