# Supplementary material for: PMF-seq: a highly scalable screening strategy for linking genetics to mitochondrial bioenergetics
Source: Nat Metab. 2024 Feb 27;6(4):687–96. doi: 10.1038/s42255-024-00994-0 (PMC11052718; doi:10.1038/s42255-024-00994-0)
Supplement: Supplementary file 7 — Numerical data for Fig. 4. [file 42255_2024_994_MOESM7_ESM.xlsx]

## Sheet: Fig4b
Baseline	tBID -ADP	tBID +ADP
TMRM: PE-A	TMRM: PE-A	TMRM: PE-A
6878.61	3614.36	3953.28
13178.2	10365.1	6992.24
6996.71	9530	6103.05
13922.5	9102.41	5441.21
19295.1	6107.55	6393.77
6720.21	9707.21	6715.61
8869.73	7995.38	10966.6
5341.4	1777.14	6145.61
6035.84	3280.86	7685.28
12045.2	8621.2	7683.32
7255.8	5354.65	6679.7
9627	11034.3	3040.88
12712.7	2327.7	5809.62
14439.2	10565	7921.54
8686.79	11963.4	8777.39
9791.01	7777.16	6016.89
12179.2	2136.89	5242.4
9522.78	6783.81	9172.54
13373.3	6256.84	5012.42
13453.9	8935.26	5763.95
5241	6826.82	7495
7294.63	12560.2	5948.94
16620.6	7032.6	5911.97
6625.7	10332	8341.05
17695.5	8806.57	7007.34
13535.5	4811.86	5874.79
9271.72	2244.1	7892.71
8404.14	2302.31	3010.89
6729.25	2465.97	7730.09
7503.96	9018.11	9231.53
14186.5	3674.61	11269.1
10335.7	6248.86	6796.58
9286.49	11982.1	7522.42
7186.76	16025.4	4305.42
12079.4	12088.1	4820.97
11065	5314.15	5334.09
13717.2	5909.08	3951.01
8267	7498.58	6156.97
8492.1	5912.54	7704.01
7872.9	4641.35	5827.69
6458.57	9492.84	5223.41
10584.2	9992.51	7433.74
5881.7	7624	5895.31
19562	7658.49	5208.98
15088	11519.5	8676.07
6652.46	907.534	5231.88
14991.1	7387.53	9143.79
8043.15	5801.2	6354.79
3334.73	1654.04	3677.6
7078.24	13316.2	4867.38
10802.7	2554.05	8205.32
11129.8	11290.6	6510.93
8735.85	5855.45	7707.83
14223.3	7163.99	6175.04
11822.5	5953.6	10120.6
11568.9	11345	4665.83
8134.99	6344.49	9294.77
10666.7	4987.69	6278.25
13944.5	4772.34	4916.42
14274.6	7460.86	1082.04
7942.84	9193.87	14205.8
9178.68	13999.7	4587.04
6842.91	14307.4	4824.94
9884.79	7020.08	6673.05
11698.5	11626	11579.6
8596.29	4680.5	8183.2
11016.3	7494.01	8360.92
11673.6	9332.55	5110.7
12153.2	2675.78	4492.4
9974.67	7964.19	5539.06
9122.57	10846.8	5825.42
10353.7	4479.64	5568.69
11074.5	9977.83	5068.98
5850.81	8126.5	4258.2
13547.5	9941.34	4337.31
7882.42	5983.43	6412.58
10626.4	10272.7	7992.81
10971.3	8671.6	9491.28
10471.8	5580.94	8941.1
9191.49	9174.11	6724.46
9930.05	8449.62	4233.1
5511.32	6125.57	6851.04
9325.8	2169.96	4214.37
12703.1	8351.17	7985.22
17356.8	5557.33	8655.46
9238.27	2230.33	4477.75
14680.2	5177.29	7569.91
9025.88	10460.5	6023.37
6568.06	4621.78	8120.64
12056.5	6698.56	7827.02
12150.5	7447.57	5496.64
13941	6756.01	5097.47
11787.1	2906.46	6849.62
6054.98	9624.63	7010.41
12642.2	10023.3	3974.82
21489.6	3812.38	4430.83
7308.83	14997.9	4585.93
12862	3336.1	5596.53
12791	6658.11	7379.46
12710.1	7890.8	5519.33
5100.78	11803.4	7219.2
18774.1	4974.06	5678.03
9876.42	585.464	5094.97
17653.8	2445.83	5559.04
15774	3167.84	6066.87
17490.9	4419.63	3922.7
14573.4	4415.01	5000.19
12160.9	5951.98	6538.8
13498.6	2751.28	4374.09
6487.84	16824.1	6490.18
8803.83	9156.93	7778.51
10155	10587.8	6826.78
12717.5	10244.6	7292.46
13935.6	4873.64	7641.03
11489.9	8984.63	7577.3
11281.9	9012.89	9192.58
13623.6	8417.73	7460.27
9377.45	5504.86	6127.08
8225.02	8790.56	6695.82
10658.3	10187.6	4683.14
20260.1	5349.32	3947.03
4537.99	7128.94	6980.15
8575.65	12154.5	6751.78
16849.6	5033.76	7394.4
12468.9	3575.13	2929.83
12190.4	9887.2	6607.92
7423.74	6723.23	7015.17
5908.82	7565.17	4624.21
11147.7	8975.87	5626.7
15224.3	11824.1	6386
11112.2	7300.73	9171.17
4310.67	7630.35	6743.15
10225.5	7271.65	4774.7
8986.92	5690.92	7351.9
7658.97	9444.9	4564.24
9654.7	2539.06	8390.03
16006.6	4401.56	9425.25
7353.55	3709.54	5331.29
11213.2	7175.15	10394.1
12259.3	6508.11	5456.69
8854.09	4610.62	7161.51
17129.9	7989.43	8787.15
9475	10433.4	6343.15
10953.4	9846.67	7185.67
11000.2	10188.3	7069.97
9684.29	8997.2	5527.94
5321.67	1635.03	8893.83
7801.16	10041.4	6193.96
6655.43	7478.02	6543.18
12208.1	5899.59	3938.21
10747.5	2453	5040.5
8165.15	7993.05	5945.99
15762.3	3639.72	6476.63
19285.1	3187.94	8075.62
19842.7	6306.46	5605.79
7509.43	13145.1	5508.92
12109.8	3247.72	6242.49
7709.83	8748.3	7150.6
14140.2	10468.2	2659.75
9833.93	11503.7	7281.87
11267.5	7484.45	7058.38
8670.1	8312.12	4927.23
16675.6	6078.24	3805.88
17897.4	8938.6	8967.76
14382.8	11199.4	4645.48
10728.1	12440.8	4640.06
11995.7	11651.5	5441.91
10452	9668.34	7936.32
5538.19	7851.69	11937.3
10655.6	8609.32	9006.62
9542.45	4152.49	8045.03
7317.59	14823.5	5589.3
9362.74	5804.81	4532.06
11478.4	2778.19	8621.44
11241.9	4091.11	6586.93
2812.27	3948.52	6682.61
14184.3	5378.3	4372.88
10621.3	8138.27	7100.36
8989.48	11403.6	4751.59
11056.9	11234.3	4668.17
6847.29	4676.03	7010.5
10176.9	3171.09	4874.7
11404	3166.3	6124.6
9937.44	10480.4	6257.12
9364.4	3167.3	4523.14
20218.7	11125.8	6155.3
17200.4	6708.32	6900.23
15855.8	9403.81	5880.58
9727.01	7184.36	4801.2
12112.2	6589.04	5778.92
10137.1	10357.1	4752.77
8707.66	9893.91	7142.33
12635.5	7781.17	6023.76
11221.9	11172.6	8880.73
12532.2	9002.2	5669.8
6626.98	6120.26	6817.8
8975.17	9097.9	5134.01
13100.4	3719.26	8272.37
11259.5	13796.6	4605.15
1180.84	3614.83	5281.8
10053.7	12014.4	4045.02
6587.99	6833.87	5684.49
8221.07	11204.6	7350.43
8642.14	8039.92	9031.08
9937.23	2462.3	8501.48
11203.2	7800.77	7668.03
10361.8	7145.46	6974.73
7444.73	5876.63	10715.4
10142.8	8199.12	5546.63
11921.6	12097.7	5658.02
11238.8	6398.29	6948.29
9097.9	10162.5	5130.74
11457.9	9637.71	7296.35
14350.6	6225.33	7210.97
11602.1	8818.74	6543.11
8811.54	6870.52	7466.11
9019.36	6275.79	5097.62
9805.12	11482.4	5570.57
10967.4	9866.63	5691.73
9100.74	9009.29	5165.66
4751.9	5478.98	10646.8
10115	5452.84	4910.1
9158.33	5955.52	6829.89
4844.12	10461.4	5017.73
8697.84	5318.8	6638.54
9980.83	6972.85	7372.71
11485	9376.6	7205.02
9203.01	9477.48	6959.23
12325.2	3706.28	5196.07
9693.15	10478.5	5530.51
13577.9	7278.86	12454.7
8453.73	10550.1	7555.32
9029.54	3194.02	5264.1
14823.7	8722.92	8374.14
9245.96	11889.5	5198.94
1684.95	4143.05	6971.61
6041.37	5399.25	7297.15
11426.3	4720.87	7634.66
7664.52	7296.62	6971.39
8478.15	3085.66	12436.3
14292.3	6244.15	4170.93
14789	4225.86	5945.86
15773.6	11273.3	6679.92
12896.1	4957.87	6383.48
10627.5	6958.79	8391.78
10364.9	8497.33	6009.12
17297.6	4488.4	8369.88
9764.13	9323.29	8195.66
13127.8	9403.39	6168.95
14158.2	8500.67	5452.99
13866.7	5605.79	4642.78
7128.5	11498.1	5803.18
17809.4	6292.88	6362
16012.7	2992.65	5956.21
12219.1	7375.05	5795.3
13582.4	5504.83	7949.86
20946.3	8068.22	3768.2
8207.38	7191.76	5850.97
11957.1	11791.8	9075.44
4129.23	8077.04	7932.81
11391.8	11872.3	11456.2
12053.2	8685.02	7654.86
8261.87	9778.49	8081.67
8112.77	5976.46	5831.76
18543.4	11838.6	10886.9
5483.91	5050.42	6095.4
13814.1	5155.01	9604.53
14175.5	7565.11	7100.36
10460.5	4415.64	5180.67
9521.43	2506.67	5903.13
9976.29	5547.38	9242.57
12532.4	7467.73	4765.82
12698.5	7873.04	7244.21
13298	4414.67	4570.7
16351.4	9373.07	3792.64
8492.81	1375.56	5032.37
17207	12190.9	8362.85
8240.03	12407.7	7857.18
12573.6	12382.4	5624.5
4561.94	6439.28	10276.1
10325.8	3944.98	4832.83
13533.4	10200.1	6339.11
1208.47	6669.63	10159.9
9147.13	3354.63	5361.77
9072.98	10331	11061.7
6827.22	7846.34	5773.46
12790.7	11865.1	4861.39
8521.27	5448.8	6042.18
3437.76	4555.92	4448.6
8958.46	9401.18	6833.93
9319.8	8197.09	5621.2
10974	5517.91	8802.84
8418.72	5287.62	6355.63
7353.05	11008.2	5336.42
12944.2	7646.96	10697
7776.03	7428.64	3239.26
11187.6	1828.81	7336.31
9356.96	12032.2	8211.94
13242.6	14187.3	8229.69
8138.5	6986.92	8268.9
5519.85	9982.03	4866.7
8238.13	5504.26	4452.21
9569.85	14107.8	7932.93
12489.6	13067.7	7670.92
13285.6	3368.85	7334.77
6576.14	7626.97	4292.51
10407.3	6260.73	6599.19
4250.65	4768.21	4735.52
11145.9	8296.06	5538.18
14233.2	7242.44	6989.41
13644.5	6188.4	7787.52
11842.9	10915.7	5656
13036.3	14960.3	7738.81
10280.4	5985.01	7084.51
9107.51	12813.7	7536.4
21447.2	4230.42	6101.39
10396.8	7898.48	5270.55
11236.6	5394.76	9041.76
6360.8	3915.65	7886.71
12180.8	8004.59	6465.79
7452.93	18237.6	7704.21
11529.1	7926.35	12321.5
23433.1	5896.82	4195.47
6648.17	6849.59	7311.44
12176.7	13388.8	5136.92
20283.2	7460.21	6579.96
7927.94	5149.22	9547.68
7112.7	7748.06	7376.47
17493.2	2730.3	5497
9343.32	13687.6	5108.14
10835.3	8963.13	10159.4
7685.86	10847.2	4131.46
9671.68	8335.86	5200.93
6827.32	6332.39	4697.66
8018.26	6737.06	8718.38
8373.98	7019.32	4645.03
12865.2	3153.85	6535.87
7439.71	3320.41	4658.34
12419.6	7429.92	6234.04
8404.26	3323.55	5777.28
11521.2	8181.89	6606.68
9190.25	6808.89	7306.62
12081.8	9399.35	4642.19
14455	3903.7	7696.21
14016.8	9468.84	9405.47
14365.4	2310.73	6015.76
14311.1	4876.8	6803.73
12067.3	4747.28	6324.67
8638.35	3204.06	5552.39
6715.21	11576.5	7211.95
11210.7	3793.15	6551.39
12577.7	5329.62	4958.3
5968.54	6530.34	7197.39
7664.87	15587.5	4703.4
9222.99	2220.38	5025.75
10852.1	10805.3	5792.68
7527.26	5828.78	4846.55
22214.8	4398.21	7466.76
11260.4	6062.06	5166.06
8492.17	6427.75	5768.97
11471.5	6496.8	9736.45
7221.37	4182.8	8019.34
4110.03	2179.78	8390
15450.4	14974.3	5041.29
7966.89	2456.23	5227.96
6117.27	12359.8	6079.53
1416.48	5868.95	7245.01
12000.2	7623.79	7382.4
15377.8	9699.79	7998.34
7245.33	17389.2	4777.51
11472.8	10023.7	6054.86
9081.16	3594.98	9104.64
9353.18	8819.17	6683.17
9036.23	3232.05	5262.62
7716.42	8960.18	5615.19
16256.5	6363.87	10236.5
12124	5534.95	10136.1
6279.51	8227.11	3500.75
6753.67	4069.72	4690.1
5540.65	6832.04	4071.35
13521.2	8675.82	5161.16
10084.3	6412.47	5810.88
9723.16	6716.7	5247.54
1695.71	2269.73	3693.72
9009.55	8445.83	8217.54
12957.6	4036.17	7613.67
10409.2	6121.96	8710.87
14800.6	8067.78	5222.48
14784.3	7289.42	7859.67
12673.6	11566.9	4553.49
9141.37	5607.97	8291.7
7876.3	8613.25	8978.59
7107.56	8172.89	5578.33
13859	7383.61	6458.72
10411.2	12062.8	5192.9
9954.5	6227.02	7531.41
11091.5	7540.77	4018.37
9482.56	12008.2	6455.13
11521.1	7051.54	5023.96
13122.1	6076.87	4913.34
10149.9	3840.15	5314.24
12336.5	8345.36	6791
8996.77	9812.02	6676.65
8671.17	10290.9	5720.38
12152.3	13463.9	6091.33
9831.81	9383.65	5553.9
17128.6	9053.75	7936.48
7650.35	2958.52	6304.81
7295.5	6635.51	4628
13613.6	10954.8	4715.68
17341.6	5216.58	6083.78
9209.7	7187.6	6635.57
13862.6	5922.96	5431.49
9910.04	6840.89	4905.73
11955.6	7326.67	6708.35
11052.6	5235.54	4240.59
11251.5	8061.85	7321.08
6128.99	5286.64	7009.97
11135.8	2521.32	5561.68
6987.38	7770.63	5273.03
10766.8	8644.59	6603.54
8556.57	9022.75	6857.69
5863.31	5024.52	6018.1
7893.47	12001.5	8151.55
11737.5	7665.33	8800.48
12742.6	3827.1	7702.21
13421.7	12358.3	6836.35
9655.52	9030.42	4416.5
13866	7510.69	8358.68
14159.7	9117.94	4555.19
15081.2	16178.7	11907.1
7392.01	8264.4	6005.54
10841	10066.6	6305.3
6940.59	13853.2	5196.44
7136.52	8117.84	11331.4
8631.98	7678.54	3897.1
12100.2	7073.94	7096.96
6320.32	13077.1	10320.3
8542.19	7604.27	3782.43
13233.2	11231.8	8902.08
10644.9	10900	5060.24
5618.81	1380.56	6289.96
8527.75	5938.36	3956.5
11936.7	1685.4	7041.81
15634.7	11801.3	7791.97
11370.9	13940.7	7554.59
14342.4	9502.04	6915.73
7341.87	11317.2	6706.73
7776.4	7555.78	5044.14
10482.1	8736.57	5325.09
12938.7	4218.49	4824.73
10404.4	9020.94	7688.23
11245.5	14108.3	6540.94
7273.66	8876.37	4720.14
14477.7	7912.44	8918.75
9443.09	12248.1	7149.16
9067.67	6303.5	5383.4
11721.1	7638.95	5682.91
8386.02	11688.4	8312.3
10319.8	12281.7	3639.72
8882.01	8674.26	4196.93
15779.4	2826.5	9275.12
13968.7	7038.15	3761.58
10996.2	10996.9	5526.66
8151.86	11467.2	4974.12
13719	8246.37	8848.44
3067.79	3159.65	3896.49
15489.8	7260.55	7137.91
7905.19	7667.82	7122.53
10849.8	11920.1	5046.79
4560.1	7863.27	6843.81
10850.3	4050.44	8819.09
4352.12	12990.4	9222.47
14080.7	5291.19	5888.62
14279.1	14464.1	5592.47
10610	9642.41	5879.75
5085.53	6238.56	6816.56
7909.19	7059	7130.58
4692.74	11325.8	8071.6
10163.3	4874.62	5472.1
8913.84	7882.63	9859.4
10825.2	3615.12	6744.32
10633.6	2827.36	7894.26
12065.1	8122.15	5915.85
6882.99	4013.4	5137.98
18387.1	1490.02	4900.39
12147.8	10980.6	5933.92
16816.5	4067.42	7992.06
10040.3	12906.9	11751.6
5683.13	9928.35	7406.9
5945.64	11953.5	6794.28
10733.3	4223.97	6145.46
7750.47	6529.47	5546.18
10385.3	7709.32	5121.2
9863.23	968.627	1706.43
10303.8	10012.2	6193.23
7587.32	9689.11	6627.04
9305.88	11682.1	10283.8
12834.7	9981.66	11040.3
14385.4	5543.71	6611.18
11845.5	6041.3	3521.41
6403.03	7702.98	8060.16
9568.11	16514.8	8755.43
6273.55	6314	6462.68
10852.3	14898.2	11793.7
7194.47	8349.39	5489.78
9933.18	9114.97	9294.67
11538	4424.83	6209.67
6324.01	9150.6	6374.96
8779.38	12059.7	5844.28
9672.07	3122.8	4757.9
8309.47	5955.83	5656.98
12436.7	1798.54	4548.21
11679.4	13648.6	9824.13
9703.55	7737.84	6816.66
10897	3790.51	5612.97
9041.89	6401.38	7719.31
16764.1	16882.5	9588.07
13329.2	5194.15	6071.28
14754.9	2888.75	8760.89
13574.5	6169.66	6744.76
8860.07	12264.1	8904.31
8266.45	9540.58	6996.4
12232.6	10628.9	6661.59
14754.5	6844.78	10529
16280.8	10313.2	7963.17
17694.3	3101.24	4232.13
7253.91	4428.1	7114.62
10477.9	9171.23	9215.63
10739.5	4478.74	7332.26
6039.04	6422.23	8044.64
5040.01	8404.24	9429.63
8018.59	9800.18	11262
6700.26	5086.22	6839.98
13027.7	11426.9	7453.21
2856.5	4068.09	3977.14
9726.42	6846.38	3047.55
8325.17	3712.89	6636.29
8620.46	4080.39	5734.86
12311	4283.5	5479.38
5839.94	4217.49	5877.72
19004.6	9665.24	6182.9
8775.49	8788.38	5677.2
19180.2	6802.15	4204.72
10345.3	2055.47	7321.2
2086.68	2388.88	4998.85
17407.9	8430.87	5678.23
11021.5	3205.87	9792.7
14806.8	8536.26	4256.74
11932.5	5692.89	5993.55
13194.8	9723.96	7542.45
7878.47	12693.9	7662.66
16772	6445.64	7576
12667.8	8251.63	5567.52
9171.11	7834.88	6684.64
8527.65	11570.8	12103.6
16280.2	13898	8471.13
8746.69	8770.46	4505.02
16308.5	9220.56	8231.8
10300.8	10529	8688.69
12467.2	5361.15	3939.82
11998.7	3137.28	5311.12
15376.4	5578.4	4892.36
10927.8	9031.19	6620.7
7975.78	4724.94	5442.64
13590.3	12530.2	5222.67
11407.2	6683.58	7269.94
7025.2	3386.91	5750.8
16747	7708.14	7105.73
7049.78	8922.36	6940.07
13675.3	12214.8	7038.53
12086.1	7691.5	8158.44
8789.29	8679.45	6383.54
9896.09	3970.78	11036.6
11297.1	4764.01	8373.22
2918.47	8865.82	7913.85
6961.26	13275.9	6675.57
10169.4	10550.9	5308.65
10845.5	10014	5530.66
15248.9	8489.11	3611.98
7984.89	12359.5	7623.83
14337.1	5836.11	7692.59
1261.22	11373.6	5882.95
9648.5	10684.7	7060.93
11043.2	4272.14	9743.58
5773.26	5197.19	5515.3
12487.2	7099.33	8298.59
8327.34	5293.39	6849.8
7403.13	9136.12	7586.94
11028.3	5192.26	5414.88
9690.62	8802.83	6251.33
5607.92	9803.01	1858.54
12263.5	9535	5543.19
17937.1	4754.14	8782.42
9954.2	6208.68	5138.88
10018.1	12851	10669.2
10533.5	8360.33	5672.28
16125.6	7033.22	4267.48
651.659	3526.78	10832.4
7900.41	6836.95	5255.12
15009.4	11403.7	5851.24
10528.2	4469.84	5154.07
8750.79	12595.1	4806.33
16278.5	8863.85	5764.63
13185.4	9117.51	7124.91
8072.53	6813.89	5084.11
7886.64	4667.57	6571.18
12457.3	1405.29	7197.07
6534.02	7937.53	7139.85
10176.1	5673.47	6008.68
7915.28	3742.44	4942.54
5791.62	6669.81	5674.31
12417.7	8380.21	6354.79
7587.22	3628.28	9492.22
10679.9	9426.17	3583.95
11964.5	577.708	9889.91
9051.27	7914.08	10493.1
9398.84	4127.7	5962.61
7717.31	6504.56	8189.6
5887.48	8260.78	5915.43
6770.89	5883.56	9285.44
9039.05	11077.2	4549.64
9851.84	11360.8	5184.58
15503.7	4068.14	8699.43
15874.1	5220.91	4957.4
7409.13	5731.38	6713.62
17765.5	8996.19	8718.21
11781.3	2986.07	5514.48
15420.9	8201.08	10771.5
8834.97	5314.88	4887.9
15736.5	5381.06	8039.57
10911.7	10264.3	7806.48
8747.04	1335.95	4908.12
5699.48	10665.7	5806.72
9666.88	4578.82	5066.21
9889.69	12786.8	5027.73
11404.7	9450.71	6808.49
6992.45	8010.51	5348.7
10818.5	2415.12	12142.1
9782.1	11507.5	5523.75
10458.6	12986.6	5936.03
13261	7193.45	7582.15
7504.42	3538.66	10022.7
10998.8	17270.4	8884.88
10903.1	5471.86	7482.99
6702.54	11658	4977.16
9390.43	9369.37	6899
10517.3	8802.11	6843.75
8639.63	7649.96	4597.26
8464.1	4386.86	6449.79
11562.3	9005.84	5662.84
9381.29	1845.58	5810.98
8212.42	6473.54	5109.64
11682.7	4323.89	5686.12
13974.4	6503.04	7955.72
14962.4	10697.1	4804.94
9360.25	7124.53	6332.8
11038.2	5154.16	6047.4
13218.4	8087.78	2384.43
6057.08	5483.48	6637.38
8673.37	3687.73	8520.38
13517.6	5445.26	5382.85
13216.9	4868.07	4856.63
10367.3	6234.93	6869.47
13610.8	10358.8	10437
13850.4	11709.7	7306.57
17845.3	4949.98	4463.92
10234.9	3965.2	9764.79
12615.2	9282.14	5543.2
12651.9	4547.08	11107.5
11897.2	9018.89	6368.81
9230.73	3009.47	11600.1
7070.49	6404.27	5728.95
10936.5	7931.19	9554.58
15225.3	6576.23	9718.65
10442	12640.7	8930.09
14080.1	10041.4	9331.45
11873.6	7739.62	6611.06
14074.7	7701.62	9809.01
12630.6	13073.8	6600.07
5182.1	8342	8643.04
11859.1	7814.4	5357.51
8193.96	5506.43	7006.89
8322.95	6740.54	6860.19
8412.71	6086.95	8057.65
8882.56	3054.93	1549.79
10616.7	6045.46	4812.42
12299	7305.07	8606.71
11957.1	7361.28	5857.46
10149.5	9351.34	3696.36
10893.8	9733.56	5237.75
8082.76	9336.96	7752.73
7905.79	6548.42	4336.38
12392.1	7379.7	6614.82
11250.3	8838.79	4510.45
13616.8	3591.51	5863.7
10798.5	8029.87	6213.5
15516.6	9908.64	5652.89
15120.9	6010.74	5954.33
10991.6	4262.9	8093.97
12057.6	8230.52	8873.92
13295	6186.64	2870.49
13803.2	3693.88	8188.73
9573.74	2370.43	5095.81
14802.9	6608.65	4195.9
10528.7	3670.49	6539.44
22898.9	5790.26	6499.49
6277.63	5615.28	6946.77
10689.5	8329.45	8249.81
8139.5	2450.4	4619.61
15591.8	10752.4	7612.49
10747.2	12262.6	5689.43
7780.13	10983.2	7396.83
11054	11448.1	5934.37
11820.9	9787.06	7584.42
1364.52	8177.2	4607.45
10166.9	3360.61	5429.44
5368.33	9194.71	4874.85
11624.6	9458.97	3711.83
10731.1	2567.68	3306.86
12376.5	12460.1	5016.4
10421.6	5219.94	6566.83
9624.72	8944.36	7347.36
9428.86	6012.01	6933.01
4890.47	499.893	7512.38
10198.6	10594.3	5034.01
11589.6	3400.51	4970.02
6376.9	8495.64	8421.48
4989.58	12051.2	12524
9660.17	6068.8	9149.26
7833.7	11846.3	8340.8
8155.15	6812.59	8025.3
7251.16	7073.86	2823.48
10393.3	7507.9	5754.72
9869.81	12744.5	7244.28
12935.3	7970.78	7400.96
8845.15	8769.52	5535.34
4210.11	3361.3	7455.76
14608.7	9442.4	7810.14
14822.2	3481.7	5157.24
16683.8	4509.52	7480.91
9973.89	10219.9	6435.61
9996.23	7799.46	4724.27
12358.1	3914.85	6838.38
5828.39	7998.89	10227.2
10002.9	10396.9	7544.03
8227.45	8795.91	6992.1
9528.19	7529.56	10579.7
6774.47	11395.7	8690.12
4571.36	8366.86	6246.76
8112.49	6911.32	6579.93
4581.23	11159.6	9225.39
10395.2	9876.68	5657.27
12257.9	10285.7	8312.83
10740.7	11662.4	6352.32
7377.12	9612.6	8442.71
8496.11	4660.43	6232.36
13770	11040.3	6180.68
7004.42	6473.12	2642.79
9463.96	6877.98	7239.18
13929.4	8133.06	5860.54
6681.9	4027.07	7633.74
17560.5	7259.69	9106.46
8332.92	9011.85	12213
9028.83	5296.49	7757.76
12482.9	2983.7	4662.21
9988.47	5633.64	4673.61
13968.5	7926.01	4348.64
14643.4	9540.33	8267.71
13005.4	6797.88	9220.02
10025.8	7952.19	3336.72
12392.5	6694.54	7389.5
16491.9	5510.9	8049.44
9386.63	7032.54	5535.06
15907.6	7023.96	5364.14
8101.78	13774.7	11573.3
13355.2	5795.73	6388.8
11657.1	3646.72	6107.68
12753.8	4396.8	10428.3
10010.8	13635.4	5236.99
2799.52	3609.52	8226.29
8201.82	3410.39	5708.49
9793.44	8487.75	7326.43
10377.6	9503.09	6171.8
12727.4	8734.86	6233.78
15222.8	9448.41	7971.65
7604.66	3749.87	4915.62
7516.94	12822.1	6638.57
6819.67	4215.29	6038.08
14587.9	7233.2	5222.54
8491.33	3992.96	5473.54
10081	6856.06	7920.36
8280.89	6690.41	5586.29
6146.1	4821.09	5567.7
14327.1	5411.8	5162.28
12328.2	8279.7	5050.38
15930.9	3959.22	7453.44
14334.9	5566.34	5907.96
14191.1	2997	5448.28
7945.2	3216.09	6711.55
15239	9779.12	5361.92
8691.13	14794.7	4437.01
11840.8	7267.04	9931.14
15679.8	8979.38	4590.58
14028	8413.35	6572.38
10418.8	5864.27	3482
9166.91	10670.3	4913
11454.5	1948.12	7446.56
7632.76	3121.04	6328.57
6646.11	3989.88	3010.95
9145.14	5230.26	7613.54
8175.18	2318.65	10016.9
18590.7	9355.44	9257.83
5135.65	6997.54	3768.1
5793.31	6118.21	5149.76
7698.82	8449.78	5428.52
11938.6	13954.1	7967.61
13890.5	2802.44	5189.68
8751.22	15604.1	6188.07
9816.81	7857.25	4798.26
8351.86	15851.5	8557.63
15635.8	9465.71	6287
9682.09	10213.2	5415.47
7480.32	3203.97	4744.61
13838.2	7322.45	4125.04
7308.74	11043.6	6051.94
6646.6	1525.78	6870.56
11636.7	5674.25	7432.34
10362.8	4244.13	4896.62
8736.5	4833.15	4847.93
14388.7	5036.22	5170.73
12043.6	14043.6	6871.5
14690.6	1370.87	11090.4
8254.36	5659.9	5584.24
11725.4	7099.64	7994.85
7836.86	7487.23	7654.02
12152.9	5717.52	8411.66
12929.3	4141.99	9328.6
3098.42	5996.94	5863.89
5974.41	8377.61	7298.58
9205.77	11573.6	5768.86
6670.69	6105.99	8464.57
6134.36	4036.67	9400.8
13745.9	5174.82	6604.89
12323	3908.26	8354.68
24315.4	6540.67	8610.1
6710.14	4312.63	7671.63
8452.12	10663.2	5551.2
8520.59	5829.32	7695.82
13569.2	7191.88	5782.84
11868.3	10593.3	7016.41
14253.5	10594.9	4367.35
7868.22	7330.39	7035.85
10111.6	11441	7770.73
8730	3048.09	4895.87
11916.2	9125.72	4936.51
9105.7	11778.1	7661.78
12314.2	4731.77	5560.27
10759.2	9142.5	4658.31
8487.1	7832.77	8605.76
12528.4	7390.82	5162.75
7553.42	3740.57	7489.44
7566.28	6193.95	6823.9
9291.44	3425.25	7935.08
14857	4599.9	6336.77
9999.36	8006.89	6539.47
11287.1	11212.3	5773.73
10340.6	7288.4	9456.04
9777.01	8045.16	5026.12
12187.2	11087.9	4517.7
11375.4	12330.2	7558.82
6299.09	7023.9	8131.17
8038.72	3934.66	9118.16
8248.6	12131.8	5421.02
8132.43	14702.7	12243.4
9228.22	7430.01	11103.3
11482.7	7178.32	6379.74
7671.57	6458.55	7425.75
8631.15	4026.69	6611.57
5456.45	3445.23	5747.19
8256.93	4743.17	6169.53
17606.9	11493.7	4575.64
9347.3	9900.62	5185.61
11902.4	9745.46	5651.04
14009.3	4381.37	9968.17
11347.2	8979.18	7030.13
7514.65	7819.97	5905.71
13208.8	4260.65	8451.95
7539.84	7768.02	2082.46
8807.64	5742.36	5580.91
9184.03	2443.19	10270.4
10640.6	13606.8	8545.52
9730.56	7777.62	10011.9
12247.6	15252.4	6951.97
12596.5	4161.52	4992.32
11468	16343.9	7781.29
8587.51	6060.03	5664.8
12664.7	11833.3	4811.84
9765.03	7808.38	6006.11
13497.6	6874.58	6257.95
15753.3	9282.49	7715.66
9668.08	6426.14	8393.26
8500.15	6470.41	6110.9
7945.02	9349.41	10139.7
12563.8	8871.9	6947.9
9390.22	13507.4	5574.72
7085.23	13047.1	7242.22
10505.1	2685.26	5307.35
14880	8066.41	7055.27
9913.96	10034.1	11274.3
11417.5	7131.46	5387.59
9080.16	9427.13	4213.76
13717.1	9582.56	6941.58
10300	9350.34	4646.86
17312.9	12288	4490.89
11038	4496.14	5440.91
13519.7	9625.14	5254.43
8492.79	4434.77	7531.32
11017.6	6136.81	9711.13
11870.5	6802.09	8763.07
11337.7	4644.28	6195.48
14950.9	7771.63	7607.51
11327	3633.61	3869.39
9804.35	9058.47	5450.42
7246.95	7686.52	10015.2
14352.2	9252.3	6900.95
11755.2	6156.64	4928.99
5053.46	10029.3	6828.56
6874.85	8064.23	5875.99
10799.7	4489.09	6529.66
6080.4	17769.7	6571.66
5977.14	11493.5	6268.06
13739.6	8105.25	7947.05
10416.8	8851.37	9367.47
12338.8	8852.66	6980.77
5251.92	3828.53	7271.98
12479.4	12085.4	5390.76
15062.5	3207.42	5608.15
8095.55	2615.49	4786.42
16084.6	8403.56	4792.22
8302.54	4549.98	8092.89
12622.9	4164.92	5941.44
13349.3	3332.41	6588.76
1099.23	5689.18	5877.85
15412.8	14283.5	7186.21
11621.2	6861.43	5452.13
13149.2	8837.64	2700.1
11705.7	4562.66	7031.4
10939.5	7691.39	5368.33
10696.3	7017.84	5313.03
10549	11540.2	8657.82
13520	4852.78	9714.09
7809.96	7149.75	5167.16
11736	9777.07	7527.32
3860.11	6553.95	6099.13
12307.7	13074.8	6204.35
13522.3	7265.98	8068.35
11849.3	3351.4	4857.02
12796.7	4930.95	7903.92
12594.2	7379.77	8066.73
11203.2	3716.33	5405.15
11716.4	6935.56	7822.52
11842.2	11860.2	5992.4
8522.61	11774.2	6827.32
11729.2	5471.69	6692.4
14970.8	6881.18	6212.63
15720.3	10764.1	5785.38
9613.5	7497.64	5900.55
10165.4	11305.3	9831.69
14574.9	6261.09	5075.22
5658.74	10350.1	8802.31
7635.42	5939.45	1779.56
14693	14083.3	6981.2
10141.3	4347.52	5500.34
6821.53	2866.94	5210.87
10599.6	5633.14	10971.5
14871.2	12136.6	5539.36
9089.06	7685.78	5115.58
10161	9579.34	4018.28
7778.25	6548.58	5233.52
8212.78	10560.1	4395.77
11608.3	6606.66	4360.54
13361.9	4733.44	4924.89
2655.46	8896.57	5655.75
15263.9	1462.09	6362.42
9056.51	11953.6	6900.21
6695.11	6929	8222.27
14470.7	9955.15	6386.28
17708.5	10828.2	6738.33
8454.72	7277.4	10627.5
13926.7	6901.89	5913.69
7437.02	7178.07	6263.17
11457.4	7925.07	6036.89
6191.8	3376.07	8301.98
15535.1	10827.3	6428.15
11891.3	6102.58	2721.33
11652.8	7357.03	8125.61
10344.5	3803.21	7952.24
11461.3	2892.25	4168.4
4218.03	7816.33	13696
12662	9383.66	7307.65
5433.21	4277.59	5684.12
13888	7503.59	6590.47
10124.8	14234.3	5094.23
9757.9	8134.26	6535.16
15692.7	5306.23	6782.14
9182.85	10713.5	7349.84
11549.9	10099.5	5201.77
11367.1	5629.29	9386.85
7816.26	9369.52	8679.45
11676.1	12635.5	1896.67
12557.9	6187.98	6752.04
9852.9	11704.4	8287.61
6571.32	15327.2	10205.8
7941.88	5753.22	5795.48
10125.9	9573.78	5876.07
12731.7	7135.86	6955.98
8260.85	5956.49	8514.53
10920.2	1714.34	4486.26
12738.3	4740.1	6587.07
13970.2	7941.88	5196.8
4790.05	9809.65	6962.6
6843.16	7045.06	4427.81
8309.26	2844.24	11581
21773.4	2811.7	4172.81
5595.57	9985.11	10548.1
9782.4	11867.1	7493.11
9514.78	8542.31	5973.02
10644.5	9073.26	4684.97
7451.38	14133.4	5913.52
16568.4	7968.8	4557.22
10676.6	9597.7	4098
18203	9622.45	5148.45
10031.9	1656.94	6587.48
20392.9	16364.7	7291.19
17387.8	6747.62	5225.96
8502.24	10261.2	4685.36
7822.64	12624.6	8209.64
12118	11053.5	9049.52
7344.96	4832.77	4807.88
16215.1	3170.04	5238.61
8454.5	11027.8	6564.92
12237.9	2594.83	4610.6
11265.7	5553.16	5476.74
11603.1	6806.56	4309.35
7185.48	10261.4	7297.5
14466.3	5666.08	7549.9
14042.4	5704.41	6028.14
11170.2	4383.13	7146.56
10975.1	9579.77	7871.08
17696.1	12099.3	9586.3
6442.55	4698.92	6010.39
8551.1	10967	7451.22
8105.88	6339.83	6781.04
9417.17	9206.28	6786.7
11562.4	12607.6	6041.05
3952.57	2026.97	4877.48
9003.74	4557.19	7805.7
15570	12588.4	6457.09
11840.4	13979.2	5392.26
12368.8	5373.67	7282.02
9220.64	4640.4	6254.14
11806.4	8842.19	5524.34
10536.4	10128.3	5010.68
7055.33	6452.4	8752.77
5009.13	8664.11	5746.88
10127.2	11544.3	9466
9170.09	5687.85	1645.62
315.124	2898.6	8407.04
4987.13	13828.5	6574.49
7510.42	8993.05	7086.41
6904.81	7135.15	8312.09
12102.4	5206.99	9416.62
16103.5	3745.92	7363.29
8019.72	4485.17	6558.27
10972.3	6213.83	5371.66
8614.54	4337.68	6529.9
8416.57	3342.92	9360.51
22473.9	3868.36	7441.98
9752.15	11486.3	6249.37
11874.9	6662.2	4560.35
16374.4	6486.79	7614.22
6537.87	7031.6	8132.46
11025.1	14259.3	7269.32
6343.18	8745.14	6498.03
19512	9922.85	6605.82
9665.4	8650.91	9801.32
9140.13	7114.87	7698.43
15779.1	5213.97	6094.22
11329.4	8481.22	4848.16
10069.3	10194.1	6392.86
9076.78	4582.7	5376.03
5222.55	8571.05	7054
9972.87	8494.63	9101.72
9379.99	4164.89	8342.47
10220.4	13091.5	7462.67
8832.22	8417.38	5788.37
9447.39	9772.31	3613.57
7810.17	10657.1	6411.63
12510.1	12504.8	5487.91
5419.34	6052.74	8268.8
11365.6	13501.6	5405.48
9918.99	10394.8	6353.63
20424.7	10604.5	8124.82
9828.33	12292.8	11886.3
12560.5	2361.63	8418.88
9903.71	2816.93	6267.37
3382.49	1970.28	2014.12
12142.1	11563.9	6663.97
9635.13	3746.94	7674.69
15499.7	3597.43	4980.51
7932.91	9289.83	6838.44
10372.3	6083.78	12449.3
10815.9	11373.9	5170.75
6364.05	6716.31	4360.12
7456.88	1927.55	5334.81
5984.6	5158.7	5545.28
10577.3	9909.94	7192.29
8608.59	2423.87	4177.29
6766.51	5402.67	7153.55
12604.4	7067.73	10180.6
8088	8620.3	6865.09
8426.02	8999.36	7087.65
5752.19	3688.1	7018.8
7973.95	8158.63	5160.34
11430.9	6703.96	8009.4
9225.67	9909.32	8564.94
7122.92	8269.9	9141.13
8510.83	7933.8	4119.32
13322.1	6870.62	1877.83
5074.63	11204.7	1439.53
14974.1	3477.76	5158.94
16439.2	7076.68	12241.9
9751.5	5099.82	6541.41
8880.86	6787.8	5973.73
17705.9	12051.4	9281.21
19613.9	12058.5	4311.27
11439.8	4385.95	5752.97
7382.57	8093.87	4586.01
6898.72	8316.3	6083.56
8870.06	4646.04	4724.83
7848.71	10215.6	3678.63
10127.9	4363.8	3641.18
11177.2	5359.78	7908.61
10620.8	6414.39	8418.53
7916.94	7312.96	9039.49
7474.18	3451.69	7918.48
15775.1	7390.98	4101.94
8738.37	3681.92	4743.23
9660.84	5432.06	8199.29
6529.76	4519.83	7065.5
9903.74	11737.1	7609.96
5485.95	3306.1	8289.93
8182.73	6914.15	6557.77
3610.33	3688.48	7902.92
12965.8	2641.69	6186.92
3578.74	1231.42	10609.1
7642.74	5830.97	5615.42
9713.87	8717.99	6278.55
14850.2	11524.2	7263.32
8344.79	5641.41	6560.27
6794.4	5882.25	7324.62
7082.65	10645.5	6051.65
16818	6084.95	6267.05
11166.9	6791.39	6961.09
6535.4	7648.22	10991.5
4809.73	10306.6	6736
7322.29	10568	5204.87
11863.8	3472.9	5235.93
11214.5	3959.19	10069.2
9846.23	11809.4	7664.87
9579.77	6118.3	5102.8
12134.7	3058.92	5359.91
12531.5	2679.47	6522.09
5424.88	2947.38	5696.45
9811.93	6027.92	7337.29
15234.8	11597.1	5672.32
9691.37	3805.2	6957.65
12378.2	11993.4	4623.79
18867.1	14205.1	7259.12
11680.8	4644.75	7347.57
7056.77	7683.89	9362.63
6417.22	4907.23	4469.69
11746.7	3884.83	7484.44
10986.7	7913.09	6379.13
10659.3	8655.62	5114.14
13179.3	10910.2	7529.43
12087	4368.59	5860.91
12900.3	6155.14	8756.94
14912.5	5603.55	10760.9
6839.55	2207.73	6766.69
7738.29	4501.78	5232.8
11271.4	7597.67	9269.06
10455.6	3593.53	6079.09
10245.6	5826.67	7274.19
7703.04	3042.65	8163.29
9138.88	1925.78	5754.5
8815.35	7670.53	5594.9
8296.9	11933.4	12249.9
8767.38	7776.68	6108.16
9785.92	7683.11	5763.58
5862.56	8133.68	5953.91
8142.32	6538.86	5495.44
10434.8	10690.8	10868
10655.1	4528.63	7597.45
12853.8	9253.88	9640.6
6623.49	5957.55	6313.14
11101	5444.35	6065.86
15054.7	7673.78	10793.4
6250.78	10565.8	7102.31
10514.1	6581.4	2639.09
11828.5	2835.19	5317.78
5362.23	6519.85	5304.44
8087.7	5238.93	5252.01
9851.7	8697.03	6039.9
10919.1	6736.66	3527.97
7232.65	11462.3	8692.84
9257.52	8447.46	8529.39
7229.54	8285.59	9047.44
14710.9	7222.25	12367.2
9642	9389.4	5637.98
14105.2	7126.57	14745.2
9537.26	4196.52	4099.74
7238.53	8857.26	7570.14
12602.3	8017.48	4375.46
12403.6	12019.9	7544
9105.48	8977.83	7761.02
14164.1	8429.71	8817.99
12105	6401.25	7897.15
7823.95	9561.07	9667.88
9011.07	2801.54	5145.69
9855.67	3260.35	8155.83
10846.2	9549.57	5533.37
3904.23	12379.9	5665.27
7210.9	10880.1	7389
9973.4	14629.3	5288.13
9059.51	9622.09	7763.63
13554.5	15264.8	6082.53
11348.8	4753.31	9418.6
7427.02	7387.84	6544.43
9127.33	7063.88	7504.95
11578.7	4952.08	10402.8
9570.08	3553.15	6983.62
7962.24	6686.12	10582
12907	6500.3	4900.2
9994.73	5317.31	5956.02
15983.1	3442.48	5891.29
7441	5969.88	9367.69
12177.8	8310.18	6054.55
13105.8	4161.91	6117.83
12573.1	7048.29	7703.15
11489.2	10533.5	6369.66
11691.9	2658.85	5878.37
13403.9	3518.11	7456.67
11820.2	6926.34	4104.81
13985.2	13859.4	5690.89
8782.26	11349.7	5506.88
4649.9	4548.92	3926.03
9116.39	3496.61	5448.25
11470.1	6922.57	5587.53
9835.03	10687.1	7115.89
15906.9	4534.34	12427.7
8328.74	3629.97	6123.63
12533.5	5064.59	6810.26
16123.4	11353.8	6937.43
19878.7	8949.82	4618.43
14241.2	2122.58	9623.91
11779.7	5209.91	7383.89
19366.7	12116.4	6184.56
9816.02	5456.95	5333
4238.75	6655.52	6294.72
8924.34	9902.5	6187.59
8190.35	6389.07	7434.36
10174.5	2279.47	3355.64
7555.41	5726.76	4816.96
11161.9	4465.16	7324.37
14658.8	8165.71	9906.22
7567.21	1648.78	5114.46
11961.7	5480.18	9663.65
13554.7	6310.3	6993.94
12469.8	8033.42	6011.7
11198.9	3864.24	8819.61
8529.97	8937.86	8434.75
8749.39	9527.02	5137.36
11512.1	12376.8	6341.19
12040.9	11362.5	3899.69
7337.76	5229.29	5408.09
9719.64	3150.61	3505.03
12370.7	5533.87	5442.1
9576.98	4447.1	5797.53
9980.35	11190.4	6396.1
10126	2832.25	7930.23
17668.2	6224.87	5674.18
8588.27	9536.39	10423.9
14502.9	5649.45	4778.62
12229.1	4520.24	9268.07
16880.7	17488.1	6856.3
15254.3	10879.3	4112.85
13284.9	7358.42	5025.26
16171	3241.68	7232.52
9748.02	12130.1	8291.71
10782	5004.22	12966.2
4190.69	12935.3	7569.97
12201.2	10266.2	7959.01
14913.3	8577.02	7541.08
6640.83	11192.1	3091.62
12892.4	3948.02	7100.52
1107.27	3999.32	5896.51
13247.8	5569.73	4776.86
9237.12	8578.94	7422.79
12039.3	8857.49	5041.63
6937.95	13297.5	5439.91
9530.98	7090.38	6652.2
13976.2	4489.55	7886.85
8914.29	10972.1	4503.43
9688.33	10953.9	7646.29
10126.4	6471.46	7582.28
15771.3	7164.43	5682.25
10223.3	14618.7	4856.21
13301.7	3451.47	8010.98
11498.5	1464.38	6121.55
7068.01	4288.84	4234.33
12144.2	10047.3	7147.64
17844.9	7906.4	9378
17775.7	11063.7	7297.96
18085.6	12556.4	5575.23
8263.42	6098.7	4632.28
9466.2	2214.55	8890.29
10161.1	7638.49	8203.46
4560.19	4997.26	10653
13219.4	3006.26	3969.52
9786.08	9567.93	5459.86
8039.17	5414.41	5997.83
9168.19	4453.19	5163.34
11032.3	8443.27	6594.6
14194.4	4669.69	5906.61
11026.9	6040.69	6047.76
11006.5	14351.1	8094.82
6030.99	12289.1	4633.84
14383.6	3366.12	4224.87
9361.13	3639.07	6245.66
16332.2	4512.95	12322.2
9147.12	16990.9	5959.04
12607.7	5420.77	5447.78
14500.2	14686	4785.79
15298.8	5653.64	7419.04
9228.68	7922.37	7459.64
12759.2	12976.6	2292.71
11121.2	4885.96	5067.1
13850.9	2019.27	5619.46
12206.3	6498.78	7719.23
14452.6	3335.05	7018.7
13852.9	8701.86	6596.65
18767.4	9344.98	7009.95
15660.6	2490.64	1359.31
12175.1	2153.02	6904.31
15939.8	8325.73	7920.42
6195.03	9925.96	10721.5
12756.2	9280.17	9859.71
15114.4	8539.77	7911.21
7858.08	9399.76	5893.85
16646.8	4995.79	5609.86
12044	9789.84	5816.92
11014.3	12513.5	4871.99
13355.4	3839.15	4094.05
6478.68	7855.14	7374.86
8052.03	2553.05	6058.8
9518.91	5972.17	10751.1
9740.55	2909.79	5772.14
4719.24	10184.5	7428.51
13659.5	7196.96	5474.97
14845.2	13102.8	5272.97
3505.54	3255.83	6792.52
8310.85	4607.7	4531.08
7222.64	6168.47	6275.52
11957	9665.18	7454.21
10575	5393.69	7133.32
12239.9	5333.59	8978.09
10131.2	11292.9	6658.2
10610.7	4990.89	6332.81
10571.1	8592.93	8803.46
7883.96	9441.72	5879.92
6150.73	8887.49	8402.53
6350.66	4624.68	4783.29
8172.48	8349.95	7420.78
13591.8	4448	8298.28
8180.28	10777.7	5961.85
10208.5	15821.2	5896.74
10971.2	6420.97	4425.89
7908.67	9879.51	7783.86
8226.54	10406.6	6414.08
15998.6	5000.93	8932.24
15613.7	9679	8714.88
7235.61	4639.99	7041.83
10101.6	9699.76	8804.75
15393.3	11662.3	7230.78
8886.08	5083.91	5553.6
11514.8	11658.6	4873.69
6457.51	5735.97	4787.45
7123.99	10958.3	6379.32
10071.3	7187.87	4084.76
11878.1	15573	8143.34
14719	5633.77	10334.6
4632.52	6435.55	5623.36
4486.35	11810.7	5355.38
7183.6	4083.49	5856.79
8411.51	2255.42	9670.42
10481.6	6780.81	5687.55
12528	5509.82	9898.14
10523.3	4376.08	6502.2
9642.99	8602.83	10614.5
15166.4	6496.47	8878.84
16647.6	8657.99	2451.95
9490.73	7647.06	5421.24
17423.5	5593.08	7765.22
9248.85	9175.34	5761.86
12522.7	4239.13	11709.6
12369.1	11074.1	7622.88
8944.11	10302.8	6371.57
3456.59	11939.7	5453.92
7950.86	5930.64	7425.93
8603.98	5604.61	5975.1
14533.2	16901.8	7012.18
13318	3580.93	2417.61
14447.8	7871.48	9208.43
9011.4	3588.49	6321.28
6019.59	6566.6	6072.71
7754.56	5645.84	5942.99
7442.71	10850.8	5791.82
4546.47	11701.6	4831.41
8736.83	4948.98	6720.12
8111.19	6251.78	8724.84
8916.92	8840.53	4821.18
16248	15146.6	5078.1
15809.1	8785.83	7184.19
8652.59	6605.78	6229.58
5646.54	13061.2	5734.39
17088	8896.88	9580.33
9302.22	12395.3	8581.11
14362	4560.3	7264.9
9899.61	5367.37	7869.78
4609.13	2021.69	5229.29
14854	10625	5221.78
6032.11	7491.15	8918.85
7403.79	7686.56	4463.98
4139.74	6535.07	7584.33
11175.8	15480.4	6298.78
6599.67	2355.23	5669
10609.8	12098.3	8036.25
9702.3	5519.05	7994.2
6784.91	1219.87	4442.97
16001.1	9421.09	8500.39
5588.08	5526.5	8308.6
6708.09	10154	6569.55
9960.53	9840.26	6985.43
7496.88	6588.79	6492.53
7387.88	7321.61	4745.71
10111.3	5012.43	7014.82
10653.1	11099.5	6377.51
7596.85	9264.88	4302.9
10910.2	11503.4	7006.78
12693.3	10342.1	4571.76
7683.3	14539.5	5213.48
16007.7	4521.85	8021.96
12657.4	9582.96	7431.66
10316.2	6622.1	6354.14
17152.5	9334.29	5946.01
3597.68	4900.35	8915.28
8526.34	17468.3	6630.88
8636.17	4612.64	6605.34
6997.52	11059.6	11757.9
9668.51	4583.93	6800.16
3165.34	10595.2	5361.59
982.871	7075.69	7314.46
12890.3	13658.5	5742.22
11246.9	9726.98	11951.6
8964.09	2431.31	7273.07
12689.5	10082.1	15009.2
10722.5	5384.57	9876.14
9262.01	12833.3	6631.89
17682.4	5383.25	7405.46
17769.5	3389.04	3218.84
12843.2	9087.04	7115.12
11156.7	7147.02	6308.19
19099.9	10257.5	5202.25
12556.5	6718.07	6123.88
15044.3	4157.01	4599.62
6587.6	14596.6	7256.77
16459.7	4023.52	5295.79
10575.8	10397.2	5530.17
9393.85	3328.81	5821.23
9200.52	7986.47	5634.97
5221.06	8918.39	6488.55
6280.77	10631.6	3796.85
17855.4	2778.96	4662.21
9597.16	6166.43	7274.4
11184.9	10543	5859.98
10436	10753.4	5500.32
16353.2	13659.1	6468.73
16010	4038.72	5717.37
11998.8	7011.62	7639.42
10290	6891.28	6560.12
8515.74	3270.02	5488.72
12595.4	9322.32	3933.64
12468.7	7918.03	6778.54
7511.45	8541.54	4311.7
12549	8131.16	5276.21
12418.5	12792.3	5242.93
18820.1	9376.17	5982.21
13652.9	3225.37	5062.29
7998.69	4308.26	5592.04
11488.2	3473.97	5826.05
14151.6	7917.58	6886.09
10335.2	17599.5	9171.79
10280.9	8078.84	8474.71
7756.64	4914.76	3405.17
7391.45	5264.68	8030.35
6266.21	1685.77	5517.3
14949.4	11713.8	6424.45
9689.04	2944.44	5835.88
8919.19	10074	7640.88
4639.42	12452.5	5607.47
11902.9	8204.84	5878.28
8717.71	2468.7	6934.42
17033.3	3536.72	7466.68
10463.6	6280.52	4638.6
7425.72	12694.7	4875.69
10251.9	12864	9079.39
19141.7	4815.6	4695.67
8829.28	9027.66	5325.18
7614.88	7336.82	4597.43
8241.61	13594.2	8679.24
15442.6	6235.96	6598.88
10614.2	7408.33	7907
11757	8414.06	9084.45
7968.79	10532	10757.2
16940.8	10500.8	9670.77
8175.46	5478.9	6973
12502.5	2241.51	9525.22
6407.72	7076.69	6772.63
5051.13	3255.29	8077.5
8254.14	11017	6482.97
8361.2	12721.8	7418.64
4619.24	7211.18	6197.61
11432.4	6044.29	6010.74
14449.5	8701.05	10512.1
12727.1	6164.32	4438.91
11830.9	4396.89	9115.73
8013.15	7499.91	10166.6
7727.09	10058.5	4600
10521.6	4252.12	7382.13
16565.3	5869.09	6743.68
9465.52	3523.9	5152.65
729.43	13243.5	4624.36
6476.97	8606.71	6708.91
9021.12	7005.1	8646.08
6676.09	5248.75	8635.89
7633.74	12164.5	6077.9
12117.8	9404.4	6328.68
9157.22	4394.81	6609.27
12781.6	9137.65	6666.4
11460.2	8572.97	8964.46
8122.89	3599.03	7715.33
9885.86	5305.28	4709.27
12799.3	7642.18	9716.13
10883.1	3950.05	5572.73
11089.4	2004.91	5516.87
4305.86	8309.37	5617.48
4323.22	1937.37	4039.93
13641.4	7784.27	6023.69
13040	13027.1	5136.7
15929.5	4879.84	7717.74
4651.51	11872.4	5930.13
14536.1	11479	4352.72
13272.9	10187.7	5090.19
7455.7	13893.8	4412.22
14100.3	1282.05	4000.69
12292	16315.7	5175.76
7088.4	4618.52	7979.88
10592	9058.67	6405.64
9983	5871.44	2186.21
6372.33	11466.7	6842.5
15714.3	4538.67	5122.82
9722.66	9451.63	8354.49
12536.4	7255.09	4230.05
9280.45	10752.7	7860.48
9106.88	8711	80.2925
10842	6218.34	5324.42
11927.7	8665.82	7492.34
11420.9	9185.49	6058.93
9101.76	6384	9221.13
24213.9	5183.03	7215.99
14962.7	4111.26	7417.88
7261.89	6753.48	7628.07
9978.03	7302.43	8567.72
5571.87	10268.8	4219.62
6994.66	2258.73	6137.5
14372.8	6234.1	6033.87
18342	6125.75	6643.9
8543.58	11139.2	6135.97
10787.9	5836.27	7903.05
8248.57	10320.6	9499.21
5353.67	11449.8	7011.78
6120.96	9389.86	9153.8
22792.9	10988.9	6256.55
11531.4	11970.5	5045.73
10765.6	15035.6	7539.68
8969.7	7592.12	8987.6
15445.3	1348.01	5157.49
7360.17	6701.83	5248.33
10632.6	8126.47	9712.62
10766.8	7140.87	4312.16
9596.09	3921.38	6799.81
17857.4	17336	9184.28
14504.6	3783.42	5579.07
17522.9	4524.48	7077.4
14574	4087.19	7114.62
13413.1	6251.3	6565.74
8742.4	7326.57	6506.4
7756.49	10272.7	743.439
7623.79	7395.17	8958.93
14103.7	7706.32	6415.58
10258.7	10160	6186.5
9224.08	6312.07	6228.53
8902.79	7239.37	8571.88
15821.4	8348.77	6078.9
12590.1	3563.07	4366.16
9029.74	7345.12	7639.8
7604.22	8592.49	6448.7
14280.4	5512.71	6816.31
6576.39	10106.5	5464.81
14162.9	3520.35	5019.51
3606.72	2646.51	5003.36
15408.4	7057.55	7024.67
17188.2	12182.4	9520.77
11305	10825	10613.8
8054.07	8837.05	8961.76
19720.6	6860.68	5309.57
8845.64	3822.32	6683.06
10934.8	2319.15	5490.03
12793.8	3714.94	7645.01
7953.04	6542.81	9552.62
13276.2	17287.9	6796.15
15549.8	10425.6	5978.88
12806.3	4079.11	7533.28
15301.2	4379.43	6457.03
6660.9	8413.66	10162.7
10100.9	5963.72	6462.7
7326.38	5642.7	11460.9
7831.5	3378.24	6962.24
20090.3	10608.2	8180.54
10530.5	2347.47	10034.7
13735.9	11278.9	7462.56
9169.67	10015.9	6748.08
15733.4	11255.4	7267.36
14133.4	7835.74	5229.39
7746.89	8111.66	3934.21
8975.3	8802.87	7119.65
6582.77	7468.34	5780.93
10417.2	9678.66	3966.66
9309.59	13603.3	6920.45
9337.45	10704	3861.34
12510.1	9927.56	7701.56
9495.97	3997.12	5442.21
11646.1	6306.74	5567.42
11042.8	7769.91	5966
5623.94	4702.01	6955.45
12813.7	13393.7	6316.65
5642.22	3877.19	7735.15
17031.4	11472.8	1634.93
8640.67	11201.3	3662.46
9626.72	3938.02	5492.43
6135.1	3514.86	5347.14
8429.34	9910.76	4777.93
11452.1	2008.58	5827.52
17832.7	6428.72	8572.91
12336.2	4278.37	6841.47
11048.9	7316.53	6032.98
12135.6	8852.07	9205.63
5139.6	4908.86	6583.41
8164.38	7017.34	4591.18
5620.92	5645.79	8953.34
12887.3	6757.27	5031
11279.5	5277.05	6106.74
12008.6	6343.31	7252.9
7595.79	10725.3	6577.63
7519.98	5253.3	6731.05
12656.8	3944.06	10367.9
10991.5	6627.87	11723.2
7567.78	3214.06	7916.99
8900.34	7786.88	6337.87
4377.67	8071.98	5883.4
13313.3	3828.54	3792.93
10458.2	12391.7	8032.36
7349.2	7234.8	5604.15
5350.93	8475.88	5226.9
9580.42	11924.8	4765.67
13178.6	8457.64	6984.89
10698.4	15772.3	5788.86
13527.5	9465.21	3984.07
7525.79	11891.5	8214.24
10026	11877.6	7315.24
9975.41	3876.41	5756.08
12811.1	11022.4	6338.7
12245	8359.34	7933.74
10655.1	7574.21	6123.21
20584.1	5765.53	5434.14
8365.7	3678.49	4859.46
8986.23	11053.3	4667.98
8846.23	9292.25	5640.09
12258.8	7653.84	5604
7315.63	5138.85	6358.19
15291.5	8553.87	9790.62
12364.8	7576.88	7137.18
7226.22	8661.38	5647.13
11683.5	8288.09	5785.7
11728.4	7846.28	7313.05
8275.42	4435.99	7204.71
14081.1	7570.59	6450.8
10496.6	7300.95	7819.97
17737.1	8887.97	9370.41
13041.9	3568.38	6905.12
9337.7	8449.73	10288
12246.7	8958.78	5200.8
8906.91	5247.35	5351.67
8164.15	11904.4	5540.52
9355.72	6432.28	6383.35
8772.85	5797.01	6750.5
13046.2	3570.53	6356.04
18776.1	11134.2	4959.35
11008.7	3942.52	6646.55
14560.1	3650.96	9363.49
8551.81	6706.35	7857
11252.2	12295.7	7163.21
12138.4	13460.5	6927.46
7322.81	12393	5340.09
8285.56	3565.19	7830.28
10393.8	9726.1	9592.32
5156.62	7257.31	6931.43
11207.6	10400	4916.95
12459	5319.23	7698.43
9698.48	8060.94	8089.97
12680.2	13594.9	14351.1
9424.83	8287.61	6793.19
8537.96	6362.98	6000.44
11135	9052.72	8885.54
7195.74	9710.54	6800.72
16375.9	1951.42	5573.17
12729.4	4875.69	2143.04
11751.6	10748.4	6983.34
10674.8	5542.25	6838.12
6802.4	3956.13	5967.97
12508.4	3801.12	7474.63
14247	1255.78	6536.65
12330.2	5168.56	5860.89
15412.7	4201.52	6790.21
12346.8	5619.23	9379.06
10871.4	10863.9	5797.53
12937.8	11314.6	12677.2
12124.4	10570.2	6699.76
8120.01	3581.87	6111.65
7397.64	5735.07	4919.33
13014.8	13203.8	8417.53
23814.9	8936.34	8771.52
7878.69	7538.25	5307.68
9426.85	1224.21	4351.69
7210.03	3160.77	8070.89
4978.24	7134.82	9039.4
9319.71	8830.88	4535.62
21287.3	8227.86	7689.75
8674.36	5445.97	5006.92
8571.76	8567.61	7339.28
9878.11	4552.35	6533.55
9219.77	4361.85	6218.83
11690.8	1612.18	7584.33
11574.5	5018.01	8485.21
16064.1	10991	9183.14
3680.93	14372.3	7058.63
11791.6	5747.47	9454.95
12580.2	12947.5	6535.07
14669.9	8350.32	7391.98
10782.6	3453.36	6200.41
8473.67	7976.12	4223.62
10942	4816.71	3752.88
12242.2	15623.8	7743.9
7901.44	5042.8	7772.8
9824.51	12373.3	7732.38
11870.9	6158.6	6281.56
12612.2	8558.01	7549.13
9431.87	9138.67	5007.46
7154.2	7680.74	4602.03
6605.47	9114.77	9956.99
12998.2	12499.5	6450.83
7624.81	2697.83	4484.64
10621.9	15942.4	6630.04
9992.07	5931.75	7853.24
12606	4794.69	6564.08
10344.7	9972.87	7264.16
9260.4	9283.55	7570.64
12231.7	7606.73	4880.75
8136.58	11404.3	5462.88
11323.8	7090.82	5979.04
13631.6	6611.29	5800.82
13629.6	6869.44	6432.98
13940.3	11584	7928.69
14093.9	9177.26	7133.33
12435.1	11970.6	7025.38
11393.3	4924.71	5900.16
9166.16	7689.82	3544.62
9776.96	9122.49	7629.01
9691.29	8502.07	11093.3
11909	4606.21	7025.88
8233.97	7937.98	6245.07
11341.9	7972.27	7222.27
15121.2	10406	6972.81
9899.35	5108.27	7258.25
15505.6	7389.36	7846.13
15383.5	7574.45	6204.3
10548.4	1151.11	9542.42
568.875	12379.6	8252.11
12800	9717.62	11031.4
8324.11	3492.39	7804.49
11953.4	4933.76	7632.06
15289.7	9954.56	6964.42
9356.4	8108.51	11306
8458.12	5769.56	9457.29
7887.98	12379.3	3875.07
4556.37	9521.38	7210.53
7912.05	3756.02	4548.39
10908.8	10918.4	3705.65
6492.69	10173.6	7571.65
7553.57	8439.69	4449
13390.7	12535.7	7021.44
11248	13166.4	5163.77
14104.1	7133.95	3445.2
17128.6	11858.1	6071.88
10451.1	3637.73	2372.76
21132.9	8668.23	6223.18
8628.07	6252.86	9928.85
10885.2	7300.22	8710.62
11080.7	7084.78	3563.29
8975.99	1626.89	4705.27
8067.84	5076.37	7401.76
13530.3	5682.78	5289.65
11864.4	9569.14	7327.95
8429.25	5971.39	9995.61
18944.8	6310.52	7919.14
10796.2	10690.6	8374.99
8100.59	4651.61	8861.3
3499.53	12088	4023.87
13722.2	10945.8	5935.83
14049	2535.1	4372.2
7008.04	9601.98	10162.6
10170.5	11920	4705.83
11268.9	9964.63	4003.06
13330.6	7878.76	5808.43
12938.4	2195.87	6001.84
27585.7	5472.1	5582.53
6895.54	9693.99	9497.89
8320.91	9082.44	4506.11
8844.19	8732.83	5889.09
12626.8	11261	6260.35
8738.12	1652.43	9195.75
9877.73	9231.6	6633.03
10741.4	10754.8	6795.91
7954.16	9115.79	8147.45
10374.5	10938.8	7536.67
8564.97	10213.6	6943.02
6769.09	7132.55	5198.2
9625.63	6578.07	8540.83
9276.04	8187.87	8751.56
9351.85	10506.2	6350.35
14363.6	3626.29	6760.42
9027.88	9279.01	5822.61
13584.2	3957.16	3798.39
9451.88	5635.93	5020.71
10545.8	7018.48	7059.06
3109.82	11530.8	6893.47
10998.5	7079.67	5943.53
11787	4760.54	8317.45
5638.88	7372.62	8142.72
8906.64	9948.64	4579.18
16225.6	6254.79	4819.29
15030.5	10939.8	2043.12
8709.96	5360.21	3943.36
14128.9	5302.37	7054.59
11162.7	9405.86	6279.15
11108.6	3667	7174.03
9339.94	6286.83	7107.23
5430.96	8245.16	6799.53
9252.73	4457.82	6625.52
8699.5	10249	13473.1
17395.5	6024.93	5458.61
10541.4	11046.1	3783.46
9773.06	9329.78	6604.24
13789.6	8234.29	7078.71
10148.1	11275.2	6386
15386.8	6349.83	10259.8
10752.9	7710.82	7310.72
10934.3	3786.75	6006.19
4506.69	9838.11	7010.63
6193.4	3897.48	8986.4
6999.44	7792.44	11309.8
12159.2	9315.24	4489.89
11732.1	4562.41	7439.29
7724.89	12048.5	5175.89
9159.79	7008.64	7214.04
12517.5	4566.79	6748.99
9004.97	9036.92	6544.85
10576.3	10270.8	11566.3
13774.5	4923.19	8842.91
9634.91	8368.25	8542.43
8999.92	8405.42	6137.21
12771.3	11102.1	6175.96
11624.6	2878.45	5787.15
12017.8	9296.75	4568.77
10619.1	8325.39	6851.26
8120.66	819.411	9705.78
10040	5059.71	7781.57
8256.09	5753.34	4556.53
8474.24	9877.92	8922.09
7881.21	11325.5	7843.9
5185.63	11132.1	6910.9
17770.8	5794.61	5083.73
7561.37	4624.63	8531.12
16982.4	6538.3	8775.95
8767.98	4602.77	4609.2
11095.8	10984.1	7314.11
6725.69	5291.93	4890.91
8436.27	11759.6	10099.9
7869.9	1367.21	3945.66
8571.88	3958.15	4476
12569.2	8367.89	5956.94
18710.7	15821	11538.6
10596.7	9021.84	4387.74
13515.2	6053.64	5404.06
10051.9	6732.27	8084.55
15397	5346.51	7273.58
8363.54	9895.66	8058.43
14032.2	8496.04	7066.51
12803.2	9058.64	4754.14
7002.21	7296.91	5387.65
14150.2	6375.58	7960.49
11348.6	2266.71	6591.42
9765.1	10457.9	10819.4
8967.57	7001.55	6244.62
7114.71	10467.8	8342.51
9712.16	11257.5	5068.19
8637.39	5211.92	9097.54
8509.23	7334.78	6753.03
12414.9	8556.78	9273.44
9437.5	8361.67	5489.01
10276.9	10480.5	6881.4
8544.12	6962.44	8187.89
11461.8	11467.9	5110.23
11640.4	7739.58	3257.91
9587.23	5064.99	5482.57
10722.7	3222.15	6862.6
7771.16	4825.72	8550.67
8754.18	8943.57	4586.43
12748.8	10220.1	9079.35
11232.8	6848.63	6231.71
8989.46	3517.16	10535.5
17362.8	9061.47	6047.77
16371.7	4391.71	3739.92
11187.2	7140.12	5539.4
9205.5	15496.1	6317.51
7595.8	9400.03	4588.65
14873.5	11499.3	7292.77
11710.6	6401.88	5099.17
10916.5	4575.7	8477.29
9594.49	7714.4	7329.84
11501.6	2817.93	11174.5
10192.5	8773.87	9117.89
15324.1	3658.23	6241.61
9058.91	7810.4	3916.47
11609.2	7480.8	10206.4
12071.6	6178.19	6633.5
8848.31	1284.5	3120.95
8484.98	5900.02	3653.83
8006.75	4236.02	5387.6
10964.5	9971.72	6775.64
8459.3	9133.92	7770.72
5853	4850.96	6738.57
11848.5	4065.87	7348.3
8239.42	9077.31	6180.53
16021.8	10668.4	5939.67
9263.23	12027.3	6741.65
4996.04	11417.7	4907.07
10975.2	8894.49	6657.35
11729.2	4877.31	6571.24
12276.6	10388.4	7912.92
9463.16	1865.31	3599.57
20232.8	17708.8	6716.23
16023.1	3022.15	7385.63
11122.6	5803.55	5406.74
14009.8	11379.5	11647.3
11150.2	5546.14	7498.93
[truncated: 5,507 more rows]

## Sheet: Fig4c_d
gene	A375 GM Rep3	A375 GM Rep4	A375 GM tBid Rep1	A375 GM tBid Rep2	A375 GM ADP tBid Rep1	A375 GM ADP tBid Rep2
AADAT	0.076712	-0.0618521	-0.108891	0.0665949	0.111603	0.211966
AARS2	-0.754514	-0.959135	-1.3914	1.36937	-0.855428	-1.65762
AASS	-0.542074	-1.14324	-1.2294	-0.488447	-2.03829	0.454538
ABAT	0.0735295	0.249401	-0.364013	-0.155233	0.691441	0.334767
ABCA13	-0.528961	1.88405	-2.12338	0.364463	-2.22695	-0.429098
ABCA2	0.91391	1.4257	-0.329655	0.0401286	-1.50268	-0.679068
ABCA3	-1.38516	0.677904	0.0768225	-0.0111301	-0.187524	2.01431
ABCA5	-1.70074	-0.620211	0.0400086	-0.931316	2.28317	-0.68063
ABCA9	3.48564	0.634539	1.2009	0.522713	0.188022	0.644971
ABCB10	-0.186785	1.14223	0.923219	-0.8492	0.0366137	0.656642
ABCB6	0.178693	0.673358	0.563736	-0.935957	-0.566283	-0.460278
ABCB7	-0.0994649	-0.77806	0.58716	0.793992	-1.10738	-0.451434
ABCB8	-0.896668	1.57571	-0.585385	0.72075	0.376156	0.9424
ABCB9	0.153869	0.0380798	-0.801179	-0.0353814	1.31473	0.443874
ABCC10	-0.260195	-0.277834	0.921337	0.0856274	0.71413	0.986585
ABCD1	-0.350384	0.0640369	0.228531	0.878107	-0.150133	0.584194
ABCD2	1.25427	0.0360504	0.64652	0.282206	1.28955	-2.13057
ABCD3	0.462789	-0.8941	2.25246	-2.04442	0.015655	-0.454034
ABCF2	-1.21434	-1.72083	1.23543	0.734914	-1.84132	0.510612
ABHD10	0.967805	0.943838	-1.07683	1.78946	0.748881	1.15578
ABHD11	-0.475251	-0.286064	0.477712	-1.67687	-0.792382	0.44898
ACAA1	0.90327	0.332535	-0.104577	-0.268777	-0.158553	-0.0778078
ACAA2	0.348859	-0.523257	0.222502	-0.0127812	1.26055	-0.555892
ACACA	1.55662	1.18368	-1.38008	-3.20037	-1.30545	-1.74839
ACACB	-1.32792	0.643205	-0.603219	1.2753	-0.0273991	0.577951
ACAD10	-0.30965	1.5731	0.0385406	1.1126	-0.545403	0.113186
ACAD11	0.912479	0.35227	0.199522	-0.608504	-1.0401	-0.20236
ACAD8	0.473723	-1.22768	-0.5572	-2.15	0.272936	0.545504
ACAD9	-4.72046	-2.5879	-2.80568	-0.590797	-2.68638	-1.9232
ACADL	-0.407802	-0.376575	1.55008	-0.000357664	0.566859	0.15703
ACADM	-1.10563	-0.186686	-1.41692	0.397566	-0.295272	-0.0976922
ACADS	0.134122	-1.08831	-1.26526	0.918084	1.17092	-0.389874
ACADSB	-0.870556	2.00337	-1.14265	0.39828	-0.16698	2.21528
ACADVL	0.884511	0.766726	1.25915	0.480323	0.0829421	0.243693
ACAT1	-0.673104	-0.0145717	-0.483272	-0.28539	-0.766573	-0.527181
ACCS	1.87743	-0.674598	-2.10329	0.365556	0.440639	1.19699
ACLY	-0.817289	0.585515	-1.43822	-0.872766	-0.637173	1.49892
ACN9	-0.843255	-1.48791	0.435136	-0.665026	-0.577126	-2.47978
ACO1	0.0366765	1.1179	0.451163	-0.982348	-0.9143	-1.75071
ACO2	-0.442172	1.27284	-1.68514	0.0013415	0.0679518	-1.99596
ACOT13	0.212634	0.186125	-0.705268	-0.406368	-0.968943	-0.24023
ACOT2	0.207638	1.49485	1.09552	0.494837	0.631752	-0.502408
ACOT7	-0.157764	-0.577031	0.467545	-1.71491	-0.832718	0.122275
ACOT9	0.944783	-0.313708	-1.40047	-2.07046	-0.414873	-1.13952
ACOX1	-0.56155	1.96616	-0.482099	1.30195	-0.709928	-1.38572
ACOX3	0.399758	-1.27789	-0.611452	-0.114252	0.0384561	-1.81316
ACP2	-0.951032	-0.836556	-0.262189	-0.075893	-0.380197	-1.73445
ACP5	0.0568571	0.167104	-0.422895	-0.3248	1.06158	1.46639
ACP6	-0.113515	0.322046	0.774937	-0.3212	-0.972107	0.514848
ACPP	-2.60845	-0.162033	-2.66834	1.95891	-1.03879	0.602426
ACSF2	-0.393482	0.626344	-0.431943	0.456095	0.640273	0.0797461
ACSF3	0.530218	-0.787094	1.663	0.195841	0.977801	1.46509
ACSL1	-0.843632	-0.641526	-0.127683	1.14187	0.877734	-0.799702
ACSL4	-1.19491	0.693792	1.25365	0.968368	-1.90413	-1.6327
ACSL6	0.357763	-0.624673	0.762555	-1.44956	1.62135	-0.164209
ACSM1	0.379139	-0.141122	-0.787328	-1.62311	-0.646746	-0.185605
ACSM2A	-0.65895	-0.039904	-0.179986	1.11492	-1.15042	-0.326316
ACSM3	2.22569	-0.625537	-0.307309	-2.90406	0.82563	0.494381
ACSM5	0.428943	0.875517	0.235896	-0.781833	1.08489	0.770229
ACSS1	-0.0397327	-1.0415	0.732808	0.783965	-0.664226	-0.219779
ACSS3	0.572855	1.2669	0.688457	-1.76387	0.601184	1.10045
ACTR5	1.34017	-1.26881	-0.56046	2.60692	-0.317851	-0.347413
ACYP2	-0.127393	-0.40067	0.111191	-0.0325588	0.411974	-0.486798
ADA	-1.11884	2.51092	-0.316066	-0.260781	1.23321	-0.591755
ADAM15	0.869016	-0.509921	-0.252274	-0.0212658	-0.242214	-1.44793
ADAM8	1.0912	-2.26481	1.73888	0.474477	0.265839	-0.0392499
ADCK1	-0.170238	-0.018758	-0.474279	1.44865	-0.121267	1.0871
ADCK2	-2.37468	0.301489	-0.31874	0.113264	-0.788897	0.847018
ADCK3	-1.49268	-0.769795	0.309778	-1.09872	0.239633	3.16437
ADCK4	-2.26224	0.942128	-0.089651	0.541481	0.09405	-1.68745
ADCK5	-0.260895	0.361944	-0.911454	2.59448	0.510476	-0.996421
ADHFE1	0.263871	-0.655068	0.507181	2.34148	-1.01912	-1.70267
ADI1	-0.20908	-1.32017	-0.534027	-1.39466	0.746248	0.443433
ADRB2	-1.10671	-0.53131	0.728628	0.325908	-0.353016	-0.0924249
AEBP2	1.0233	-0.606649	-0.253449	1.13565	0.480276	0.476138
AFG3L2	1.90649	0.644336	-2.72529	-1.90153	-2.20223	-0.867352
AGA	-0.0745273	0.82987	0.131028	1.09434	1.57359	-1.1583
AGGF1	-0.739439	1.38979	-1.15122	-1.58278	2.19099	2.93306
AGK	0.25799	0.333576	-0.576588	-2.77633	0.112444	-1.28866
AGMAT	1.28831	-1.09961	-0.849745	-1.16179	-1.73169	-1.75445
AGPAT5	1.05737	-1.50876	-1.49401	-2.38254	-0.519006	1.19555
AGR2	0.528044	-0.319999	-0.985518	-0.555524	-0.141134	-1.15955
AGXT	-0.197508	-0.205569	-0.166518	-0.456807	1.09835	0.889549
AGXT2	-1.91174	-0.161116	-1.54647	-0.368241	0.244553	-1.62872
AHCY	-1.77091	-1.50989	0.908318	1.96946	-1.4804	1.64284
AHCYL1	3.33913	0.758422	-1.33946	0.436131	2.15483	-1.69417
AHNAK	0.134829	-1.05376	0.21789	-0.715427	-1.11134	-1.19212
AIFM1	-1.07694	0.27192	-0.990575	-0.731567	0.685218	0.551573
AIFM2	-0.682415	-0.0763223	-0.774849	0.921169	0.511111	1.2168
AIFM3	-0.54381	-0.453972	-0.948744	0.2983	0.698168	0.545108
AK2	-0.520777	0.460477	1.02593	0.459832	1.14679	2.56817
AK3	-0.398924	-0.411377	-0.0761233	0.853536	-1.94405	-0.829458
AK4	0.472331	0.713283	2.04818	0.695966	0.103664	0.712995
AKAP1	0.355237	0.00541718	1.30899	0.663891	0.739461	-0.225637
AKAP10	-0.641338	0.420084	-0.265764	0.328997	0.939097	0.430381
AKR1B10	0.124156	0.106485	-0.0993456	-0.504145	-0.883875	0.226592
AKR7A2	0.607076	-0.187383	0.818942	-0.145082	-0.0325551	0.78381
ALAS1	-0.51853	1.02894	0.955106	-0.287671	-0.48155	0.846215
ALAS2	-0.68233	0.604361	0.154532	-0.788858	-0.936696	0.626146
ALDH18A1	-1.38188	0.215869	-0.52109	0.711597	-0.852173	0.699092
ALDH1B1	-0.909639	0.430362	-1.86877	0.803388	-0.223797	0.555797
ALDH1L1	-0.659417	-0.212587	-1.11714	0.726439	-0.470108	0.860859
ALDH1L2	-0.601047	-0.869175	-0.496338	-2.20973	1.6302	0.338155
ALDH2	-0.228871	-0.372119	-1.38656	-0.0459163	0.165443	-0.258178
ALDH3A2	-0.279081	-0.148883	-0.284519	-0.0388234	-0.0366178	-0.694927
ALDH4A1	-0.310519	0.276287	1.18808	1.29573	-1.14911	-1.03972
ALDH5A1	-0.381938	-0.193716	1.65855	-0.156187	0.374504	0.45684
ALDH6A1	0.215775	-1.60327	-0.293144	0.910849	0.886288	0.749593
ALDH7A1	1.457	-0.257737	-1.33495	-0.420431	0.470794	-0.108469
ALDH9A1	1.08412	-0.835518	1.09091	0.136819	-0.295118	-1.62937
ALDOA	2.02145	0.32541	-0.741384	0.174086	-0.948399	0.575785
ALDOB	-0.943475	-0.261867	-0.554825	0.770682	0.728324	1.84627
ALDOC	-0.70162	-0.145713	-0.315472	-0.443993	0.798116	-1.88609
ALKBH1	-1.83639	-1.09926	-0.103909	-0.750491	1.26662	-0.671733
ALKBH3	0.122401	0.164372	-0.20611	1.17654	-0.834482	0.117371
ALKBH7	-0.794807	0.263694	1.08825	1.22661	0.54265	-0.848643
AMACR	-1.35189	1.56161	-0.334764	0.650058	-0.778752	0.614644
AMD1	-0.358075	-1.04703	-0.594171	-0.322367	0.550026	-0.964861
AMT	0.29013	0.63828	-0.523908	-0.51023	-0.238612	-0.438313
ANGEL2	0.782119	-0.106581	-2.38805	-0.611978	-2.36262	-0.199612
ANKFY1	1.16888	-0.940838	-2.27761	0.548321	0.336649	-1.02069
ANKRD27	0.244071	-0.63107	0.461223	-0.367465	-1.71321	-0.493929
ANKRD34C	-0.956861	-0.784496	0.835825	0.0989309	-0.209666	-1.29044
ANKRD36	0.51674	-0.113869	0.263364	0.105123	-0.393867	2.33851
ANPEP	-0.674599	0.0177904	-1.2004	-0.622455	-0.775606	-0.511175
ANXA11	0.0277159	0.367274	-0.401493	-0.203374	-0.485524	-0.546545
AP1B1	-0.285368	-0.807213	0.0362264	-1.4215	-1.02089	1.22937
AP1G1	0.902178	0.505578	0.908386	-0.62174	-0.9773	1.22033
AP1M1	0.543896	-1.87535	2.42362	0.188398	0.758973	3.17389
AP1M2	-0.000979923	-0.097076	-0.6699	-0.939831	2.07518	-0.577953
AP1S1	-0.0577567	-0.663894	0.684694	0.651797	-1.21004	-1.16618
AP1S2	-1.22615	-0.930536	0.366155	0.136258	0.316086	-1.13498
AP1S3	0.0844206	-1.35452	-0.914541	1.31088	-0.922681	0.222603
AP3B1	0.0535373	0.44401	-0.638382	-1.69106	-1.0422	-0.882731
AP3B2	-0.31726	0.158013	-2.53274	-0.177764	2.58004	-0.558479
AP3D1	0.673868	0.345447	-1.24718	-0.136643	-0.459551	1.27905
AP3M1	-0.287255	1.28692	-0.869123	-0.358576	-0.111534	-0.545475
AP3M2	1.41967	-1.84198	-1.77387	-1.50063	0.220652	0.723296
AP3S1	0.746952	0.777545	1.35132	-1.84107	1.44845	-0.99388
AP3S2	0.941311	-0.36437	-1.11118	1.11112	1.16813	-0.17955
AP4B1	2.93546	1.12918	1.08365	-2.24154	0.764261	-0.64731
AP4E1	1.39969	-0.240268	0.680216	-1.2647	0.45434	-2.30022
AP4M1	0.822161	-0.787996	-0.861812	1.03417	0.252254	-0.10321
AP4S1	-0.0454724	1.08621	0.607772	0.83035	1.14247	-0.237978
AP5B1	0.0891655	0.0420029	-0.530444	1.01513	-2.50086	-1.74877
AP5Z1	0.285329	-0.169154	0.718935	0.0631507	-0.383926	2.32694
APEX2	2.22189	-0.794819	-0.113703	-1.08707	0.29912	1.41732
APOA1BP	2.00246	-0.186598	0.49211	2.75044	-0.680849	-0.793186
APOO	-1.12748	-1.64443	-0.348218	0.58289	-0.306018	0.106109
APOOL	0.919894	0.406211	-1.32813	-2.01813	-0.311698	1.05101
APOPT1	0.702467	-0.59575	-1.22754	-2.4951	0.899831	1.01337
AQP2	0.0202379	-0.318476	0.853362	-2.18524	-2.58671	1.3897
ARF1	-1.30952	1.04016	1.74253	0.117845	-1.38388	2.29389
ARF5	-0.0881118	-0.0480843	0.4938	0.724134	1.12631	-0.166707
ARFGEF1	-0.280007	-0.842849	0.759912	0.430892	1.54067	-2.3076
ARG2	0.344175	1.02681	-0.437784	-0.155425	-0.666051	0.630768
ARHGAP39	0.994373	-2.34983	1.14972	1.89845	-2.94517	-0.366434
ARL13A	-0.162558	-0.0974549	-1.04014	-1.25022	0.953264	2.10761
ARL2	-0.442172	-2.7803	3.00716	-0.161868	0.383362	1.03259
ARL8A	1.50993	-1.08422	0.573619	-0.487001	0.740003	-0.202231
ARL8B	0.71368	-0.535619	1.73911	0.336352	-0.0890341	0.648502
ARMC10	1.11694	-2.47093	-0.321068	-1.01262	-0.85998	2.25205
ARMS2	-0.130916	0.140465	0.273222	-0.966657	1.05786	-0.344153
ARRB1	-0.559448	-0.966258	-1.12676	0.215936	-0.0431564	0.898166
ARSA	1.40453	-0.918159	0.981866	0.0791196	-0.93998	0.527175
ARSB	-0.762583	1.54938	-0.426925	0.118365	1.26848	0.276163
ARSD	-0.563569	-0.362695	-0.137084	-0.128865	1.41264	0.813076
ARSG	-0.434477	-1.51163	0.888147	0.243473	-0.276664	-0.316402
ARSI	1.56208	-0.561191	-1.43994	-1.17497	-1.5896	-0.452601
ASAH1	1.38108	1.57344	-1.81524	-0.354437	-1.51275	-1.50075
ASAH2	-1.16638	-0.882552	1.35726	0.596729	-1.2573	-0.125419
ASL	-0.687137	0.286132	1.1261	1.38674	-1.05597	0.807327
ASS1	-0.631509	0.572042	-0.552545	0.992043	0.750292	-0.70238
ASZ1	-0.0683685	-1.51719	-2.16681	2.74454	-1.35819	0.78776
ATAD1	-0.30187	-2.59076	-2.60207	-0.604371	1.00028	0.421949
ATAD3A	0.0119214	-1.69743	-0.855176	0.0593625	-0.708731	-1.50974
ATAD3B	-1.0783	-2.38095	0.152944	-0.184942	-0.982179	2.20448
ATF6B	0.0211857	0.564292	2.33539	0.642824	-0.621756	-0.317676
ATIC	-1.42922	1.76477	1.30631	-0.425086	0.763155	1.39404
ATOX1	0.54975	-1.16156	0.0735906	-0.549315	0.763455	-0.378935
ATP10D	-0.364603	-0.521901	0.640087	-0.271786	-0.929164	0.531037
ATP11A	1.8323	-0.470243	-0.110423	0.903216	1.60154	1.14279
ATP11C	-0.93581	0.00135494	0.545054	0.172854	0.427364	-0.656006
ATP13A2	-0.00282317	-0.44918	-0.856369	1.75528	0.47097	2.15088
ATP5A1	-1.14283	-0.859493	-0.23747	-1.01587	-0.115427	-1.3301
ATP5B	-0.518792	-1.32405	0.427074	-1.69851	-1.42445	-1.49374
ATP5C1	-3.38434	-1.5421	-1.93857	-2.98694	-5.30206	-2.33428
ATP5D	-0.305322	-1.41765	0.180749	-1.0814	0.440758	-1.26193
ATP5E	1.26723	-3.41349	-0.00247998	-2.43671	0.945043	-1.01347
ATP5F1	-0.126428	-1.21806	-0.612748	-0.645253	-1.77498	-0.74595
ATP5G1	-1.03473	0.976141	-1.41211	1.14082	2.22179	-0.549997
ATP5G2	0.402365	0.990412	0.860982	-0.046535	-1.246	0.777876
ATP5G3	0.588743	0.286558	-1.26089	-1.14642	-0.835343	-0.0308233
ATP5H	-1.5284	-0.544283	1.10651	-1.29447	-0.31252	1.68372
ATP5I	-0.0433238	-2.05691	-1.16579	0.161923	-1.06035	2.06828
ATP5J	-0.956189	-0.766753	-0.520354	-0.815913	0.878577	1.56659
ATP5J2	-0.707414	-2.86648	-0.354373	-1.11788	0.357441	0.368709
ATP5J2-PTCD1	-1.03567	-3.19296	-1.096	-0.555207	-0.0424387	0.509717
ATP5L	-1.37461	-1.78707	-0.0711798	0.0917133	-1.59976	1.86545
ATP5O	1.83331	-1.13672	0.307987	-1.64384	0.798272	0.720969
ATP5S	0.531237	0.51411	0.496892	0.699347	0.121242	0.0824097
ATP5SL	-3.9385	-4.84394	-1.77151	-2.73628	-0.436448	-3.79172
ATP6AP1	-0.707199	-2.19566	2.28613	-0.878384	1.6703	-1.13424
ATP6V0A1	-0.400309	-1.34836	0.0716294	-2.59232	0.652754	-0.36342
ATP6V0A2	-1.7725	-0.967243	-0.0950596	1.17295	-0.1458	-1.48326
ATP6V0A4	0.153119	0.601971	0.173828	0.283085	0.381742	0.283265
ATP6V0B	-0.395626	1.4829	0.59117	-0.280647	-0.316591	-0.923303
ATP6V0C	0.41672	-2.47718	0.560029	-0.610394	-0.0960749	-0.513563
ATP6V0D1	1.94117	-1.74762	3.29374	-0.681887	-0.34539	0.732447
ATP6V0D2	-0.339156	-0.851639	0.840528	-0.329407	-0.558263	0.473356
ATP6V1A	1.66621	-0.904101	2.63979	-0.295667	0.354758	-0.917798
ATP6V1B1	-0.920948	-0.545499	-1.044	-0.647538	0.53632	-0.456261
ATP6V1B2	-0.442172	-0.727223	0.405081	0.705571	0.65696	0.264605
ATP6V1C1	-1.83274	-1.4695	-0.72264	1.18587	0.295754	-5.04497
ATP6V1C2	1.28309	1.56188	0.960885	-1.16029	1.41581	1.23206
ATP6V1D	-0.861319	-0.790846	0.356862	-0.641136	-0.535173	-0.32042
ATP6V1E1	-0.795167	-0.0964135	1.04796	-0.656663	-0.963213	0.34044
ATP6V1F	-0.498033	-0.259038	-1.32966	-0.912209	0.123479	-0.175778
ATP6V1G1	1.28497	0.258498	-0.269424	1.73613	1.19237	1.33787
ATP6V1H	1.83944	0.0585437	0.415373	-1.48391	0.508377	-0.0700015
ATPAF1	-1.14576	1.80841	-0.135695	1.90966	-0.570372	-2.28518
ATPAF2	1.09141	0.566722	-3.80115	-2.60703	-2.08116	-4.27574
ATPIF1	-2.43374	-0.322251	-0.430817	0.565927	0.54858	-0.0273893
ATXN2	-0.443568	-1.15156	-0.625929	-0.474689	-1.61058	1.43322
AUH	3.41117	-0.654573	1.14067	-0.073914	1.0306	0.293206
AURKAIP1	-0.724176	1.25997	0.724413	1.16329	0.638739	0.229674
AZU1	1.23931	-0.0619709	-0.49453	0.817906	-0.549556	-0.249933
BAD	-0.150385	0.505264	0.723908	-1.96126	-1.46595	-1.81744
BAK1	0.380742	1.87841	0.665646	1.74799	3.26512	2.88787
BAX	-0.716576	1.07906	-1.18421	0.33437	-1.48932	1.68617
BCAM	-0.273451	-0.607985	-0.961408	0.348382	-0.770914	-1.0207
BCAT2	-0.100474	1.53249	1.46671	0.039513	0.309041	1.40762
BCKDHA	0.788221	-0.754461	1.1135	-1.00978	0.254056	0.939221
BCKDHB	2.19085	0.544585	0.266684	1.42838	-1.21272	-1.93539
BCKDK	-0.57133	-0.0773924	-0.661933	1.81443	-0.66571	-2.23165
BCL10	0.233275	0.715085	1.26184	1.63357	1.45334	-0.448364
BCL2	0.719545	0.708338	-1.44678	1.26487	-0.0637657	-0.23566
BCL2L1	-0.0726429	-3.04328	-0.632114	-3.62881	-2.2188	-5.26185
BCL2L13	-0.474206	0.392991	1.8581	-0.00633056	1.4679	0.0574194
BCL2L2	0.578455	-0.247393	0.0552286	0.0270957	0.0744068	0.20463
BCS1L	-1.52403	-0.789684	-0.246116	-2.7246	-2.78563	-3.48169
BDH1	-0.0768468	-1.45503	-1.28881	0.403617	-0.486277	0.212658
BEND2	0.0652511	-0.456445	0.323989	1.11102	0.864733	0.745172
BEX2	-1.37711	-1.12597	0.779801	-0.0537043	-0.00873367	-0.385407
BID	0.300137	-0.775994	-1.44539	-0.174273	0.737683	0.834908
BLOC1S1	-0.0394972	-1.60051	2.91561	-0.0407655	1.8332	-0.191335
BLOC1S6	3.56031	1.53858	1.26515	0.17181	0.0549984	0.415332
BNIP3	-0.731527	-1.91427	-0.118858	0.358618	0.149645	0.926379
BNIP3L	-1.1836	-1.5377	0.73643	0.172323	0.202909	0.746939
BOLA1	-0.729326	-0.293871	2.3796	0.690853	0.118068	-0.66928
BOLA3	-3.46465	-1.95414	-3.00256	1.3774	1.09104	-1.69566
BPHL	-0.247474	-0.246303	0.425351	1.48199	0.771661	-1.21341
BRD2	-1.8566	1.41207	-0.870729	-0.299837	-0.38131	-2.22819
BRINP1	1.20938	0.338998	-0.868541	0.702934	-0.871477	0.416664
BTD	-0.769591	-0.383414	1.61421	-1.34001	-0.859942	1.09651
BTG1	-1.25854	0.310368	0.0142604	0.402733	2.89182	0.290412
C10orf10	-0.276004	0.117912	0.453555	-1.45775	0.0759694	1.03326
C10orf2	0.557922	1.39882	-0.0797533	-0.212002	0.894074	0.857125
C11orf30	0.928135	1.23151	-0.659951	-1.11773	-1.07438	-1.141
C12orf10	-2.31029	-0.0831241	1.47697	-0.286193	-0.138785	-1.71497
C12orf65	-0.801195	-2.07888	-1.3163	-2.75454	-2.29989	-3.40383
C14orf159	-0.299077	0.475569	-0.133485	-0.726299	-0.25716	0.378033
C14orf2	-0.903401	-0.60469	0.894582	0.0330851	-0.0250722	-0.72333
C14orf79	0.217857	0.349267	0.37331	0.216918	-0.426933	-0.030308
C15orf40	-0.756438	0.750783	1.24705	-1.14413	0.332123	1.19069
C15orf48	0.660341	-0.0227548	-0.0536729	-0.025859	-0.433441	0.21222
C15orf61	-0.168471	1.86593	-0.549863	-0.52831	0.92284	0.628216
C16orf91	-0.139728	1.22116	-0.0266563	0.995756	-1.89716	0.664143
C16orf97	-0.647997	1.40205	1.22711	-0.0621176	0.845822	0.120446
C17orf67	-0.791223	0.661544	1.59028	0.346558	-0.603287	0.562863
C17orf89	-4.48888	-3.27164	-4.342	-1.50776	-0.168092	-2.58631
C18orf64	-0.0730628	-0.915984	1.215	-1.3552	0.625189	-0.432889
C18orf8	0.0303338	-0.973287	0.680134	-0.477213	1.03839	0.627446
C19orf52	0.532686	0.662941	-0.238614	-0.415727	-0.724125	-0.297896
C19orf66	-2.19712	-0.218399	0.15737	0.210695	1.52579	-1.28973
C19orf70	-2.57511	0.387829	-0.859248	-2.00076	-1.3136	-3.16051
C1QBP	-4.99541	-5.63231	-2.95919	-4.58299	-2.09512	-3.33324
C1orf85	-1.79415	-0.317447	-1.67383	-0.129507	1.87333	0.353692
C20orf24	-2.06917	-1.52739	0.539472	-0.907564	0.48677	1.56283
C21orf33	1.40004	-0.216974	1.80627	0.194149	-0.626289	-0.00648794
C2orf43	0.244236	-0.41251	-0.709808	-1.78146	0.77872	2.1311
C2orf47	0.354779	-1.06353	-1.23443	-0.968726	0.583511	-0.64666
C2orf69	0.300481	-0.294885	0.883419	1.10796	0.501136	1.02216
C3orf33	-2.57785	-1.16985	-0.373063	2.32563	-0.0713998	-0.991574
C5orf63	0.584006	1.64382	-0.426817	0.75002	0.585149	0.0921815
C6orf136	-1.1029	-0.703992	-1.20365	0.226533	0.823127	0.147888
C6orf203	-1.13037	-1.89143	-0.341132	-1.1936	-0.400167	-1.03187
C6orf57	-2.08342	4.49375	0.454762	0.571101	-0.229154	2.77837
C7orf55	0.532538	-2.11719	-1.2914	0.627281	-0.313282	-1.19497
C8orf82	1.75006	0.296128	-0.981752	0.293763	0.549847	0.68725
CA5A	1.61611	1.75596	-1.52488	-1.09379	1.20538	0.197827
CA5B	-0.843105	0.898493	0.166842	0.70189	0.441125	0.265407
CAMK2A	0.565586	-0.96386	-0.280976	1.0772	0.572016	-0.68279
CAP2	-0.388194	0.26295	-1.7918	0.235734	-1.13901	0.0376013
CARKD	-0.773756	0.178142	1.34672	-1.42301	-0.580587	1.81391
CARS2	-0.12344	-2.06002	-3.07236	-3.03252	-2.71348	2.09027
CASP8	0.851881	0.892686	-0.135324	-0.601711	-1.68334	-1.22241
CAST	-0.69584	-1.04881	0.499642	0.491446	0.182659	0.741198
CAT	-1.11108	-0.641026	0.39091	0.164419	-1.51936	0.397625
CBR3	-1.085	0.702574	-0.548016	-1.00487	-1.07613	0.211103
CBR4	-2.11527	-0.113832	-0.413051	-1.27823	0.757071	0.541479
CBS	-0.144457	-1.00721	0.572397	1.90088	-0.962012	-1.3676
CCBL2	0.781943	1.54294	-1.23365	1.02162	0.207849	0.473161
CCDC109B	-0.0598034	-0.189586	-1.59354	0.20808	-0.0236718	-0.294761
CCDC115	-1.51951	-0.554171	-0.257473	-1.45865	1.41685	-0.262452
CCDC127	0.270213	-0.2211	-0.266338	-1.31211	-1.48248	-0.791445
CCDC51	1.2883	-0.354886	-0.309293	2.59385	0.141751	-0.624255
CCDC58	0.664981	-1.08114	1.36465	-0.34585	1.38165	-3.2115
CCDC65	0.937954	0.336998	0.0546175	0.273079	1.6445	0.562306
CCDC90B	-1.27848	-0.0712562	0.359553	0.288191	3.04482	-0.465328
CCDC97	0.924321	0.0591248	-1.6897	-0.222708	-1.0507	0.874588
CCKAR	-1.77796	-2.1848	0.963337	0.566035	-1.51679	-0.215746
CCL15	-0.676051	0.423487	0.698466	0.299669	-0.281734	-1.22772
CCT7	-0.477995	0.564989	1.17787	0.65997	-0.109574	0.160409
CCZ1	1.03681	0.440715	1.588	-0.176506	-0.764265	-0.456688
CCZ1B	-0.521344	1.81897	-2.54959	0.679664	2.54625	1.70524
CD164	-1.08835	0.109527	-0.0359508	0.0636549	-0.292866	0.95075
CD1B	-0.049601	-0.09067	0.897278	-0.759697	-2.64368	0.181412
CD1D	0.242967	-0.736939	-0.55974	-1.43008	-0.600098	-1.00155
CD1E	0.783572	-0.5927	-1.92643	1.53726	-1.09957	-2.41279
CD244	-0.114908	-0.361253	-0.55557	-0.534073	-0.613846	0.843958
CD63	-0.39994	-0.856367	0.124238	2.00439	-0.214245	-1.05724
CD68	0.947096	-2.1381	-0.0626313	0.49459	1.87463	0.111134
CD74	-0.217983	-0.648237	0.625825	-0.461964	0.0313281	0.764734
CDC14B	-0.646669	3.86538	-0.429234	-1.56704	1.2028	2.25833
CDC25C	-0.0133134	0.534333	-1.02071	-2.14495	1.78513	-2.27116
CDC42EP1	1.95384	-0.0636129	-0.607238	-0.492122	-0.832033	-0.447214
CEBPG	-2.89343	0.639922	-0.961923	-1.84453	-2.54087	0.698821
CECR1	-1.39528	-0.353939	0.120559	-0.7779	-0.868134	1.21934
CECR5	-0.23102	-1.59994	-1.06388	-1.50186	-0.193588	0.00440186
CEP89	1.47746	-1.13026	0.18812	0.29818	1.11812	1.51868
CERCAM	-1.17554	-0.0720898	-1.56865	0.859635	-0.949505	1.27422
CHCHD1	-2.01435	-3.31307	1.888	-1.29502	1.66693	1.1931
CHCHD10	-0.843202	-0.346877	0.460356	-1.12111	-1.09964	1.48547
CHCHD2	0.540894	0.28101	-0.531441	1.27498	-1.65589	-0.0665536
CHCHD3	-0.198385	-0.927733	-0.17944	-0.763251	-3.05939	-0.32391
CHCHD4	-0.555089	1.42526	0.852469	-0.645905	-1.10635	0.00571638
CHCHD5	-0.291536	-0.589014	-1.15471	-0.579567	-2.21753	1.00117
CHCHD6	0.202135	-1.95075	2.79479	-0.372961	-1.72985	0.0842905
CHCHD7	-0.192493	-0.35806	-0.226619	0.207136	0.304824	-1.2971
CHDH	-0.463049	-0.475279	-0.121537	1.15491	0.877506	0.247963
CHID1	-0.622174	-1.05068	2.52266	-0.74139	0.301615	0.189498
CHIT1	0.632801	1.10524	0.467708	0.235845	1.74563	1.04491
CHMP6	0.239275	-0.231873	0.0518882	-2.50123	2.11151	-1.86164
CHPT1	-1.25874	-0.895182	-0.112043	0.906388	0.069547	0.636656
CHRNB3	-1.89291	-0.996027	0.657588	-3.04431	0.207153	-0.00965382
CISD1	-1.8954	-0.957176	-0.413754	0.342873	-0.952855	-0.644182
CISD2	-0.116569	-1.16738	1.46958	1.81488	1.01897	2.03106
CISD3	1.74328	-0.999178	-0.743412	1.98768	-0.471849	-0.387798
CIZ1	0.0552584	-0.686033	-0.694335	-0.144986	-0.41849	0.709717
CKMT1A	-0.762073	0.214293	-0.0903986	0.863646	-1.36249	1.32094
CKMT1B	0.627281	-0.332768	-0.458925	-0.442037	1.24475	-0.341949
CKMT2	0.275047	-0.0160588	0.422047	-0.672355	0.323084	2.86238
CLCN5	-0.351948	-0.150519	-0.277526	0.261156	0.0801426	0.313206
CLCN6	-0.628675	0.0286532	-1.64284	-0.226113	2.57003	1.13024
CLCN7	-0.489865	-0.592636	0.433901	0.593775	-0.759774	-0.358864
CLDN15	-0.192412	-0.257372	-0.873276	1.60453	0.296267	-0.687531
CLDN3	0.513379	0.264819	0.708048	0.279707	0.226896	-1.16987
CLEC5A	0.18415	0.154655	0.448849	-0.191825	0.0147323	0.706636
CLIC4	0.280675	2.15495	1.66357	0.541391	0.147175	-1.11347
CLIP2	-0.823996	-1.46463	0.789393	0.196032	0.808268	-0.339324
CLN3	-1.78455	0.968174	0.856479	0.97022	-0.976843	0.481582
CLN5	-0.428835	1.01679	-0.758466	0.244118	-1.32371	-0.505581
CLPB	2.51602	-3.16823	-1.484	-2.28804	-2.04608	-0.638413
CLPP	-2.07967	-1.26027	-1.07733	0.554914	0.5557	0.95759
CLPX	-2.51428	-0.79504	0.578088	-0.0670243	-3.67794	-0.511675
CLSTN1	-0.0864206	0.783608	2.16678	-0.333766	-0.272625	-1.48178
CLTA	0.83814	-0.487901	0.304469	0.688423	-0.193173	-0.298465
CLTB	-0.301698	-1.10186	0.423706	0.440448	-0.592591	-0.0396303
CLTC	-0.133568	-0.620883	-1.02174	-0.0240471	-0.417143	0.0854384
CLTCL1	-0.763629	-2.28168	0.161754	0.236291	-1.33706	0.0771779
CLU	-0.480399	0.431648	0.0776996	0.0537338	-1.37729	-0.558753
CLYBL	-0.202072	-0.722776	-0.0657852	-0.413695	-1.04099	-0.115106
CMC1	-0.0239095	-1.56501	0.132313	-0.566567	1.25954	-0.689191
CMC2	1.5914	0.348279	-0.0933084	-0.220529	1.62117	1.96251
CMC4	-0.206669	0.981352	0.420218	-1.55918	-1.24564	-0.701336
CMPK2	-1.17401	-0.554074	0.255093	-0.28854	-0.718819	-0.551342
CNTNAP5	-1.32967	-0.494619	0.910407	0.720255	-0.650081	-0.160829
COA1	-0.403958	-0.557596	-0.458871	-1.87376	1.81579	-0.00433121
COA3	-0.132876	-1.33155	-2.06641	-1.07639	-2.22744	-0.0734373
COA4	-2.82069	-4.07098	0.101644	-1.37034	-0.600502	-0.934827
COA5	-3.21345	-2.73274	0.533409	-2.54838	-4.55787	-5.21499
COA6	-5.62696	-1.13191	-2.45123	-2.56451	-3.48479	-3.99091
COA7	-2.68639	-3.39836	-1.98322	-1.70124	-2.47459	-3.97972
COASY	0.869285	1.70645	0.0393988	-1.39062	0.982383	1.01294
COG2	0.26427	1.59728	0.368175	-2.20564	-3.3019	2.5969
COG3	-0.457078	-1.47386	-0.198874	-0.446465	-0.286874	1.20528
COG5	0.931946	2.17036	-1.78019	-1.73538	0.76704	0.413318
COL14A1	-1.24787	-0.199148	1.90265	0.740667	0.0341012	-1.1174
COL6A1	1.69437	-1.06123	0.4379	0.223655	0.96878	-0.939158
COMT	-1.02743	-2.30175	1.29456	-0.586958	-0.963092	-0.459416
COMTD1	1.1333	-0.432214	-0.71718	0.804259	1.04803	-0.303395
COPS2	-0.0231629	-0.0466865	-1.92934	-1.37278	-0.602349	-0.320975
COQ10A	0.904681	1.01927	0.639652	0.159514	1.30658	0.0412636
COQ10B	-0.770557	-1.57928	0.121967	0.00537472	0.420339	-0.459695
COQ2	-3.90192	-3.65667	-1.0364	-0.600569	-0.295054	-2.13133
COQ3	-4.22458	-2.88866	0.854321	-3.71759	1.0747	-0.183801
COQ4	-7.7786	-5.55591	-2.98241	-0.435267	-3.77663	-4.01394
COQ5	-2.34727	-4.53965	-1.16197	-4.02612	0.123292	-2.88829
COQ6	-5.16987	-3.20971	0.207025	-1.21786	0.225007	-1.20796
COQ7	-3.22166	-4.60123	0.548479	-2.71295	-1.54961	-6.47416
COQ9	-1.78887	-1.30208	-1.31824	-1.47312	0.639307	-0.243389
COX10	-2.55433	-0.230698	-0.237497	-0.146793	0.380614	-1.88606
COX11	0.211595	-0.893937	0.816228	-1.32773	-1.15994	-2.083
COX14	-5.09655	-3.14384	-0.237533	-0.663337	0.180693	-3.67425
COX15	0.770794	-3.16679	-0.523691	-2.37355	-0.525659	-2.66408
COX16	-2.37131	-2.07583	-1.04471	-0.381425	-2.36315	-3.07916
COX17	-0.279847	-1.72186	1.11691	-0.689671	-1.1698	-5.66012
COX18	-1.81227	-5.27433	-0.89572	-2.66209	1.22163	-0.212178
COX19	-2.43356	-3.57955	-3.09575	-2.13483	0.49193	-4.70295
COX20	-0.108903	1.74796	0.77147	-0.676396	-0.247242	-0.19778
COX4I1	-2.26507	-1.0051	0.695234	-1.44342	-1.85829	-1.36813
COX4I2	-1.08139	0.693721	0.0473397	-0.94884	-2.3237	-2.67172
COX5A	-3.16868	-1.93175	-1.26772	-1.55171	-0.694619	-2.23116
COX5B	-4.22129	-2.63496	-1.24491	-2.62804	-3.06016	-2.65582
COX6A1	-2.57356	-2.63538	0.201558	-0.792794	0.320064	-0.186516
COX6A2	0.166984	-1.08155	0.19061	-1.72537	0.644135	0.594175
COX6B1	-0.971804	-3.07415	-1.41658	-2.69858	-1.0145	0.0981136
COX6B2	-0.986131	2.0697	-0.519418	0.81323	0.0605723	-0.0543358
COX6C	-1.9607	-2.11453	-1.78922	-1.70681	-1.39565	-3.41161
COX7A1	-0.0477979	1.02906	1.10144	-0.49265	0.9562	0.404133
COX7A2	1.02525	-1.13572	1.38656	0.128433	-1.43123	1.18427
COX7A2L	2.0705	0.185083	0.900521	-0.201455	-1.17372	-0.122913
COX7B	-3.5957	-2.41621	-0.862463	-0.192955	-1.14644	0.27198
COX7C	-1.84018	-1.6385	-1.62477	-1.36819	-0.788122	1.62784
COX8A	-0.341758	-0.2511	-0.606252	-0.3759	1.43787	0.540062
COX8C	-1.16329	2.71899	-1.18922	0.775371	-0.385187	-0.359579
CP	0.441061	-0.494465	-1.25292	-0.13952	0.997867	-0.154618
CPA1	-0.0981993	1.46727	-0.272456	0.0309503	-0.760443	-1.16816
CPOX	-1.09898	-0.201391	0.307865	-0.140292	1.53042	0.635207
CPQ	-0.508707	1.26778	-0.223405	-0.234135	-0.417541	0.830296
CPS1	0.665809	0.0315897	0.231116	-0.864353	0.504256	1.20504
CPSF4	0.111242	-1.95855	-1.32169	0.912233	-0.660445	-0.659784
CPT1A	0.348638	-1.22071	-1.24065	0.833406	0.180896	-2.3412
CPT1B	0.299008	-0.350547	1.2164	0.206533	1.7361	0.92965
CPT1C	-0.482536	-1.51848	-0.569232	-0.516403	0.926187	-0.202743
CPT2	-1.30234	0.0404163	-0.764288	-0.112382	-1.15868	-0.565641
CPVL	-1.37287	-0.585957	0.504978	-0.859979	-0.597062	-0.303074
CRAT	-0.520654	-0.511579	0.00915128	2.01025	1.38376	-1.02046
CREG1	0.371966	0.554943	-2.43942	0.133624	1.94722	0.0253514
CRIM1	-0.934432	1.24146	-0.424827	-1.28071	-0.332149	-0.507273
CRLS1	0.096221	0.393202	0.146778	1.32375	1.0147	-1.42052
CROT	-0.67748	-0.455029	-0.728462	0.322077	0.039685	-1.67224
CRY1	-1.2026	0.575187	-0.797379	-0.848869	0.550925	2.18932
CRYZ	0.0098721	0.579327	-1.93179	-0.290277	-0.590746	-0.696847
CS	-1.56	-2.4624	0.317069	-1.10689	-1.07956	-2.85812
CST3	1.35244	-0.831455	-0.928215	-1.80196	-0.153933	1.86891
CST7	-0.0365651	-0.710676	-0.263101	-0.470872	0.00377962	1.21738
CTBS	0.696964	-0.822842	1.29522	0.72101	-2.08613	2.604
CTH	-1.38046	0.273666	-0.662782	-0.267597	0.0296886	0.771783
CTNS	0.457891	0.890315	1.48845	-0.146514	1.53038	-0.768462
CTSA	0.157462	-0.262398	1.18556	0.422641	0.515494	0.819317
CTSB	-0.208954	-0.277502	0.411102	0.240956	-2.43709	0.312825
CTSC	0.616834	-0.631192	1.1218	-0.108187	-0.660689	-0.57286
CTSD	0.882951	-0.595774	-0.0422045	1.26151	1.69981	1.06837
CTSE	-0.377287	-0.572182	0.372687	0.200413	0.515269	-0.884255
CTSF	-1.27855	-1.00674	1.13961	1.12669	-0.490129	0.198142
CTSG	-0.00673145	-0.984069	-0.13255	0.323728	2.17324	-1.27176
CTSH	-0.338269	-0.607301	3.6574	-1.24309	-0.464908	0.858241
CTSK	0.33832	0.0292849	-3.07605	-0.584313	-0.791904	0.175088
CTSL	0.89729	1.16163	1.1856	-0.468947	-1.03302	0.803513
CTSO	1.0727	0.705846	0.58152	0.818039	-0.174496	-0.881222
CTSS	-0.983093	-1.05696	0.979416	1.18175	-0.465074	-0.344212
CTSV	-0.603303	-1.8451	1.29722	0.137261	-1.99767	-1.39879
CTSW	-1.60444	-0.77132	0.0411501	-0.456277	0.489759	0.848534
CTSZ	-0.575678	-0.689769	-1.63612	-0.994692	0.530021	1.01902
CUBN	2.85403	0.076851	-0.387275	1.25577	0.343266	-1.23151
CXCL14	-1.04993	1.04973	2.64722	-0.67577	0.163447	1.38909
CXCR2	-1.459	0.688453	-0.0462926	0.0697176	0.996228	-0.884833
CXorf36	-0.656031	-0.489374	1.23155	-0.109528	-0.991511	0.35454
CYB561A3	0.754201	-1.27553	0.261124	0.210423	1.25427	0.0146043
CYB5A	-0.244904	1.70394	-0.182418	-0.151119	-1.57339	0.882078
CYB5B	0.25349	0.354957	-2.46258	1.25003	-0.204776	-1.92622
CYB5R2	1.91759	0.369516	0.265997	-2.14303	0.0564376	-0.801315
CYB5R3	-0.526951	1.49188	-0.845579	0.283912	-1.10469	0.0171883
CYC1	-2.68657	-0.598136	1.54587	0.412316	2.10934	-0.907469
CYCS	-0.442172	-0.705192	-0.547875	-0.661245	-1.99372	-2.64049
CYP11A1	-0.306388	-1.20876	-0.296753	-0.742883	-0.497956	-0.514707
CYP11B2	-0.532105	1.53486	2.18145	0.652674	-0.343915	0.0337848
CYP24A1	-0.0254774	-0.375828	-0.0216587	-0.156084	-0.298349	0.755486
CYP27A1	0.776714	-0.94784	1.02791	-0.413291	-0.849983	-1.39695
CYP27B1	-1.01211	0.500495	-0.825268	-0.0460113	-0.559075	1.26891
D2HGDH	-0.0420947	-0.194505	0.866693	1.29032	-0.785864	-0.140543
DAGLB	-1.39268	0.408092	-2.06928	1.79259	0.424777	0.895643
DAP3	1.83718	0.564203	-1.8854	-0.674122	0.429209	0.179227
DAPK3	0.857911	-0.0926543	-0.371906	-0.235678	0.394417	-1.03126
DARS2	-2.59743	-2.5642	-3.78156	-2.71673	-4.20904	-3.65899
DAZAP1	0.0976685	-0.836727	-0.719458	-1.31069	-0.329481	0.43398
DBI	-1.25057	-2.1678	-0.276131	1.23319	1.54168	0.0502464
DBT	0.560099	0.552938	0.60352	0.854821	0.280078	-0.747371
DCAKD	-0.311404	0.284598	-0.920581	-0.725891	-2.02818	0.301699
DCXR	-0.984422	-0.148223	-1.25299	-0.314101	0.732456	-0.567323
DDAH1	0.144667	0.143618	0.651077	-0.364996	-0.554409	-0.335627
DDX28	-2.09606	-1.03859	-0.856503	-1.5759	-1.58185	-3.51553
DECR1	-0.440585	-1.61383	0.673459	-0.608487	-1.22015	-0.530643
DEPDC5	-0.0161714	0.170632	-0.421175	0.472992	1.23048	0.45118
DERA	0.963767	-0.135235	1.39597	-0.431658	-0.192052	0.0396059
DGUOK	1.22542	-1.32262	0.271247	0.0393466	0.336037	1.43688
DHCR24	-0.0539823	0.375528	0.304618	-0.787682	0.213629	-1.68743
DHFR	0.590763	-2.94047	0.432505	-0.759494	2.78415	-1.13221
DHODH	-1.1654	0.356496	0.911423	-0.620047	0.649755	0.158612
DHRS1	-0.761391	0.872902	0.293974	-0.951838	-0.107151	-0.957869
DHRS4	-0.654892	-0.193295	1.5062	1.00082	0.562864	0.451759
DHRS7B	0.0937482	0.29341	-0.594742	-1.57034	-0.996735	-1.10616
DHRS9	-0.017168	-0.953463	-0.941831	-0.311094	0.823177	-1.00203
DHRSX	1.02793	0.170219	-0.421923	1.24642	-1.33106	-0.00975679
DHTKD1	-1.29779	0.436759	-1.08547	0.364317	0.344517	-0.0526408
DHX30	-3.34101	-2.24157	-1.65261	-0.437394	-1.21931	-3.54736
DIABLO	0.485033	-0.786792	-0.051166	0.321577	-0.120929	1.68871
DLAT	-1.15544	-2.47618	-1.67373	-2.30804	0.465439	-2.28734
DLD	-0.931239	0.579983	-0.914331	-0.0343801	-0.65405	-0.10691
DLST	0.556042	0.961015	2.89295	0.527957	0.00649707	-0.18974
DLX1	0.536726	0.00152977	-0.785857	0.741428	1.52733	-1.68255
DMGDH	1.37902	3.31581	0.377465	1.24441	0.597908	0.783902
DMPK	0.343128	0.35143	1.525	-2.98703	-1.30472	-0.0700482
DNA2	-0.578229	-1.32436	0.872375	0.815394	0.71344	-0.0651383
DNAH10	1.44064	2.87433	1.65955	-0.0672862	1.09322	0.247373
DNAJA3	-0.258887	-3.64723	-2.24608	-0.902941	2.17367	-1.71692
DNAJB13	1.2599	0.712346	0.277636	1.82267	-0.165523	-0.702295
DNAJC11	-0.255536	-0.915317	0.252577	0.565554	1.02815	1.55005
DNAJC13	0.215529	-0.909617	-0.780938	0.629344	0.0949965	-2.16902
DNAJC15	0.880155	-2.55238	-1.01603	-2.77818	1.80018	0.11714
DNAJC19	-2.32928	-0.559225	-1.30562	-1.94374	-0.00260397	0.00756829
DNAJC28	1.19879	0.51174	1.49508	-0.319636	-0.258355	-0.89861
DNAJC30	-0.191376	0.32157	-1.83333	0.252502	1.89059	-0.417303
DNAJC4	-2.57736	-0.376253	0.280333	-0.256702	0.809927	-0.545337
DNAJC5	1.84141	0.590671	0.780527	0.25197	-0.718498	0.409318
DNAJC6	0.545328	-0.627612	0.492493	1.25565	1.59451	-0.242597
DNASE1	0.530892	0.940293	-0.685615	2.0217	1.10779	-0.392733
DNASE2	0.92216	-2.20129	-0.584838	0.691786	-0.322313	0.598614
DNASE2B	0.456717	0.840554	0.795962	-0.318162	-0.610526	0.00964833
DNLZ	-0.796632	-1.11633	0.771879	-0.269958	-2.15842	0.0572855
DNM1L	-0.442172	-3.188	0.98409	-0.0042365	-2.312	1.17105
DNM2	-0.610966	0.585029	0.834952	0.442867	-0.744431	0.30341
DOC2A	0.561169	0.110571	1.67294	-0.943384	-0.46428	-0.598748
DOCK10	1.39014	0.562697	1.70713	-0.603752	-0.391669	0.144003
DPP4	1.39772	0.574375	-0.235462	1.16989	-1.31114	0.616986
DPP7	-0.140932	1.34088	0.112006	0.174827	-1.54112	-0.366919
DRAM1	0.371568	-0.167438	0.545393	1.18459	1.29855	-0.465847
DRAM2	0.221071	-1.40459	1.42889	1.8732	1.15349	-1.20884
DTWD2	0.579726	-0.954387	-1.53508	-1.94533	-0.0771511	-1.64171
DTYMK	-0.442172	-1.48919	0.158072	0.0013415	-0.115545	-0.324824
DUS2	-0.281828	-0.811075	-0.830247	-1.70158	-1.74094	0.965182
DUSP26	-0.00376206	-0.984415	0.841029	1.09099	-1.1344	-1.45342
DUT	-0.212183	0.541183	1.24403	0.105818	-0.570577	-0.759714
DZANK1	0.772878	-0.80149	-0.818059	-0.634158	-0.19303	-0.208592
EARS2	-2.03791	-1.63056	-0.969682	-1.7245	-2.38413	0.960058
ECE1	0.224056	0.776912	0.748777	-0.371682	-0.945864	-1.23928
ECH1	0.902343	0.0551396	-0.224296	-0.657328	-1.29154	1.0066
ECHDC1	0.713606	1.10895	-0.205564	0.557844	0.513122	0.474108
ECHDC2	0.267527	-0.0043252	-0.9186	0.113483	-0.10363	0.520817
ECHDC3	-0.25103	0.744951	1.18333	-0.192519	-0.166552	1.23032
ECHS1	-0.561036	-0.217602	0.895691	1.47093	1.43213	-0.68155
ECI1	0.13783	0.866248	-1.67648	0.264864	-1.24396	1.68579
ECI2	-0.869505	-0.469558	-1.09206	-0.426821	0.73468	-0.743918
ECSIT	-2.98033	-2.29534	-4.28407	0.748729	-1.0897	-3.06863
EDIL3	-1.20512	-0.788281	0.280361	1.01172	0.010307	0.932088
EEFSEC	-0.116971	-0.632405	1.38897	-2.26543	1.05028	-2.81331
EFHD1	-0.509175	-0.276306	0.23382	-1.90344	-0.594849	0.164958
EFNA5	0.461753	-1.61102	0.744027	2.02538	-1.39456	0.554708
EGF	-1.17791	-0.969857	2.86762	1.05035	-0.128797	-1.45584
EHHADH	0.766374	0.0622984	0.180108	1.41571	0.378082	-2.17587
EIF5AL1	-1.14705	-1.60055	-0.0521651	-1.13239	-0.399447	0.0904341
ELAC2	-2.66635	0.243758	0.600052	0.941803	0.232765	1.08849
ELANE	0.13704	-1.03026	2.41705	0.746613	1.01101	-0.560542
ELOF1	-1.93133	-1.60998	-1.16278	-0.133784	-0.58293	-1.70492
ELSPBP1	-0.664061	-1.7856	-0.318907	-0.574868	-0.53822	0.651144
EMC2	-1.7693	3.20697	-0.608685	-2.22141	-0.484305	-0.101618
EME2	-1.78098	-1.62326	0.44019	0.442568	-2.0778	0.923584
ENDOG	-0.573776	-1.04696	-0.994381	-0.665041	0.0922567	0.630347
ENO1	-0.255536	-0.253629	0.259796	-0.72976	0.389495	0.721439
ENO2	-1.15263	1.52928	0.364435	-0.00577234	-0.625185	0.124774
ENO3	-1.88351	0.185637	0.434852	0.561963	3.1081	-0.298169
ENPEP	-0.122893	-0.217725	-1.05592	0.841699	-1.0102	-0.159105
ENPP1	0.431374	-0.135031	0.257692	-0.210287	-0.867446	-0.111891
ENTPD4	0.944138	0.914631	-0.458785	-0.490566	2.02105	-0.358272
EPDR1	1.52306	0.327626	1.14933	-0.431	0.325178	-0.224633
EPHX2	0.0230676	-1.12368	-1.48889	-1.94513	-0.993732	-0.533877
ERAL1	0.842367	-2.67239	0.992259	0.312348	-0.41325	0.0244647
ERF	-0.685461	-1.28724	0.441976	1.48032	-0.343674	0.586629
ETFA	-0.704071	-0.292746	-0.115547	1.39848	-1.18864	0.0794951
ETFB	0.720433	-0.401775	0.994764	-0.0595126	-1.30774	0.269046
ETFDH	-0.876094	-0.0355546	0.963659	-0.269482	0.654536	-1.69364
ETHE1	0.134743	-0.478314	-0.0145133	-0.607344	-0.180794	-0.453762
ETNK1	-0.603564	0.227669	0.112087	-2.7816	-0.112119	0.00921554
EVA1A	0.640908	0.477558	2.09451	0.00124859	-0.124775	0.370603
EXOG	-0.589229	-0.752014	-0.130073	1.39575	-0.498181	-0.19376
EZH2	-0.909488	-2.61373	-1.75481	-0.779009	0.0171964	-2.82897
F2RL1	-0.357549	-0.247813	-0.374229	2.1014	1.7626	0.127488
FABP1	-0.40095	0.590379	-0.109813	-1.2091	-1.40749	0.509558
FAHD1	0.686143	-0.103949	1.14029	-0.287869	1.55677	-1.86214
FAHD2A	1.01717	-0.0790232	1.28102	0.658521	0.48915	0.792578
FAM136A	0.897557	-3.15509	0.385494	2.9723	-2.25465	0.796867
FAM162A	-0.0449376	-0.301446	-0.450044	-0.735114	3.10843	0.142405
FAM185A	1.1999	-0.536191	-1.4959	-2.05511	-0.350558	0.409548
FAM195A	0.120424	0.653487	-1.33416	-1.05964	1.83124	-0.366864
FAM210A	-0.314512	1.19542	-0.538076	0.935078	-1.94617	-1.39865
FAM210B	-0.242537	-1.23812	0.583981	-1.44035	-0.769304	2.34659
FAM213A	0.757119	0.55097	1.29151	-1.38708	-0.439737	0.654408
FARS2	1.02935	-2.22403	0.45365	-1.76958	-0.184276	-0.899927
FASN	-1.87983	-0.947571	-1.44878	-1.73927	-0.574785	-0.677013
FASTK	0.872314	-2.12927	-0.656227	-1.62954	-0.664502	1.43997
FASTKD1	-0.550648	0.146066	-1.2498	0.528515	0.521809	-0.42093
FASTKD2	-2.36261	-3.13891	-4.52362	-1.83518	-1.93135	-4.54651
FASTKD3	-1.01287	-0.763667	1.95714	1.80682	-0.197899	-1.32348
FASTKD5	-3.71153	-1.3876	-0.35881	-1.88134	-2.33722	-4.15734
FBXL4	-0.725937	-2.01151	-0.176838	-1.07534	0.0661111	1.63187
FDPS	-0.494621	-0.495003	-0.626996	1.03481	1.36485	1.47316
FDX1	-2.06168	-1.50533	-1.15782	-0.518459	-3.34443	-0.871043
FDX1L	0.125649	-0.611211	-0.651935	-0.172854	0.246424	-1.65807
FDXR	-0.585977	-1.84504	0.639727	0.173526	0.439067	-0.273133
FECH	-1.96495	-0.816744	-0.0380461	-0.682602	0.0317358	-0.384967
FGF10	-0.855033	-0.71602	1.46155	-1.14676	1.08004	0.0856517
FGFR3	-0.68378	1.30169	-2.04632	0.318927	0.0386271	1.71996
FH	1.435	-1.97201	0.85985	0.883491	-0.157187	-1.26685
FHIT	-1.00057	-1.3365	-0.834737	-1.48656	0.865082	0.56936
FIS1	-0.399285	-1.07132	-3.00822	0.401578	0.0583139	-0.393173
FKBP10	-0.402888	-1.17645	-1.15144	-1.01044	-0.238933	-0.798513
FKBP8	-0.645326	-1.66216	-2.96265	-0.280372	-1.10109	0.959098
FKRP	2.00268	-1.13589	0.336547	0.0649711	1.51829	-0.0879571
FLAD1	-0.688895	-1.91837	-0.907363	0.474091	-1.74935	1.57099
FLOT1	0.403061	1.38193	0.43755	1.07344	-0.100238	-0.910864
FLOT2	-0.78353	-1.36075	0.30579	-0.144293	-0.315739	0.814106
FNBP1	0.639342	-1.16835	0.527295	2.22099	0.560522	-0.366768
FOXRED1	-4.66425	-3.99634	-1.63232	-4.16788	0.455918	-2.62374
FPGS	-0.10334	-0.844899	-0.33743	0.219245	-0.661125	-0.77247
FTCD	0.28185	-0.514159	0.337161	0.328892	-0.355509	0.949522
FTH1	-1.10194	0.202862	0.442584	0.779683	-0.306761	-0.8775
FTMT	-0.699129	-0.221492	-0.292695	0.410268	-1.47296	0.455438
FTSJ2	-4.05295	-4.82254	-2.32196	-4.77561	-3.46666	-5.53308
FUCA1	-1.6875	0.128189	2.61344	0.667086	-0.497254	0.130054
FUCA2	0.159113	0.253664	-0.218837	2.09121	0.608535	0.184047
FUNDC1	-1.13499	-0.734292	0.263376	-0.0922087	-0.107332	1.16496
FUNDC2	1.43086	-0.669515	-1.79397	-1.20117	0.104668	0.531965
FXN	-2.16104	0.834449	-1.64305	-0.646053	0.0264598	-0.641323
G6PD	-1.74549	0.0258725	2.57678	0.768135	0.843086	1.97516
GAA	-0.855604	0.572473	-0.139796	1.38037	0.460474	0.0571479
GABARAP	-0.218036	-0.341258	-1.08032	0.0436708	1.15435	0.426275
GADD45GIP1	-1.89503	-1.91524	-0.911526	0.223251	-2.08497	-0.645726
GAK	1.51815	-1.09172	1.81792	3.01053	0.31784	0.880911
GALC	-0.891438	-0.124341	-1.23265	0.310981	-0.162443	-1.1011
GALNS	1.20233	0.282202	1.83748	-1.66572	1.77274	-0.536767
GALNT7	0.362658	0.671075	0.241798	-1.11369	-0.839584	0.321465
GALNT8	-0.136766	-1.74565	-1.46143	1.42747	-0.0585828	-0.235522
GAPDH	-0.239149	-1.72729	0.164309	-0.306838	0.927335	-0.460733
GAPDHS	-0.121641	0.13759	0.666667	-2.75598	-0.214702	-0.917616
GAPT	-0.984655	-0.153599	-0.207592	-0.381351	0.501801	-0.66954
GARS	2.09627	0.486531	-1.63612	-1.56063	-1.10662	0.500068
GART	-1.9675	0.81309	2.00187	0.683988	-0.412353	0.975532
GATC	1.64916	-0.774952	-2.86904	-1.61332	-2.21808	-0.146728
GATM	-0.0457239	0.14885	0.420654	-1.62362	0.271497	-0.412893
GBA	-1.80702	0.462251	-1.10745	-1.24242	-1.05011	0.912785
GBAS	0.328449	0.423136	0.0337313	0.203094	0.858551	-2.53564
GC	0.330871	-0.0176556	1.22031	-0.607418	-1.55305	-0.779764
GCAT	0.494636	0.543328	-1.10643	0.183594	0.488966	-0.883799
GCDH	0.970094	-1.03522	0.132756	0.176693	-1.19158	1.51027
GCSH	0.701131	0.293601	-0.584978	0.197844	-1.56201	0.017921
GDAP1	-2.58091	-1.06775	0.0569856	-0.0400861	-0.39452	-0.884554
GDAP2	0.949799	2.14339	0.688817	-0.103378	1.90995	1.66254
GFER	-0.743424	0.00196785	2.08431	0.479157	0.140067	0.0634095
GFM1	0.0493719	-3.08561	-0.320192	-0.882754	0.462659	-0.963826
GFM2	-0.852515	-0.63955	-1.0615	-0.475443	-0.553556	-2.38308
GGA1	1.34407	0.488542	0.176154	-0.36368	-1.25838	-0.163965
GGA2	-0.61585	-0.39499	2.10538	-1.72261	0.721898	0.079555
GGA3	-0.42801	1.29267	0.0697738	-1.1706	-0.00234431	1.65061
GGH	-0.378506	-0.903894	-0.777451	0.77803	-0.985832	0.0408519
GHITM	-0.273165	-1.49588	-0.368356	0.666226	-0.0125313	1.89239
GJA1	1.08015	-1.34019	-1.57862	-0.136966	-0.596998	1.87213
GJC3	0.644963	0.213515	-0.505003	-0.402399	0.961291	-0.164609
GK	1.20823	0.598961	1.33796	1.35256	2.77594	-0.384277
GKN1	0.502337	-0.141702	-0.455807	-0.623508	0.516028	-0.0831634
GLA	-0.305051	1.72983	0.201006	-0.0966902	-0.717271	-1.10821
GLB1	1.88354	-1.76709	-0.955636	0.272003	0.46695	0.730032
GLDC	1.81827	-0.721854	-0.639417	0.150386	1.11084	0.951426
GLOD4	0.704721	0.130977	0.79827	0.579773	-0.805251	-0.628568
GLRX2	-0.223785	1.3488	-0.847882	0.935778	-1.81868	3.77683
GLRX5	-1.82132	-1.41811	-0.871762	0.440709	-1.1562	-0.402758
GLS	1.49399	1.79792	-2.00363	0.0692048	1.13268	-1.45908
GLS2	-0.5637	-0.164754	-1.05818	-1.19307	-3.24049	-1.61852
GLUD1	1.78454	0.0215089	2.90092	0.345081	0.455099	0.804383
GLUD2	-1.13845	0.821277	1.32632	1.06662	-0.613063	0.612622
GLYAT	0.563427	0.417258	-2.98142	-2.11233	-1.4008	0.759305
GLYCTK	1.65723	0.102651	-0.124207	-0.645344	-0.410576	-0.423376
GM2A	0.215301	0.967802	0.649561	1.12168	0.949609	0.803689
GNA11	-0.808286	0.366634	-1.767	0.531571	0.458661	1.80005
GNAI1	0.510107	-1.3167	1.19317	0.328153	-0.0215181	0.669933
GNAI2	-0.842813	-0.0461852	1.08868	0.806648	-2.85418	0.709491
GNAI3	-0.911175	0.629101	0.715505	-0.607046	-0.0577312	0.393056
GNAQ	-0.642828	-2.83703	2.10854	0.288657	-0.791051	-0.25434
GNAT1	0.307519	0.263408	0.289562	1.68974	-1.41013	-0.9207
GNB1	2.80591	1.35821	2.33515	-0.788288	3.25914	2.49705
GNB2	-0.152102	1.97143	-0.268629	0.11419	-1.80533	-1.3709
GNB4	0.174408	0.0186719	0.951515	-1.90581	-0.995658	-1.15294
GNG11	-0.20347	-0.743087	1.39366	-0.0540674	0.537049	0.202228
GNG5	0.392857	-0.885774	-1.18724	0.0472834	1.65108	-1.2264
GNPTAB	0.46862	3.76083	0.980527	1.88017	0.537721	4.30707
GNPTG	1.29009	0.85902	1.99482	1.60495	4.38861	3.02311
GNS	1.86307	0.440888	-1.32282	-0.0192027	1.59513	-0.213642
GOLM1	-1.02194	0.056742	0.938113	-0.685136	-0.775932	-0.0235381
GOLPH3	0.882319	0.120419	-1.02876	-1.05346	0.346138	0.468212
GOT1	-1.64064	-1.72408	-0.283418	0.380064	1.14619	-0.803445
GOT2	0.142606	0.453642	-1.24481	-0.0843269	-0.864062	0.972942
GPAM	-0.0865433	-0.586505	0.834796	0.185479	-1.60945	-0.881107
GPC3	0.571152	0.244844	0.452696	-0.616172	0.597827	-0.204931
GPD2	0.91848	1.25984	0.919166	1.31517	0.838813	1.22663
GPI	-0.847881	-1.00882	-0.130045	0.0013415	-0.127496	0.944477
GPLD1	0.303508	-1.52736	-0.0375911	-0.147343	0.837307	-2.52942
GPR137	-1.2286	1.46526	1.30607	-0.528618	-0.960603	-0.825271
GPR137B	1.92345	0.00616497	-1.26787	1.09824	1.55255	2.00008
GPR143	0.470028	-1.05866	-1.71276	-0.102864	0.350561	0.842971
GPR150	-1.42359	0.811033	-0.108578	0.673959	-0.0343296	0.545602
GPR180	-1.79607	-0.509277	0.0822156	0.391224	1.44542	0.652916
GPR26	0.04355	0.0617477	0.0343274	0.773642	-1.11511	-0.78685
GPR68	-1.05679	1.00392	0.103234	0.130377	0.428246	0.339262
GPRC5D	1.86406	-0.142623	-0.2481	-1.68224	0.606772	-2.53461
GPT2	2.9199	1.84838	-0.632953	1.70823	1.48085	-0.82569
GPX1	1.21787	-0.630844	-0.583563	0.4426	1.30837	-0.152402
GPX4	0.849939	1.41605	-1.5862	-0.705313	0.145931	-1.01672
GRHPR	0.797793	1.25321	-1.00245	-1.30499	1.03094	1.57564
GRN	-0.761126	1.06891	-0.316795	-1.03573	0.0931625	2.92293
GRPEL1	-1.15849	0.523872	0.961372	0.017434	1.24817	-1.9318
GRPEL2	0.464197	-0.278233	1.82495	-2.00721	-0.353734	1.35815
GRSF1	-2.02305	-6.15877	-2.77611	-1.7479	-5.5173	-3.85866
GSR	0.869661	0.140024	-0.123566	-0.100984	-1.70248	0.35886
GSTK1	-0.531819	-0.162827	1.91228	-0.144337	0.437271	-0.440345
GSTO1	1.45613	-1.85553	-1.35004	-2.4295	-0.487538	0.382657
GSTZ1	1.2852	-0.406354	-0.146886	-0.0584355	-1.05873	0.318246
GTF2F1	0.57043	-1.23954	1.45869	0.951635	-0.804288	0.962067
GTPBP10	-3.18357	-1.52713	-1.2293	-1.69086	0.208497	-3.5102
GTPBP3	-2.95849	-5.38137	-2.40971	-2.68874	-0.525544	0.436686
GTPBP6	-0.126489	-0.448644	-2.16707	-1.12061	0.239722	1.66169
GUF1	0.702068	-0.259133	0.182423	0.39185	0.816648	-0.737011
GUK1	-0.68014	0.307588	0.873641	0.152522	-0.978757	-1.0065
GUSB	-2.34312	-0.647791	1.85228	-1.42632	-0.200096	-1.24383
H6PD	0.944202	0.0594328	0.971698	0.0626963	-0.934533	-1.19122
HADH	0.307316	-0.532655	-1.02346	-0.67677	-1.05303	-0.626055
HADHA	-0.930503	0.155023	1.08915	1.78016	-0.27256	-0.202568
HADHB	2.00579	0.638211	0.891731	0.738057	0.165573	0.313767
HAGH	2.43607	-1.06965	-0.435814	-1.62219	-0.604221	-3.51364
HAO2	0.598367	-0.99483	0.976656	0.427507	1.63252	-0.749189
HARS2	-2.16713	-1.10696	0.869352	-0.0998613	1.2748	-0.839355
HCCS	-2.08967	-0.553752	-2.17963	-1.74962	-0.618396	-1.33558
HDHD3	-0.0487409	0.651489	2.52931	-1.92213	-0.370447	1.54223
HEBP1	-1.57805	0.300802	-1.9188	0.226533	-2.05166	-1.47463
HEMK1	-1.79521	-1.30362	1.41941	-2.03305	-1.37848	-0.574348
HEXA	-0.540477	0.271112	-0.487441	1.61132	-0.035841	0.551481
HEXB	0.177686	0.335423	-0.19531	0.692646	0.277062	-0.94086
HGSNAT	0.925171	-0.677474	-0.0854716	-0.571299	-1.46067	2.10884
HIBADH	-0.50866	-2.3836	0.845097	0.609569	-0.449339	1.72284
HIBCH	-0.152807	-1.14792	1.27163	-1.73913	-0.894218	0.17799
HIGD1A	0.00575053	-0.463087	1.56895	-2.14597	-0.879969	1.10378
HIGD2A	-0.598302	-4.53663	-1.99147	-0.956506	-0.0459719	-1.17793
HINT1	-0.00660807	0.249395	-0.986996	-1.23514	-0.389373	-0.0446692
HINT2	-0.458758	0.49731	-2.27777	0.591633	-0.629023	0.415289
HINT3	-1.15129	-0.268132	-1.39511	-1.87073	0.216143	0.447955
HK1	-2.71242	0.924068	-0.0259756	-0.0680617	-0.645391	-0.41401
HK2	2.93815	-0.981534	-1.10306	0.100296	-1.25541	0.433072
HK3	-0.191576	0.584647	0.98331	-0.666067	-0.46404	-1.06762
HKDC1	0.771572	0.199008	-0.800558	-1.17407	-0.18986	0.0214179
HLA-DMA	-0.842306	-0.298312	-1.4966	0.589344	1.62964	0.0152322
HLA-DMB	0.3012	0.262405	1.79588	0.969442	-0.730074	0.0738296
HLA-DOA	-0.286367	-0.570483	0.683043	-0.0795642	0.404802	-0.524617
HLA-DOB	-0.348458	-1.52271	-0.57329	-0.325835	-0.700203	0.623715
HLA-DPA1	-0.480363	-0.156944	0.0984892	-0.926184	1.0001	-0.718439
HLA-DPB1	-0.610343	-1.18822	0.504465	0.265918	-0.159708	2.19673
HLA-DQA1	-0.422446	0.285321	1.03431	0.238863	0.762635	-0.0700621
HLA-DQA2	0.209339	-1.88742	-0.950381	-1.7302	-0.0230428	-0.859737
HLA-DQB1	0.651873	1.70996	3.27981	0.69394	-0.608496	-1.22833
HLA-DQB2	-0.698161	-0.488895	1.35382	-1.65706	-0.0018929	-0.269605
HLA-DRA	-0.280403	0.128793	-0.189442	1.36174	-0.31174	1.37151
HLA-DRB1	0.723302	0.317507	0.584502	-2.29571	0.477105	-0.0754608
HLA-DRB5	0.809962	-0.067586	0.483945	0.659584	-2.30022	-0.363666
HMBS	-2.77449	0.150344	-1.1777	-0.644563	-0.377946	-0.413987
HMGCL	-0.0123821	0.0469451	1.50301	2.05237	-0.999364	-0.793488
HMGCS2	0.960369	-0.72162	0.23929	1.51266	0.501685	1.68976
HNRNPH1	-0.546549	0.262813	0.800078	-0.125874	1.61017	0.584082
HOGA1	2.68625	0.889889	1.01187	-0.255218	1.44587	0.216598
HPD	-0.329405	1.29993	-0.221041	0.894944	1.47225	0.123146
HPS1	-0.876082	-1.31344	0.762776	0.00499644	2.65563	1.02172
HPS4	-0.679587	-0.942785	0.275764	1.83775	0.72012	-0.0315091
HPSE	-1.0978	-0.86101	-0.140898	0.993113	-0.558753	0.398453
HRSP12	1.34709	0.293416	-1.79888	0.0849254	-0.366686	-3.81812
HS3ST2	0.604297	0.182521	0.66658	1.25654	-0.478867	0.816991
HSCB	-0.796292	-1.75176	1.85691	0.471426	-0.976492	1.75485
HSD17B10	-1.64116	-0.521783	0.43631	-1.06036	1.18637	0.509715
HSD17B4	-0.311153	-0.171765	-1.83679	-1.50758	0.896918	-0.310696
HSD17B8	0.170386	0.273248	-0.357146	-0.0680255	0.207388	0.51963
HSDL1	-0.97369	-1.9516	-0.27468	-2.9676	0.479809	-0.85181
HSDL2	-0.256795	-0.860113	-1.61013	1.15509	1.19001	1.4473
HSPA8	0.513184	-0.601042	1.08043	-0.258101	-0.900728	0.740396
HSPA9	-0.442172	-0.130905	0.148193	0.0013415	0.69395	-1.14696
HSPB7	2.53858	0.523705	-1.36343	0.314	1.27394	1.9983
HSPD1	-0.806419	0.0598879	-0.06342	0.815394	0.189787	0.684791
HSPE1	-0.255536	-0.421289	0.158072	0.802767	-0.115545	-1.21845
HTATIP2	-0.259584	-0.828767	-0.687981	-1.47185	-0.016996	-0.0839861
HTR5A	1.27086	0.224788	0.69702	0.38676	-0.010323	-1.80107
HTRA2	-0.466899	1.17555	1.75279	1.41737	-1.09413	-0.532076
HYAL1	0.678479	-0.0722025	-0.456997	-0.559215	0.598454	-0.933745
HYAL2	-0.903742	-0.687356	-2.6487	-2.68997	0.590499	-1.33213
HYAL3	-0.674607	1.88829	-2.25635	0.953943	0.160451	-1.07828
IARS2	-0.569283	-1.05369	-0.0256611	0.259319	-0.115545	1.67407
IBA57	-2.35871	0.614052	-2.96864	2.38437	-0.566607	-0.327066
ICT1	-1.81976	-2.34933	0.0838641	-0.0482324	-1.82222	-1.70533
IDE	2.3754	-0.228726	1.29158	1.49157	0.685084	-0.624189
IDH1	-1.00059	0.215774	0.623734	-0.789797	0.285498	-0.412728
IDH2	-0.769807	-1.0446	-0.771944	-0.85585	-2.18874	0.110777
IDH3A	0.390657	-1.77976	0.432462	-0.0798683	1.55044	0.464924
IDH3B	-0.523245	1.37186	1.51053	0.460581	1.06701	0.0762526
IDH3G	1.40342	0.556562	0.902414	-0.417365	-1.03444	0.367074
IDI1	1.59365	0.545499	0.172309	0.517947	1.01451	1.04118
IDS	0.671943	1.29595	-1.44485	0.307399	-0.895324	-0.304701
IDUA	-1.77908	0.627549	0.529324	-0.510176	0.830033	-0.443325
IFI27	-0.35326	0.0916434	-0.0774716	0.590073	0.79474	-1.57903
IFI30	-0.0877744	-0.0396495	1.21863	0.565321	-1.30428	0.568654
IFIH1	-0.978203	-0.325985	-0.726065	1.00843	0.891108	0.653266
IFNGR2	-1.38695	-1.06172	2.69875	-0.57547	0.342944	0.176852
IFT88	-1.75779	0.136653	-1.65627	-0.0460721	-1.1649	0.283173
IGF2R	-0.0908232	-1.07136	1.73418	0.109789	-0.112246	0.744918
IL27RA	1.74891	-1.10068	1.06871	0.184834	-0.546398	-0.715099
IL4I1	0.452802	-0.801552	0.615211	-0.67284	-0.256253	1.16178
IL9R	3.56188	-0.841186	0.403115	1.27001	1.86885	0.167132
IMMP1L	0.885981	-0.298293	-1.9583	-0.387445	1.02683	-1.76179
IMMP2L	0.11556	-0.148187	0.60072	0.140029	0.660408	0.555615
IMMT	0.729281	-1.27875	0.0119181	-0.0712681	1.55049	-1.49355
INO80	0.473079	-1.43401	-0.279451	-0.834238	1.87382	-2.48152
INVS	-1.89316	0.00228391	-0.560937	1.38978	-0.99437	0.152024
IQCJ-SCHIP1	0.030822	0.0896849	0.160719	-0.00478444	-1.07149	-0.340321
IRF4	-0.977038	0.199143	1.09377	0.891108	-0.0871999	-0.89492
ISCA1	-0.815847	-0.763898	-1.73217	-0.886005	-0.370724	0.796005
ISCA2	-1.62832	-2.8131	-2.57829	-1.1415	-1.02802	-2.09216
ISCU	1.11923	1.08593	0.495079	0.0310227	0.132299	0.667488
ISOC2	-0.394102	0.721068	0.874143	-4.33576	-0.43208	1.30573
ITM2C	-0.563164	0.413317	-0.441517	-0.442037	-0.761692	0.209814
IVD	-1.3041	-0.763065	-1.6127	2.37802	-1.83748	-1.18944
JMJD6	-1.4461	-1.57099	-1.08621	1.6481	-1.50822	1.62645
JPH4	0.367861	-0.15384	-0.79084	0.319354	0.0457453	-0.179458
KAAG1	-0.256975	0.628004	0.579775	-0.793351	-0.575031	2.04539
KARS	-1.06093	0.973072	0.84382	-0.207909	0.166261	-0.434475
KCNE1	-0.875595	-1.15933	1.1215	-0.44769	0.0508272	0.655065
KCNE2	0.0584088	-0.920078	-0.924952	0.766081	0.674786	0.333029
KDM6A	0.524225	0.00306952	-0.60102	-0.429002	0.190386	-0.989586
KDSR	-1.50634	0.14679	0.565022	-1.39235	-0.648698	0.457782
KIAA0100	-1.14517	-4.47214	-2.81821	0.364101	0.979019	-1.26468
KIAA0141	-0.631278	1.35073	-0.875788	-1.65607	0.273602	0.889723
KIAA0226	-0.499842	0.516605	0.349689	2.27318	0.569113	-2.42799
KIAA0391	-0.765191	-2.31107	2.20958	1.04856	-1.49751	-0.39252
KIAA1107	1.52258	0.285148	-0.0923821	-0.340618	0.692197	-0.0298605
KIAA1429	-1.26288	-0.0701655	-2.32262	-0.227612	0.00922538	1.00823
KIF12	0.358376	-1.48353	-0.012662	-0.258833	1.02178	0.430834
KIF1B	-0.151263	-0.809429	1.38848	1.14125	-1.52845	-0.484229
KLHDC10	-1.60323	-2.10533	0.534008	0.772327	0.746176	0.026163
KLHL26	1.03279	-1.28919	0.451164	0.436857	1.28681	-2.5628
KMO	0.455998	0.100152	0.528796	-0.350391	0.0499681	-0.829612
KRT32	-0.968567	0.848646	-0.0632385	0.391075	-0.14306	-0.487733
KRT5	-0.661343	0.251454	-0.507867	0.0460743	-1.24893	1.19751
KRTAP3-1	-0.866941	-0.252112	0.595158	-0.117475	0.80155	0.25069
L2HGDH	-0.682103	-0.241744	0.917486	1.36952	-1.07589	-0.662374
LACE1	-0.205943	0.106671	0.159595	-1.96004	-0.866801	-0.219936
LACTB	-0.709861	0.18112	-0.511813	1.38023	-0.606443	2.32758
LACTB2	0.596162	-0.790934	-0.993685	-1.54377	-0.933287	-0.586043
LAMC1	-0.19447	0.766345	-1.59709	0.0245048	-0.32948	0.278468
LAMP1	-0.392489	-0.319993	-0.856819	-0.748324	-0.0692803	-0.546999
LAMP2	-0.284651	0.124429	0.751153	-0.558616	0.583454	0.323356
LAMP3	0.322393	-0.512598	0.0767387	-0.293249	-1.25636	1.77036
LAMTOR1	-0.473655	-0.0963034	-1.1812	-0.645757	-0.978771	-1.00141
LAMTOR2	1.9267	-1.06651	-1.05582	2.02875	1.68754	0.830122
LAP3	0.545331	0.49246	-0.516496	1.72933	-0.513019	0.83422
LAPTM4A	-1.23665	0.559746	-1.37074	0.247734	-1.08641	0.358727
LAPTM4B	0.616812	0.899391	-1.03525	-0.493562	-0.0884745	0.755982
LAPTM5	-0.315163	0.159382	-1.06147	-0.23853	0.763046	-0.915614
LARS2	-0.481234	-1.84821	-1.49662	0.683988	-0.801232	-1.28696
LAYN	-0.995609	0.567769	1.02063	-1.12742	0.442762	0.0429322
LDHA	-0.142031	2.54915	-0.278038	-1.40338	0.252101	-0.508653
LDHAL6A	-0.383494	-0.0685894	0.519805	0.436401	0.240511	2.28601
LDHAL6B	1.13368	1.0651	1.89663	0.231656	0.288257	-0.316797
LDHB	-1.67167	-0.437533	0.391257	-0.0597052	-1.05074	-0.692952
LDHC	-1.05276	-0.43001	0.652933	0.627724	-0.0174935	-1.94634
LDHD	1.34737	0.483878	-0.923574	2.10008	-0.838795	-0.322965
LDLR	-1.91963	-6.49349	1.37149	-1.66293	-2.18046	-3.98926
LETM1	0.431931	1.12117	-0.950101	-1.25926	-1.21766	-1.53179
LETM2	-0.434613	-0.957953	0.290611	-1.70226	0.52829	0.647603
LETMD1	1.50864	1.15369	1.07736	2.90604	-0.288698	-1.52691
LGMN	-0.0557543	0.764821	0.67006	-1.55905	0.216244	0.834458
LHCGR	0.821949	-0.0721448	0.687894	-0.168254	0.0973519	-1.70421
LIAS	-2.34411	-1.1402	-1.29605	0.904306	1.76045	0.627868
LIPA	0.252007	3.97262	3.62205	-0.226879	3.02821	3.25978
LIPT1	-1.41283	0.404759	-0.348287	0.11329	-1.34682	-0.851269
LIPT2	-2.09385	-2.52009	0.780451	0.408861	-1.16358	-2.38754
LITAF	-0.54421	1.60194	0.878616	0.962761	0.817258	-1.06431
LMBRD1	-0.507894	0.368338	0.594063	0.17418	0.934117	-0.298945
LNPEP	1.3615	-1.11996	-1.34505	0.297211	1.25465	0.347057
LONP1	-0.912024	0.189469	0.0149192	-1.71695	-0.0699154	-2.15656
LONP2	0.102496	-0.131492	0.71792	0.18813	-0.830341	0.00337413
LRBA	-1.60406	1.11725	-0.632659	-0.741105	-1.20427	-1.85431
LRP1	-0.977207	-0.614775	-1.70944	-0.834703	0.615391	0.243947
LRP2	0.274971	0.0439521	0.59424	0.722875	-0.307288	-0.193041
LRPPRC	-1.99738	-3.97577	-0.287997	-0.442134	-0.556663	-3.46226
LRRC26	1.40419	-0.597224	1.07515	-0.297933	0.466625	-0.8764
LRRC43	-0.608221	1.20454	1.92765	0.0231524	-0.841322	-0.371677
LYPLA1	-0.818959	0.621449	1.30646	-1.09048	-0.729552	-1.02896
LYPLAL1	0.66309	-1.11133	-0.530503	-0.385191	0.0420014	0.921732
LYRM1	-0.0818524	0.306436	-1.23595	0.324958	-1.38016	-0.159767
LYRM2	-2.17154	-3.3929	0.12744	-4.22305	-0.1299	-0.584656
LYRM4	-0.250305	0.845709	-0.557541	0.20501	1.03561	0.621131
LYRM5	-0.98692	1.01456	-1.10131	-0.653876	1.31715	-0.118985
LYRM7	-1.87913	-1.24986	-2.46913	0.679228	-0.88704	-2.81559
LYRM9	1.07934	1.04631	1.69222	0.159388	-0.633738	-0.243338
M6PR	-0.984325	-0.731918	-1.4887	-0.466936	0.431555	1.62683
MACROD1	2.95177	-1.03748	0.711224	0.398198	-1.11818	-0.609655
MAGEC2	-0.671256	0.526277	1.73515	0.494557	-1.46395	-0.230632
MALSU1	-0.751926	-1.42825	-0.442701	-0.43565	-2.82331	0.442284
MAN2B1	-0.545438	-3.15934	-0.794713	-0.0952394	1.13801	-0.151105
MAN2B2	-1.08404	0.412196	-0.456794	0.266998	-1.33951	0.113558
MANBA	-0.186921	-0.174874	1.07012	0.356889	1.78963	-0.662524
MAOA	0.000286262	-0.743656	1.06583	1.35496	-0.507605	0.000266902
MAOB	0.903707	1.29471	0.0453875	-0.00995849	2.22658	-0.133038
MARC1	0.374886	0.0933783	0.340834	0.39805	1.09288	0.259463
MARC2	-1.39025	1.90294	0.379092	0.342317	1.39891	0.351716
MARCH1	-0.416778	0.42386	-0.045647	-0.692467	-0.557473	0.0819201
MARCH11	-0.0514114	-0.511125	0.228908	0.520995	0.333132	-2.21729
MARCH2	-0.342012	-0.769418	-1.83021	-0.183455	-0.11264	-1.63761
MARCH3	-0.826883	-0.937811	-1.45263	0.989041	1.76275	-0.00705376
MARCH5	-0.529118	-0.928078	3.396	0.840768	0.507949	1.49063
MARCH8	1.12052	-0.836528	-0.969111	-0.49289	0.903467	-1.40916
MARCH9	1.39153	-0.857425	-0.0492169	-0.764382	-0.165905	0.101304
MARS2	-0.856357	1.63968	-0.457759	-1.4845	-0.637173	0.702869
MAT2A	-1.19612	0.266073	0.980358	0.0013415	0.648735	-0.600334
MAVS	0.941427	0.922435	1.63849	0.238189	-0.338867	0.785921
MCAT	-1.29992	-4.80744	0.964615	0.00339778	0.0888904	2.01696
MCCC1	-0.261066	-0.561781	1.5875	1.937	-0.850283	-1.91069
MCCC2	-1.1836	0.862247	-1.0343	-0.452294	-0.138735	-1.31912
MCEE	-0.646241	-0.202538	-1.2947	0.299035	-2.88428	0.242329
MCOLN1	1.05578	-1.32438	0.967686	1.71924	0.429918	1.22025
MCOLN2	-0.679317	1.12979	0.133656	-3.20785	-1.09662	2.0687
MCOLN3	-0.735986	0.0910745	-0.061513	2.1423	0.812316	-0.538783
MCU	1.74758	0.952052	-0.12956	0.347639	0.27685	1.64824
MCUR1	-0.61686	-0.591358	-0.193787	-0.313327	-1.64181	-0.715281
MDH1	-1.5643	0.315524	0.938944	0.686786	0.126719	-0.601203
MDH2	-0.903041	-3.71674	-1.00322	-1.95019	1.43662	2.93072
ME1	-0.890912	-0.16776	1.33811	0.0371737	0.478923	-1.25425
ME2	-2.5709	0.0257994	-0.368748	0.886234	-1.98769	-0.599633
ME3	-0.948981	0.170337	1.19045	-0.321766	-2.57322	-0.0973441
MECR	-0.418391	0.215935	0.43631	0.0013415	-0.115545	0.372324
MED20	-0.707473	0.155991	-0.709033	0.453786	-0.108435	-5.36048
MEF2C	1.57488	-0.959308	0.160737	-1.98418	-0.349431	0.666897
MEMO1	-1.73506	-2.11565	-0.961552	0.900833	1.14377	-0.286556
MEP1B	-1.68369	-1.32776	1.69615	-0.649405	0.087574	-0.557511
METAP1D	-2.74573	-2.72602	-0.55808	-0.9529	-1.11236	-1.10497
METTL14	1.1379	-0.5618	-0.0333573	0.757712	0.657924	-1.03579
METTL15	-5.35147	-5.4511	-1.34408	-4.0241	-1.85445	-1.19265
METTL17	-4.42379	-2.84832	-2.31585	-0.429995	-2.8396	-1.86939
METTL2B	-0.0447281	-1.05091	-1.21318	-0.384421	1.76968	0.625232
METTL5	-1.09296	1.16098	0.910346	-0.268558	-1.00003	0.109332
METTL8	-0.362623	-0.396647	-0.0677317	-0.53635	-1.38933	0.601977
MFF	0.493112	2.07642	-1.01562	0.610447	-1.34056	0.436042
MFN1	-0.516603	0.899381	0.874696	0.315407	0.294319	-0.339381
MFN2	0.955346	-0.690216	0.364817	0.815394	0.927758	-2.37585
MFSD1	-0.308153	-0.00493995	-0.143722	1.04165	-1.25451	-0.0017335
MFSD12	-0.601511	-1.1573	-0.6925	-2.32063	-1.34829	1.5062
MFSD8	0.172453	-1.00919	-1.53844	1.65754	0.702176	1.52547
MGARP	-0.294054	-0.560206	-0.894383	0.217075	-0.256022	1.03932
MGME1	0.718008	3.02946	-0.562585	-0.191143	1.46691	0.350835
MGST1	-0.167205	0.666694	0.599756	-0.357713	-0.035871	-0.930499
MGST3	-1.23266	0.277773	0.162432	-1.43133	0.911359	-2.29601
MICALL2	-0.43308	0.765561	-0.734036	0.622627	1.04161	0.908772
MICU1	-1.40172	-0.418035	0.329221	-1.0485	-0.11621	-0.762293
MICU2	-1.29734	-0.530332	-0.12285	0.0476724	0.218568	-0.719906
MIEF1	-0.327239	0.456917	-1.58813	-0.270275	0.254921	-2.51712
MINOS1	0.0904575	-1.01871	-1.33039	-0.880431	-2.30884	-2.28546
MIOS	2.14912	0.959782	0.494717	-1.6346	1.79887	-0.776234
MIPEP	-2.72309	-3.31005	-0.144156	-1.03067	-1.4576	-3.24958
MLH1	1.09346	0.974782	1.74215	0.522349	-1.39813	0.0071203
MLYCD	-0.264616	-0.183249	2.00628	-0.443714	0.340389	1.40015
MMAB	-0.365085	1.81603	0.391708	-2.48724	0.760504	-2.75257
MMACHC	2.61921	-1.41627	1.19944	-0.459802	-2.45306	-1.30699
MMADHC	-0.581143	0.704276	-0.919532	2.31041	-0.996651	0.532099
MMD	0.0794869	1.08163	-0.166156	-1.26994	-0.205374	-1.2299
MOCS1	0.621824	0.314601	0.618204	-0.0334872	0.207682	0.943892
MON1B	-0.31503	0.741641	-0.937332	0.626105	-0.484303	-1.97554
MPC1	-0.737337	-0.602179	-0.493208	-0.266635	-0.905329	0.00927661
MPC1L	0.609092	0.488387	-0.202745	-0.570188	0.576136	0.865369
MPC2	-1.46399	-2.76622	0.203431	-1.11351	-0.823072	-1.78172
MPO	2.62495	0.225714	1.17276	1.1473	0.418068	-0.0690217
MPST	0.180108	0.332791	-0.0674647	-1.11049	-0.551731	-0.401174
MPV17	-0.89366	0.694785	1.21946	0.278402	0.645758	-0.584322
MPV17L	0.487456	-0.041341	-0.0750096	1.39486	1.35136	0.254809
MPV17L2	-2.51686	-2.24465	-1.11202	-2.41432	0.336944	0.498313
MRM1	1.5706	0.180906	-0.227777	4.05156	-0.32721	0.76394
MRPL1	-1.7892	-3.72718	-1.30182	-0.443634	0.214359	1.28386
MRPL10	1.60991	-0.174353	-2.27029	0.00902064	1.67074	0.905105
MRPL11	-1.25093	-0.636277	0.894628	0.532419	0.912806	-3.39916
MRPL12	-0.517496	-1.15758	-0.0216102	-0.875374	0.288288	-1.14125
MRPL13	0.269367	-0.825559	-1.8738	-0.253623	0.867507	-0.231358
MRPL14	-3.70275	-1.87413	0.48718	-0.948682	-1.72952	-3.36809
MRPL15	-0.899945	-1.1057	0.189328	-0.273109	-0.333003	-2.31225
MRPL16	-0.493374	-3.77261	-0.896712	-1.20489	-2.12653	-1.06247
MRPL17	-1.76886	-3.30928	-1.0423	-1.229	-1.14258	0.041249
MRPL18	-1.35783	-1.67444	-2.02969	0.986304	0.0846709	-0.0592436
MRPL19	-2.52927	-0.436282	-0.94355	1.61299	-0.929628	-1.14689
MRPL2	-0.364688	0.861852	-0.500218	-1.78793	-1.46804	-1.4226
MRPL20	-0.224676	-3.83563	-0.880728	-0.801827	-0.216807	-1.59325
MRPL21	-2.6186	-2.24133	-3.85963	-2.03482	-0.84055	-1.49062
MRPL22	-0.620057	-0.799025	1.05447	-0.219801	-1.29401	0.480134
MRPL23	-0.930129	-0.00418384	0.460095	0.195188	-0.00437347	0.98886
MRPL24	-0.930329	-2.36022	0.440661	-0.120142	-1.00084	-5.45434
MRPL27	-0.131505	-2.25757	-0.703282	0.874514	-1.30618	-3.71028
MRPL28	-2.35001	1.22094	-0.381477	-1.0455	-0.427321	-0.523847
MRPL3	-2.55726	-3.03395	0.190683	0.794831	-0.794466	-3.3667
MRPL30	-0.991549	0.925834	1.21985	-0.313016	-1.51809	-2.35811
MRPL32	-1.70357	-1.00692	-0.593374	-1.39988	1.35981	1.06293
MRPL33	-0.514088	-2.44016	0.349253	-0.750258	-1.33654	1.06549
MRPL34	0.356888	0.409009	-0.694948	1.47636	0.462773	-3.02498
MRPL35	-1.19526	-0.859671	1.04904	0.0233925	-1.43597	-2.78796
MRPL36	-2.05558	-0.376187	0.290043	1.18493	-1.19113	-0.447057
MRPL37	-1.57469	-1.29978	-0.542831	-0.602596	-0.612235	-1.60983
MRPL38	-2.3015	-0.417716	-1.47368	-0.549326	0.0601528	-2.3798
MRPL39	-1.50513	-0.397568	-1.44746	0.189099	0.720198	-1.28925
MRPL4	-3.12534	-3.5486	-1.07071	-2.29359	-0.217562	-0.484849
MRPL40	-0.14312	-2.31224	-1.23784	0.623031	1.25854	1.58128
MRPL41	-1.88973	-5.383	1.08023	-0.809922	-1.45232	-3.1547
MRPL42	0.690448	-2.4746	1.24899	0.873645	0.482454	-1.02663
MRPL43	-0.387772	-2.56638	1.07409	-0.202337	-0.325891	1.17516
MRPL44	-1.34411	-2.99059	-0.695566	-0.409693	-1.46439	-0.653277
MRPL45	-0.999193	-0.165581	-1.79183	1.62302	-0.343008	-2.55034
MRPL46	-2.065	-1.91157	-2.96026	-1.09938	-0.366366	0.292227
MRPL47	0.252778	-1.12274	-0.151401	-1.35553	0.388859	-0.838093
MRPL48	-1.23251	-0.90185	-0.142483	-1.73646	-2.28235	-1.46979
MRPL49	-3.30385	-1.44593	-0.826865	-2.11775	0.149833	-0.223777
MRPL50	-0.20268	-0.1733	1.12863	-2.30193	0.990293	-0.26858
MRPL51	-2.53263	-2.83187	-0.574939	0.150411	1.90731	-0.443235
MRPL52	-0.676951	-0.0417362	0.371842	-1.03682	-0.0594506	-1.79993
MRPL53	1.78338	-1.52767	-2.52811	-1.33446	-1.8716	-2.28438
MRPL54	-0.0776103	-0.724445	1.13497	-0.22173	-0.932326	-2.63175
MRPL55	-0.353871	-1.19352	-0.583061	-2.19847	0.389497	0.46354
MRPL57	0.544821	-1.4049	-0.305727	0.0013415	-0.95208	-0.198788
MRPL9	-0.0823724	-4.22343	-2.0102	-0.920643	-2.34717	-4.20424
MRPS10	-0.247473	-1.85529	-0.706619	-0.239557	2.03028	2.35592
MRPS11	-1.2735	-2.31029	-1.03083	0.194734	0.450112	-1.89512
MRPS12	-2.82126	-2.23051	0.0405992	0.286947	0.822401	-2.54657
MRPS14	-2.31469	-1.55703	0.104673	-1.74429	-0.741806	0.597003
MRPS15	-2.63406	-3.01352	-0.629135	0.319557	-1.16698	-0.361938
MRPS16	-1.12847	-3.07248	-0.703709	-0.824385	0.603619	-2.63018
MRPS17	-0.864857	-0.729687	1.5628	-1.65889	-0.147156	-2.19333
MRPS18A	0.56079	-0.961129	-1.24136	0.658456	1.15893	0.553681
MRPS18B	-1.41278	-1.54342	0.257761	-0.468024	0.337503	0.216422
MRPS18C	0.739309	-0.227022	-0.936982	-1.96142	2.20743	0.0878138
MRPS2	0.929908	-2.2694	-1.07975	0.194905	-0.777741	-0.185951
MRPS21	-2.61725	-1.50445	-1.4607	-0.303157	-0.570064	-0.0623552
MRPS22	-0.254082	-1.95564	-0.548821	-0.72495	1.3821	-0.208199
MRPS23	-2.47584	-1.76264	-0.109521	-2.68099	-1.71361	-1.6986
MRPS24	-2.59423	-4.54907	1.16986	-1.50257	-2.90374	-2.43929
MRPS25	-1.66522	-2.59806	-0.803928	-1.82959	-0.0535579	1.24751
MRPS26	-2.37492	-3.25485	0.140256	-3.71221	1.6001	-1.6724
MRPS27	-1.21858	-1.19223	-1.65325	1.2083	-1.12457	1.60231
MRPS28	-1.94516	-3.7985	-0.73798	-1.51465	-0.777899	-0.851863
MRPS30	1.04876	-1.42833	0.460834	0.120224	1.32938	0.389456
MRPS31	-1.54426	-3.91906	-1.36071	0.879945	-2.12265	-1.13401
MRPS33	-2.3202	-5.02886	0.579448	-1.41192	-0.978977	-1.98887
MRPS34	-2.21727	-2.32188	-0.641358	-0.199982	-0.847242	-1.51363
MRPS35	0.091178	-1.72978	-3.15383	-2.27842	-1.19486	-2.97606
MRPS36	-2.15432	-1.327	-0.889054	3.45994	1.12372	-1.36814
MRPS5	-2.08994	-1.13975	-1.13403	-0.734389	0.13992	-0.773326
MRPS6	-3.37917	-1.97043	-0.689083	-1.24155	1.78737	0.749187
MRPS7	-0.45657	1.15383	0.909203	0.301594	-0.833266	-1.19265
MRPS9	-1.58702	-0.667716	-1.14317	-1.64158	-0.896473	-0.996506
MRRF	-2.62624	2.42593	-0.575844	0.171717	-0.684541	0.330439
MRS2	-0.407426	0.961534	0.370341	0.633555	0.354301	-0.0331373
MSRA	-0.45181	1.11954	-0.719531	0.367361	-2.70191	1.22194
MSRB2	-0.503732	0.0622693	-0.739166	0.569423	-0.803535	0.425856
MSRB3	-0.467767	0.290031	0.546748	0.159947	0.981541	1.69962
MTCH1	0.623636	0.436647	-1.92164	-0.240458	-0.0814076	1.10874
MTCH2	-0.350524	0.645657	-2.39417	-1.33814	-1.10981	-1.90566
MTCP1	-0.374508	-0.299162	0.605689	-0.11148	1.72371	0.157649
MTERF	-2.43825	-3.46017	0.682434	0.289033	-0.620316	-2.05014
MTERFD1	-2.00239	-3.60054	0.521632	-0.133832	-2.30668	-2.74124
MTERFD2	-2.16388	-3.31005	-0.731357	-0.560066	-1.23184	-2.15391
MTERFD3	0.139711	-0.129991	1.93924	-0.691705	-1.80388	0.782127
MTFMT	-5.1232	-4.16092	-2.97696	-1.88656	-1.11986	-4.79635
MTFP1	0.359186	-1.13351	0.120839	1.65353	-0.515747	-0.571122
MTFR1	-0.909414	0.51988	-1.48585	0.311812	-1.54083	-0.929693
MTFR1L	0.951244	0.0154597	0.706308	0.420725	-0.826232	0.755122
MTG1	-0.596299	-1.67102	-0.245179	-0.0230779	-1.7536	-1.3563
MTG2	-0.93879	0.792982	-0.303156	0.768988	-0.684521	2.14896
MTHFD1	-0.751879	1.51159	0.187519	0.525613	-0.660445	1.09101
MTHFD1L	1.40276	-0.612078	-0.845961	-1.05408	-0.989815	-1.7511
MTHFD2	0.778815	-0.408791	1.61819	1.14505	-0.78201	0.158774
MTHFD2L	0.172059	0.586655	-0.730837	0.248207	-0.217658	0.426617
MTHFR	1.45614	-0.370297	1.98054	-0.437312	1.22246	1.58977
MTHFS	1.3328	1.84685	-0.0613259	0.773992	0.941809	0.751026
MTIF2	-1.82434	-0.355678	-0.114833	0.215799	-1.38954	-2.6337
MTIF3	-1.41014	-6.08134	-1.54577	-2.04402	-1.02956	-4.63582
MTO1	-3.81063	-6.13281	-2.93757	0.110188	-2.86874	-1.89773
MTOR	0.399122	1.09348	1.76277	-0.543472	0.45452	-1.0518
MTPAP	-0.209868	-0.706417	0.015741	-0.438163	-0.0388126	-0.16942
MTR	0.245831	0.365662	-1.46974	0.107032	-0.283113	1.65315
MTRF1	-2.98978	-1.93528	1.04688	-0.854559	-2.80162	0.586335
MTRF1L	-3.77336	-7.25565	-1.70087	-3.21533	-3.10953	-3.99461
MTX1	-1.77645	1.42675	0.43398	-0.52145	-0.219688	0.534886
MTX2	-1.64592	-0.286592	0.0999996	1.39502	-3.07342	-1.97238
MUL1	0.281557	-0.172643	0.160384	-0.877084	0.884005	0.497696
MUT	-0.897592	-0.748898	-1.12489	-1.51208	-0.149978	1.75274
MUTYH	0.0897192	0.21035	0.258973	1.56119	1.59228	0.934822
MX2	0.605091	-1.07196	-0.0802191	-0.303625	0.128038	0.276883
MYADM	-0.651309	1.78929	-0.877396	0.958134	-1.68325	-1.9064
MYLPF	-0.0530531	1.72518	-1.63638	-0.288258	-1.53363	-0.20094
MYO7A	-0.957312	0.22642	-2.84552	-0.701281	0.621198	0.884147
N4BP3	-0.820487	2.55252	0.323267	0.338805	-0.65703	-2.10149
N6AMT1	0.201078	-0.195705	1.56735	-1.68096	0.809501	-1.05982
NAAA	-0.950765	-0.62128	1.03097	-0.28583	-1.24238	-1.27854
NADK2	1.01394	-0.373995	-0.618403	1.11777	0.280821	-1.2268
NAE1	0.218844	1.04286	-0.935991	0.663277	0.660097	-0.482288
NAGA	0.948528	0.0945371	0.117927	0.408807	1.10374	1.86723
NAGLU	-0.599706	-0.491318	-0.891816	-0.314338	0.269779	-1.02031
NAGPA	-0.407294	0.127977	-1.05202	1.34219	-0.340665	1.81494
NAGS	1.75684	0.54808	-1.15416	0.776491	2.00031	-1.64835
NANOS1	1.54228	-0.911904	0.181375	0.581217	0.722042	-3.63436
NAPA	-1.18835	-0.212095	-0.125166	1.27838	-0.371865	1.35254
NAPG	-0.22717	-2.9469	0.65837	1.23239	-1.00846	0.0384645
NAPSA	1.21005	-0.331	0.0675387	0.211609	-1.36731	-1.33538
NARS2	-3.69467	-0.203999	-3.08698	-1.94611	-1.54898	-0.498435
NBR1	-1.41413	-0.211242	0.382697	-0.5539	-1.53143	-0.00121018
NCEH1	-2.2095	-0.553601	-0.857197	0.480987	-0.763222	0.522561
NCK1	-0.117857	0.228425	-0.592234	-0.250648	0.601809	0.433481
NCOA4	1.02312	0.442995	-0.467645	-0.491086	0.166913	0.457647
NCOA5	0.0354134	0.642557	0.180112	0.355344	-0.672688	0.184536
NCSTN	0.148273	1.9114	-1.07899	-2.28766	-0.920987	0.271111
NDUFA1	-6.06272	-1.69729	-2.22951	-2.49058	-1.7644	-4.22611
NDUFA10	-3.72008	-1.37002	0.150979	-3.99495	-4.20266	-2.38479
NDUFA11	-7.42376	-4.6022	-2.59768	-1.3233	-2.8578	-3.78825
NDUFA12	-0.493537	-1.67803	-1.63218	-1.7154	-0.6276	-0.0323884
NDUFA13	-4.55429	-2.01825	0.372327	-1.74777	-2.0633	-3.24588
NDUFA2	-5.29669	-6.39943	-4.42212	-3.60499	-0.615747	-4.15901
NDUFA3	-3.56836	-3.30177	-3.54837	-3.0683	-1.73519	-2.89405
NDUFA4	-1.07924	-5.36555	-1.98217	-2.42603	0.0521121	0.419205
NDUFA5	-2.24752	-4.81685	1.5738	-2.52991	-3.10667	-0.993872
NDUFA6	-3.04335	-2.18704	-1.86746	-1.78422	0.0436957	-1.77712
NDUFA7	0.728597	-1.8164	1.62425	-0.596471	-0.752538	0.662566
NDUFA8	-3.60869	-4.03831	-2.48534	-1.48137	-1.25071	-1.49781
NDUFA9	-4.9091	-2.98804	-3.62418	-3.89716	-0.464422	-3.20701
NDUFAB1	0.537242	-0.372764	1.39159	-3.15028	0.45354	-1.55265
NDUFAF1	-3.93084	-4.47698	0.159846	-2.10287	-2.50616	-4.51958
NDUFAF2	0.0980093	-0.896448	0.944215	0.030354	-0.587144	1.77324
NDUFAF3	-3.80891	-5.37284	-0.263269	-4.63316	-1.95758	-3.53154
NDUFAF4	-3.65896	-0.0167364	0.264027	-0.109519	-0.967552	-2.61835
NDUFAF5	-3.62402	-4.70748	-4.07836	-2.26718	-3.61897	-4.00941
NDUFAF6	-2.65429	-4.78921	-0.693919	-1.70961	-0.280163	-2.93246
NDUFAF7	-5.9938	-5.07639	-3.54097	-2.4624	1.16929	-3.97618
NDUFB1	-0.191067	-2.05134	-0.565708	-0.675643	1.32534	-3.03332
NDUFB10	-3.97429	-1.9877	-1.58462	-1.59629	-2.03609	-4.06434
NDUFB11	-4.30164	-2.23087	-1.40174	-2.036	-0.146717	-3.29168
NDUFB2	-2.26036	-4.06673	-1.41344	-1.81477	-0.785175	-4.98316
NDUFB3	-4.08082	-3.02027	-0.251197	-0.978893	-2.23869	-4.04155
NDUFB4	-4.21685	-2.22369	-1.57345	-3.42129	-1.98667	-1.99366
NDUFB5	-3.6426	-2.83068	1.03399	-0.912846	-1.52563	-4.04859
NDUFB6	-3.55485	-5.05305	-5.87744	-3.67035	-0.715614	-3.303
NDUFB7	-3.76018	-2.28927	-2.49448	-1.18	-1.50916	0.2997
NDUFB8	-4.61018	-4.3179	-0.749336	-3.36278	-3.16623	-4.59853
NDUFB9	-4.39622	-4.91933	-1.57428	-2.70916	0.554432	-2.76578
NDUFC1	-4.72858	-4.85182	-0.121073	-0.452985	-3.36242	-2.93792
NDUFC2	-3.68603	-3.29047	-4.76987	-3.92277	-2.2922	-3.22527
NDUFS1	-2.77987	-5.23919	-4.55285	-3.95729	-3.77483	-3.7967
NDUFS2	-5.66485	-3.15984	-4.62799	-3.46558	-1.48409	-5.65402
NDUFS3	-2.20492	-2.05236	-0.72581	-0.404987	-1.47633	-1.92972
NDUFS4	-0.319145	0.394896	0.307645	-0.172625	-0.063209	2.89803
NDUFS5	-2.31279	-3.92459	-3.10854	-0.128684	-2.71372	-6.22978
NDUFS6	-1.23645	0.787758	-1.38562	-0.559517	0.0328482	-1.97499
NDUFS7	-4.70123	-3.5759	-3.51795	-4.49379	-2.1683	-2.73408
NDUFS8	-5.05273	-5.16092	-1.54067	-2.85564	-1.08883	-3.08257
NDUFV1	-4.38964	-4.26287	-0.947217	-2.19321	0.765091	-4.94888
NDUFV2	-3.16828	-1.33482	-0.703327	-3.82361	-0.0810947	-2.83186
NDUFV3	-1.55167	-0.576257	-1.25763	1.11089	0.386546	1.15982
NEU1	-0.480211	0.254292	-0.886972	1.05226	0.441723	-0.714219
NEU4	-0.912983	-0.795402	-0.583037	0.197909	0.19158	-0.527017
NEURL1B	-1.32959	3.35808	0.891188	4.51048	1.54926	0.801005
NFRKB	-0.609401	2.28344	0.77284	0.47687	0.41322	-0.870068
NFS1	-0.370105	0.280591	0.125256	0.453025	0.834781	0.337586
NFU1	-1.49526	-5.27185	-2.77218	-1.58261	-0.0844212	-2.9167
NGRN	0.428589	-3.28458	-1.07693	-3.39593	0.0596516	-2.22437
NIF3L1	0.626338	0.0976032	0.358629	0.373528	-0.331064	1.45656
NIPSNAP1	1.88664	-1.13147	-0.168586	0.973236	1.05859	-0.0112526
NIPSNAP3A	0.192239	0.921357	1.11968	-1.10147	-0.0792891	0.349376
NIPSNAP3B	0.224316	0.174617	0.93301	-0.689495	-1.19274	-0.665106
NIT1	-0.319507	-0.625039	-1.16974	-1.59805	-1.14654	0.276432
NIT2	0.254011	1.00254	1.27563	-1.41304	-0.0322075	0.318287
NLN	-0.728196	0.160017	0.657926	-0.982121	-0.619682	-1.18571
NLRX1	0.183851	0.234251	-0.506904	-0.619823	0.629269	-1.54232
NME3	0.137357	-2.25263	-2.29211	0.926828	-1.00987	0.749299
NME4	-0.951199	0.722792	1.2865	0.556148	-0.274573	-1.34378
NME6	2.80446	1.52419	-0.622331	-2.19819	1.16104	-0.330098
NMNAT3	-1.57235	0.498403	-1.53176	-1.24282	-0.154886	-0.435073
NNT	-2.77891	-0.366374	-0.106166	1.05628	0.928807	0.502211
NOA1	-3.90618	-5.84745	-3.51653	-0.801563	-1.90889	-2.92722
NOM1	1.40954	-0.622886	-0.199917	0.972424	-0.409719	0.461788
NO_CURRENT_10	-1.15959	-0.536591	1.33075	0.957658	-0.788182	2.37679
NO_CURRENT_100	-0.605755	-0.902978	1.46962	0.781195	-0.563354	0.487496
NO_CURRENT_101	0.882737	0.215317	0.463708	-0.432255	1.20455	-2.85648
NO_CURRENT_102	0.799824	0.30317	-0.878145	-0.677536	0.831335	-1.18898
NO_CURRENT_107	-0.777886	-0.595209	-2.55052	1.31843	1.11544	0.360525
NO_CURRENT_108	-1.09584	1.83246	-0.188851	-0.237161	-1.15647	-0.446903
NO_CURRENT_109	-0.59566	2.42174	-1.49913	1.11868	-0.178214	3.40231
NO_CURRENT_11	1.44959	1.40738	-2.30211	1.06277	0.438536	-0.0173349
NO_CURRENT_110	-1.38859	1.15646	0.100881	-0.6511	-1.29399	1.64269
NO_CURRENT_111	-2.21345	-3.82796	-1.57391	-1.33268	-0.106068	-0.419334
NO_CURRENT_113	0.767376	-2.2426	2.68113	-0.483835	-0.48273	-1.76709
NO_CURRENT_115	0.179744	-2.36262	-0.896874	-0.459309	2.01062	-3.03898
NO_CURRENT_119	1.16123	0.370446	2.22927	-1.6587	3.75406	2.29873
NO_CURRENT_122	-1.49494	0.687365	0.877363	-1.11271	-1.24483	1.23779
NO_CURRENT_123	-1.55252	0.964021	0.263425	1.4559	2.58651	3.29967
NO_CURRENT_124	-0.419541	0.390408	-0.0731963	-1.24294	-1.08009	0.898558
NO_CURRENT_127	0.736109	-1.42302	0.483259	-1.6521	1.02929	-1.62902
NO_CURRENT_129	0.39892	1.12882	-0.996784	2.52321	-2.62715	0.318005
NO_CURRENT_131	2.12258	-1.10183	1.40599	-0.43383	-0.247448	1.53336
NO_CURRENT_134	-0.49913	-1.63191	-3.19667	1.95615	-0.641819	-1.11441
NO_CURRENT_135	0.352882	-0.386534	-1.67359	-1.01838	1.23939	1.83472
NO_CURRENT_136	-1.46301	1.91789	0.535031	-0.471895	-2.18119	-0.300558
NO_CURRENT_138	-0.702596	-1.26021	-0.360491	2.0982	-0.274379	0.716897
NO_CURRENT_14	-2.94176	2.21736	-1.86853	-2.62321	-0.384238	2.52721
NO_CURRENT_146	0.136014	0.889783	1.03496	0.0161718	0.0880662	-0.334858
NO_CURRENT_147	0.132588	0.849052	0.994147	0.153282	-0.76278	0.640055
NO_CURRENT_15	-0.903438	1.33776	-2.59047	0.714297	0.131527	-2.18702
NO_CURRENT_150	2.48079	1.14644	-0.797324	1.16922	-2.51236	1.85394
NO_CURRENT_152	-0.782867	-1.27362	1.88948	0.554583	-3.8267	-0.0642538
NO_CURRENT_154	-0.167374	-1.66746	3.0845	0.110011	1.69445	1.54803
NO_CURRENT_156	1.65676	1.14525	0.427264	-2.68078	-1.00407	1.12767
NO_CURRENT_157	0.58047	-0.749272	-0.720727	-0.768531	0.192501	-0.673504
NO_CURRENT_158	-1.06876	-3.49815	1.4456	-0.305909	-1.00781	-1.77326
NO_CURRENT_159	-0.0659931	0.95414	0.598551	1.42079	-1.64691	-1.0865
NO_CURRENT_16	-0.016456	1.48545	-3.28132	0.904341	-3.41066	-1.72004
NO_CURRENT_161	-0.714916	5.11441	-0.79394	0.408664	-0.471102	1.56573
NO_CURRENT_163	1.93479	0.774994	-1.34458	-1.81611	0.164976	0.270331
NO_CURRENT_166	-0.113827	4.74075	-0.423497	-0.367351	-0.140138	0.519172
NO_CURRENT_167	0.226592	-1.38497	-0.532328	1.68804	-1.24035	-2.08937
NO_CURRENT_17	2.71797	-2.50904	-1.44428	-1.41957	0.444024	-1.08724
NO_CURRENT_172	-0.424887	-1.58577	-0.299213	0.4678	0.0581937	-0.135931
NO_CURRENT_173	2.42692	-1.23311	-0.239426	1.09111	0.392299	-0.0420397
NO_CURRENT_174	-0.314586	2.09231	-0.407687	5.53095	-2.70512	-0.0960098
NO_CURRENT_175	5.27306	0.206302	-0.185211	0.817684	0.552196	-2.54677
NO_CURRENT_178	-0.0763527	0.0318627	0.795232	-1.8801	-0.551086	0.188908
NO_CURRENT_179	-3.75092	-1.30626	-2.37951	0.154737	-0.315088	0.078772
NO_CURRENT_18	0.427842	-1.21194	-0.681349	-0.872964	-0.872859	0.135852
NO_CURRENT_181	-0.467937	-0.352136	1.60596	0.407069	-1.15801	1.08505
NO_CURRENT_186	-0.388063	0.94987	-1.38409	0.30938	-0.0461375	1.57281
NO_CURRENT_187	-2.16692	-2.26968	2.31022	-1.04727	-1.54556	-0.749832
NO_CURRENT_19	-0.599398	0.386392	-5.43515	-4.12585	-0.996717	-0.961256
NO_CURRENT_193	-0.588874	-0.430168	1.19756	0.359432	-0.951172	0.0174862
NO_CURRENT_194	0.954824	-1.41565	0.233004	0.16065	0.515304	1.33209
NO_CURRENT_195	0.94248	1.42396	-2.6662	-0.342787	1.87119	6.45582
NO_CURRENT_198	-7.3532	-0.361284	2.96956	0.0736629	1.35243	-4.93679
NO_CURRENT_2	-0.873013	0.875406	-1.43775	-2.18014	0.80448	-1.79756
NO_CURRENT_20	1.99735	-0.415489	0.12812	-0.621358	0.669417	0.0102872
NO_CURRENT_200	5.00192	-1.00665	-0.0785246	0.264671	-1.54792	3.25986
NO_CURRENT_201	1.5469	0.280328	2.39986	0.152437	-2.16035	-0.91733
NO_CURRENT_202	-3.91609	0.702311	0.0693481	-4.33734	0.371062	-1.71192
NO_CURRENT_203	-1.24455	0.916557	0.642602	-0.457415	-1.10298	-0.792451
NO_CURRENT_204	1.67125	-1.7446	-0.050894	0.950078	-2.32336	-2.41751
NO_CURRENT_206	-1.15273	-1.13187	0.778546	-0.547802	2.8982	1.16297
NO_CURRENT_207	-1.6773	2.77903	1.2984	0.384554	-1.03702	-0.549815
NO_CURRENT_209	-0.882963	-1.06071	0.338049	0.509685	1.38145	0.673096
NO_CURRENT_21	-3.06371	-1.38332	0.59753	-0.567339	-1.02485	0.0131957
NO_CURRENT_210	-1.17838	-3.16825	3.0588	-1.14707	0.215784	-0.418535
NO_CURRENT_211	0.836364	0.542648	5.62079	-1.43991	-0.981506	3.04883
NO_CURRENT_212	-0.928864	-1.33288	-0.548749	0.332561	0.430289	-0.192532
NO_CURRENT_213	-0.801708	2.43989	-2.07565	-0.259522	-0.582726	-2.30769
NO_CURRENT_216	-0.106323	0.96987	-0.979599	-0.662733	-1.06707	-0.44159
NO_CURRENT_217	-0.947988	-0.52424	-0.290966	-4.52852	-0.801778	3.54882
NO_CURRENT_218	1.10917	1.3765	-0.849889	0.128599	0.781373	0.474587
NO_CURRENT_219	-1.60244	-0.404595	4.33312	1.97054	-2.07712	0.501209
NO_CURRENT_22	-0.104879	-2.64565	-0.304704	-0.30698	0.149426	-2.19322
NO_CURRENT_220	-1.62985	-0.160544	0.232133	0.34374	-2.19813	-0.795452
NO_CURRENT_221	-0.611223	-0.641109	-0.454051	1.84817	0.533996	0.919775
NO_CURRENT_226	1.08213	2.69304	0.112671	0.958676	-0.816982	0.168345
NO_CURRENT_227	1.18303	-1.47251	-0.138504	-0.611416	-4.0115	-1.07495
NO_CURRENT_228	-1.96853	0.684667	-2.77382	-1.06231	3.30307	2.39637
NO_CURRENT_23	-1.95873	-0.975894	0.520319	0.9568	0.0637132	0.759375
NO_CURRENT_236	-1.50823	2.06472	0.658449	2.40189	7.20337	-0.736586
NO_CURRENT_237	1.32844	-2.12945	-0.220362	-0.0608549	-1.23063	0.506512
NO_CURRENT_238	-0.0865782	-0.516071	1.64767	1.25347	0.531705	2.35892
NO_CURRENT_244	-0.382743	-1.27574	0.416993	-0.144605	-2.35705	1.41997
NO_CURRENT_245	-2.08872	2.64783	0.0424432	-0.607654	-3.29838	-2.09096
NO_CURRENT_246	0.861154	-0.60447	3.29071	-0.00679983	-6.89689	2.36314
NO_CURRENT_247	2.01737	-1.85286	0.94451	-6.29767	1.94946	6.81753
NO_CURRENT_25	-0.445088	0.292355	-8.56467	-0.178666	1.38779	0.955617
NO_CURRENT_250	-0.672652	-2.24189	0.880549	-0.58242	0.410193	1.28233
NO_CURRENT_252	-1.52433	1.36628	-0.630477	-4.28236	0.827249	3.06748
NO_CURRENT_255	-1.78681	-0.56776	0.584685	0.286607	1.08836	-0.893544
NO_CURRENT_257	-2.44	-1.79365	-0.463071	-0.473759	-0.319307	0.973254
NO_CURRENT_258	2.23344	1.08953	-1.1295	0.0920657	0.670244	-0.0213639
NO_CURRENT_26	-2.92153	-1.59109	1.24109	2.14056	-0.295036	0.438642
NO_CURRENT_260	-0.305988	2.35777	0.796984	0.0122979	-0.357218	-1.02111
NO_CURRENT_263	0.239039	-0.113263	1.13016	1.73744	-0.72086	-0.38542
NO_CURRENT_264	0.0789982	1.92427	1.31789	-1.13102	-0.973458	2.42704
NO_CURRENT_267	-2.15059	0.384076	-0.40285	-0.964933	-0.512066	-1.69693
NO_CURRENT_268	0.999843	1.66373	0.32577	-1.36344	-2.29087	-2.17534
NO_CURRENT_269	-1.75655	0.977867	-0.352204	0.496704	0.526031	1.0982
NO_CURRENT_270	-0.857216	-1.56619	0.102667	0.365224	-0.780716	1.04867
NO_CURRENT_272	-0.0031416	-0.803112	0.396634	1.91665	-0.223437	1.07119
NO_CURRENT_275	2.597	3.52334	-6.15204	5.60887	-7.817	5.70861
NO_CURRENT_278	-1.96852	0.494986	-1.27405	-0.129159	-0.669309	-0.16619
NO_CURRENT_279	-0.497286	-0.81004	1.04023	1.12433	0.224111	-0.132582
NO_CURRENT_287	-1.20638	0.785157	-2.31347	-0.900423	0.458599	1.02204
NO_CURRENT_289	-0.816723	-0.475718	0.96637	-0.774918	-0.848295	1.69323
NO_CURRENT_29	0.160451	0.71503	-1.81284	-0.806112	-1.81475	-0.920316
NO_CURRENT_290	-0.321956	-0.381609	1.37029	-1.36095	-0.85325	-0.0150654
NO_CURRENT_292	-0.709972	2.4788	-2.30068	0.889843	1.3067	0.117812
NO_CURRENT_295	-2.27783	0.211558	0.281676	-1.2867	1.48236	1.37932
NO_CURRENT_297	1.0027	-0.958354	1.27957	-0.149707	1.27105	-0.131826
NO_CURRENT_299	-0.0209409	0.159178	1.86762	-1.39236	1.26016	1.47289
NO_CURRENT_3	-3.29357	0.173908	0.713296	-1.64243	0.704325	-1.55146
NO_CURRENT_304	0.830267	-2.76255	4.5545	-1.19022	-0.109328	2.60796
NO_CURRENT_305	-0.250069	-0.563008	-0.384367	0.744045	-0.296869	-0.296899
NO_CURRENT_307	0.543475	1.04764	-0.287946	0.718963	1.10757	1.1199
NO_CURRENT_308	-2.62047	-2.12714	1.80004	-0.924943	-0.996972	-0.902381
NO_CURRENT_309	-1.83424	0.477895	-2.28733	-0.916618	-3.19097	-0.539613
NO_CURRENT_310	0.988328	1.42174	0.990811	0.147895	0.21229	3.28828
NO_CURRENT_313	1.36209	1.18511	1.4082	-0.332899	2.28331	0.379721
NO_CURRENT_317	-0.383648	-0.246809	1.06208	0.430316	0.639509	-0.357729
NO_CURRENT_318	-1.53801	6.85736	-7.07634	0.0013415	5.62586	9.42807
NO_CURRENT_322	-0.949305	3.02311	0.931697	0.189016	-0.697643	-1.05498
NO_CURRENT_323	-1.48356	-2.44777	2.2252	-0.0481087	-2.13918	1.37879
NO_CURRENT_325	-1.02401	0.222482	-0.954637	-3.19466	-0.900061	0.906085
NO_CURRENT_326	1.31089	0.601456	0.186099	0.100942	-1.6012	-2.00633
NO_CURRENT_327	1.10989	0.259113	-2.24312	-1.74783	-0.584105	2.18526
NO_CURRENT_33	-1.23664	-0.101422	-0.337219	-0.197426	-0.375174	0.301867
NO_CURRENT_330	0.228395	-0.725076	-1.56088	-8.38056	0.0498595	-1.0754
NO_CURRENT_333	0.499368	-0.735821	-1.15317	-3.24401	2.50357	0.971772
NO_CURRENT_334	0.180213	-0.932485	2.00751	-1.47092	-1.05851	1.76575
NO_CURRENT_335	-0.218802	0.360654	4.40108	0.270714	1.97486	0.279032
NO_CURRENT_337	0.385096	-0.364874	1.61322	1.17403	-1.42013	-0.699485
NO_CURRENT_343	-1.9565	-0.0404442	0.525827	-1.18779	0.725168	-0.184108
NO_CURRENT_345	-0.875561	-0.128649	-1.29946	0.49015	-0.8121	4.43488
NO_CURRENT_350	-0.0567035	1.24717	1.81668	0.0999741	-1.89231	1.1366
NO_CURRENT_351	-1.21007	-0.551396	0.727405	-0.814218	4.36429	1.98215
NO_CURRENT_353	-0.061921	0.814215	-3.39802	1.3317	-2.73768	2.34859
NO_CURRENT_358	0.140969	-0.806002	1.05137	-1.20733	2.41225	0.0489985
NO_CURRENT_36	-0.454383	-2.41191	0.0867219	4.52168	-0.135791	3.59021
NO_CURRENT_360	-0.0747052	1.2287	-2.42811	0.233989	1.00408	-1.00218
NO_CURRENT_362	2.59891	-0.688206	-2.1855	-0.608964	-4.87102	-1.32365
NO_CURRENT_363	-4.96591	-0.500101	-0.770956	0.877861	-1.12834	0.0115496
NO_CURRENT_365	-0.109062	-0.955238	-1.17161	0.0380199	2.66096	0.774599
NO_CURRENT_366	-0.687517	-1.25404	0.393818	-0.795095	2.98119	1.28254
NO_CURRENT_368	-4.67258	-1.10304	0.228469	-1.12383	0.0376496	-0.0420941
NO_CURRENT_37	0.923667	-1.08858	1.4416	-0.984757	0.846598	-0.956105
NO_CURRENT_374	7.08785	0.2272	1.68283	-1.31182	0.861214	0.293534
NO_CURRENT_376	0.3877	-1.50224	-0.217113	2.51684	-0.586438	1.56669
NO_CURRENT_378	-0.0207761	-0.345155	-1.14559	-0.392202	-1.48913	0.572445
NO_CURRENT_380	3.86434	-1.13962	2.38545	-1.218	-0.963411	-4.37622
NO_CURRENT_381	-2.07415	1.50068	2.31857	0.524042	7.81579	-2.30946
NO_CURRENT_382	-1.38522	-2.9328	-0.461578	0.644411	4.00078	-2.85648
NO_CURRENT_385	-1.63091	1.06193	1.21472	1.20059	2.35479	-1.43636
NO_CURRENT_386	-0.70338	0.734051	-1.57096	0.915142	-1.3163	-1.51556
NO_CURRENT_387	-0.156759	-1.38013	-1.29506	-0.0143785	-0.622249	2.54657
NO_CURRENT_389	0.273186	0.609164	0.100269	-0.286519	0.448038	-1.02674
NO_CURRENT_392	-1.01325	-0.448099	-2.7327	1.13518	2.30944	-1.63963
NO_CURRENT_393	-0.0610218	-2.41183	-0.463458	-2.14234	-1.13899	2.87573
NO_CURRENT_396	-0.491105	-0.070492	-0.100206	-0.897992	-1.7023	1.28293
NO_CURRENT_398	2.51275	-1.84201	0.392343	-0.0204001	0.587424	-0.408837
NO_CURRENT_402	1.02518	-0.906096	1.81313	0.110967	-1.73514	-2.17874
NO_CURRENT_403	-1.94406	-0.462246	-1.85403	1.39247	-3.06184	-0.118103
NO_CURRENT_405	2.80787	1.07783	0.938178	-0.917661	-1.08218	-1.0999
NO_CURRENT_406	-0.442172	1.71076	4.07819	-1.33454	2.40757	3.93739
NO_CURRENT_409	0.393387	0.845506	-1.91137	-0.52747	-0.108546	-1.13572
NO_CURRENT_415	-0.226118	-1.07549	-2.28362	-0.341443	-0.135615	0.660926
NO_CURRENT_416	-0.196241	-0.0211515	2.01791	-0.340586	0.0158952	1.59851
NO_CURRENT_419	-2.8393	0.100746	-2.04303	-1.20169	1.08612	-0.395239
NO_CURRENT_421	3.48065	-3.21362	0.900229	-1.43052	-1.58295	0.298762
NO_CURRENT_423	0.707992	3.46552	2.49488	3.21512	-1.06778	2.11867
NO_CURRENT_424	-0.873861	1.74415	3.35663	1.0446	0.678407	4.95757
NO_CURRENT_425	1.4155	2.68376	2.76424	-1.61884	-1.06177	-0.673504
NO_CURRENT_427	-0.00784087	-0.0479775	1.6096	-0.333715	-0.653381	0.923419
NO_CURRENT_429	-3.16001	-0.717763	-0.660008	2.28272	-1.79783	-3.46634
NO_CURRENT_431	0.261858	1.98716	-0.248965	0.255352	0.10095	-0.280587
NO_CURRENT_432	0.771331	2.36335	-0.66963	-0.120854	2.81948	-0.306436
NO_CURRENT_434	-0.630754	1.66597	-1.42861	-0.545504	-0.488761	0.202802
NO_CURRENT_435	1.97322	-2.54185	-1.75705	-0.108235	-1.382	-1.81292
NO_CURRENT_437	-0.442172	-0.505399	4.02778	2.73006	-2.19946	-0.929072
NO_CURRENT_440	5.92326	5.05539	-0.465825	-1.3015	0.811749	-0.0422106
NO_CURRENT_441	0.0768239	-0.138068	1.5437	0.805524	-3.23926	-9.75823
NO_CURRENT_443	-0.685391	-1.23657	0.27679	0.514795	0.17568	1.56917
NO_CURRENT_444	1.01722	-0.44346	0.543466	-0.0257606	-2.65478	-0.0924888
NO_CURRENT_447	-1.18537	2.25889	1.7153	1.37095	0.0112453	-1.03551
NO_CURRENT_45	0.488449	-1.51316	-5.0112	0.15006	-1.30001	2.69618
NO_CURRENT_450	-0.105536	-0.909127	1.12672	-0.804212	0.286067	0.471801
NO_CURRENT_451	2.73473	6.74247	1.15733	5.46251	-1.069	0.220167
NO_CURRENT_452	0.959914	0.335155	0.329789	0.951358	0.380699	-0.0420205
NO_CURRENT_453	0.916454	-0.116105	0.5158	0.773056	1.62296	-5.56682
NO_CURRENT_454	-1.59026	1.83153	0.288408	0.217267	0.0134888	1.83671
NO_CURRENT_455	0.0992784	-1.08359	1.92356	-5.43248	0.434468	-0.580615
NO_CURRENT_457	5.17955	-2.62777	1.10981	3.1072	0.533364	2.22333
NO_CURRENT_459	-1.83039	-1.20369	0.782296	1.57799	-0.354544	-0.308513
NO_CURRENT_461	-0.104805	0.700619	-0.66292	0.154283	1.88805	2.17016
NO_CURRENT_462	-0.454112	-4.3195	-0.35288	-2.49034	-2.32461	0.748836
NO_CURRENT_464	0.579633	-0.656397	0.132447	-2.31728	-0.18784	0.241219
NO_CURRENT_465	1.46447	0.586398	-0.858535	6.72251	-0.229806	-0.938547
NO_CURRENT_469	0.660025	-0.498487	2.59337	0.412533	1.14928	-2.80611
NO_CURRENT_47	-2.57174	1.05999	0.274075	-0.403867	1.76444	-1.31749
NO_CURRENT_471	-0.634477	1.03217	3.21629	0.0585736	-1.69982	-1.45051
NO_CURRENT_472	0.485908	-0.130433	-0.111895	-0.386536	0.26901	-0.874502
NO_CURRENT_473	-1.52247	1.62274	-1.49998	-0.300028	0.78534	-0.922342
NO_CURRENT_475	1.6529	-1.85391	-0.619489	1.82487	-0.685258	0.0634294
NO_CURRENT_476	-1.58096	0.225157	-6.01902	0.0246863	-0.685451	-0.351104
NO_CURRENT_48	-0.839957	-1.5806	-1.88212	-0.0635591	0.877443	1.29203
NO_CURRENT_480	-0.12881	1.86591	-0.150177	0.519467	0.12975	0.476314
NO_CURRENT_481	-2.11812	0.0108729	-1.44882	-1.84433	-0.900615	-0.174999
NO_CURRENT_484	-0.485203	-0.732972	0.720767	2.70028	-0.533353	1.22463
NO_CURRENT_486	-1.53848	-2.47408	0.294441	0.491261	0.288214	-1.23492
NO_CURRENT_487	-4.04656	0.256844	1.47051	3.42861	-0.352081	-1.97324
NO_CURRENT_488	-3.17043	0.44446	1.83036	-0.993824	-2.4015	3.23081
NO_CURRENT_489	-5.15608	0.941539	-1.5701	-0.509043	-1.62693	-1.03036
NO_CURRENT_492	0.285637	0.172949	-0.236608	-2.03776	-2.04434	-3.92247
NO_CURRENT_493	-0.639362	-6.22287	-1.85402	0.202878	1.88496	-2.50012
NO_CURRENT_494	3.55132	-0.0520939	-0.713308	0.322459	-0.515938	1.29412
NO_CURRENT_495	0.279772	-0.686503	-0.429225	0.753411	1.458	1.43191
NO_CURRENT_499	0.0114605	-0.231114	-0.0264527	-0.846512	-0.661357	1.64786
NO_CURRENT_50	-1.10058	-0.276518	0.0641284	-0.102035	-1.18473	0.441697
NO_CURRENT_502	-0.318122	0.589853	1.70111	-0.675196	-2.22108	3.41216
NO_CURRENT_504	-2.80425	-0.620783	-3.46473	-1.64724	-0.0994495	0.174394
NO_CURRENT_505	-1.74347	-1.87191	2.1628	-2.4144	-0.645444	1.13297
NO_CURRENT_506	-0.699377	-0.839655	-0.290518	-0.987231	-1.8725	1.0395
NO_CURRENT_51	0.600131	0.335155	-4.17264	0.886241	-0.848577	-3.79479
NO_CURRENT_510	0.374756	0.711225	-0.912324	2.22914	-1.05652	-5.89619
NO_CURRENT_513	0.783085	4.43611	-1.13991	4.17641	0.969724	1.0444
NO_CURRENT_514	0.593429	2.70322	-0.017547	-0.317209	0.128627	-1.61393
NO_CURRENT_518	0.0612274	-0.256634	0.941558	-2.2298	2.43708	0.455421
NO_CURRENT_522	1.03099	-1.53076	-2.0413	-0.792604	1.51288	-0.951419
NO_CURRENT_524	1.7871	-0.427162	-0.596358	-0.141223	-0.332183	0.389002
NO_CURRENT_528	-0.76416	-0.795096	0.998856	-0.377002	-1.41606	0.77543
NO_CURRENT_529	0.175088	0.43118	-0.297302	-2.47282	0.40552	-1.10052
NO_CURRENT_531	-0.43714	3.94715	0.155396	0.955178	1.16781	-0.653775
NO_CURRENT_532	-0.199776	-0.854513	-1.15307	0.190822	-1.58211	-0.20495
NO_CURRENT_534	-0.34222	5.06792	-2.8421	0.57652	2.52912	4.74653
NO_CURRENT_535	1.90067	-1.5325	-1.20404	1.44576	-0.876124	-0.272849
NO_CURRENT_537	0.844469	-2.46392	-0.581831	1.22896	0.521715	1.36777
NO_CURRENT_539	0.0716938	0.357573	-0.168611	-3.21239	-0.588134	-0.185493
NO_CURRENT_54	1.37424	0.0808862	0.414468	-0.46748	-2.03528	-0.696419
NO_CURRENT_541	-2.05985	-0.696296	0.00409968	-1.27053	0.603169	-1.26709
NO_CURRENT_542	5.25395	-2.23929	-3.2091	-8.19242	0.928474	-1.05412
NO_CURRENT_544	0.646181	-1.19953	1.99994	2.30969	-1.73605	0.652342
NO_CURRENT_545	0.415023	-1.63254	1.04964	-1.27724	-0.264964	-2.56914
NO_CURRENT_548	1.36425	1.21412	-2.54083	2.25006	-0.435702	0.113185
NO_CURRENT_549	-2.13062	-0.288869	-1.48596	-1.53391	-0.747296	1.62584
NO_CURRENT_55	0.111731	-0.723108	-2.94587	-1.42917	-0.485951	-0.509454
NO_CURRENT_553	-0.684657	1.21471	1.59201	2.25994	1.83117	2.80066
NO_CURRENT_554	-1.96289	-0.786582	0.878319	-0.84293	-0.713549	0.093958
NO_CURRENT_557	-0.54248	-0.241196	-0.269443	-0.0819516	-1.39195	0.0609382
NO_CURRENT_559	-0.439479	-0.73984	-1.0888	0.120267	0.0496242	0.00478167
NO_CURRENT_560	-1.45971	-0.519023	-0.638698	-0.650091	0.184152	1.91494
NO_CURRENT_561	0.334521	0.398627	1.42492	-2.06357	0.565113	-1.24794
NO_CURRENT_562	-1.8937	2.68182	-0.92539	-0.0553535	-0.721074	0.833589
NO_CURRENT_565	-2.18234	-0.0892826	-0.493598	0.535643	0.876786	-1.53616
NO_CURRENT_568	0.539166	1.74106	0.908393	0.704882	1.20671	1.22986
NO_CURRENT_57	1.54027	-1.042	0.296922	-0.967487	-2.77253	-0.464639
NO_CURRENT_575	1.66966	-2.138	-3.44761	-1.82107	3.96684	-1.82525
NO_CURRENT_577	-3.32381	1.60592	-0.437539	1.29144	-0.111707	1.04805
NO_CURRENT_579	0.801693	-1.6843	-2.87836	3.35411	1.99427	-2.51061
NO_CURRENT_58	-0.427962	0.0210741	-1.34511	0.905219	1.54207	-0.160346
NO_CURRENT_581	-2.73405	-1.9869	1.50979	-0.909219	1.04463	2.59541
NO_CURRENT_582	0.143402	0.151993	-2.55256	-0.7121	-2.16371	1.21117
NO_CURRENT_584	-0.769065	-2.60313	-1.01936	0.733098	-6.56273	1.50649
NO_CURRENT_587	0.869769	3.75272	1.10023	-0.345921	2.09172	0.801785
NO_CURRENT_589	0.988968	1.10392	1.01574	6.86684	1.09993	0.473042
NO_CURRENT_594	1.31632	0.439947	0.625227	0.451565	-0.643087	0.534586
NO_CURRENT_596	1.0923	-0.424124	0.591843	0.295724	-1.1651	1.18234
NO_CURRENT_597	-2.03553	-1.18778	4.1547	1.50037	0.238116	1.48712
NO_CURRENT_598	-0.969008	-0.265243	-8.86321	0.578215	1.02017	1.28015
NO_CURRENT_605	-1.20825	0.677788	1.8133	0.18472	0.111285	1.07337
NO_CURRENT_607	1.78622	0.882439	-1.19066	2.64997	2.50633	1.22413
NO_CURRENT_609	-0.71284	-0.147645	0.684464	-1.02198	5.2103	-0.493164
NO_CURRENT_614	-0.167374	1.18249	1.9348	0.79309	4.82192	-0.185838
NO_CURRENT_615	-1.14565	1.24642	-1.71041	0.14577	-0.0332734	0.279382
NO_CURRENT_617	0.767079	1.52274	0.1529	-0.652213	0.910125	-3.87274
NO_CURRENT_619	-0.792232	1.02124	-0.155325	-1.60844	0.545226	0.263922
NO_CURRENT_62	0.997758	0.315655	1.59183	-0.060081	-1.18352	0.462679
NO_CURRENT_620	2.33083	1.23339	-4.57638	-2.19031	2.21031	-0.782912
NO_CURRENT_621	-1.50848	3.35735	0.633237	1.23134	-0.582115	-1.12672
NO_CURRENT_622	-0.470378	0.977445	0.380556	-3.04169	-0.999988	0.24893
NO_CURRENT_624	5.19154	1.02888	3.08091	1.83864	-7.51007	1.40341
NO_CURRENT_627	-0.798421	1.40199	-7.16193	-3.35974	-0.302123	-1.18243
NO_CURRENT_629	-0.330387	-0.878936	-0.691989	0.12988	0.309668	-0.336374
NO_CURRENT_63	0.171713	0.271827	0.971015	2.85598	-4.51175	-0.822214
NO_CURRENT_630	0.780349	0.476501	0.803992	0.6414	-0.0211244	0.142196
NO_CURRENT_632	-0.631436	-1.2947	1.15022	-0.0929823	1.81656	3.8555
NO_CURRENT_633	-0.389008	-0.120063	4.26689	-0.0576148	0.700435	2.81827
NO_CURRENT_634	-1.36901	-2.07332	-2.07847	-1.99388	1.86955	-1.42236
NO_CURRENT_635	-2.14663	-0.679641	-3.11122	2.45449	-0.651189	-2.59085
NO_CURRENT_637	-1.86514	-0.729265	2.93564	0.270667	0.202239	0.842247
NO_CURRENT_640	-0.415611	-0.257667	0.506754	-0.629467	-0.561879	0.701227
NO_CURRENT_641	0.891164	-0.934619	-0.754	-2.34422	1.99427	0.369481
NO_CURRENT_642	-1.59323	0.177288	0.837801	0.281906	1.49827	0.933069
NO_CURRENT_643	-0.209809	-1.03875	1.20191	0.475889	-1.45606	4.96962
NO_CURRENT_646	-0.958209	-0.316343	-0.140992	1.89273	-1.89486	-2.33493
NO_CURRENT_647	-3.12333	-0.339459	-0.427423	-1.58545	0.790754	0.750398
NO_CURRENT_648	-1.02945	2.51306	1.54643	-2.73056	2.20197	0.668308
NO_CURRENT_652	1.20537	-2.63067	0.698288	-0.263251	-2.21197	-0.904918
NO_CURRENT_653	-3.00499	-0.50018	2.56416	2.15266	-0.00169979	1.2114
NO_CURRENT_654	1.13786	-1.39436	0.00825129	0.605281	-0.943622	-1.44308
NO_CURRENT_656	-0.476195	0.406097	-0.709686	6.30537	4.50326	-0.112951
NO_CURRENT_657	-0.91139	-0.148024	0.464603	0.889884	-1.35652	-2.17786
NO_CURRENT_659	-1.20542	1.44569	0.407696	1.2219	0.131527	-0.98554
NO_CURRENT_66	-0.53994	-4.85574	-2.24961	-1.93661	3.05395	3.08334
NO_CURRENT_661	-0.779808	-0.813929	-1.22717	0.471145	-1.04733	0.71018
NO_CURRENT_662	-0.174235	-1.65624	0.330883	1.30087	-2.30508	1.17999
NO_CURRENT_665	-2.42374	0.72235	2.53527	-0.402123	-1.46812	0.55631
NO_CURRENT_666	-1.92976	2.2728	-8.79268	-0.324656	-0.410243	0.734621
NO_CURRENT_667	-0.79418	-0.217861	1.65827	-1.75606	0.023167	0.658258
NO_CURRENT_668	-1.07113	-0.0100328	0.379379	-0.24116	-1.48895	-0.745103
NO_CURRENT_670	-0.107627	0.243228	1.71541	0.966384	1.26847	2.02046
NO_CURRENT_671	-0.442172	2.05341	6.95715	-6.65941	-1.59294	0.271912
NO_CURRENT_672	1.05758	0.243739	-3.04005	0.165103	2.66939	-0.383849
NO_CURRENT_674	-2.13864	0.391588	0.565879	-4.50925	0.0257882	-3.1053
NO_CURRENT_675	-1.32451	-5.16099	5.28466	3.03568	1.93085	-2.75628
NO_CURRENT_68	-0.405009	-0.478732	1.45813	0.0205234	0.0910161	0.181876
NO_CURRENT_685	0.424861	-1.1784	0.577133	0.0160838	-0.0143276	2.99125
NO_CURRENT_686	-1.04454	-0.508204	2.32226	-1.51798	-1.66867	-1.58688
NO_CURRENT_688	-0.100873	-1.00898	0.455812	-1.34487	2.29294	0.0854443
NO_CURRENT_69	0.182759	-0.571733	2.12566	0.262234	-1.23948	-0.900696
NO_CURRENT_690	-1.59047	0.213881	0.114621	-1.26969	-1.20872	0.465921
NO_CURRENT_691	0.331014	0.476411	0.204257	-2.05721	0.372426	2.67673
NO_CURRENT_693	-0.381246	-0.397694	0.722479	-3.39379	1.45899	0.943929
NO_CURRENT_696	-2.94634	-0.251276	6.91595	1.88577	-2.01619	1.7056
NO_CURRENT_698	1.74169	-0.868389	1.50359	-0.517618	0.301622	5.28511
NO_CURRENT_699	0.287024	1.20014	0.0439462	0.0975769	-1.1229	-0.127499
NO_CURRENT_7	2.18669	-0.573046	2.97415	0.0724955	-1.35182	1.32147
NO_CURRENT_70	-1.18176	0.517447	-0.117671	-0.292631	-2.57324	-2.62715
NO_CURRENT_700	-0.969008	2.45675	2.04513	1.16055	-0.631347	-2.2917
NO_CURRENT_702	-0.0164187	1.46767	-0.625005	1.41364	-2.14496	-0.733684
NO_CURRENT_706	-0.632588	0.0933278	0.122328	-0.957628	-1.05536	0.573706
NO_CURRENT_709	1.04616	0.213881	1.46484	1.18509	0.656095	0.676718
NO_CURRENT_71	-0.582413	-1.74227	2.60025	-0.198079	-0.641756	0.36986
NO_CURRENT_713	-0.232586	-0.863053	2.55347	-0.553679	-1.06404	-0.686689
NO_CURRENT_714	0.749061	-2.00813	0.624228	-1.40719	-2.74638	0.917755
NO_CURRENT_715	0.509246	-2.61473	0.513141	0.0218983	-3.43834	-1.20936
NO_CURRENT_717	-0.686433	-1.3484	1.60621	-0.843879	-3.51297	0.411613
NO_CURRENT_725	8.17789	1.7511	1.15624	1.42659	3.99262	0.643215
NO_CURRENT_728	1.7568	-0.0519651	0.392751	1.43517	0.4536	0.45561
NO_CURRENT_729	-0.858148	0.762981	-1.88741	-3.19835	-5.38715	-1.14969
NO_CURRENT_73	-0.155046	-1.73485	-0.102819	-0.367587	-3.2496	-1.44133
NO_CURRENT_730	0.156709	-1.68482	0.250457	0.0934485	-1.10817	0.921683
NO_CURRENT_733	0.443236	-1.7589	-0.306903	0.147058	0.711378	-2.49978
NO_CURRENT_734	-6.46739	-5.2083	4.3052	-1.82302	0.13034	-2.64103
NO_CURRENT_736	-0.0905985	2.02603	-0.391699	-1.40786	-0.348607	0.05926
NO_CURRENT_738	0.97679	-0.220655	0.135657	2.52626	-1.46578	-0.953527
NO_CURRENT_74	-0.0158299	-1.18188	-0.353372	-0.647065	1.11794	-2.71735
NO_CURRENT_740	-0.269376	-0.989582	-2.89979	-4.1302	-0.294171	1.35127
NO_CURRENT_741	8.04821	-2.37504	-2.9591	-1.88185	7.48094	0.75922
NO_CURRENT_743	-0.755522	-3.19699	1.50819	0.14517	1.00278	-0.286954
NO_CURRENT_744	-1.45115	-2.58782	-0.188267	1.25706	-3.32126	2.92872
NO_CURRENT_748	-0.165915	0.916947	0.288408	1.39862	0.354477	0.692081
NO_CURRENT_749	-1.05761	2.51502	1.51727	0.0762527	1.80693	0.533629
NO_CURRENT_75	-1.33461	-0.481235	-5.29069	0.197881	1.80154	-2.46386
NO_CURRENT_751	-2.54034	0.789206	1.6654	1.41916	0.680717	1.43532
NO_CURRENT_752	-0.40805	-0.217671	0.31133	-1.55341	-1.08602	2.47373
NO_CURRENT_755	-0.00338849	-1.64508	0.222863	-2.72622	2.16204	-1.28438
NO_CURRENT_757	-1.53015	0.0513663	0.707627	2.00484	-0.617983	-0.698489
NO_CURRENT_76	0.343043	-0.516439	-0.666959	-1.33751	0.12841	0.637054
NO_CURRENT_761	1.06046	0.381758	-0.0119317	1.15841	-3.42007	-0.133671
NO_CURRENT_763	-2.54593	-0.494911	1.00722	-0.0667457	3.45598	-2.19563
NO_CURRENT_765	4.71733	-0.0310261	-0.216547	-1.17406	0.486033	2.70471
NO_CURRENT_767	1.67804	-0.413559	-0.417784	7.40865	2.90709	3.00073
NO_CURRENT_768	-0.774692	0.371623	-1.70781	0.352915	-1.45788	-0.775444
NO_CURRENT_77	-0.528399	-1.18993	0.814792	-2.61629	-0.58582	1.38832
NO_CURRENT_772	-0.541941	-1.65052	1.88624	0.237483	-1.32226	-2.82153
NO_CURRENT_773	1.28828	0.190073	-0.838628	0.154774	0.288166	1.09578
NO_CURRENT_774	0.126925	-1.36046	-0.723809	1.00672	-2.96482	-3.48951
NO_CURRENT_776	-0.208016	-1.42697	-0.534475	1.22896	-3.94497	0.336169
NO_CURRENT_777	-2.68785	-0.281897	1.25249	-0.0921646	-5.31251	0.581306
NO_CURRENT_78	-2.40173	1.53351	0.934192	0.536626	2.85142	0.139422
NO_CURRENT_780	-1.40088	-0.508204	0.0777835	-2.10557	0.13204	0.298286
NO_CURRENT_782	-1.6773	-0.891139	2.9518	-0.352621	0.3392	-0.692452
NO_CURRENT_783	-0.161433	-1.18579	-6.58234	1.74737	2.24679	-0.568692
NO_CURRENT_785	0.612798	3.70268	2.80999	-1.22145	-4.22304	-0.29206
NO_CURRENT_786	0.145169	0.652349	4.7672	-8.91187	-0.0556922	1.18653
NO_CURRENT_791	1.96351	-5.39494	3.5015	2.82869	0.221816	-6.96468
NO_CURRENT_792	1.60971	0.479329	-0.887657	2.11327	0.90798	1.86772
NO_CURRENT_794	-0.659832	0.57587	-0.151346	0.635286	-1.35322	-1.64128
NO_CURRENT_796	-0.721656	-0.70638	0.31022	1.64661	-0.313702	2.47271
NO_CURRENT_797	0.00387504	-0.296371	1.31994	-3.16924	-0.464884	-2.17874
NO_CURRENT_798	1.50211	2.04255	3.34056	0.272143	-1.382	1.28311
NO_CURRENT_8	-1.16147	-0.64771	1.91922	-0.785082	0.190766	-0.18755
NO_CURRENT_801	-0.160336	1.4705	0.364542	0.49775	-0.548378	-1.2398
NO_CURRENT_805	-4.87234	0.701528	1.70263	-1.29864	2.70303	4.25603
NO_CURRENT_807	-0.334946	-1.77435	1.19104	-0.0129669	0.308619	-0.813256
NO_CURRENT_808	-0.65474	3.03688	0.94451	0.443848	0.124463	-0.300414
NO_CURRENT_809	-1.02098	2.21894	-0.562706	1.88577	-0.379384	0.0162526
NO_CURRENT_81	-0.200972	-0.216188	-0.159703	-0.880736	0.262722	2.50316
NO_CURRENT_811	-0.661582	0.847976	-1.01267	-0.956855	3.81478	3.6237
NO_CURRENT_813	-1.80456	2.69213	-0.359038	1.68934	-0.03191	-1.65488
NO_CURRENT_814	-1.495	-1.79508	0.797914	2.57998	-0.0794031	2.29653
NO_CURRENT_816	-1.09441	3.50642	-0.721323	0.277191	-0.432735	-1.52744
NO_CURRENT_817	2.00496	-1.97193	-1.41183	1.67249	0.16045	-1.58425
NO_CURRENT_818	-0.387153	-0.417526	-0.751941	-1.61238	1.52253	-2.7867
NO_CURRENT_819	-0.798231	-0.216974	0.410394	0.29395	-0.337426	-0.0109009
NO_CURRENT_820	-0.690247	1.75366	-0.953989	1.61461	-1.53665	-0.0749833
NO_CURRENT_821	0.824002	-1.92033	0.618983	-0.882013	-1.4679	0.405994
NO_CURRENT_823	-1.49775	0.934738	-1.4022	-2.11122	-0.0973297	2.07711
NO_CURRENT_827	-1.2854	-2.16209	-0.140327	-0.255805	-1.89083	0.146724
NO_CURRENT_828	1.18279	-1.7223	-0.13151	-0.936425	0.130548	0.612885
NO_CURRENT_83	-1.34999	1.15632	-0.63438	-1.71419	-0.570085	1.27931
NO_CURRENT_831	0.127116	0.0185501	-1.68408	-0.612579	2.32691	-0.403365
NO_CURRENT_835	1.68875	0.393936	1.10961	1.47527	-3.6894	-0.269691
NO_CURRENT_836	-1.57388	-0.0728381	0.385458	2.22037	-0.0648727	-7.27469
NO_CURRENT_838	0.193927	0.666794	-0.88988	-1.59504	-0.204433	0.815552
NO_CURRENT_843	-1.67644	0.0425542	-0.235367	0.189016	-0.812245	1.7555
NO_CURRENT_847	1.42433	-1.42723	-0.608078	-1.40461	-5.33224	-0.323297
NO_CURRENT_850	-2.51655	-0.117839	2.11133	0.729797	-1.26616	2.22487
NO_CURRENT_852	-0.548096	-0.392575	-1.26298	0.0390471	-2.89944	-0.983078
NO_CURRENT_853	1.18104	-1.84927	-0.124636	-2.18726	-0.300239	0.824772
NO_CURRENT_854	0.499256	1.22914	-1.02916	-0.129035	2.24593	0.23473
NO_CURRENT_858	0.230332	-0.818625	0.111044	1.66085	1.04378	2.90703
NO_CURRENT_859	2.6537	-1.75182	-0.557108	-0.570306	1.90703	-0.0848138
NO_CURRENT_86	2.05302	0.118499	-0.0789194	-0.616218	0.0662644	1.1581
NO_CURRENT_860	0.457615	1.06489	-1.82607	1.6358	-3.94099	-1.92535
NO_CURRENT_863	-0.450104	-0.820933	1.22431	0.939584	1.31345	0.814844
NO_CURRENT_864	0.363078	-1.9483	0.439582	-0.643695	0.223009	0.286186
NO_CURRENT_865	0.120674	-0.291951	-0.597937	-2.04393	-0.623084	3.49963
NO_CURRENT_866	-1.44544	-1.32477	-3.63744	0.57592	0.602685	1.63441
NO_CURRENT_867	-0.462248	-3.22431	-3.52609	-1.69838	-3.1315	-0.129462
NO_CURRENT_868	-1.16989	-0.474488	0.556403	0.370998	0.406041	0.720101
NO_CURRENT_869	-0.174235	-0.0282294	-0.0335841	0.496745	3.25745	0.0957059
NO_CURRENT_87	0.526469	1.74527	1.97496	1.57804	-5.36216	-0.601961
NO_CURRENT_870	-0.698833	-0.763756	1.71923	0.466161	0.010041	1.47658
NO_CURRENT_872	-0.552358	0.21926	-0.165767	-0.292453	0.317893	-0.338019
NO_CURRENT_874	2.15177	0.0108557	1.0676	-0.223015	-0.27988	0.496249
NO_CURRENT_879	-0.432157	-4.10679	0.0867219	-0.248653	1.19581	-0.531893
NO_CURRENT_88	-2.36377	-0.0183924	1.22207	1.71759	0.723925	-0.0210262
NO_CURRENT_881	-1.87656	0.535891	-0.953302	-1.52083	-2.19783	0.932515
NO_CURRENT_885	0.617346	2.24704	1.52242	-4.59858	1.24563	2.59485
NO_CURRENT_89	-0.978871	1.46806	-0.810323	-0.362262	0.962358	0.0403424
NO_CURRENT_890	-0.975739	0.024245	-0.987678	1.12433	1.82073	-2.14408
NO_CURRENT_891	0.798533	0.776793	1.08146	0.318647	0.0576156	-0.757523
NO_CURRENT_892	-1.76359	0.669944	0.64074	0.483789	-3.5767	0.554471
NO_CURRENT_895	-0.86067	-1.7261	-6.41986	-1.08302	-0.425378	1.05452
NO_CURRENT_897	-0.470989	-0.224789	1.58668	0.391397	2.25946	-1.81596
NO_CURRENT_898	-0.487953	-0.611159	1.14437	-0.860637	5.01178	0.383529
NO_CURRENT_899	1.39693	2.59553	-2.11924	0.625659	-0.842677	-1.12239
NO_CURRENT_9	-0.39706	-0.148275	-0.491298	1.36248	1.02692	-1.78309
NO_CURRENT_90	1.97131	-2.17212	1.794	1.69155	-0.645444	-1.13532
NO_CURRENT_900	1.30065	2.05668	0.88014	-0.754908	0.528681	-0.586884
NO_CURRENT_903	1.13759	-0.478346	0.549787	-2.15151	-0.369771	0.598082
NO_CURRENT_904	-1.34463	-0.830328	1.28101	1.52586	1.28233	0.0779353
NO_CURRENT_906	-1.29603	-1.42676	0.111974	-0.252638	1.30779	1.04403
NO_CURRENT_909	0.725039	0.718652	-0.415615	-1.22045	1.75058	-1.41266
NO_CURRENT_910	-3.59673	-1.60272	0.973105	1.04358	2.10703	2.74584
NO_CURRENT_911	7.28057	3.10565	-2.3361	-5.38751	-4.28857	-0.615585
NO_CURRENT_912	0.132914	1.74527	-5.3154	-0.643311	-1.07633	-1.00322
NO_CURRENT_913	2.86184	0.874355	1.3176	1.15446	1.39127	1.72762
NO_CURRENT_914	-0.323921	0.290405	1.16372	0.154954	0.951674	2.0356
NO_CURRENT_916	-1.54796	-0.662323	0.87081	-1.97931	-1.0647	0.0349802
NO_CURRENT_917	1.74116	-0.562249	1.32049	1.62394	-0.217612	-1.00188
NO_CURRENT_918	-1.14138	-1.08525	1.2633	0.00799805	1.06743	-0.227134
NO_CURRENT_926	-0.183669	0.115824	0.911607	-0.282653	0.806932	-1.35794
NO_CURRENT_927	-0.717853	-1.53301	0.870438	-0.751056	-0.18016	0.541614
NO_CURRENT_929	-0.455311	-1.10259	-0.518649	2.00556	1.50864	0.325947
NO_CURRENT_93	1.73991	1.57382	2.27392	-1.34342	0.967436	0.117246
NO_CURRENT_932	2.2726	-0.717132	2.029	0.424663	1.04559	2.14996
NO_CURRENT_933	2.68505	1.59256	-0.723524	1.06899	2.18771	-4.63711
NO_CURRENT_938	-1.58041	1.22833	2.58126	-1.09365	-2.05385	0.549719
NO_CURRENT_939	-1.29622	0.667645	-1.23822	0.836925	-0.0243824	1.09993
NO_CURRENT_94	-1.55692	1.70932	0.838664	1.39315	-2.08157	1.57721
NO_CURRENT_940	-0.518842	-3.42615	0.0956614	-2.15441	-1.71752	2.02046
NO_CURRENT_941	-3.80895	-7.01638	1.09575	-8.49535	0.0691539	-0.0433989
NO_CURRENT_943	-0.60936	1.71225	2.05737	1.20023	-0.546461	9.27175
NO_CURRENT_945	0.486553	8.2245	1.74078	2.17286	0.630791	1.72669
NO_CURRENT_947	-2.11365	-0.686346	-0.566818	1.51589	0.600073	-0.202016
NO_CURRENT_949	1.50701	-0.191445	-0.753109	-0.0147978	1.69597	-0.323076
NO_CURRENT_95	-3.05992	0.63178	2.02108	2.55919	1.17447	0.168011
NO_CURRENT_952	-1.34905	-2.38128	-0.151777	-8.24144	0.782141	-2.94221
NO_CURRENT_956	-1.05053	0.151148	1.7436	-0.369419	1.07662	0.300729
NO_CURRENT_957	-1.65153	0.302602	1.29441	-1.24481	-1.23134	-0.791469
NO_CURRENT_959	1.65188	-0.192201	-1.74322	-0.0614109	-0.235359	2.05253
NO_CURRENT_962	-1.81728	4.4713	0.492981	3.12582	1.35039	-4.36419
NO_CURRENT_963	-0.56662	-1.02494	0.93602	0.214522	2.40224	-1.3786
NO_CURRENT_964	0.398018	-1.37532	0.870176	-1.02418	-3.07515	0.268162
NO_CURRENT_965	0.722538	-0.511059	-1.28664	-0.0775299	-0.162209	0.270473
NO_CURRENT_967	-1.86148	0.000445956	-1.66486	-1.16401	-0.193121	-0.000317589
NO_CURRENT_969	1.87793	-2.11985	2.00953	0.643472	-0.433152	1.27931
NO_CURRENT_970	0.724615	1.75442	0.524131	5.86452	-7.58638	-3.97137
NO_CURRENT_971	-0.805781	3.6347	0.0427705	0.285472	0.992748	-0.0422517
NO_CURRENT_972	-1.2202	-2.85958	-0.243655	-0.236366	3.04792	0.172437
NO_CURRENT_973	1.25128	1.52431	1.68946	2.29404	3.51346	-2.22092
NO_CURRENT_977	-1.25594	-1.96423	-1.58552	-0.624308	-2.68198	-0.869736
NO_CURRENT_978	-0.113827	2.19501	-0.0715654	0.638393	0.15283	-2.0602
NO_CURRENT_979	0.648605	0.405196	-0.188554	1.48613	3.78321	2.03412
NO_CURRENT_981	1.51327	1.54652	-2.4787	0.262409	2.56093	0.183613
NO_CURRENT_983	0.108206	-0.755363	-0.500596	-2.41122	-0.0914696	-0.078358
NO_CURRENT_984	-0.670402	0.397668	0.0570685	1.989	-1.43638	1.0193
NO_CURRENT_985	-0.999182	2.13776	1.49826	0.267882	0.190091	0.737141
NO_CURRENT_987	-0.0136225	-0.300743	-0.906588	-0.382739	0.733706	0.789848
NO_CURRENT_988	0.321988	-2.12736	1.33262	0.918646	1.04931	-0.388926
NO_CURRENT_989	-1.59104	-0.574713	1.30993	0.847868	-0.875182	-0.901131
NO_CURRENT_990	0.0991057	-0.277752	2.03397	-0.77981	0.473593	-2.32985
NO_CURRENT_993	-1.68396	-2.27114	1.34686	-1.77667	-4.21422	-1.7861
NO_CURRENT_995	1.23721	-1.28671	0.598551	0.604644	2.59166	-1.34682
NO_CURRENT_997	-0.824634	4.01395	0.993992	1.89502	0.391574	5.22248
NPC1	0.279686	1.6915	-1.04076	1.57124	1.56421	0.542196
NPC2	2.61477	0.072823	2.29334	2.17841	2.08552	1.50738
NPPA	1.24692	-1.35897	-0.464196	0.0371744	-0.875947	0.0399644
NRBP1	-0.167448	1.25906	0.876059	-0.728564	0.165154	-0.829028
NRD1	2.26261	1.08247	-0.398657	0.185406	-1.02701	-0.643289
NRP2	0.379945	0.205437	0.631521	-0.380422	0.336219	-0.195494
NSF	-1.30605	0.672627	-0.672282	0.0013415	-0.115545	-0.0651383
NSUN3	-1.58502	-4.64967	-1.15646	-2.70194	-0.864888	-0.462132
NSUN4	0.903298	-0.863382	-1.71273	-0.72137	0.833701	0.260347
NT5C	0.292439	-0.250275	-2.11201	-0.0538724	0.297798	-0.453966
NT5DC2	0.26636	0.562456	-0.802165	0.295544	-0.611155	2.09706
NT5DC3	-1.57091	-1.31658	0.775797	-0.739537	-0.0579788	2.59485
NT5M	0.528676	-0.0115025	0.993041	0.839516	0.460012	-0.36787
NTHL1	-0.476224	0.296744	-0.937987	-0.065427	-0.388208	0.447162
NTM	0.307012	0.635066	0.244011	0.223837	-0.678338	-0.573484
NUBPL	-4.86071	-3.00536	-0.417998	-3.60366	-2.15137	-3.60152
NUCB2	0.421713	-1.10827	0.215238	0.172814	0.53128	-0.519436
NUDT13	-0.341286	-0.125689	-0.0997955	-0.226812	-0.153705	-0.258812
NUDT19	1.36597	-0.790091	-1.61696	0.852783	-0.987578	0.501316
NUDT2	-1.01433	1.43407	0.142134	-0.328676	1.23973	0.275958
NUDT5	-0.627852	-0.0964455	-1.24326	-2.70117	0.100007	-0.68582
NUDT6	-0.937806	-0.486814	0.335526	-0.447511	-0.717779	0.0335871
NUDT7	0.651406	-0.302274	-2.87188	-0.749797	-1.60036	0.980301
NUDT8	-1.65995	2.10751	-0.134565	-1.17394	0.502868	1.41104
NUDT9	0.0913098	-0.73541	-0.338648	0.00426016	-0.493303	-0.652474
NUP210L	-1.27087	-0.894349	-0.138732	-0.0306658	-0.47777	-0.873576
OAS3	-0.244962	-0.445775	-0.763328	-0.119815	0.220536	-0.630346
OAT	-0.0759887	-1.05124	-1.21853	0.34327	0.287841	-1.1367
OBSCN	0.914375	0.863878	0.620846	0.179446	0.684531	-0.439874
OCA2	1.12506	1.11028	0.364329	0.0213967	0.0316702	0.711888
OCIAD1	-0.176863	-0.999421	-0.382782	-0.0457451	-0.877365	-1.0084
OCIAD2	-0.927403	1.45788	0.519218	1.49044	0.24657	-2.81376
OGDH	-0.255536	-2.51062	0.697222	0.683988	-1.76736	-0.429884
OGDHL	-2.2734	-1.19372	-0.771747	0.0962638	-0.631225	1.10074
OGG1	0.582584	1.31846	0.167388	0.520009	0.384076	-1.03519
OMA1	1.08807	0.290531	-0.67874	-1.14915	-0.137427	-0.470979
OMG	-1.93092	-0.858932	-0.294528	0.545672	-0.619686	1.2409
OPA1	0.613414	-2.76908	-1.17782	-0.399289	-1.67739	0.453914
OPA3	-0.251298	-0.417803	-0.21479	0.39752	0.505972	0.523963
OR14I1	-0.846024	-0.764035	1.02323	-0.542232	-0.270307	0.795597
OSBPL1A	0.947652	0.500419	0.346658	0.107837	-0.221344	-1.04467
OSGEPL1	-1.39812	-2.23804	-1.27603	0.221956	-2.12173	-2.30756
OSTM1	-1.02377	2.94118	-1.37276	-1.24046	-0.115559	-2.44168
OTC	1.85697	-0.248813	-0.326904	0.59804	0.324765	-1.08034
OTUD5	0.390154	2.19631	-1.32346	1.36641	-0.443929	1.33345
OTUD7B	0.535857	-0.296379	-1.31206	-1.51228	-0.393727	1.09508
OXA1L	-1.06149	-1.43665	2.79656	0.605987	-2.51442	4.15221
OXCT1	0.907981	-0.269068	-1.34445	0.276716	0.293183	0.485904
OXLD1	3.35615	0.0989395	1.80515	-0.235905	0.189614	1.1826
OXNAD1	-0.0446772	-1.16923	-1.83161	0.730417	-0.0424119	0.39532
OXR1	1.07792	-0.543067	0.26896	-0.791198	-1.36103	-0.142823
OXSM	-0.826031	1.45234	-1.54716	-0.379799	-0.418467	0.775795
OXSR1	1.41171	-0.834118	0.288736	0.487729	0.186685	-0.674178
P2RX4	-1.20025	1.1873	-0.677613	-1.07234	-0.102228	-0.776661
P2RY2	0.758824	1.25892	-0.479326	0.721661	-1.15208	1.12943
P4HB	1.64763	-1.00625	-3.46941	-3.44239	1.91348	0.551831
PABPC5	0.891975	-0.943634	0.00956013	0.0430555	-0.433612	-1.44269
PACSIN2	-0.0510304	-0.570145	-0.178015	0.165241	0.6743	-0.144964
PADI3	1.44594	0.27913	0.917169	-0.79232	-0.0890194	0.390057
PAICS	-0.527453	-1.24555	0.760075	0.787873	-0.443591	0.267045
PAK7	-0.42522	-0.223191	0.956087	0.0686352	0.975896	-0.412149
PAM16	-0.681439	-0.072173	-0.676823	-1.20067	0.734303	-0.93616
PANK2	-0.176386	1.32932	-0.763926	0.325661	0.180429	-1.09771
PARK7	-1.3332	0.244236	-0.635305	1.64209	-1.44654	0.528899
PARL	-1.6288	-3.07246	-1.27151	-2.88737	-0.739067	-1.17946
PARS2	-1.22577	-1.45963	-0.958545	-0.342966	-0.22013	-1.39012
PBX3	-0.46195	1.94066	0.119189	0.488838	-0.159514	0.766351
PC	1.11524	1.10236	-0.869859	1.38869	0.899242	-0.363563
PCBD2	-0.731783	-0.12794	-0.120198	1.52726	-0.730796	-0.447833
PCCA	-0.226684	-0.866452	-0.945882	0.481174	-0.164584	0.219136
PCCB	-0.529365	1.77881	-0.637558	-1.39056	0.643818	0.924835
PCDHB13	-2.25259	0.820638	-1.66981	-0.551058	1.11061	0.858987
PCDHGA2	0.672757	2.41845	2.00769	1.41208	-1.95859	0.353467
PCK2	0.52174	-1.07247	0.514923	-0.0709688	-0.979489	-1.40219
PCSK9	0.41243	1.13898	0.0848144	-0.476038	-1.46942	-0.291019
PCYOX1	-0.376205	-0.0632165	-0.731331	-0.0990418	1.35167	-0.372035
PDE12	-3.21402	-2.80608	-2.34347	-1.46728	-0.36073	-2.93224
PDF	-1.46699	0.771934	-0.905152	-0.257023	-0.676652	0.233124
PDHA1	-2.15881	-1.41561	-1.35104	-0.284891	-1.72757	-0.591568
PDHA2	0.855694	0.261795	-0.869285	-0.231403	0.847106	-0.167692
PDHB	-0.0949269	-0.517168	-0.297364	-1.55675	-0.794588	-1.10941
PDHX	0.874218	-1.03588	0.536282	0.439814	-0.680233	-0.120013
PDK1	-2.42204	-0.313895	1.11092	-1.16416	-0.940714	-0.13716
PDK2	-1.02866	-0.590691	-1.28956	-0.633297	0.266225	0.761154
PDK3	-0.542855	0.279707	0.927082	-0.90387	0.808575	0.116984
PDK4	0.573432	-0.0249579	-1.19448	-0.152128	0.0753266	-0.0109217
PDP1	0.109241	0.280622	-0.116433	1.02686	0.23631	-0.332569
PDP2	-1.36548	0.783756	-0.744382	0.521296	0.599891	-0.132595
PDPR	-1.51632	0.999628	1.04871	-0.630798	-0.702405	-2.26926
PDSS1	-4.27879	-4.93319	0.736384	-2.83792	-0.200891	-1.94815
PDSS2	-1.95727	-3.36321	-3.16265	-1.46517	-0.671486	-0.769348
PDZD2	-1.53412	-0.790502	1.42153	1.19428	0.777912	0.664455
PDZRN3	-0.164076	-0.1166	-0.457417	-0.212403	0.841773	1.07279
PEBP4	-1.58871	1.1993	0.483275	-1.19525	-0.830037	0.536346
PET100	-1.65702	-3.04127	-0.951595	-2.06856	-4.17165	-0.890403
PET112	-1.29596	0.526765	-0.388391	-1.06333	0.586901	1.55423
PET117	-3.02662	-4.34473	-4.28031	-1.03697	-4.74147	-5.75737
PEX11B	-1.07636	2.13471	0.480289	-1.43663	0.0672598	-0.570744
PFKL	-0.334131	-1.38659	-0.367778	-0.934361	-1.92601	-0.341593
PFKM	-0.208404	-1.06539	0.9533	-0.435981	-1.84073	0.690154
PFKP	-1.35369	0.391736	0.913575	-0.728229	0.0621344	0.969715
PGAM1	-1.02712	0.111712	1.14171	-1.63763	1.04556	1.24892
PGAM2	-0.2999	0.179167	-1.19735	-0.672267	-0.892126	-0.581721
PGAM4	0.383587	1.08212	-0.286604	0.821072	0.555996	1.58835
PGAM5	-0.917948	0.829154	-0.756597	0.950688	2.2905	-1.86094
PGD	0.0493719	-0.421289	0.158072	0.0013415	-0.115545	-1.26542
PGK1	-0.70171	-2.20374	-0.535227	0.501801	0.815476	-0.896399
PGK2	0.043365	-1.30129	-0.27167	-0.393901	1.64195	0.209871
PGLS	-1.11244	-0.248129	2.02316	0.365532	0.969895	1.00666
PGS1	0.406632	-1.59535	-0.65362	1.26044	0.481254	1.5269
PHB	-1.19612	-0.27197	1.07454	-0.682743	-1.57664	-0.0651383
PHB2	-1.17776	0.347219	0.158072	0.0013415	-0.763673	-0.973626
PHGDH	0.758888	-1.32422	0.615198	0.487888	0.166113	-1.13951
PHOSPHO2	0.353709	-0.116538	0.59035	-0.599043	0.266059	-0.0555631
PHYH	-0.237054	0.542084	-3.23907	-0.73887	-0.74792	0.838794
PI15	-0.388566	0.604949	-2.36639	-0.396938	2.0944	1.09234
PI4K2A	0.0631934	-1.03759	-0.191355	-0.842492	-1.19317	1.24237
PI4KA	-0.884365	-1.02534	-1.84333	-2.18365	-1.40594	-0.953198
PICK1	-0.599221	-0.323681	-0.0853243	0.225614	0.351412	-1.41282
PIF1	-1.69086	-1.79796	2.34731	-1.76276	2.89381	-0.561375
PINK1	0.235942	0.218296	-0.552311	-0.588096	1.40532	0.0163197
PISD	0.242868	0.340863	-1.22641	-1.48632	-1.67182	-0.284969
PITRM1	-1.86786	-2.68252	-1.07101	0.385726	-1.3555	-1.33256
PKLR	-0.0443258	0.394695	0.740127	0.811976	-2.06371	1.70128
PKM	0.172229	0.209404	0.754424	-1.16888	-0.703954	-2.14972
PLA2G15	0.025207	1.39156	0.455144	1.0857	2.27698	-0.428107
PLA2G4E	-0.355049	1.65542	-0.182454	1.58584	0.18564	-0.681655
PLA2G4F	-1.36963	0.354321	-1.31769	-0.695789	-0.135675	1.30019
PLBD1	-0.452004	-1.66393	-2.62413	1.67669	0.863773	0.0699594
PLBD2	-0.275645	-1.20347	-0.555041	-0.235268	0.409789	-0.547422
PLD1	-0.140608	-0.362293	-1.06992	-0.880553	-0.0883102	1.19511
PLD3	0.530358	-0.793127	-0.606848	0.615513	0.310168	1.16143
PLEKHF1	0.108017	-0.308286	0.295788	1.76658	0.198302	0.512216
PLGRKT	0.215892	0.0760849	0.556516	0.483625	-0.233089	0.34804
PLIN3	2.04259	-0.82202	-2.20332	-0.508927	0.913971	-0.363706
PLOD1	-1.29088	0.103168	-0.0838739	-1.0759	-0.750948	0.378525
PMAIP1	-0.275348	-1.24151	-0.674717	0.508332	-0.565832	0.492033
PMPCA	-0.255536	0.15619	0.837769	-0.57955	-1.03227	-1.29633
PMPCB	0.693547	-0.941797	1.23284	0.604747	-2.20094	0.0972968
PNPLA7	0.344272	-0.416604	0.583411	-0.933406	0.143235	-1.61403
PNPLA8	-1.82088	1.037	-1.43821	-0.403084	-1.04997	1.55668
PNPO	-0.834033	-0.479763	-0.550329	-1.67755	0.883294	2.68291
PNPT1	-1.06038	0.846976	-0.651037	-0.0277428	-0.00521297	-3.36469
POLDIP2	-0.787516	1.16821	-0.413241	0.78347	-0.908741	1.06003
POLG	0.297696	-1.63384	0.473975	0.396747	0.273673	-0.453479
POLG2	0.102598	-0.142176	0.986931	0.0383387	-0.269676	0.00761056
POLRMT	-1.22617	0.75127	0.291163	0.144277	-1.46057	2.29158
PON2	0.757083	0.564607	0.363034	-0.574665	1.1006	0.0722356
POU5F2	-1.61486	-0.385451	0.853364	-0.709885	-0.706444	0.528325
PPA2	-0.783199	0.132374	-2.70494	-0.288296	-1.08199	0.102812
PPIF	1.01163	0.832566	-0.478053	-0.211898	1.09082	1.14471
PPM1K	0.588382	-0.519041	-0.570676	0.115254	0.0800882	0.305588
PPOX	-1.88653	-0.825734	-0.550137	1.39336	1.63718	0.229915
PPT1	1.41197	-0.691905	0.222721	0.480355	-0.343424	0.931275
PPT2	1.14822	-0.0986989	-0.629368	-1.0374	-0.764779	1.45337
PPTC7	0.220252	-0.691975	-2.13912	-0.46547	0.273496	-1.4564
PPWD1	-1.45044	-0.470279	0.802188	0.743113	-0.29307	-0.563148
PRCP	-0.872458	-0.818734	1.20396	0.475368	0.913932	1.31292
PRDX2	-2.00596	2.02209	-0.0881412	0.385229	-0.274232	0.244624
PRDX3	-1.24443	-0.821693	0.254546	-1.03261	0.753281	1.51918
PRDX4	0.833453	-1.17613	0.252947	0.76855	0.148377	-1.08139
PRDX5	-0.663875	-0.688478	-0.659119	0.18165	-0.394522	-0.0887303
PRDX6	-1.17769	-0.476086	1.94964	-0.407904	-1.85137	1.33549
PRELID1	-0.8833	-0.421289	0.158072	0.0013415	0.165676	1.77646
PRELID2	-0.197059	1.41358	-1.39823	-1.24436	1.17142	-1.79132
PREPL	0.216243	-2.10963	0.134068	-0.975208	-0.972939	-1.31161
PRF1	-0.268748	0.895392	0.510877	0.87475	-0.915371	-0.141612
PRKAA1	2.31598	-1.32221	0.169571	-0.461676	-0.766995	2.50141
PRKAB1	2.13925	-1.11695	-0.291596	0.080226	0.202216	0.228976
PRKAG1	-1.83989	1.41024	-1.87816	0.883954	0.913748	0.0229183
PRODH	-0.115602	0.854955	-1.49378	0.249458	-1.22178	1.38642
PRODH2	-0.69618	-0.236833	0.450523	-0.829169	0.506575	-0.0386124
PROSC	-0.0529736	-0.490057	0.3266	2.23887	-0.172916	-0.697405
PROSER1	-0.383208	-0.84997	-0.776492	-1.044	0.251059	-0.293005
PRPS1	-0.0234356	-0.166208	1.16015	-0.613086	-1.00879	-0.89037
PRPS1L1	-0.742292	-0.816287	-1.42929	-1.13721	-1.031	-0.446671
PRPS2	1.46892	-0.402466	-0.267838	-2.0207	2.03602	1.04849
PRSS35	-0.976176	-0.813637	0.546708	1.01631	0.192732	0.282451
PRTN3	0.464347	-0.354248	-0.575602	1.48295	0.0705729	-0.346794
PSAP	-0.589827	1.63926	4.38786	0.287424	2.45389	2.05705
PSAPL1	-1.01867	0.455724	-0.101021	-0.702106	0.687445	-1.04177
PSAT1	-0.538472	0.398595	-0.878462	-1.50911	0.546276	1.07136
PSEN1	-0.382093	-0.45274	1.22952	-1.30186	-0.316512	-0.0690784
PSEN2	0.802789	-0.210194	1.45408	-1.45335	0.433948	0.348471
PSMA6	-1.25762	-0.943477	-0.479509	-0.34618	0.58025	-0.822833
PSPH	1.15465	-0.991536	-1.82018	0.738078	0.0728669	0.766506
PSPN	-1.3808	-0.502871	-0.559687	-1.72096	-1.43334	-1.08791
PSTK	1.08591	-0.193454	1.33773	-0.996201	0.158556	-0.222395
PTCD1	-1.81626	-0.700254	-2.30395	-2.27952	-0.700591	-0.176117
PTCD2	-0.00536142	0.356717	-0.658309	-1.54284	1.43888	-0.500695
PTCD3	-3.31148	-3.59096	-0.302018	-2.52518	0.573309	-0.574715
PTGDS	-0.475359	0.420825	-0.960539	0.301593	-0.613085	-0.747135
PTGES2	-1.46342	0.372557	-0.12577	-0.359298	-0.738929	0.312431
PTN	-1.10656	-1.09253	0.956209	0.140227	1.44397	-0.156479
PTPMT1	-0.442172	-0.641624	1.61466	-1.25655	0.168683	-0.674094
PTPN2	-0.417398	1.53418	-1.53961	-0.615921	0.324302	-1.45054
PTPN4	-1.13359	0.3583	-0.268946	-0.0937228	0.125193	0.833036
PTRH1	0.156839	-0.827211	-0.391677	0.382667	-0.773799	1.04649
PTRH2	-0.940578	0.402124	-1.48541	-0.217374	2.20362	1.46028
PTS	1.6456	-0.974801	0.286542	0.829992	-1.64562	0.269475
PUS1	0.411492	0.0908041	0.494731	-1.93872	-1.98125	0.759834
PUSL1	-0.135384	-0.166863	0.663451	-1.80085	0.686029	0.0879213
PVRIG	-0.00966439	-0.839831	0.502438	-2.13713	-1.03091	0.38644
PXMP2	1.41487	0.304269	1.52903	-0.151325	-0.127729	2.58575
PXMP4	0.513972	-0.568998	-1.53795	-0.601399	0.459546	-1.37606
PYCR1	2.51827	1.34785	0.4181	0.826951	1.23969	0.495929
PYCR2	1.68173	-0.181922	1.01489	0.0547654	0.753368	0.93233
PYURF	-3.79887	-4.75713	-0.597916	-1.54977	-0.470865	-0.927425
QDPR	-0.550065	1.33545	0.394519	-0.362228	-0.570918	-0.298346
QRSL1	0.194795	-3.04849	-1.43127	0.50951	0.410859	0.0567908
QTRT1	3.00878	-0.600418	-0.658635	1.22973	-0.240482	-3.07913
RAB11FIP5	-0.253471	0.712478	-1.80985	0.0557324	1.24081	-0.731893
RAB14	-1.51114	3.00258	-1.23683	0.219771	0.755813	1.70281
RAB24	0.78042	-0.237581	-2.99622	0.0474221	1.10466	0.492476
RAB27A	0.470923	-0.443103	-1.47796	0.594291	-0.242771	-0.211805
RAB2A	2.71756	2.82468	-2.76582	1.91453	-1.27552	0.259249
RAB32	0.497271	0.235974	-1.19776	0.729509	0.75367	0.736031
RAB35	-0.187574	-0.135421	2.44579	1.20584	0.984999	-0.53669
RAB39B	-0.517462	1.19124	-0.331322	-0.24766	0.66776	0.334903
RAB3GAP1	-0.698356	1.30115	-1.05728	-0.290987	0.165847	-1.21658
RAB5C	-0.592971	-0.15402	-0.905617	0.607064	0.919929	2.78351
RAB7A	1.83362	-0.870024	2.3079	1.90294	0.622769	0.163791
RAB7B	-0.225112	-0.0621027	1.39954	-2.71779	-0.268755	-2.12395
RAB9A	-0.361992	-0.0717047	-0.939278	-1.09737	-0.856046	0.7171
RAMP2	1.88537	-0.43801	0.268083	-0.493613	-0.520881	-0.484159
RAMP3	-0.867299	0.134443	0.327995	-1.24596	1.88364	1.53314
RARS	-0.863507	0.232548	-0.774318	-1.36507	0.484885	0.358143
RARS2	-1.16653	-2.23769	-0.711695	0.543325	-0.903985	-2.60782
RASIP1	-0.919394	-0.275646	-1.98846	-0.761274	0.387871	0.355077
RBBP6	0.0687107	1.28385	1.40715	-0.110578	-0.529523	2.24925
RBFA	-0.680479	-1.62556	-2.22544	-2.07829	0.131265	-3.86192
RBKS	-0.747702	-0.100219	-0.0328204	-0.155432	1.06436	-1.13799
RBM27	-0.414897	0.371139	0.967079	0.133437	-0.0706558	0.82451
RBM42	0.33632	1.76288	-0.9439	-1.23197	-1.99651	0.391943
RCN2	-1.58667	-0.421485	-0.03411	1.14962	0.611306	-0.233733
RDH11	-1.21434	0.646104	1.06823	-0.0849499	0.675695	-0.880177
RDH13	-1.14235	0.645624	-2.34338	2.02553	-0.502753	0.290904
RDH14	-0.233944	0.0424354	1.5695	0.249753	0.0503454	1.68769
RECQL4	-2.08403	-0.657106	0.37901	0.790241	1.47589	-0.529496
RENBP	-0.613637	0.353644	-0.35676	-0.686215	1.45926	0.0382875
REXO2	-4.26737	-5.63064	-0.872155	-1.30791	-1.64697	-4.6077
RFK	-2.19599	2.5405	-0.854869	-2.54871	0.276615	0.531429
RGMA	0.0892897	0.0321434	-1.1367	-0.103474	-1.68345	-0.187383
RHD	0.0555071	0.135605	-0.556162	1.23887	0.0265653	0.979717
RHOB	-0.995106	-0.112962	-0.696553	1.1439	-0.71682	2.56942
RHOT1	0.399176	-1.56025	-0.679015	-0.054285	-0.734798	-1.83414
RHOT2	-1.58911	-1.71341	-0.477072	-0.895306	-1.03194	-1.40962
RILP	1.84154	0.487794	1.23013	-0.448677	1.50268	-0.337615
RMDN1	0.199854	-0.680683	1.07635	-0.677933	-0.869005	1.41721
RMDN3	-0.401814	0.287916	0.468236	0.689859	1.33864	-0.988751
RMND1	-2.0418	-3.86377	-4.70932	-3.16689	-2.07905	-1.27008
RNASE1	-1.73557	-0.219024	-0.944332	0.470721	-0.849494	-0.901259
RNASE2	0.394287	-0.193168	0.0162398	-0.157524	0.990969	0.575295
RNASE6	-0.991481	-0.0446399	-0.323991	0.435197	0.0694031	-0.385637
RNASEH1	-1.59467	0.544981	-0.165414	-1.05407	1.89683	0.354643
RNASEH2C	1.82389	1.18387	-0.428884	0.217464	0.720581	-0.616135
RNASET2	-0.0869158	0.684893	-0.014249	0.146528	-2.02846	0.836875
RNF13	1.96778	0.709521	-1.27884	-1.1743	-1.09082	-1.11313
RNF152	-0.436921	-0.119776	0.326799	0.889911	2.05834	0.591273
RNF222	-1.02216	1.17318	-1.77061	-0.879884	-0.242265	1.62698
RNMTL1	-4.94909	-5.3352	-1.20713	-2.99574	-3.55118	-3.024
ROMO1	0.398173	-1.85715	0.62887	-0.736655	-0.884054	-0.659119
RPE	-0.512939	0.531002	-0.629354	-0.57955	-0.593436	-0.443523
RPEL1	-0.0240541	-0.781245	0.108528	0.69141	0.69898	0.299759
RPH3A	-0.549501	-0.37023	-0.8597	-1.82163	-0.375196	1.06074
RPIA	0.501276	0.286296	-0.227434	0.801796	-0.140203	0.195694
RPL10A	0.211537	0.737348	0.43631	-0.41169	-1.61104	1.53582
RPL34	-0.442172	-0.421289	0.158072	0.0013415	-0.115545	-0.0651383
RPL35A	-0.212846	0.676755	0.446687	-0.361493	-0.030233	0.205305
RPS14	-0.442172	-0.156118	0.158072	0.0494575	0.69395	1.64448
RPS15A	-0.442172	-1.77717	0.158072	0.0013415	0.664883	-0.0651383
RPS18	-1.05625	0.347438	0.158072	0.0013415	-0.115545	-0.0651383
RPTOR	0.56909	-1.24086	0.299624	-1.16422	-1.09729	1.88951
RPUSD3	-2.008	-4.34442	-3.34616	-3.26089	-3.00446	-3.8446
RPUSD4	-0.86666	-2.83333	-0.757387	-0.855306	-2.31132	-0.829193
RRAGA	1.01418	0.453905	-0.075218	0.518738	-0.898604	-1.35349
RRAGB	0.713902	1.64293	0.659723	0.838532	0.369594	-0.502105
RRAGC	-0.709366	-1.04542	1.3176	-0.0565098	0.0246948	0.236138
RRAGD	0.202047	-1.05002	1.36514	-0.116682	-0.31859	-0.198122
RRBP1	0.312278	-0.0706395	-0.746191	-1.08941	-0.619865	-0.868131
RRM2B	-0.821542	-1.28561	-1.87096	0.889566	0.637722	1.07447
RSAD1	0.672177	1.49309	-0.634485	0.363928	-0.64347	0.0865367
RTN4IP1	-3.70294	-4.09055	-0.0803485	-3.39381	-1.49234	-2.83464
SAFB	0.176726	-0.136663	2.39917	0.0569319	0.85409	-1.57381
SAMM50	-0.10871	-0.223967	-3.45963	-1.86276	2.04436	-2.2676
SARDH	-1.62972	3.16813	-0.90724	-1.09082	-0.058607	1.38658
SARS2	-1.277	-2.15494	0.564146	0.0013415	-0.823071	-1.51468
SBNO2	0.0147584	-0.639193	0.827241	0.806859	-0.356375	-1.22702
SCAPER	0.494866	-0.828518	-0.549052	-0.490566	0.455702	-0.646675
SCARB1	0.31142	-0.450056	1.08824	-0.0363858	0.846194	-1.34199
SCARB2	-0.719931	0.134775	-1.59316	0.42965	-0.963066	0.176304
SCCPDH	0.96028	-1.33633	-0.65538	-2.09009	0.293048	-1.04042
SCO1	-3.69938	-3.29919	-1.85936	-0.415958	-1.78533	-2.73103
SCO2	-1.18949	-1.62347	-0.939243	-2.59345	-2.43648	-4.5117
SCP2	-0.0990507	-0.539153	-0.634712	0.537662	-0.0382561	-0.104158
SCPEP1	-1.8228	-0.325016	0.562142	-0.949357	0.738788	0.316968
SDHA	-0.118518	-0.529173	-0.353974	0.0209832	-0.801232	-0.563148
SDHAF1	1.425	0.802099	-0.914854	-1.83309	0.706618	1.57933
SDHAF2	0.633771	-0.278789	-2.39077	0.488057	-0.985195	0.29415
SDHB	-0.0821827	-0.430205	-1.19785	-0.782476	0.0679518	0.421514
SDHC	-1.62085	-0.855715	1.11913	0.490816	0.0297777	-0.692964
SDHD	-0.829758	-0.0862418	1.30828	0.122355	-0.052909	0.102897
SDR39U1	0.191169	-0.521491	-1.26044	2.11541	1.06748	0.044185
SDSL	-0.385736	-2.00767	-0.742993	0.988402	-1.18244	0.118733
SECISBP2	-0.480021	-0.166161	-1.97324	-1.86378	0.618505	-0.552274
SELO	-0.382739	-1.26942	-1.1053	0.38278	-0.919914	0.0283161
[truncated: 365 more rows]

## Sheet: Fig4e
time (min)	sgControl																sgATPAF2
1.31017	181.461	168.49	200.161	203.279	214.714	211.419	210.753	204.494	230.393	216.503	219.652	212.681	224.123	216.473	213.078		163.636	152.374	167.106	163.381	162.637	166.977	160.287	173.807	161.789	169.096	163.746	187.212	158.285	158.527	146.498
7.75408	173.545	163.576	190.516	192.357	195.323	193.541	194.067	192.536	214.13	205.587	206.17	199.676	211.065	205.638	199.051		156.372	146.026	159.227	150.931	150.631	155.89	149.987	160.411	150.491	157.338	152.943	172.482	147.364	147.964	134.875
14.1958	172.598	163.891	189.805	190.704	191.976	190.328	191.858	191.498	211.098	203.75	203.619	198.151	208.931	203.442	197.096		157.019	145.472	159.398	149.932	149.183	154.467	149.162	158.454	149.513	156.276	150.109	168.208	145.583	147.114	131.268
20.7228	57.394	55.2623	60.9008	65.9791	68.8769	67.1185	69.8479	64.5353	70.703	68.3146	71.7749	69.2988	74.1817	74.058	71.689		55.3476	53.9386	55.618	60.4585	61.3769	60.7492	59.3683	62.808	58.2417	61.217	55.4986	71.2728	58.4479	58.0452	50.6817
27.1654	58.2202	54.9863	61.8347	65.8361	68.5781	66.7551	67.5108	64.5368	70.879	68.5163	70.9054	69.1373	73.9379	72.9468	71.4698		55.5833	53.9836	56.0845	60.98	61.5971	62.064	60.9139	62.6839	58.147	61.4819	57.568	72.6804	58.6788	58.2387	48.2874
33.6092	62.0363	57.9634	61.1007	71.6867	71.8746	69.4593	69.9184	69.3263	73.8174	70.7643	72.5074	72.2586	75.0168	74.2612	73.5446		58.461	55.7239	58.6249	62.5286	62.0278	64.5685	66.076	65.0368	59.8398	63.2008	63.7886	73.3969	59.9303	60.9707	55.7963
40.1227	279.657	275.243	288.302	309.67	315.446	308.417	313.079	280.208	321.087	306.777	314.377	299.162	330.402	330.869	300.362		332.098	282.661	300.285	282.687	269.505	297.852	318.253	316.894	295.677	314.138	304.674	311.963	293.614	274.196	238.57
46.5646	286.772	266.109	289.18	306.41	306.048	304.701	309.635	278.758	320.215	305.322	306.682	290.764	325.348	321.811	293.542		325.457	275.565	299.807	278.678	273.205	299.107	310.944	308.724	290.995	305.11	295.512	304.945	287.953	269.341	229.729
53.0057	282.357	265.794	292.881	306.611	304.798	306.978	309.883	279.9	323.723	306.995	305.972	287.908	326.672	320.594	293.77		328.194	277.432	302.448	281.407	278.598	304.06	308.564	309.619	291.454	304.36	298.576	303.957	288.577	269.924	231.164
59.5235	34.318	32.7938	37.5834	40.4059	40.1504	36.4248	43.4229	40.0494	41.1397	34.5051	41.6162	40.4534	40.2605	35.6987	44.1278		36.6759	33.4584	33.9959	38.7883	38.2864	40.3547	38.0177	36.0087	35.9922	38.4778	34.5213	41.5347	34.1757	30.6735	28.1719
65.9658	32.8569	31.0328	34.4423	40.2502	40.0514	38.2499	40.7987	38.8255	41.5556	39.0099	42.4897	41.1728	41.1865	38.6764	43.5022		33.8727	32.3383	33.6701	39.3465	36.8272	38.7148	36.9908	37.8858	35.7974	37.5303	35.2725	41.9162	35.224	31.2467	30.936
72.4136	33.6878	33.5637	36.4115	40.6657	42.0319	40.3068	42.1212	39.6922	42.7518	40.5448	44.6161	42.5386	43.8098	41.3471	44.7262		35.9619	34.1982	35.371	40.0882	37.7577	38.7163	34.1741	40.1302	37.7101	39.8171	38.1024	44.9096	37.5046	34.2242	30.5559
Unpaired t-test using t=7.75 min data
P value	<0.0001
P value summary	****
Significantly different (P < 0.05)?	Yes
One- or two-tailed P value?	Two-tailed
t, df	t=10.58, df=28

## Sheet: Fig4f
sgControl	sgATPAF2
mtDNA/nDNA	mtDNA/nDNA
1.08	0.67
1.07	0.86
1.05	0.78
0.76	0.8
1.08	0.85
1.04	0.93
1.03	0.65
1.09	0.74
1.1	0.72
1.02	0.69
0.83	0.69
0.93	0.71
	0.9
	1.13
	1.17
	1.08
	0.96
	1.05
	0.87
	0.82
	0.88
	0.82
	0.72
	0.73
Unpaired t-test
P value	0.0018
P value summary	**
Significantly different (P < 0.05)?	Yes
One- or two-tailed P value?	Two-tailed
t, df	t=3.386, df=34

## Sheet: Fig4g
	sgControl	sgATPAF2	sgControl+tBID	sgATPAF2+tBID
time (s)	TMRM (A.U.)	TMRM (A.U.)	TMRM (A.U.)	TMRM (A.U.)
1	200.391	206.92	199.77	204.453
2	199.329	205.433	200.335	204.057
3	200.288	205.389	199.65	204.79
4	197.191	204.824	200.995	207.703
5	197.749	204.676	200.652	207.384
6	196.076	203.847	200.449	207.577
7	197.13	203.745	200.023	206.677
8	196.17	203.285	198.927	205.018
9	196.034	203.038	200.338	204.355
10	195.882	204.494	200.022	204.253
11	196.232	205.093	201.395	205.276
12	195.784	205.709	200.382	204.298
13	195.247	205.183	199.447	202.414
14	196.947	205.409	198.471	201.503
15	199.464	205.523	198.502	202.075
16	200.865	204.605	199.426	202.971
17	200.582	203.507	200.37	203.058
18	199.631	202.25	200.223	202.954
19	198.855	201.191	199.246	202.757
20	197.356	201.033	198.673	203.242
21	196.99	201.901	199.464	203.593
22	197.396	203.106	201.156	203.361
23	198.568	203.251	202.852	202.592
24	198.531	202.856	203.734	202.236
25	198.759	203.049	203.832	202.824
26	199.078	203.624	204.425	203.739
27	198.887	204.942	204.878	204.274
28	198.83	205.272	203.96	205.67
29	199.217	206.97	203.084	206.175
30	201.276	203.915	201.78	202.877
31	200	200	200	200
32	194.68	192.019	194.398	195.271
33	186.872	185.3	187.457	193.845
34	180.449	177.991	180.396	189.861
35	174.949	171.827	173.599	186.498
36	170.197	166.339	167.716	180.792
37	165.074	160.489	160.965	175.941
38	159.716	154.635	155.237	172.258
39	152.438	147.182	148.472	169.338
40	146.548	140.235	142.431	164.307
41	140.846	134.368	136.798	159.27
42	135.77	130.839	130.839	155.887
43	130.054	126.748	125.313	152.41
44	125.724	122.788	118.741	150.039
45	122.369	118.664	113.877	146.523
46	118.788	114.181	108.878	144.681
47	115.264	108.832	104.898	142.829
48	111.944	104.279	101.03	140.484
49	109.002	101.413	98.0763	137.693
50	106.361	98.9563	94.9637	134.824
51	103.493	95.9063	91.4403	132.718
52	100.679	92.508	87.6717	130.898
53	96.9197	89.4457	84.2557	128.148
54	93.1317	87.0233	81.269	125.557
55	88.9333	85.0587	78.1367	123.462
56	87.3727	83.125	74.9873	122.465
57	86.397	80.95	72.0267	122.489
58	85.9003	79.0943	69.834	122.602
59	82.7743	76.7887	68.588	121.774
60	80.6387	75.4853	67.0953	119.824
61	78.4847	75.0143	65.5573	118.732
62	77.5583	74.1943	64.3623	118.992
63	75.6423	72.442	63.1477	118.318
64	73.7783	70.0827	63.0597	116.109
65	71.734	69.806	61.1773	113.859
66	70.5587	69.9177	59.723	114.069
67	69.4283	68.284	56.719	115.162
68	68.91	65.8697	54.321	114.831
69	68.243	63.379	52.6467	113.701
70	67.714	62.5337	51.3853	111.441
71	67.0263	61.0323	51.5927	110.798
72	65.742	61.0227	49.8923	109.826
73	64.3853	61.1863	48.4137	110.165
74	63.0503	61.4023	46.933	111.345
75	62.4067	61.3137	47.2553	112.918
76	62.4273	60.53	47.814	114.208
77	62.4517	59.5303	47.0007	113.801
78	62.6863	58.4037	45.497	113.476
79	62.485	58.1247	44.127	111.651
80	60.7283	58.6123	43.8147	111.461
81	58.3267	58.6897	44.2913	111.574
82	57.3207	58.3477	43.8703	113.294
83	58.411	57.5953	41.9153	113.388
84	58.62	56.0103	39.6537	113.96
85	57.4107	54.6903	38.5327	114.684
86	56.0573	54.4237	38.4443	115.466
87	55.4133	54.8	38.7407	115.972
88	56.045	54.8497	39.2963	116.547
89	55.5767	54.254	39.9783	117.307
90	54.5337	54.178	40.5263	117.544
91	54.759	54.7847	39.3387	117.179
92	55.6203	53.4577	39.4307	116.743
93	56.6583	51.9257	38.2027	117.324
94	55.259	50.366	38.1233	118.234
95	53.9117	50.4263	37.539	119.318
96	53.3537	50.5637	38.0567	119.255
97	52.917	50.0527	38.0653	120.044
98	52.7193	49.6367	36.4067	120.443
99	52.6443	49.4853	36.7227	123.843
100	51.6783	49.4273	35.6113	123.229
101	50.726	49.9977	35.5727	123.889
102	50.8937	49.41	33.75	121.828
103	52.0243	49.237	34.543	122.981
104	52.5847	48.478	34.4347	124.163
105	52.4013	49.2607	34.8977	124.992
106	52.2607	50.4137	34.4463	126.628
107	52.8063	50.756	34.691	126.312
108	52.9783	49.9323	34.3943	126.856
109	52.791	49.0857	34.3363	127.332
110	51.844	48.9623	34.58	129.147
111	50.0583	48.6373	34.689	130.645
112	49.281	47.635	34.6103	131.807
113	49.45	47.242	34.0597	133.516
114	50.169	47.954	33.8427	134.407
115	50.74	48.6237	34.2563	134.763
116	50.156	49.0497	34.7373	135.277
117	50.096	48.883	34.6643	136.709
118	49.7167	47.8193	33.735	138.42
119	50.2717	47.296	32.903	139.51
120	50.9633	46.9937	33.088	140.681
121	49.9243	48.105	34.2957	141.386
122	48.2113	48.8297	35.058	140.569
123	47.201	48.7727	34.8297	139.9
124	48.1553	47.9777	34.5813	140.037
125	49.6573	47.3813	35.196	141.756
126	49.046	47.2947	34.9103	143.429
127	48.359	48.2477	33.5233	144.48
128	47.7807	48.6263	32.6333	143.504
129	49.1707	48.4573	32.1643	144.051
130	49.259	46.8867	32.916	145.199
131	48.996	47.3993	32.523	147.753
132	47.7837	47.2227	33.0593	148.538
133	47.216	47.8997	33.02	149.23
134	47.19	46.9563	33.1247	150.116
135	47.4473	47.4547	32.9917	151.532
136	47.8463	47.942	33.9383	152.378
137	47.329	47.689	35.0493	153.829
138	46.4197	47.3697	35.04	154.93
139	45.597	46.9723	34.3393	155.659
140	45.394	47.3387	34.2753	155.489
141	46.0747	47.7763	34.7657	155.843
142	47.6777	48.1387	35.133	157.337
143	49.533	48.2937	35.8803	159.274
144	50.9927	48.233	36.5857	160.834
145	53.739	48.1503	36.719	162.597
146	56.892	47.647	38.1447	164.13
147	63.355	47.537	43.686	163.931
148	71.4093	48.7557	52.572	163.744
149	81.8257	49.6953	62.073	164.663
150	91.5697	50.1573	71.8153	166.63
151	101.064	49.1703	81.585	168.26
152	109.201	49.1143	91.5933	169.401
153	116.288	46.3307	100.035	171.869
154	122.105	45.406	106.925	174.973
155	127.237	45.439	111.407	177.189
156	132.806	51.0043	116.435	177.285
157	135.032	55.763	121.652	176.923
158	137.609	60.5437	127.537	176.974
159	139.32	63.337	131.417	178.634
160	142.613	65.6867	135.537	179.763
161	146.356	68.372	139.909	181.934
162	149.041	71.5633	143.277	183.677
163	152.147	74.8517	146.561	186.501
164	154.027	76.939	147.85	187.525
165	155.133	78.3053	150.604	188.594
166	156.918	80.0313	151.765	188.281
167	158.707	81.239	154.38	189.062
168	160.672	82.8527	156.077	190.253
169	161.787	84.7957	157.798	192.411
170	162.29	86.496	159.343	194.474
171	162.623	86.8863	160.901	196.535
172	162.746	87.1027	162.737	197.353
173	162.825	87.9773	163.874	198.068
174	163.106	89.169	164.302	198.548
175	164.178	90.0827	164.308	200.128
176	165.856	90.9607	164.771	202.042
177	167.745	91.9533	166.298	204.083
178	169.184	92.0397	168.006	205.596
179	169.459	91.5867	169.218	206.19
180	168.964	90.941	170.102	206.08
181	167.651	92.1883	170.702	205.75
182	167.014	92.49	171.438	206.097
183	167.984	92.3957	171.397	207.318
184	168.944	91.526	171.498	209.284
185	170.357	91.2917	171.791	211.582
186	170.63	91.8243	173.225	211.863
187	170.927	91.8507	174.621	211.17
188	169.685	92.881	174.794	210.87
189	168.583	93.0437	175.318	212.68
190	169.026	93.0117	175.92	214.097
191	168.939	93.1003	175.788	214.089
192	169.643	94.7463	176.391	214.638
193	168.34	95.7527	175.288	215.807
194	169.126	95.2237	175.562	217.405
195	169.556	93.2917	174.891	217.512
196	170.135	93.004	175.27	217.438
197	169.95	93.329	175.31	216.012
198	169.591	93.923	174.808	217.101
199	169.786	93.9457	175.36	217.792
200	170.013	93.663	175.639	221.144
201	169.683	92.5853	175.762	221.561
202	168.484	91.129	176.176	222.267
203	167.437	91.574	177.694	221.512
204	167.077	92.9933	178.356	222.016
205	166.643	93.0993	178.482	223.401
206	166.131	91.9337	178.587	223.897
207	164.961	91.2187	178.716	222.798
208	164.284	91.3873	178.771	221.917
209	163.721	90.904	178.827	222.689
210	164.567	90.0267	178.734	224.569
211	165.764	90.1927	178.938	226.197
212	166.377	91.005	179.807	227.049
213	165.847	91.5353	180	227.059
214	165.499	91.7533	179.676	226.958
215	166.265	92.0847	178.221	228.086
216	166.008	92.554	178.743	229.879
217	165.332	92.1383	179.012	230.632
218	164.7	93.537	179.376	230.743
219	165.157	93.817	179.4	231.497
220	165.416	92.5647	179.306	232.396
221	164.582	90.2153	180.609	232.502
222	163.513	89.2	179.701	231.803
223	162.656	90.1183	179.235	233.129
224	162.346	89.7033	177.913	233.92
225	162.059	89.1997	178.74	235.555
226	162.536	87.9723	180.224	234.068
227	163.012	88.3407	181.53	234.187
228	163.143	88.5223	181.903	232.406
229	162.301	88.8663	182.554	233.366
230	160.92	88.0863	182.945	233.79
231	159.738	87.952	184.342	235.986
232	161.017	89.1193	184.521	236.465
233	163.045	89.3967	185.157	236.961
234	168.361	88.7237	184.813	236.61
235	180.211	87.9973	183.421	237.689
236	194.34	88.264	182.507	240.482
237	207.421	88.836	180.709	247.535
238	213.931	89.0877	182.525	259.055
239	219.157	92.565	190.939	270.777
240	224.332	101.671	205.795	278.437
241	229.582	112.336	221.463	281.218
242	233.166	120.907	231.436	282.613
243	235.689	125.515	239.013	285.138
244	236.787	130.566	244.359	288.929
245	239.793	135.025	250.481	292.921
246	242.929	139.245	255.369	295.013
247	246.61	141.718	261.459	294.783
248	247.115	144.9	264.592	294.354
249	247.976	146.909	267.317	296.255
250	247.816	150.224	268.848	300.35
251	248.825	151.559	270.402	302.649
252	249.579	152.776	272.424	303.352
253	250.731	153.106	274.183	303.069
254	252.479	153.455	278.382	304.481
255	252.724	154.913	280.421	304.489
256	254.135	155.838	281.447	304.871
257	255.058	157.83	280.647	306.764
258	256.411	159.034	282.132	309.817
259	256.345	159.599	283.295	311.457
260	256.903	160.264	285.507	310.806
261	258.178	161.47	286.388	310.597
262	259.405	162.351	287.733	311.302
263	260.178	162.482	287.796	311.919
264	259.708	162.01	288.388	312.501
265	258.738	162.406	288.902	313.44
266	258.193	163.405	290.144	314.707
267	257.59	164.51	291.316	314.918
268	257.032	165.507	292.58	314.427
269	256.65	165.746	293.043	314.177
270	257.321	165.619	292.442	315.263
271	257.786	165.996	292.241	316.648
272	257.779	166.813	293.349	317.525
273	258.383	167.702	295.242	317.075
274	258.011	168.161	296.292	316.146
275	259.154	168.183	295.409	316.41
276	258.754	168.501	294.544	318.3
277	258.523	168.699	293.923	320.272
278	258.402	166.882	294.868	320.347
279	257.229	165.482	295.595	319.795
280	258.378	164.372	296.683	319.229
281	258.713	164.863	297.165	320.016
282	259.75	165.226	296.426	319.185
283	260.23	165.585	296.786	318.395
284	259.324	166.928	297.5	318.937
285	259.238	167.316	300.551	320.839
286	258.665	167.69	301.073	321.87
287	257.928	167.959	302.648	321.172
288	257.55	167.355	303.755	322.436
289	257.365	166.563	304.229	324.112
290	257.617	165.78	302.498	324.467
291	256.715	167.466	299.865	323.278
292	256.072	168.431	301.142	321.955
293	255.626	168.129	302.861	323.093
294	256.394	166.379	303.724	324.442
295	257.44	164.621	303.467	326.575
296	258.056	164.268	304.125	326.939
297	258.577	163.729	305.456	326.504
298	258.56	163.156	305.598	325.566
299	258.964	163.374	304.947	325.083
300	259.122	164.429	304.709	323.695
301	259.466	165.918	304.98	323.011
302	258.786	165.751	304.631	323.504
303	258.261	164.784	304.312	325.682
304	257.564	164.723	305.111	327.301
305	259.087	165.632	305.443	327.454
306	260.058	166.027	305.86	327.55
307	260.923	164.996	305.592	327.8
308	260.398	163.601	306.498	328.122
309	260.869	162.42	307.46	328.716
310	260.813	162.848	307.702	329.29
311	260.504	164.023	306.41	329.892
312	259.03	165.125	305.905	328.624
313	258.788	163.976	306.07	328.148
314	258.237	163.229	306.959	328.466
315	259.295	162.082	307.276
316	258.665	163.397	307.358
317	259.289	162.744	308.417
318	259.909	163.88	309.095
319	260.862	164.502	308.802
320	261.087	164.365	306.945
321	259.663	163.746	305.618
322	258.69	162.656	306.742
323	259.376	162.063	308.345
324	260.479	161.335	309.475
325	260.895	160.302	308.677
326	260.195	160.673	309.42
327	259.383	161.503	310.19
328	259.496	162.21	310.362
329	259.6	161.783	310.154
330	258.995	160.076	310.583
331	258.219	158.748	311.503
332	257.16	158.492	311.95
333	256.608	158.958	311.743
334	256.657	159.331	311.602
335	257.442	159.964	311.928
336	259.141	160.767	311.981
337	258.96	160.041	311.525
338	257.799	159.949	310.442
339	257.453	160.045	309.766
340	256.471	159.984	309.495
341	256.222	159.827	309.312
342	255.468	159.532	309.875
343	255.217	160.047	310.757
344	256.827	159.305	312.968
345	256.587	158.287	311.691
346	257.515	159.408	312.345
347	256.603	160.441	311.169
348	256.703	161.496	313.66
349	256.003	159.447	313.4
350	255.114	158.387	314.064
351	253.996	158.3	312.038
352	253.533	158.459	311.742
353	253.174	158.477	311.848
354	253.721	157.515	312.946
355	254.287	157.309	313.626
356	255.471	156.965	314.463
357	256.722	156.064	315.385
358	256.271	156.029	315.763
359	254.329	155.944	315.645
360	252.791	156.304	316.064
361	253.357	156.58	316.161
362	254.099	155.811	315.831
363	253.254	155.358	315.562
364	253.834	154.733	314.973
365	254.652	154.613	314.586
366	255.418	154.893	315.161
367	255.011	155.762	315.506
368	254.661		315.075
369	255.051		314.373
370	254.949		314.554
371	254.799		315.469
372	254.635		316.657
373	253.064		317.87
374	251.627		319.641
375	251.305		319.099
376	252.386		318.779
377	253.272		316.312
378	252.87		315.894
379	252.593		315.252
380	252.04		316.148
381	251.546
382	251.893
383	252.902
384	253.7
385	252.879
386	251.998
387	251.838
388	251.999
389	251.839
390	251.299
391	251.038
392	251.166
393	251.975
394	253.476
395	254.931
396	254.598
397	253.703
398	252.737
399	251.927
400	250.31
