# Supplementary material for: PMF-seq: a highly scalable screening strategy for linking genetics to mitochondrial bioenergetics
Source: Nat Metab. 2024 Feb 27;6(4):687–96. doi: 10.1038/s42255-024-00994-0 (PMC11052718; doi:10.1038/s42255-024-00994-0)
Supplement: Supplementary file 9 — Numerical data for Extended Data Fig. 1. [file 42255_2024_994_MOESM9_ESM.xlsx]

## Sheet: sheet1
Gene sets from MitoPathway (PMID: 33174596)
Mitochondrial central dogma	AARS2, ALKBH1, ANGEL2, APEX1, ATAD3A, ATAD3B, AURKAIP1, C12orf65, CARS2, CDK5RAP1, CHCHD1, COA3, COX14, DAP3, DARS2, DDX28, DHX30, DNA2, DUS2, EARS2, ELAC2, ENDOG, ERAL1, EXD2, EXOG, FARS2, FASTK, FASTKD1, FASTKD2, FASTKD3, FASTKD5, GADD45GIP1, GARS1, GATB, GATC, GFM1, GFM2, GRSF1, GTPBP10, GTPBP3, GUF1, HARS2, HEMK1, HSD17B10, IARS2, KARS1, LACTB2, LARS2, LIG3, LRPPRC, MALSU1, MARS2, METAP1D, ME…
CI subunits	MT-ND1, MT-ND2, MT-ND3, MT-ND4, MT-ND4L, MT-ND5, MT-ND6, NDUFA1, NDUFA10, NDUFA11, NDUFA12, NDUFA13, NDUFA2, NDUFA3, NDUFA5, NDUFA6, NDUFA7, NDUFA8, NDUFA9, NDUFAB1, NDUFB1, NDUFB10, NDUFB11, NDUFB2, NDUFB3, NDUFB4, NDUFB5, NDUFB6, NDUFB7, NDUFB8, NDUFB9, NDUFC1, NDUFC2, NDUFS1, NDUFS2, NDUFS3, NDUFS4, NDUFS5, NDUFS6, NDUFS7, NDUFS8, NDUFV1, NDUFV2, NDUFV3
CI assembly factors	ACAD9, AIFM1, COA1, DMAC1, DMAC2, ECSIT, FOXRED1, LYRM2, NDUFAF1, NDUFAF2, NDUFAF3, NDUFAF4, NDUFAF5, NDUFAF6, NDUFAF7, NDUFAF8, NUBPL, TIMMDC1, TMEM126A, TMEM126B, TMEM186, TMEM70
CII subunits	SDHA, SDHB, SDHC, SDHD
CII assembly factors	SDHAF1, SDHAF2, SDHAF3, SDHAF4
CIII subunits	CYC1, MT-CYB, UQCR10, UQCR11, UQCRB, UQCRC1, UQCRC2, UQCRFS1, UQCRH, UQCRQ
CIII assembly factors	BCS1L, LYRM7, TTC19, UQCC1, UQCC2, UQCC3
Cytochrome C	CYCS, HCCS
CIV subunits	COX4I1, COX4I2, COX5A, COX5B, COX6A1, COX6A2, COX6B1, COX6B2, COX6C, COX7A1, COX7A2, COX7A2L, COX7B, COX7B2, COX7C, COX8A, COX8C, MT-CO1, MT-CO2, MT-CO3, NDUFA4
CIV assembly factors	CEP89, CMC1, CMC2, COA1, COA3, COA4, COA5, COA6, COA7, COA8, COX10, COX11, COX14, COX15, COX16, COX17, COX18, COX19, COX20, HIGD1A, PET100, PET117, PNKD, SCO1, SCO2, SMIM20, SURF1, TACO1, TIMM21, TMEM177
Z-scores from the Source Data of Fig. 2a
