# Supplementary material for: PMF-seq: a highly scalable screening strategy for linking genetics to mitochondrial bioenergetics
Source: Nat Metab. 2024 Feb 27;6(4):687–96. doi: 10.1038/s42255-024-00994-0 (PMC11052718; doi:10.1038/s42255-024-00994-0)
Supplement: Supplementary file 10 — Numerical data for Extended Data Fig. 2. [file 42255_2024_994_MOESM10_ESM.xlsx]

## Sheet: ExtDataFig2a
10 mM Glycerol 3-phosphate
time (s)	TMRM (A.U.)
1	851.294
2	809.748
3	784.932
4	779.549
5	793.017
6	804.337
7	808.73
8	803.966
9	800.014
10	801.574
11	809.591
12	818.64
13	823.904
14	826.023
15	827.325
16	828.996
17	832.273
18	836.414
19	837.181
20	830.215
21	815.017
22	797.947
23	786.212
24	778.355
25	776.461
26	767.441
27	754.758
28	740.125
29	728.919
30	719.747
31	693.945
32	669.196
33	652.795
34	658.084
35	668.881
36	676.634
37	681.138
38	684.821
39	687.914
40	688.55
41	681.75
42	668.81
43	657.535
44	652.811
45	649.022
46	643.038
47	635.587
48	628.41
49	622.266
50	619.067
51	619.957
52	618.033
53	607.27
54	591.301
55	577.419
56	571.831
57	571.583
58	575.713
59	579.886
60	583.299
61	584.865
62	584.758
63	581.39
64	569.816
65	556.618
66	548.701
67	548.192
68	550.99
69	550.727
70	548.797
71	543.887
72	536.9
73	528.229
74	520.028
75	512.599
76	506.029
77	501.494
78	499.989
79	500.71
80	502.031
81	502.05
82	499.392
83	495.337
84	491.603
85	486.091
86	472.049
87	454.979
88	444.349
89	444.457
90	447.519
91	443.872
92	437.193
93	433.263
94	434.227
95	436.552
96	434.957
97	432.447
98	430.149
99	429.096
100	427.912
101	427.21
102	426.084
103	424.455
104	422.806
105	421.526
106	421.145
107	419.794
108	418.03
109	415.963
110	414.182
111	413.264
112	412.827
113	412.875
114	412.543
115	410.829
116	407.637
117	403.359
118	400.377
119	398.303
120	397.376
121	396.626
122	395.865
123	395.333
124	395.432
125	394.795
126	394.494
127	392.765
128	391.5
129	390.248
130	389.301
131	388.79
132	388.187
133	387.064
134	385.643
135	383.767
136	382.744
137	381.678
138	380.018
139	378.66
140	378.051
141	377.709
142	377.232
143	376.848
144	376.609
145	376.021
146	375.004
147	373.763
148	372.803
149	371.775
150	371.605
151	370.684
152	370.387
153	370.366
154	371.165
155	370.632
156	370.979
157	370.214
158	371.48
159	370.057
160	369.461
161	367.654
162	366.688
163	365.821
164	365.102
165	364.792
166	364.86
167	364.738
168	364.479
169	363.651
170	363.164
171	362.964
172	362.772
173	362.551
174	362.487
175	363.075
176	363.994
177	364.617
178	364.24
179	363.518
180	362.962
181	363.771
182	364.335
183	364.275
184	364
185	363.035
186	363.15
187	361.761
188	361.048
189	360.708
190	360.932
191	360.853
192	360.586
193	360.634
194	361.024
195	361.252
196	360.906
197	360.647
198	359.753
199	359.332
200	359.24
201	359.089
202	359.384
203	359.434
204	359.296
205	359.45
206	359.683
207	360.211
208	359.888
209	360.413
210	360.996
211	361.644
212	361.25
213	360.442
214	360.28
215	360.034
216	360.286
217	360.757
218	360.956
219	360.989
220	360.638
221	360.453
222	360.136
223	359.649
224	359.878
225	359.469
226	359.471
227	358.483
228	358.88
229	359.381
230	359.888
231	359.525
232	358.585
233	358.429
234	358.638
235	358.96
236	359.558
237	359.843
238	359.665
239	358.99
240	359.308
241	359.298
242	359.234
243	358.744
244	358.926
245	360.589
246	361.23
247	360.734
248	360.049
249	359.146
250	360.115
251	359.846
252	360.353
253	359.863
254	360.405
255	360.529
256	360.423
257	360.008
258	359.954
259	360.925
260	360.957
261	361.006
262	360.65
263	360.62
264	360.569
265	360.256
266	359.916
267	359.6
268	359.873
269	360.48
270	360.913
271	361.049
272	360.336
273	359.952
274	359.457
275	360.627
276	362.415
277	364.311
278	364.953
279	364.53
280	363.655
281	363.391
282	362.202
283	359.768
284	356.018
285	352.992
286	350.505
287	350.181
288	350.392
289	350.935
290	350.356
291	350.629
292	351.719
293	352.587
294	353.028
295	353.354
296	353.821
297	354.12
298	354.151
299	354.13
300	353.905
301	354.106
302	354.339
303	354.669
304	354.912
305	355.318
306	355.074
307	355.744
308	355.932
309	357.073
310	355.593
311	355.48
312	354.236
313	355.158
314	355.223
315	355.733
316	355.449
317	355.788
318	355.352
319	353.859
320	350.315
321	348.085
322	347.322
323	347.637
324	347.893
325	348.176
326	348.712
327	348.978
328	349.177
329	349.437
330	349.516
331	349.88
332	349.816
333	349.422
334	349.223
335	349.606
336	350.116
337	349.988
338	349.867
339	349.147
340	349.877
341	349.623
342	351.298
343	350.266
344	350.083
345	349.156
346	350.004
347	350.177
348	350.461
349	350.63
350	351.321
351	352.579
352	353.313
353	353.711
354	351.844
355	349.187
356	346.317
357	344.698
358	344.443
359	344.945
360	345.771
361	345.957
362	346.072
363	346.162
364	346.132
365	345.929
366	345.524
367	346.113
368	346.099
369	346.746
370	347.404
371	348.03
372	348.156
373	348.13
374	348.029
375	347.829
376	347.643
377	347.786
378	347.404
379	346.481
380	346.484
381	347.723
382	348.385
383	347.859
384	346.407
385	345.987
386	346.393
387	347.418
388	347.899
389	349.619
390	354.779
391	362.542
392	369.808
393	373.604
394	376.348
395	378.213
396	379.509
397	379.969
398	380.243
399	380.806
400	381.503
401	382.045
402	383.131
403	383.825
404	384.545
405	386.152
406	386.428
407	387.293
408	386.253
409	386.467
410	386.21
411	387.354
412	387.589
413	387.945
414	387.712
415	387.754
416	388.385
417	388.529
418	388.572
419	388.216
420	388.559
421	389.745
422	390.472
423	390.498
424	389.585
425	388.873
426	388.541
427	389.311
428	390.351
429	390.507
430	389.831
431	390.218
432	390.322
433	391.654
434	391.133
435	391.809
436	391.731
437	392.166
438	392.008
439	391.766
440	391.443
441	391.351
442	390.891
443	390.572
444	390.579
445	390.874
446	390.94
447	391.186
448	392.005
449	392.358
450	392.132
451	391.954
452	392.267
453	392.928
454	393.329
455	393.449
456	393.292
457	392.896
458	392.784
459	392.633
460	392.344
461	391.926
462	392.551
463	392.834
464	394.013
465	393.949
466	393.691
467	392.244

## Sheet: ExtDataFig2b
Pier	Pier+G3P
TMRM: PE-A	TMRM: PE-A
16761.9	18080.2
19929.3	18007.9
20550.1	18761.6
25948.6	21269.4
25112.2	17464.7
14472	30453
17171.9	27691.8
22260.9	29286.1
28838.4	28090.5
12849.1	20680.2
23983.1	32396.8
10357.3	29519.4
16355.4	16913.9
22322	32548.5
18188.3	29722.5
34396.2	11220
21465.2	20677.5
20079.4	18836.3
16138.5	25941.1
17720.3	32574.3
17660.2	38401.6
18553.2	45716.9
19058.6	30033.3
25800.2	28090.6
27028.1	20605.2
37902.9	1342.93
18666	23159.2
31279.8	17593.1
19117.1	6725.41
19025	22193.5
25266	18053.6
35494.7	21876.5
30348.6	15726.6
13485.8	29840.6
26523.6	38868.2
25017.3	20462.9
15066.8	2082.35
9805.98	25939.9
22138.9	13445
25477.5	2707.69
23017.4	19032.5
35090.9	31232.7
21445.4	24904.2
17015.6	39050.5
19752.8	38276.1
12924.9	36546.8
20285.2	12783.3
18932.3	20992.9
21701.5	17820.9
11073.3	18276.4
24276.6	29716.4
18360	32378.7
10549.8	23547.1
23990.4	23977.3
24309.4	25567
19598.4	40535.2
23196.2	11471.8
15444.2	34149.3
17650.7	28729.2
7096.81	37386.7
15647.3	22354.1
17048.5	19447.8
27814.6	15426.9
15920.9	23532.5
19301.5	40797.2
17056	20637.6
36060.9	36242.6
20045.3	33098.1
17274.2	18006
38213.1	26518.6
19990.9	18211.6
15699.2	21620.4
14878.1	31265.9
17630.3	24902
20955.8	29489.1
27331.5	25005
24194	23347.5
17797.2	15077.7
15155.2	26727.8
15409	28140.5
34021.9	37959.5
32087.4	21602.6
17927.7	32037.5
15919.2	15058.3
20264.2	23773.3
25423.2	20634.1
17369.4	8565.21
24989.8	22636.6
23662.2	12184.6
18121.2	21829.3
17773.6	14697.3
10562.8	13927.2
13606.5	50489.6
22365.8	32411.9
20623.2	33946.9
26990.6	40170.1
18522.2	27684.6
18838.3	20932.9
23154.8	27198
15447.2	34639
15053.2	19631.3
19303.7	25546.1
34509.4	18647.7
21410.7	38185.5
29898.8	27983.4
19476.3	37397.2
31720.9	28250.3
10952.3	20474.8
30797.2	12602.8
23667.5	27916.5
19994.4	13285.5
20631.8	23432.5
32480.6	29515.3
15449.1	1905.89
18261.2	27501.5
26830	34616.7
24768.6	22986.8
17566.4	14530.6
18664.5	1212.23
26410.1	42869.4
42179.6	11801.9
19255.2	19931.7
18714.4	24776.4
20682.8	12581.2
35089.7	31983.5
26190.7	43865.5
19533.3	26499
24471.9	13849.1
25019.4	43209.4
16069.7	19975.7
27074.6	22161.5
16614.6	16429.6
21434.5	23998.8
26118.4	16652.5
27008.5	33639.3
19564.2	32342.8
12901.5	46240.3
17532	41872.3
18449.5	29262.7
15405.5	29206.4
16443.6	26498.2
13742	21912.6
31513.3	25645.9
20950.1	48791.3
14044.2	45405.9
24963.3	25573.4
17584.1	31254.5
24288.3	19205.3
12248	19106.6
16131.6	29265.5
18145.8	20187.3
13753.6	29648.4
19509.8	11054.9
19506.2	18924.3
17633.8	9538.83
30656.3	24437.5
29213.1	22320.1
32952.7	34280.3
20963.5	11321.1
25845.8	25659
23809	21251.3
15392.3	25015.1
16486.8	52231.9
20009.9	40101.9
25495.2	36635.4
20011.9	27121.7
19491	64228.4
32856.1	37440
20938.6	20745.5
14538.1	23802.1
11885.8	15708.4
21675.6	15393.2
31571	11600.5
27075.8	29820.8
25317.6	8505.16
17395.6	20146.2
21592	25054.5
35144.7	23323.2
24456.4	10489.5
19296.6	21448
14212.3	38073.1
35434.7	24097.2
13900.7	31175.6
33364.7	28935.8
16555.9	33524
38726.5	21284.7
24736.6	12595.6
25257.9	24880.5
19694.2	20939.8
29484	4376.97
15044.1	1682.38
25304.5	8346.51
20313.3	47562.2
24224.4	23362.8
49227.7	19340.4
38786.6	23689.8
21752.1	19612.5
26591.3	21641
29024.7	25185.8
25788.1	21434.4
29058.2	25831.7
11803.6	4632.81
10876.5	27680.3
20639.4	26320.1
30287.6	18994.3
10558.5	30883.3
19682.3	18726.1
11660.1	25570.7
22163.4	17661.1
42262.5	4975.04
21000.8	1986.81
22444.5	29298
21007.8	36324.1
32378.8	21370
20585.7	11879.1
30471.9	26355.3
16649.3	2764.55
21367.6	11732.4
17375.7	4107.69
10879.6	25001.7
32002.4	30349.3
48010.3	18182.7
14344	24510.6
18196.3	20077.4
19593.4	23024.5
16071.4	16337.5
18170.1	26538.8
16507	11644.5
19215.2	23529.3
31333.9	20472.4
23574.8	23212.5
25631.7	39372.3
19024	8852.15
23403.4	32862.5
18362.1	23309.3
33894.7	17653.3
22626.6	18798.6
25614.7	27809.5
17872.2	9658.41
42143.9	22878
19867.8	23362.1
17554.8	5463.43
21663.8	11553.6
20594.8	22081.1
37594.6	14113.7
19275.3	37073.4
24838.3	13725.9
26568.3	2087.57
29286.5	26733.5
28052.1	34514
12980.3	22174.4
13688.9	27828.4
17821.2	26880.3
15479	37060.3
23544.6	22577.1
25057.9	36296.2
26327.3	28422.2
21614.2	2299.31
23297.3	7225.2
28826.9	20138.7
25778.6	18605
40643	22239.8
38701.5	25966.1
31541	27046.5
19903.8	32636.9
17853.8	27044.2
22792.5	26034.7
18139.7	15559
16159.8	27738
28672.4	17704.9
17140.7	8787.85
16823.6	21706.2
22101	31406.5
35554.8	41316.9
21762.9	25537.8
18907.3	29852.2
24928.5	23136.4
32151.4	24732.2
22891.3	23685.8
17120.4	1419.61
19340.3	31194.7
16257.3	14680.5
25792.5	14783.8
27061.9	20470.9
27882.4	16394.1
37297.7	15215.2
29693.6	25706.1
16432.4	24915.7
18058.1	13738
21415.7	12108.8
17181.7	30856.3
22113.4	30005.7
34798.8	26798.8
23333.3	39705.6
26563	19118.1
17182.8	27642.3
25516.3	16332.8
21213.2	29139.2
22178.9	2598.17
47773.5	35138.4
24980.7	20266.3
24660.8	16094.9
30359.9	23513.6
22762.4	26158
27461.1	23850.7
17278	32063.5
28925.5	35449
35160.4	21325.3
14447.5	27059.3
28037.6	24738.4
37685.4	32975.3
21987.1	8586.78
11706	28715.4
43144.2	22692.9
20278.3	23627.8
16211.8	23865.7
17748.8	1476.11
15581.5	5997.43
18755.4	27833
17995.8	23320
23313.3	5742.97
24769.1	14326
14686	27990.7
20340.3	33273.2
21804.2	42448.7
15147.8	31374.8
29548.4	12696.3
22244.5	6894.82
24166.4	14635.2
21803	23962.5
18654	14432.1
25773.4	26592.2
31786.2	24251.2
35824.6	40989.8
13774.9	22831.7
26515.3	21566.5
32057.9	17785.5
13552.8	10907.8
18708.2	18447.8
27005.8	27127.3
23254.9	27002.7
24695.2	40481.4
23356.1	19182.2
18239.7	15314
28682.9	28471.8
10773.4	27020.1
38219.4	26791.2
24520.5	38661.3
16695	34166.4
21286.8	1939.01
23379.4	9928.35
34749.6	8718.58
14229.3	26258.7
23198	17347.7
19605.6	12818.2
44946.4	11893.2
17830.3	29518.1
16866.9	7902.48
17438.4	25544.2
17142.1	22687.1
22611.6	29588.6
19095.3	24842
14954.7	2157.78
15770	29985.2
23826.2	19955.6
22454.3	10476.8
27136.9	24974.6
17862.6	14342.3
24787.2	33356.6
4972	2627.77
23848.1	15190.4
22047.7	26554.9
21634.4	22866.1
24821.6	23727.2
33590.6	24719.7
23397.5	23528.8
30455.8	11902.4
39551.9	32068.1
20277.8	7200.09
25046.1	18659.8
18549.5	28266.5
10206.7	25025.2
25996.3	26270.9
19976.6	23829.7
31041.5	24646.4
21582.9	26321.2
26633.6	40312.8
26226.6	3737.31
22750.4	35894.1
17963.1	10926
17970.8	17520.9
31889.3	20976.4
23253.6	19496
22911.3	24844.6
12835.4	10092.3
22975.6	20712.3
24067.1	27743.9
36328	18536.8
26168.2	20719.8
28493.6	5431.28
13293.9	26292.7
43632.8	6896.69
29008	21848.2
27965.6	27544.9
24303.2	22912.8
22183.2	36000.3
23673.2	20172.1
30639.4	39007.4
18106.6	17653.1
24026.7	21147
26010.3	30323.9
31503.8	18846
15249	16210.3
16321.1	32641.1
12506.5	37714.9
24569.9	33106.7
29760.4	25755
40794.4	36907.8
17043.4	30939.1
16536.6	39220.9
29384.5	33621.3
29141.6	18815.5
25290.2	15667
24856.3	26794.9
20014.7	13314.4
20742.3	17009.5
24348.2	28942.5
25973.8	20219
33530.4	34147.7
29083.1	25767.3
22376.4	19942.5
25378.3	16206.6
22357	24391.7
23841.8	26246.6
10395.9	22235.9
33194.7	41847.3
22610	4751.44
27558.1	55357
20161.1	16811.7
16136.7	20060.3
24881.4	30436
24720.3	22375.8
22655.9	23847.9
17039.6	16318.2
21273.3	11902.5
20485	15970.3
23782.9	3300.56
33643.2	19741.9
11748.4	47272.4
27082	12483.7
24871.9	17838
16203.2	28410.2
31679.1	23848
18665.4	22547
25550.9	30812.4
21862.6	21258.5
13300.5	26691.7
28158.2	13965.5
47899.3	29095
16532.9	28089.9
19360.4	10350.6
17568.1	42252.8
27562.5	1517.42
33091	25381.7
30820.4	25247.5
15586.2	22608.3
18681.9	21087.9
34408.3	22009.8
28432.2	19247.9
15261.1	20812.1
12828.2	2393.36
41349.9	4471.78
22924.4	19026.4
17709.2	21474.2
13143.7	23924.4
23382.6	29988.8
20432.6	20909.9
26015.6	25268.1
19445.1	41687.6
23244.3	51143.5
23872.7	23099.9
23632.4	16759.1
24913	28140.1
15115.3	8776.89
18907.8	21053
23250	28922.2
13755.6	13027
27766.9	21080.2
37288.5	26395.3
28253.9	1328.98
17347.5	21400.3
14925.4	17982.9
17538.8	29081.6
33640.4	36073.8
23996.8	32558.1
20071.2	17715.5
27322.2	17530.6
19756.2	29300
23255.6	929.712
25587.7	37923.8
16032.5	38710.4
41534.3	3365.85
15145.8	38833.9
21602.3	28791.3
20416.5	15065.3
23047.7	34640.9
17741.7	3454.64
22610.3	3581.69
21361.1	26820.7
32055.6	26043.9
23675.7	13383.5
40568.8	31642.1
24992.3	22710.9
22500.5	1836.29
21051.6	6530.91
22215.1	36636.3
20551.2	2401.48
21541.1	30674.3
8856.73	43236
23202.3	32361.9
32789.9	23263.8
16491.6	19595.7
25108.6	32824.9
21520.9	16343.7
19972	13835
27055.4	20969.4
18673.7	24405.4
19521	3856.6
8458.52	23189.5
19559.4	37981.5
19665.9	30474.5
19207.2	24179.4
19380.2	6255.01
23871.8	17964.7
15729	27671.2
16676.9	25902.1
23313.6	4211.41
20301.3	18893.5
42388.7	24084.5
19076.5	30436.9
19214	26543.2
21484.8	3731.04
20679.6	22546.1
16490	1636.06
15549.9	32445.8
14762.8	16845.5
34905	36590.5
49843.4	24845.2
17064.1	25671.1
25812.5	24508.7
26876.8	37734.4
32227.4	35909.3
12170.9	20208.9
27544.1	22869.8
21862.2	35697.2
18584.5	22573.8
28720.5	40952
28504.1	36033
10395.1	25599.2
17642.7	18307.8
21609.5	19265
14385.8	21959.3
10374.4	14771.2
23772.4	21124.3
17769.2	15861.5
21796.5	30531.5
20664.6	18151.5
16752.6	18069.2
15014.1	13659.8
13721.9	42272.7
32802.1	38137.9
20338.9	21511.7
20890.3	28533.5
18244.1	37188.7
24490.1	47677.2
17306.9	3861.19
23558.5	19875.6
16451.2	32668.8
18435.2	33889.7
22211.7	40800.6
20832.6	20849.9
12436.9	26390.7
18586.3	27365.7
20784	21002.5
17215.8	3875.33
21296.5	2582.51
18210	28268.3
25603.3	41106.9
20558.9	18760.4
36005.3	37324.4
24542.6	17690.3
18228.9	20152.1
12861.4	41771.8
14207	12771.1
17153.5	20385.6
15565.5	13930.8
20202.4	22739.8
19181.4	21638.7
11337.1	34202.2
14203.2	23256.3
15972.7	30249.7
16295.7	35377.1
24273.2	13859
16624.6	29328.8
10159	12849.7
28315.2	28077.1
16651.6	27479.3
26867.4	18531.9
15747.2	35395.3
28227.8	18360
47707.5	5593.25
34971.6	6442.1
41782	12795.6
22086.6	9781.2
24848.7	25982.9
29361.3	27237.4
29349.8	21440.8
20109.6	2518.21
11201.7	17429.4
22030.2	20599.6
25002.2	1731.81
17242	17403.4
20962.3	37812.2
12680.9	29467.6
30683.3	16385
22255.2	22119.7
18026.9	16731.7
20533.3	46501.3
18161.4	17115.9
20516.5	29819.2
27070.8	24509.9
37855.3	5705.63
23773.2	26952.9
38546.1	3874.96
17082.1	20428.3
33484.8	10468.2
8905.06	40100.1
21631.9	12615.5
27693.9	27460.4
12751.3	30487.6
14122.9	3748.78
19418.3	17891.3
19960.4	18650.7
9871.06	18273.3
40476.9	13729.5
19511.5	7862.01
26431.8	20114.7
16619.1	24788.4
19306.2	29619.6
40615.2	19954.4
27619.8	13288.8
14640.9	8897.78
22947.5	20176.5
16894.1	23628.5
22838.6	4956.83
27522.5	23711.2
34610.7	12586.6
26186.7	17551.3
24832.1	2733.96
20300	20331.8
21055.3	20063.2
20461.8	37784.7
22041.6	39098.1
20366.7	18353.6
18816.5	36384.5
16194.3	25644.1
18732.1	45262.1
50385.8	43141.9
18045.8	10477.8
11488.4	19530.6
23290	37086.4
17574.9	2191.65
15354.2	25965.1
29780.7	37985.4
12231.2	22877.6
19343.2	18871.7
13723.1	21425.3
20376	27544.4
21432.3	4426.28
16697.1	29677
15762.6	18052.2
27157.9	1700.68
31473.2	18198.4
14299.4	44238.2
27367.1	32587.9
17559.1	28299.5
30411.6	3439.14
25387.1	16505.8
27498.1	27741.2
22732	32737.6
24886.7	17418.3
28694.7	24011
23309.9	31569.8
28401.4	10078.5
14488.5	32480
18555.2	23057.9
14069.6	20245.1
21956.7	29217.9
14882.5	25520.3
31235.2	37017.2
33216.3	27230.8
17360.2	18822.9
16469.5	29486.8
27288.6	29943.3
33840.4	19291.3
16176.1	40201.7
31396	35741.4
13952	2635.89
35842.6	27253.9
19603.8	6845.45
16945.9	7684.44
38067.6	15236.2
24618.8	39979.3
25652.1	25891.3
21602.9	4391.18
15428.5	28984.8
28657.5	16847.5
32257.2	9480.65
39509.8	26775.3
12753.6	23235.4
22373.7	2802.1
17935.7	10170.6
24585.6	30034.5
25724	23214.8
13974.6	42838.9
16153.9	10895.2
29391.5	18694
24182.3	25874.4
16212.2	27190.1
19175.3	22246
26564.2	29523.7
16568.7	24384.5
27841.2	20009.2
14643	12743.8
21978.1	1325.72
12906	19060.8
19589.6	39751.8
20087.3	29189.9
20625	4234.84
22842.1	16520
27730	31175.9
25824.2	28166.4
13642.7	29423.7
33655.6	22972.8
33575.5	22777.7
22773.2	19239.8
48165.6	7420.91
17464.3	14684.1
24465	21274.6
26209.4	54687.9
29683	23783
23381	29741.8
21885.5	23113.8
17302.8	25117.9
24751.5	26598.4
25098	25550.4
15143	34265.1
29119.5	27362.4
24465.2	41666.7
25008.8	20552.3
10750.7	23623.2
13476.8	38564.1
14511.2	19476.6
21778.4	19657.3
17947.1	17316.5
14921.2	19274.9
16108.9	26799.1
18809.2	17379.6
30147.9	21785.7
19627.8	13347.1
20202.5	29365.4
19147.5	19771.7
30684.2	17827.1
19502	42000.3
20191.1	10976.4
15206.3	20953.5
18934.2	11723.2
22561.1	25511.5
25138	22650
18590.2	11552.7
19151.2	4189.84
19930.7	1711.31
17836.9	23239.2
16326	35434
23941.9	11209.3
29999.7	7775.82
17384.8	20240
19523.8	16001.1
28121.3	26573.3
15892.4	32091.6
16797	1295.46
12964.2	41333.9
31008.6	32292
19396.9	23871.4
25027.6	4034
15021.4	32223.5
15748.9	19306.2
21635.8	16746.9
20730.3	25981.1
20434.1	25177.1
18890.4	19273.4
10719.6	27945.8
18483.4	20826.9
22731.2	2496.6
17270.7	1815.42
24870	28404.7
21639.9	1893.87
16443.9	36608.9
22332.4	16323.6
24112.1	35341
20336.6	21983.4
20199.3	22029.3
13976.8	30540.9
18016.2	21494.5
29191.2	35260.6
37285.9	19778.4
33821	9542.14
27120.7	4894.39
23238.5	25311.3
27098.4	21049.3
18221.8	23471.6
24548.5	2485.66
20019.2	37536
23854.3	28655
23557.9	18737.1
19240.1	34089.2
15893	3189.36
38461.1	32588.9
18660.6	21901
21849.3	1596.59
32706.2	25075.4
26466.8	5205.84
27005.4	23465.8
18480.1	16226.5
31872.7	8938.92
26342.7	22894.8
17504.5	42136.1
19308	1857.03
18836.5	22592.4
16236.4	24898.4
18910.6	30375
34797.6	22041.1
18532.6	18589.4
22182.5	17045
11107	28730.9
14648.4	19084.8
19108.6	13817.8
32892.1	16045.2
27239.9	36282.8
46103.2	18080.5
14779.1	10787.3
24535.8	24537.9
25233.9	18040.4
28231.1	20862.5
20804.6	29387.4
17908.2	15819.2
14416.1	30138
21766.5	43844.5
14579.4	7442.27
21398.2	38496.8
16425.9	14547.1
21732.5	19598.5
17898.7	20118.6
18699.3	38803.4
27704.1	39158.6
20967.9	20005.4
17191.7	44082.2
15683.6	21688.3
17739	14812.7
24363.3	26883.1
15451.6	13878.2
25223.6	35299.6
18159.9	3214.03
15376.3	20268.8
27158.8	20456.4
19821.1	32811
25100.1	19008.3
32276.8	17747.1
29593.4	24955.5
16689.6	30012.3
24399.9	22322.9
24024.7	29822
12889.3	21509.7
23733.8	32905.2
17964.2	30338.2
33349	18694.6
23214.8	36606.8
23208.7	20880.4
26152.6	20063.2
24557.7	19146.9
28442.8	1432.61
22075.9	34994.8
17431	21019.5
27953.3	40922.7
9357.71	19350.6
16846.9	20565.9
27177.3	19998.3
16657.4	7008.49
24544	1558.85
25659	15943.9
24899.7	26598
11635.1	23548.2
15979	21958.6
17853.9	29844.4
23133.5	31109.7
30022	21465.5
19316.8	13953.9
35064.4	17473.7
40748.3	12880
21257	23011.5
21228.9	37923.3
20781.5	26458.1
18127.7	24145.8
34079.7	23778.1
16455.8	50290.9
23455.7	40572.3
38085.7	18113.7
9917.84	12543.4
20357.8	15581.4
14534.6	18735.9
36076.5	21317.6
15089.3	25293.2
32011.8	15801.3
20377.9	4452.35
24680.4	32524.9
22571.4	24237.7
26937.7	16611.7
26898.1	14897.1
21454.1	28289.5
18098	19782.5
27097.3	29299.1
31616.9	34603.7
18453.7	12806.8
22137.7	18900.1
27728.3	4797.86
21276.7	42262.2
21235.4	19880.6
31604.5	18134.1
18587.9	20455.2
19522.1	20945
21382.1	33736.2
15167	23315.9
11827.3	18037.3
17041	5287.51
8377.64	13236.8
24789.1	20996.1
16986.2	23886.1
16515.8	17383.2
14027	28054.2
15754.2	36413.5
26330.7	29840.7
17342.6	32505.8
22326.1	22191.2
35758.4	28820.8
19798	25284
36060.8	25218.4
13225.3	14282.3
27299.1	8733.8
16137.2	18262.7
10084	19044.1
37239.2	24725.2
19246.9	34639.4
28056.1	14259.5
16941.5	28978.1
34172.5	20589.4
29437.3	24975.5
13828.1	37519.2
25502.6	17147.9
19148.1	36263.5
16080.4	24002.7
28128.9	35072.1
21302	38418.6
21929.7	30152.8
29790	3232.99
18881.3	26240.2
19264.3	44665.1
13529.2	26688.8
16486.3	53212.7
13656.8	9730
20269.7	20543.3
12373.8	16758
22885	28628.3
36512.8	25121.6
6689.27	39579.4
18885.2	21470.2
21745.7	18591.1
25130.2	12626
6735.26	26057.9
16469.4	59901.2
20963.7	18617.3
13492.6	27881.8
21502.8	10820.6
46275.4	14749.9
43977.4	20458.8
45122	21320.7
17037.9	19446.2
11324	8303.97
24156.8	21301.1
19060.4	11880.6
19893.7	28706.1
13538.9	28368.4
15358	27660.3
18325.5	16603.2
30615.8	11726.5
13172.7	29499.7
14002.7	14669.6
28643.4	38806.4
18559	17699.1
21650.8	23610.6
8495.65	30815
22033.2	16811.1
8819.7	14077.2
20512.2	9011.99
9456.7	26684.8
17739	13499.5
15106.1	6125.04
17294.7	31709.6
25264.7	20153.3
23966.7	24543.9
32854.3	23604.8
29177.9	19314
41078.6	20470.8
28164.6	20623.5
28503.4	18380.7
18975.1	27195.4
12274.6	21851.9
24725.3	22448.1
35440.3	23926.2
18417.7	21138.9
18798	17998.4
16488.6	27734.4
21411.2	13290.2
17693.6	17910.9
27599.1	20091.9
14974.7	20284.4
30892.9	21091.4
19666.9	21541.1
25692.9	31671.8
28196	34916.7
14279.5	30510
27010.8	22859.6
36099.9	22368.5
32891.3	39799.3
33214.4	40256.7
10744.9	23736.1
24128.5	5505.76
38507.6	21099.6
24427.6	22087.8
25448.7	4620.66
23015.6	5513.14
16616.5	17043.8
21528	39196.9
16657.4	33625.9
25298	26826.6
21618.2	27978
17745.8	32700.7
16343.8	23562.9
29022.3	19693.5
22168.6	23969.6
22047	28985.1
31367.5	30458.8
17261.7	23174.8
16787	4400.59
20554.3	23884
18985.5	19554.3
26822.4	29238.5
22157.6	38739.8
28233.5	21063.4
20843.9	32864.2
21587.1	43508.9
11040	21090.3
38903.6	21745.6
21757	1488.28
17737.4	3696.51
13383.9	13852.2
11260.2	40656
19465.5	17827.7
16430.5	55458
21107.2	20866.7
33383.3	37010.5
28117.2	31665.6
19775.5	23511.3
22275.8	2541
32126	19802
26848.3	22690.4
17675.1	12272
23728.7	39325.8
20264.7	29103.6
23077.4	21849.1
29623.5	22940.1
18007.3	15908.5
34490.3	15976
34631.6	16527.6
38902.2	20704.9
19916.1	24457.1
19303	27668.9
25960.5	6463.2
17313.1	24188.2
14774.9	2452.81
18679.3	28145.1
26641.8	29411.2
26011.1	22928.8
6535.51	21759.4
29289.8	15538.7
16884.8	37440.9
15693.2	29694.2
17532.1	34936.4
19426.6	16645.4
18846.6	25412.5
17594.2	1931.41
27458.4	10726.1
25040.9	6430.12
16004.2	27931.9
27642.1	32414.9
20163.1	15274.9
14210.9	22619.1
22217.9	28695.8
18043.4	37735.3
10832.5	26449
16044.2	21565.7
23809.1	22201.9
13338.3	14966.2
31006.8	25744
17278.5	38456.5
31988.2	29392.1
16460.6	15816.4
34767.9	15789.4
21096.9	20296.7
14834.6	21821
20231.1	32053.1
22196.4	33023.8
22456.9	20644.8
21951.3	20671.7
24979	15449.1
10922.9	16700.3
27503.3	4198.96
18278	15351.8
28586.1	20103
22568.7	12357.1
23987.1	4416.25
22033.4	19371.5
28103	15120.9
18046.5	12217.4
15026.6	27375.5
18615.6	19947.3
19531.1	32690.9
22768.7	35842
22356.7	12996.5
24645.8	33369.6
34405	55292.1
21215.4	18463.9
11705.2	36382.5
19536.2	16633.8
15995.9	27367.1
27366.2	34379.9
20852.1	28733
26551.1	37998.7
14421	32028.3
12841.9	2404.29
26300.2	21749.1
10343.4	4528.88
29034.3	26124.8
28876.5	12599.1
23127.7	35643
14490.9	3438.91
19477.5	28216.6
23287.4	16842.1
17060.1	17057.4
21466.1	22509
18907.1	13167.3
35757.9	11273.7
19439.8	20894.4
23003.6	1409.79
15387.6	20715.5
21187.7	24432
19688.9	21387.5
11504.1	23645.2
13550.7	16327.8
18990.8	25865.5
23453	4058.98
19509	29340.5
20136.1	28109.1
23599.9	27227.9
22727.5	22143.7
32401.4	13674.1
23781.4	37741.1
19247.5	70081.2
35775.4	24185.4
26650.4	5063.37
12064.6	53202.7
22626.9	1281.76
35923.3	22501.4
39867.5	22802.5
28483.7	10823.1
39998.6	16158
13271.9	8614.88
24824.3	26013.9
22063.4	33043.9
31075.7	25871.1
24071.7	10943.5
39289.7	17836.6
26200.2	16861.3
19089	19655.6
21701.8	42791.1
26877.5	37791.9
20548.2	36419.9
19671.6	19722.8
16794.6	6572.11
31655	13924.1
15138.2	32070.1
24775.3	39589.3
35826	29933.3
14704.2	23557.3
12896.2	18485
12855.7	15865.9
18223	30605.5
23704.1	15751
13490.1	18322.2
16590.3	23245.8
18212.9	15396.8
37335.3	3771.12
28777.2	4559.79
23948.2	21359.8
24476.5	21476.8
17776.7	44684.4
26535.5	25557.5
14816.5	29116
40619.8	18150.8
18430.3	26559.3
27993.2	3228.27
22632.5	26267
16526.7	19006.1
14084	12472
18101.3	34910.7
33837.6	21948.6
23204.6	18757.8
19778.8	20972.4
22881.7	13855.6
24106.6	20386.4
16010.1	21536.3
20411.1	27748.9
30959.4	2203.72
17285	22407.5
16140.3	26495.8
28561.3	19537.5
16816.3	31717.8
24937	24623.9
18269.5	40555.4
28780.2	24518.5
21981.7	22318.2
16697.5	22076.1
15525.7	30364.5
20644.4	30302.5
20042.5	25641.1
27436.4	17864.7
20503.8	29540.3
25854.9	5188.53
16902.6	4181.87
20001.2	16701.1
14589.3	14099.7
13982.3	19511
29685.3	26680.2
22162.9	27804.7
30480.1	34486.5
24876.6	44814.6
15441.4	30436.2
24641.7	26299.6
15567.5	24889.6
22962.4	19967
19272.7	17718.1
9014.85	23692.1
22483.5	16189.5
13328.4	32137.8
21923.6	36761.7
37390.8	44620.9
26691.3	12119.5
12985.3	25631.6
18092.9	28784.6
31006.2	41978
29412.5	21049.9
19943.9	28910.7
32698.2	26856.9
37035.7	38718
16498	22052.4
22854	21497.4
25239.7	45997.9
18033.1	44897.9
24344.1	11043.6
27833.9	39685
21206	29086.5
26939.7	25957.7
27864.7	27733.6
27877.2	18587.1
26945.8	25623.2
54789.9	20163.1
23104.2	26632.5
14749.5	22128.5
27531	27719.5
27238.9	15422.5
35169.4	25821.8
36531.7	2055.61
26549.8	34286.6
23576	21260.1
23982	16058.6
14608.4	15248.5
9661.92	12692.5
16293.8	26203.5
17678.7	35067.4
21478.6	25179.2
17825.4	32754.4
20642.6	19162.6
13819.2	25012.7
16700.8	24873.8
30079.4	20050
23953.4	39769.3
33169.8	31147.9
12146.8	21047.3
19932.8	28675.3
19723.9	7346.84
15470.9	15883.8
31006.3	33934.3
21049	25864
21500.8	6671.55
15188.9	27190.6
20722.7	21748.7
11226.1	25052.2
23958.2	33995
25506.6	14828.5
17139.4	17389.1
26676.8	24172.5
37896.3	30741.2
29243.2	30922.6
24038.4	7722.87
13435.7	2408.51
20057.7	23948.2
13238.2	19334.1
19235.7	11036.7
39384.5	23072.4
20829.8	24949.8
20905.2	14727.5
32110.7	24594.4
12287.5	7630.15
18995.1	37038.6
17798.8	39928.6
21827.6	12740.6
18678.1	21156
23725.7	22941.7
29142.7	37690.9
23041.6	2432.29
13939.3	23122.3
19579.3	2770.58
23597.1	22222.9
28775.2	25417.8
20615.3	19599.4
27689.8	12901.5
26795.8	27915.2
17629.2	25598.4
17192	32752.1
15264.7	26600.5
16735.9	17277.3
23835.3	30349
26809.7	37008.4
18595.2	27649.5
23470.1	24302.1
17612	22884.8
21029.6	14452.1
21951.3	19582.1
22106.6	17576.8
22398	25453.2
11080.8	13484.7
23906.6	34411.8
40069.2	23005.4
31787.7	18718
22125.7	13738.7
12995.6	17140.6
19793.7	23320.9
17945.5	22623.7
26954.2	20618.4
45957	25331.4
30644.5	58837.1
24373.7	33384.1
32323.7	26929.5
10140.9	25113.6
16987.7	20657.3
26482.8	36988.9
17740.7	38635.6
18214.1	1954.99
32216.4	20852.1
24260.7	14497
25049.5	16119.8
18178.2	24364.3
34191.1	35722
22405.3	24229.4
29781.7	15308
16797.9	7369.94
27234.5	18961.9
15830.4	33350.7
25819.1	17879.4
18440.1	8750.86
18690.1	4205.79
17106.1	22234.5
10271.6	23690.7
16595	30670.5
24804.1	2591.07
14421.5	30142
21631.4	25501.7
24688.4	25180.3
26237	17283.1
16862.5	19600.9
33940.2	5460.88
24224	29163.5
20823.7	24971.2
18306.8	16921.4
31988.9	20386.4
16215.8	29235.2
20199	22354.2
18987.2	20159.1
36326.3	17390.3
34929.1	26346.3
31659.5	42247.1
25469.5	19463.5
16183.1	29649.2
21018.8	22270.4
22195.2	18062.2
30031.9	17909.4
23391.1	17613
13443.6	19876.8
19076.3	12948.1
28150.2	20417
19865	11673.2
20572.5	28643.4
23488	4238.79
18710.4	23521.3
20749.9	28698.4
21744.7	1478.13
14075.6	19002.2
54581.5	49919.6
21860.6	21862.2
25169.2	24065.8
20767.9	25734.6
24970.6	15724.1
22561	17207
34051.2	21177.8
19514	34010.4
42912.4	29427.9
34266.2	44321.8
21652.7	23152.1
28356.7	18991.9
25981.8	30329.4
17866.7	21471.3
21906.3	27756.4
34323.2	27267.3
22369.4	38882.8
15497.5	41100.6
31040.8	38407.6
14312.8	30938.6
28878.6	43159
27693.6	38380.7
28091.2	19793.6
32449.8	17392.7
26146.6	32248.4
25024.8	16274.8
24929.1	22203
17343.5	26524.5
14517.2	14714.6
18252.6	16342.4
14120.5	35406.6
22048.7	32038.5
25262.1	18940.3
27363.5	22064.8
15755.1	32882.5
27308.5	21138.4
31162.3	39871.1
42506.6	13017.5
12059.9	28347.8
20210.6	16388.8
21586.9	12683.2
14268.1	32625.9
19067.9	11361.8
8224.46	26272.3
16955.6	28716.4
21998.4	32877.8
27430.9	25492.5
21622.4	27143.3
22359.1	31050.6
19585.4	28011.5
31579.4	19224
21324.6	27493.1
22687.2	36214.7
29751.9	32465.7
13665.1	31723.6
27691.6	11186.2
9150.08	27716.3
22323	20203
21999.4	26193.9
24895.3	21682.1
18816.9	28243.6
34038	29899.2
28397.9	23380.9
14697.8	21830.6
23883.3	15453.8
18266.9	30325.9
12476.2	13596.8
29870.5	14772.2
18330.3	28077
13616.6	25296
18037.8	24829
18722.8	33353.9
28849	25316.9
30577.3	19018.4
17658	22334.7
14971.3	30605.4
24731	36550.5
34005.7	19594.3
23516.1	43017.9
19310.1	24332.6
29185.9	21775.3
11137.5	28322.9
21527.3	5637.02
17828.1	25629.7
34273.2	16991.9
28658	15871.1
10720.6	21000.7
20063.6	24279.5
18793.6	26776.8
26382.5	21500.4
23623.6	16042
28413.1	30439.3
25519.8	12717.6
15876.1	51516.6
18393.1	21545.8
21169.4	23502.6
21783.7	18280.7
30420.2	27249.5
23062.3	18218.6
21292.7	11025.6
35133.8	14481.6
24688.6	17543.3
10579.8	2439.64
23337.4	26175.1
24515.8	21718.7
28398.2	25166.7
19674.4	6862.01
25640.9	24783.6
19112.2	20989.4
22425.3	26236.9
24918.7	42476.1
24424.8	16741.8
15014.1	22362.7
17799.8	52309.4
18626.2	26763.7
22844.5	22320.2
24488	14085.6
25480.9	23959.2
29364	22314.7
23667.4	26479.4
30175.4	30121.4
35874.4	10585.4
49148.5	22272.9
34098.8	27661.2
36134.6	30888.7
26271.7	16022.1
15513.4	2961.24
17944.2	33384.8
11137.1	40219.7
25774.9	26857
15159.2	17824.2
12788	25364.6
39987.4	23718.3
20126.4	18386.8
18255.8	23822.7
29482.4	15773.7
15262.5	16163.8
22317.9	2761.74
15743.6	32400.6
24131.8	35939
28579.8	34567.4
18174.1	20021.4
22285	29895.4
20457.4	18319.7
18505.1	14396.5
18118.7	6419.27
21043.1	20994.4
37595.4	34987.6
31790.1	17184.4
17481.8	23211.7
21171.8	32260.9
19902.2	31694.6
26067.2	26266.7
23096.8	34574.8
28762	34060.8
16145.8	27474.2
18331.7	24515.5
25007.7	36588.1
15633.6	17527.8
22155.3	12832.1
20200.5	18478
30146.9	23545.2
14431.6	26905.8
16476.6	32594.9
21042.4	31695.5
23004.4	21979.5
27181.7	26797.7
12269.5	23512.9
27811.9	28558.6
20184.2	24416.2
26246.6	27131.7
20829.8	26735.6
16036	16240.6
17138.7	32586.5
17471	23095.1
18157.8	22322.5
31277	25824.7
19150.6	1882.6
31095.8	17291.5
38302	17778.2
30901.8	3519.3
12385.6	2456.95
21598.5	13645.3
28006.7	37970.3
16080.3	26991
24354.5	31169.5
16530.8	29146.5
29199.4	41365.3
14822.6	22910.7
22922.4	28147.5
26464.7	24747.3
26806.1	23578.1
23396.1	15261.9
20571.9	19002.8
15268	19603.2
38121.1	32487.2
38418	16893.4
41784.4	19345.9
39763.1	14944.9
19525.6	24947.7
20264.9	21626.1
7644.64	21076.1
19130.5	32401.9
22937.9	40635.8
17776	5310.61
24256.9	47694
26891.1	29654
22089.8	21200.8
17912.9	6616.59
28399.6	26758.3
29464.8	25151.2
47789.5	6020.55
23682.1	29725.1
22185.6	30769.8
23804	27079.1
21061.2	13404.2
17329	32739.5
19486.2	16931.5
27207.2	1924.1
34340.8	16848.6
20247.7	1706.12
14088.3	23447.7
20053.8	14884.1
20428.7	22441
22591.1	22482
32193.7	19926.1
23675.8	11075.1
26822.5	33521.2
22489.5	5533.91
7872.5	35924.2
19542	18283.4
24670.1	22984.3
32098.3	32183.7
21471.7	23399.3
38486.6	31661
33080.2	27886.8
20213.7	17869.6
10547.2	24529.5
21118.9	27562
31434.8	24432.6
17076.7	38186
22468.9	24395.7
32126.3	32420.2
24773	19290.9
16966.7	19027
11823.4	9897.28
24929.5	34475.5
20469.2	15460.9
14824.5	23067.4
13109.8	28477.3
19354.3	22614.8
17090.4	28684
27476	28125.3
22982.2	31699.5
23821.8	23296.8
23399.4	20582.6
21758.5	30280.1
19572	14285.2
28230.5	12137.7
25085.8	22059.9
10057.3	1298.91
19367.9	32487.3
18706.3	5732.72
39058.4	32687.8
16425.6	32584.4
19559.5	17810.4
22589	5229.76
23348.1	25621.1
30129.4	37376.6
25742.9	18621.9
24410.2	42511
14740.2	29995.6
18267.9	25796.1
23599.6	28457.6
23331.8	14816.3
24669.5	8676.71
20558.2	46605.5
28287.7	21457
22947.2	42912.6
19905.9	28740.5
20426.2	36099.5
21768.3	27733.3
17818.1	40744
21761	25510.7
29587.2	18676.9
38560.4	28074.6
15050.9	22646.4
13668.4	26255.3
20168.8	27019.6
20258.6	20391.1
31846.9	35432
19106.2	23105.9
15846.8	7811.23
18023.4	23379.4
17501.3	29536.5
9960.1	18247.2
14950.2	13086.1
15972.8	19175
15492.3	5698.85
12938.3	1225.16
22990.4	9092.01
27874	1911.54
16736.5	17405
18816.7	26029.7
27579	10209.4
29309.7	17820.1
35304.5	14085.2
24879.4	24623.2
20944.3	35498
21632.2	25350
30112.9	19653.7
30064.5	20799.1
23731.5	23672.3
22050	22311.7
24605	39649.3
16809.7	36813.2
32476.6	21693.6
34013.6	48209.3
19484.5	16148.3
35324.4	14556.1
21436.7	16975.6
19276.5	34998.1
20404.8	25453
13375.7	20324.5
23082.2	34881.5
21651.7	36014.7
22181.7	18394.2
26681.7	17418.6
7116.41	34519.9
23726.3	19539.8
13155.3	29011.4
13516.8	2487.02
13734.7	24238
16113.5	22961.7
21996.3	21924.4
19557.5	35053.6
22908.9	21200.2
26042.3	50128
20196.6	31590
20390.3	3479.18
26913.7	26038.4
15738	1881.57
19958.2	25738.5
22119.4	11995.1
23208.9	16317.9
16707	16817.4
21463.6	28585.5
17285.6	18336.2
17829.1	17822.2
20371.4	22166.6
30460.3	24905.9
15059.1	29410.6
18356.3	24674.5
17673.8	7918.79
17319.1	2903.62
26034.5	31784.9
16643	27517.9
27842.8	35753.7
20815.6	49053
16848.1	19662.7
30669.4	26406.8
21842.3	24769.9
15004.6	28097.7
28694.1	23893.3
18185.7	2761.49
24932.6	19977.7
21166.8	27476.8
15996.1	29319.9
17358	29531.9
17706.9	25761.4
19068.6	20236.4
16316.2	23180.9
31803.9	18103.3
32510	11869.5
34682.4	28279.8
27942.5	9209.85
16562.9	34554.3
19889.2	41733.2
16544.7	17651.2
32842.9	1633.23
34654.5	47701
14639.3	26949.7
16121.9	33047.1
20338.4	16400.5
15203.1	24196
20797	39790.2
31499.7	17116.4
24740.5	23502.8
15151.4	27257.1
17135.5	32998.1
14104.3	36149.1
29574	24232.7
25047.6	24898.4
18840.9	34943.6
14433.1	24711.2
18315.9	24816.5
17699.1	5781.28
25732.1	16416.9
15749	31248
17261.9	18043.5
26872.1	30196.5
25129.3	35568.4
27785.2	23184.3
14904	13774.3
22462.1	15897.2
12865.5	28515.9
17788.5	26315.7
30573.8	30872
21451.8	44618.7
31762.6	32276.7
23785.7	31995.9
28739.8	25211.7
27951.6	27257.1
12911.3	31752.5
18489.8	32624
25995.3	15878
13287.1	24787.2
12955.7	22550.7
23788	29142.5
16841.7	10101.6
29695.8	19564
17877.6	45662.6
15089.1	4642.34
14917.6	3367.15
20132.6	38106.6
24857.8	34093.3
24397.9	12550.3
29155.6	13618.3
19955.7	23477.8
17112.4	15593.8
14202.2	20398.9
17574.2	55670.7
32731.6	19580.1
26921.8	32341.6
26782.1	2092.15
9559.42	10384.4
19801.3	22786.2
11394.7	18109.8
34166.4	24760.7
23857.9	24915.6
25332.3	34172.1
26034.4	32574.3
24808.7	30686.3
15389.8	28166.4
34221.6	18588
19273	11584.3
13710.8	6010.97
22074.8	40576.7
11702.9	24371.9
16005	36970
19557.9	21283.4
21480.1	11087
16669.4	17650.1
40053.9	22855.7
36328.5	2615.09
26093.9	28872.9
17629	40009.2
37103.9	37364.6
38736.4	5398.28
20041.8	3222.83
13680.2	21066.5
32127.6	24623.6
29846.9	48081.3
46304.6	41446.3
12869.6	25200
28239.5	24248
18684.5	18179.2
29185.8	28529.1
27228	27329.3
28850.3	11412.5
25663.2	21328.9
17439	22138.8
25005.4	19609.5
25356.1	18084.4
12519.6	14182.7
35002.1	29949.7
30327.1	26892.4
29979.5	27957.7
27335	41065.2
18177.8	22785.4
21608.2	3666.59
18286.7	3639.44
17812.3	25246.1
31800.8	29265.1
23181.2	19661.2
20255.2	22639.2
17720.5	22064.5
19608.5	49642.1
19756.8	33173.4
17866	21505.2
22440.4	20891.7
37530	25813.5
31949.7	19527.1
34084.7	29394.7
20282.9	24192.5
17892.9	33437
20396.7	11514.6
19098.9	40891.6
14362	16256.1
27279.3	24106.5
22703.5	19859.1
22612.5	28195.2
28453	18426.2
15665.3	10719.9
21086.5	33341.3
36942	30055.7
24744.5	22681
28779.5	26998.6
21612.3	1654.33
28097.9	16759.1
15396.8	17879.6
27508.1	2250.95
17657.7	1446.61
34611.9	20539.8
25439	8664.48
19829.5	7081.25
19975.7	31374.6
22111.6	29461.6
20881.5	27392.6
14542.5	32114.3
23046.3	15516.8
17895.9	816.359
17420.4	26926.6
23765.3	19762.3
15893.7	23042.4
33171.6	26427.8
17227.8	17678.5
22807.2	32936.4
28956.7	13495.4
17711	16558.6
16817.5	2767.58
20298.8	20938.6
17083.7	28221.6
16930.5	1018.62
27235.2	25256.1
20649.3	58870.1
21580.9	61939.8
43922.9	39165.6
36688.4	20067.7
38783.5	16403.1
31553.5	16858.1
25051.3	3919.1
24715.3	25848.3
27184.2	34948.6
18643.2	17019.9
24446.2	38074.7
26642.1	30377
22786.7	30484.5
13342	20291.4
30258.4	7757.29
14488.2	26251.4
14845.9	24537
16727.3	31373.2
14838.1	13853.1
30305.5	30242.1
12854.4	24855.1
42636.5	26858.5
15999.7	50955.9
16704	26333.5
15162.8	4478.18
18820.9	8581.61
42272.1	20160.4
[truncated: 3,917 more rows]

## Sheet: ExtDataFig2c
gene	K562 Pier-Succ Rep1	K562 Pier-Succ Rep2	K562 Pier-G3P Rep1	K562 Pier-G3P Rep2
AADAT	0.00616096	0.346241	-0.761561	-1.04261
AARS2	-4.02696	-4.46185	-2.17005	-7.05129
AASS	-1.55359	0.648959	1.11378	-0.880882
ABAT	0.342009	0.0391474	-1.79493	0.0777856
ABCA13	0.240309	0.0341983	-0.701663	-1.20935
ABCA2	-2.41316	0.288452	1.07489	-1.00265
ABCA3	1.40712	-0.172777	0.956673	0.0287882
ABCA5	-0.385585	-1.62586	0.853877	-1.06484
ABCA9	-2.15648	-2.4352	0.910751	-3.35346
ABCB10	0.437074	0.382413	1.08282	1.05448
ABCB6	-1.03221	-0.390853	1.32583	1.90221
ABCB7	-5.93874	-8.12905	0.294794	-1.04295
ABCB8	-0.515335	0.693378	0.944065	-0.630684
ABCB9	-2.34623	-1.54622	1.32503	0.37987
ABCC10	-0.676543	-1.59566	-1.19063	-0.0435899
ABCD1	-0.656945	-0.0477456	0.815008	0.490824
ABCD2	0.364947	1.93406	1.3021	1.23918
ABCD3	-0.232678	0.154724	2.08319	0.599831
ABCF2	-0.223903	0.86234	-0.931426	-0.467846
ABHD10	-0.445288	2.24896	1.43025	0.878742
ABHD11	-0.527052	0.185002	-1.02856	0.0404322
ACAA1	-1.50589	-1.49094	0.851285	-0.802708
ACAA2	0.349737	-0.198813	-0.322195	-1.18288
ACACA	-1.91771	-0.88309	-1.47642	0.452075
ACACB	-0.0331796	-0.474883	-0.893784	-0.128455
ACAD10	-2.1843	-1.7057	-0.333741	0.934459
ACAD11	-0.717245	-0.896111	-0.556474	-0.610464
ACAD8	-0.0522071	0.0909933	-0.373178	-0.253427
ACAD9	-3.34242	-2.03042	0.550829	0.960439
ACADL	-1.0434	-0.579124	-0.54062	-0.826924
ACADM	1.00212	0.520319	-0.497859	-0.0650984
ACADS	0.228142	0.120911	1.26834	0.595219
ACADSB	-0.793122	0.233256	1.24538	0.628324
ACADVL	-0.948005	-1.12402	-0.479501	0.148132
ACAT1	-0.978932	-1.25408	-1.70613	2.08307
ACCS	0.654951	0.205295	0.102843	-1.6859
ACLY	-4.55549	-1.3781	1.23016	3.71331
ACN9	0.400775	-0.856219	-0.513783	0.234553
ACO1	-0.259271	-0.693277	0.190439	0.118176
ACO2	-2.32004	-1.11994	-0.733004	1.60792
ACOT13	0.022789	-0.326964	1.18246	0.436895
ACOT2	0.729558	-0.345013	0.0625042	-0.284942
ACOT7	0.622557	1.40456	-0.604476	0.684982
ACOT9	-0.0997399	-0.803384	-0.779788	0.0917326
ACOX1	-0.261336	-0.929977	1.51929	1.14952
ACOX3	2.48816	-0.971285	-0.80949	-2.12383
ACP2	-0.314671	0.835524	0.493399	-0.489028
ACP5	1.57762	-0.632612	-0.664966	0.490993
ACP6	-0.727641	-0.601697	0.489236	0.00121553
ACPP	0.539998	-0.763893	-0.814286	-0.639937
ACSF2	-0.938782	-1.87112	0.0549673	-0.620495
ACSF3	-0.113953	1.72734	-0.542402	8.14529e-05
ACSL1	-0.717312	1.72748	0.872291	0.795745
ACSL4	0.291469	-2.1613	-1.90992	-1.42284
ACSL6	-0.848881	-0.818465	0.682426	-1.27577
ACSM1	0.43671	-2.17143	-0.0581172	0.0729284
ACSM2A	-1.04898	-0.490505	-0.804101	-2.05661
ACSM3	0.23716	0.970134	-1.04251	-0.918682
ACSM5	1.01063	0.44839	-0.0644403	0.456958
ACSS1	-1.1599	-0.721257	-0.752204	-1.25907
ACSS3	-1.23575	-0.102665	0.0922514	-0.374553
ACTR5	-2.92893	0.187435	-2.33662	2.04476
ACYP2	1.11428	-0.736849	-0.714219	0.11791
ADA	-0.00443885	0.0393618	-1.56493	1.36624
ADAM15	-0.0285399	0.812855	0.0388607	0.0547097
ADAM8	1.12533	0.0128993	1.19425	-0.245877
ADCK1	0.185076	-1.17875	-0.0885558	-0.232516
ADCK2	0.452755	-0.229581	1.21949	0.321599
ADCK3	0.776916	-0.512471	0.840234	-0.586215
ADCK4	0.157136	-0.588043	0.22261	-0.418319
ADCK5	1.00867	0.836579	-0.786138	-0.0112073
ADHFE1	-0.928039	-0.692753	-2.4424	0.317751
ADI1	1.00538	0.155512	-1.4343	-1.87627
ADRB2	-0.0734409	-0.433234	-0.27724	0.552598
AEBP2	0.718272	0.516361	-0.344956	-1.03527
AFG3L2	0.668486	0.100425	-1.28753	0.537323
AGA	-0.414121	0.59254	0.912794	1.39785
AGGF1	0.910621	0.755582	-1.71374	0.491443
AGK	-0.0496667	0.536428	-0.735439	0.0261752
AGMAT	0.407416	-0.0886356	0.716499	-0.233493
AGPAT5	-2.29141	-3.56698	3.14019	0.80285
AGR2	-1.66452	0.155622	0.434142	1.46036
AGXT	0.884891	-0.11751	-0.0909037	1.44249
AGXT2	2.37281	2.37324	-0.830223	-0.343633
AHCY	-4.61536	-5.37201	1.47382	-1.17153
AHCYL1	-1.95843	-0.364287	-2.0651	-0.488089
AHNAK	1.2857	1.02906	0.131545	-0.339501
AIFM1	-1.55834	-2.24687	-0.87096	-1.41713
AIFM2	0.0848598	0.476033	0.67526	-0.212917
AIFM3	0.0991516	-1.83053	-0.304075	1.30156
AK2	1.1662	-0.0106283	-0.03393	1.34564
AK3	-1.61852	-0.0686083	-1.1861	2.26654
AK4	-0.235903	-2.54466	0.42296	-0.329758
AKAP1	0.23022	-1.23035	0.56115	0.263674
AKAP10	1.48092	0.424632	0.312547	0.152375
AKR1B10	2.67888	1.40368	-1.07977	1.15442
AKR7A2	0.934821	-0.630978	0.661726	-0.174861
ALAS1	-0.53414	1.21284	-1.62911	0.78694
ALAS2	1.47023	-0.0543292	0.244689	-0.232415
ALDH18A1	-4.20849	-5.56511	-0.513021	1.63238
ALDH1B1	0.364161	-3.10133	1.58559	0.0305962
ALDH1L1	-0.143463	-0.116815	0.00630748	-0.459733
ALDH1L2	-0.452865	-1.00525	1.43592	-0.119808
ALDH2	-0.131111	0.876793	0.197979	-1.63674
ALDH3A2	-0.199084	0.944333	-0.0631798	0.583267
ALDH4A1	0.854887	0.888518	-0.148599	0.592802
ALDH5A1	-0.528829	-0.336196	2.28165	1.42807
ALDH6A1	-0.163741	-0.398369	1.78198	-1.83516
ALDH7A1	-0.862429	0.523409	-1.05011	-0.209528
ALDH9A1	-0.834106	-0.100507	-0.244444	0.550174
ALDOA	-2.73008	-3.53381	-3.27177	-0.159963
ALDOB	-1.60695	0.194851	0.287774	0.557923
ALDOC	-0.230477	-0.840343	-1.43388	0.604076
ALKBH1	0.619456	-1.046	-1.43643	-1.10532
ALKBH3	0.23598	1.26418	1.46858	1.48266
ALKBH7	-1.44084	-1.04187	-0.230639	0.00713288
AMACR	-0.406487	0.657003	-0.903419	0.0249775
AMD1	-1.96127	-2.15532	-0.482463	-1.29337
AMT	-0.778311	0.265962	1.3494	-0.357278
ANGEL2	-1.21615	-0.906099	-0.851803	-0.55435
ANKFY1	-1.7975	-1.43403	0.422177	-2.85409
ANKRD27	-0.234015	-0.114649	-0.811739	-0.372518
ANKRD34C	-0.398353	-0.231517	0.103874	-0.123355
ANKRD36	-3.39278	-0.12536	-0.767253	-0.648647
ANPEP	0.503153	1.10268	1.05664	0.47742
ANXA11	-0.151395	-1.39993	-0.142775	0.600851
AP1B1	-0.104626	0.892855	-1.20316	0.0751449
AP1G1	-0.152388	0.321758	0.0197145	-0.39515
AP1M1	-2.02784	-0.773837	-0.733606	0.241676
AP1M2	-0.371257	-1.03256	0.258375	0.289325
AP1S1	0.379114	-0.90047	0.541057	-0.698968
AP1S2	1.87146	-0.257664	-1.03843	-1.36033
AP1S3	0.0768766	1.65869	1.46924	-0.725991
AP3B1	-0.0552653	-0.494583	-0.47182	-0.659487
AP3B2	1.05551	-0.90451	-0.356078	2.49687
AP3D1	-1.96169	-0.769404	1.12687	0.10933
AP3M1	1.30556	-1.91185	1.93308	1.73348
AP3M2	0.53183	0.454132	1.1745	0.694312
AP3S1	-0.460238	0.75842	-1.54628	-0.260449
AP3S2	-0.194845	0.714378	-0.746144	-0.582289
AP4B1	0.85262	-0.604552	-4.15942	-1.86425
AP4E1	0.584227	0.854129	-0.670557	-0.393301
AP4M1	0.417414	-0.439423	-0.299254	-0.15539
AP4S1	0.663752	1.60457	-1.70034	-0.515777
AP5B1	0.00435504	-0.149596	-0.708255	0.25144
AP5Z1	1.34342	-0.565688	-2.07982	0.972353
APEX2	-0.230789	0.259474	0.352341	-0.75424
APOA1BP	0.0836421	1.11018	-1.1732	0.919673
APOO	-1.66485	-0.8045	-0.546958	-0.7362
APOOL	0.197649	0.516093	-2.01658	-0.435958
APOPT1	-0.416035	0.568339	-0.393363	-1.62593
AQP2	1.29453	1.57967	2.05944	-0.0728627
ARF1	-1.51061	-0.820525	0.582421	-0.773751
ARF5	-0.453876	-0.664459	0.878888	0.576928
ARFGEF1	-0.952641	0.664162	0.308005	1.22504
ARG2	-1.06823	0.3631	-0.960668	0.963878
ARHGAP39	1.44649	0.0272633	1.52809	-0.747199
ARL13A	1.52879	-2.08658	1.17281	-0.435412
ARL2	-2.05842	-8.5076	0.409524	-0.147292
ARL8A	-0.216475	0.0598801	-0.229885	1.00597
ARL8B	0.652844	-0.555881	0.0763857	-1.20455
ARMC10	0.321419	1.47929	0.180032	0.160082
ARMS2	0.560157	1.99228	1.56403	-0.668303
ARRB1	-0.568403	-0.230467	-1.09073	-0.63106
ARSA	-0.477197	0.693279	-0.29072	-1.14611
ARSB	-0.511302	0.121444	-0.311353	0.722601
ARSD	-0.662879	-0.368036	-0.669777	-0.0582399
ARSG	-0.982988	-0.181267	0.19122	-1.72789
ARSI	0.442473	0.313247	-0.0398086	-0.302854
ASAH1	-0.365845	0.345453	-0.703289	3.30319
ASAH2	0.0752326	0.4694	1.61583	-1.63468
ASL	-0.665359	-1.61609	1.81768	-0.990611
ASS1	-1.3763	-0.80118	2.41829	-0.89392
ASZ1	-1.57832	-0.567235	-1.66988	1.26974
ATAD1	0.557188	-0.292902	-0.254081	-1.76803
ATAD3A	-1.34443	-2.39342	-0.291824	-1.85954
ATAD3B	1.07043	-1.65458	1.99431	0.321282
ATF6B	0.683942	-0.63461	-0.471032	-0.919308
ATIC	-3.39134	-6.05104	-6.87872	0.00944629
ATOX1	0.430919	-0.0487297	0.149663	-0.721209
ATP10D	-0.697521	0.735315	0.853189	1.53846
ATP11A	-0.334041	-0.0656267	1.17962	0.131863
ATP11C	-0.78082	0.506021	0.544171	-0.1934
ATP13A2	0.721182	-0.817428	0.395028	0.578871
ATP5A1	-2.8441	-5.92839	0.476083	5.83645
ATP5B	-3.62757	-2.60056	-0.906596	-3.21561
ATP5C1	-1.47575	-4.6393	-1.13367	0.294654
ATP5D	-9.80866	-6.53163	-3.23432	-2.92558
ATP5E	-3.63195	-4.0986	-1.30135	-2.83125
ATP5F1	-1.80849	-1.53184	-0.179626	-3.83127
ATP5G1	-0.962824	0.657223	2.26115	0.0590936
ATP5G2	-1.35587	0.70008	-0.0267075	0.865615
ATP5G3	-1.05207	-0.566763	-0.395021	-0.0972124
ATP5H	-2.10585	-3.80289	-1.11205	1.04827
ATP5I	-2.21424	-2.383	-1.82214	-1.2423
ATP5J	0.23699	1.20296	0.26653	-1.35517
ATP5J2	-3.63683	-4.59865	-1.48223	0.614236
ATP5J2-PTCD1	-5.45561	-4.85272	-0.103063	-5.00472
ATP5L	-1.69036	-0.586962	-0.0631911	-1.95438
ATP5O	-2.08396	-1.34473	0.685149	2.41258
ATP5S	0.67963	0.347499	0.614171	-0.494987
ATP5SL	-0.894687	0.341805	-0.403628	0.655737
ATP6AP1	-1.2223	-4.21305	-1.66927	-4.19339
ATP6V0A1	-1.209	-0.53268	2.33914	-1.10954
ATP6V0A2	-0.827751	0.242858	0.0509168	-0.480415
ATP6V0A4	0.249325	-0.763845	-1.03413	-1.83692
ATP6V0B	0.159447	-2.00795	-0.87357	-2.22495
ATP6V0C	-1.71717	-2.42916	-1.34647	2.53054
ATP6V0D1	-1.37223	-3.87721	-2.3453	-1.70156
ATP6V0D2	0.352908	2.34643	0.876828	-1.02186
ATP6V1A	-3.61524	-2.46477	0.32889	-0.00194052
ATP6V1B1	0.397226	0.527655	-1.13598	1.78509
ATP6V1B2	-2.21263	-11.6685	-1.25912	0.802238
ATP6V1C1	-2.96451	-3.58095	-0.546905	-2.42524
ATP6V1C2	-0.200521	0.544529	0.91092	-0.487112
ATP6V1D	-2.3374	-5.71682	1.71864	-1.75959
ATP6V1E1	1.20344	-3.11857	-0.176604	-3.42474
ATP6V1F	-2.42484	-7.09182	-1.42606	0.266621
ATP6V1G1	-3.41489	-1.01355	0.465067	1.83076
ATP6V1H	0.000892752	-0.312486	0.930064	-0.908772
ATPAF1	0.861861	-0.558549	-1.14514	-0.452999
ATPAF2	-2.22856	-0.529363	-0.286549	-0.42065
ATPIF1	-0.282072	-0.446032	-0.943349	-0.947019
ATXN2	0.23651	0.244314	-0.0858638	0.644386
AUH	0.0744428	0.398604	0.0717273	0.464063
AURKAIP1	-1.17782	-0.566423	-0.442548	-3.7868
AZU1	-0.798273	-0.0312204	-0.482058	0.918857
BAD	0.307435	-0.578462	-0.528224	-0.87297
BAK1	0.470142	-0.869455	1.1261	0.183359
BAX	-0.533918	1.23955	-1.07359	-1.27388
BCAM	-0.389215	0.0756014	-0.617435	-0.369947
BCAT2	-1.07178	0.486199	1.81737	0.490373
BCKDHA	-1.43059	-0.666742	-0.227616	-1.26608
BCKDHB	-0.288926	0.176551	-0.895744	-0.582135
BCKDK	-0.304873	0.70767	-0.876139	0.799514
BCL10	0.228146	0.682194	0.994142	-2.045
BCL2	0.747762	0.756083	1.29488	-0.0490015
BCL2L1	1.80328	-0.435874	-1.66573	-0.664293
BCL2L13	-1.218	1.10216	-0.873288	0.437227
BCL2L2	1.90758	0.692296	0.760153	0.382934
BCS1L	-5.26651	-3.78789	-7.78558	-5.46905
BDH1	1.13693	-0.78191	1.3944	-0.204866
BEND2	-0.0699616	-0.00253828	-0.861856	-0.828892
BEX2	0.367929	0.147594	1.69928	-2.02948
BID	1.29074	-0.475281	-1.69286	3.06681
BLOC1S1	0.47931	1.41615	1.41352	-0.0472717
BLOC1S6	-0.789734	2.19441	-0.058481	-0.189471
BNIP3	-0.771313	1.25535	0.165099	-0.0180595
BNIP3L	-0.676847	1.60964	0.321161	0.501196
BOLA1	-0.238842	0.566381	0.0395088	-1.35186
BOLA3	-1.76562	-2.10185	-0.426474	-1.41462
BPHL	-0.727074	0.0689607	0.856351	-0.224428
BRD2	-0.690478	1.0914	-1.74582	0.907007
BRINP1	0.446262	-1.22372	-1.29937	-1.54827
BTD	0.0792761	0.552748	0.494788	-0.13869
BTG1	-0.74807	0.707665	1.28712	0.751463
C10orf10	0.0540955	-0.893841	-0.107494	1.38236
C10orf2	-6.52114	-4.69964	-6.08877	-6.53189
C11orf30	-0.376557	-0.048764	-0.247436	-0.295243
C12orf10	0.431463	-0.501273	-0.173164	1.38642
C12orf65	-1.62824	-0.384599	-0.700987	0.674033
C14orf159	0.852268	-0.225642	0.144401	1.47581
C14orf2	-1.62971	0.961881	-1.27643	0.223988
C14orf79	-0.409123	1.66152	0.49657	-0.746412
C15orf40	0.755975	0.740486	0.0281558	0.728064
C15orf48	-0.996328	2.22648	-0.481358	0.676995
C15orf61	0.604668	-0.763195	-0.0892486	-0.0343912
C16orf91	1.47261	-0.912699	-0.0686278	0.696192
C16orf97	-0.731801	0.530629	0.883803	-1.44676
C17orf67	1.21608	-0.724327	1.55877	0.485694
C17orf89	-0.374411	-1.01201	0.264585	-0.864018
C18orf64	0.000232453	0.624172	-0.603806	-0.924527
C18orf8	0.0914443	0.463535	0.283544	0.105082
C19orf52	-0.734087	-6.03785	-2.21453	-1.88354
C19orf66	-1.68524	-1.03463	-2.29391	-2.01878
C19orf70	-1.60516	0.926286	1.16256	-1.06215
C1QBP	-5.18141	-6.03874	-1.15378	-4.09889
C1orf85	0.0705007	1.24007	0.410794	1.04297
C20orf24	-0.551107	0.161803	0.955431	0.601354
C21orf33	-0.639227	-0.388583	-0.41252	0.35735
C2orf43	-0.671397	0.977734	-1.02887	-0.40486
C2orf47	0.522255	-0.619086	0.203261	0.945189
C2orf69	-0.84247	-0.943966	-0.215665	1.44783
C3orf33	0.530991	1.11876	0.526521	-1.7011
C5orf63	-0.537768	1.07795	-1.48261	0.385209
C6orf136	-0.38467	-1.00292	-1.56768	-0.611664
C6orf203	-1.16926	-0.531964	0.732119	1.01845
C6orf57	0.85214	-1.00839	3.32598	-0.168039
C7orf55	0.751661	-0.32147	0.809731	0.0567922
C8orf82	0.127011	-0.64424	-0.891981	1.03916
CA5A	-0.195459	-0.255724	-0.838878	0.710107
CA5B	-1.39457	2.3574	0.330115	0.203035
CAMK2A	0.45298	0.261804	-0.646645	0.0826344
CAP2	1.70144	0.418515	-2.66458	1.1843
CARKD	-0.766454	-0.162041	1.99326	-0.166298
CARS2	-2.52114	-2.47206	-5.12752	-5.86756
CASP8	0.322794	-0.978896	-0.647603	1.81243
CAST	-0.2854	-1.0716	-1.41147	0.877537
CAT	0.922524	0.787992	0.977106	0.632593
CBR3	-0.224516	-0.619595	0.14014	-0.291807
CBR4	-0.25333	-0.217714	-0.440242	0.409988
CBS	-3.28858	-0.192035	-1.91057	0.0774736
CCBL2	-0.0299079	0.0521229	0.369536	0.15747
CCDC109B	-1.23177	-0.821901	-0.0760037	0.683617
CCDC115	-2.72012	-1.81428	-0.130697	0.409768
CCDC127	0.661758	-0.949764	-0.755377	1.16779
CCDC51	0.379476	-1.29637	0.237439	-1.5758
CCDC58	1.76367	-1.20521	-0.526081	1.11011
CCDC65	-1.3165	-0.269908	-1.49998	-1.91182
CCDC90B	-3.00198	1.04411	1.12181	-1.81369
CCDC97	-0.500471	-1.02225	0.126296	-0.964147
CCKAR	1.14247	-0.0545171	2.01754	-0.319158
CCL15	0.144251	0.079957	1.06755	0.79242
CCT7	-2.19858	-4.34747	1.91456	4.15927
CCZ1	-0.715883	0.306248	0.328949	-0.033434
CCZ1B	-0.791609	-0.544189	-0.698279	-1.06384
CD164	-0.484958	-1.01514	-0.208565	-0.237163
CD1B	-1.09454	-0.282627	0.9063	-0.498375
CD1D	-0.121759	0.302733	-0.803928	0.199008
CD1E	0.732678	-1.04874	0.57745	0.559642
CD244	1.33399	1.86421	0.0982947	0.524605
CD63	-0.174523	0.630566	0.360898	0.66588
CD68	-1.4865	-0.201857	-1.31432	0.473111
CD74	-2.19568	1.38514	-0.218113	-0.616389
CDC14B	0.832589	-1.11488	1.09386	-0.12309
CDC25C	-0.257748	0.849236	0.959988	0.177446
CDC42EP1	0.760808	-1.16099	0.0932499	0.00755972
CEBPG	-0.441961	1.37783	0.657384	-1.4725
CECR1	-1.19055	0.62695	-2.49498	0.591731
CECR5	-2.63652	-1.37436	0.866261	-0.823607
CEP89	-0.18464	-0.503323	-1.63099	-1.78925
CERCAM	1.41931	0.35197	0.047682	0.927891
CHCHD1	-2.20287	-3.46655	2.03539	1.83999
CHCHD10	2.27095	0.915086	0.218996	-0.268391
CHCHD2	0.568256	-0.471453	1.13579	-1.6614
CHCHD3	-1.46785	-0.687003	-1.12463	-0.128449
CHCHD4	-5.45457	-1.63507	0.0216852	-1.78147
CHCHD5	1.1525	-1.12845	0.087954	1.25336
CHCHD6	1.66907	-0.300899	0.180122	0.0105008
CHCHD7	0.246934	-2.58763	0.899243	-1.61003
CHDH	-0.398202	-0.342957	0.131916	1.37183
CHID1	-0.527862	-0.610647	0.0475579	-0.92294
CHIT1	0.769151	0.874612	-0.381565	0.505533
CHMP6	-5.59302	-2.86775	0.949611	-0.00765561
CHPT1	0.0240568	0.58961	-0.85909	1.49808
CHRNB3	-0.499237	1.28063	-2.43335	2.82252
CISD1	-0.169695	-0.377878	-0.668643	-0.563626
CISD2	-0.423285	-0.723034	0.148157	0.888725
CISD3	-0.244605	-1.33067	0.985045	-0.513239
CIZ1	-1.20023	-0.222418	3.45483	-0.0687217
CKMT1A	1.34721	0.761225	0.473904	1.59327
CKMT1B	0.570463	0.941173	0.422365	0.0620748
CKMT2	-1.19048	-0.591701	-0.662323	-0.281479
CLCN5	0.481284	0.160368	0.0517899	0.196792
CLCN6	0.393224	-0.309103	0.241953	-0.0507083
CLCN7	0.854193	0.487561	0.892468	0.135771
CLDN15	0.470318	0.879413	0.709987	0.241389
CLDN3	1.12951	-0.285836	1.70068	-0.754807
CLEC5A	1.17477	1.89567	0.637756	-0.192832
CLIC4	-0.6661	1.48635	2.21093	-0.472034
CLIP2	1.3614	-1.09817	0.657048	-1.10659
CLN3	-0.397322	-0.263671	-0.345434	-0.406503
CLN5	0.872218	-0.405754	-1.50386	-3.0156
CLPB	-0.51999	0.405064	-1.63857	-0.734126
CLPP	-2.13747	-2.88335	2.02152	-0.586846
CLPX	0.998006	0.320524	-1.38569	0.539898
CLSTN1	-0.944453	0.628892	-2.45968	0.103005
CLTA	0.388619	-2.81096	1.12736	-1.24017
CLTB	0.545536	0.694968	0.48473	-0.230466
CLTC	-3.13256	-2.14456	1.38883	3.48963
CLTCL1	-2.17652	-2.29655	0.326338	-1.03521
CLU	-0.761671	0.829456	0.193746	0.803569
CLYBL	-0.221422	-0.989299	-0.437608	0.418748
CMC1	-0.943728	-0.852174	0.50756	0.818829
CMC2	0.128005	0.895269	0.414525	-0.0946441
CMC4	2.34524	1.0521	1.05464	-0.552978
CMPK2	1.42149	-1.19326	0.920279	-0.462552
CNTNAP5	-0.186821	-0.984394	0.916786	0.0968971
COA1	-1.08226	0.404166	-0.828578	-0.936924
COA3	-4.01806	-2.09614	-3.58734	-3.28474
COA4	-0.221564	-0.0421143	-0.262247	1.67008
COA5	-3.64287	-0.761192	-3.23063	0.35492
COA6	-2.40548	-4.62505	-3.56365	-2.94546
COA7	-2.13259	-3.96892	-0.308092	-4.99362
COASY	-4.91464	-4.08009	1.08838	-1.01413
COG2	-1.73403	-1.5596	3.50215	-3.38089
COG3	-2.48788	-6.44804	0.191448	-0.406604
COG5	-2.34471	-2.08211	0.402169	-0.815948
COL14A1	-0.00286252	-2.05891	0.119389	0.431333
COL6A1	0.656895	0.21141	0.315448	0.531794
COMT	-3.63319	-3.79035	-1.54682	0.805363
COMTD1	2.06494	-0.2363	0.0907612	-0.822712
COPS2	-1.19106	-0.976054	1.65993	0.0196032
COQ10A	-0.869241	0.389991	-0.675296	0.617022
COQ10B	-1.06279	-0.47201	0.332218	2.13615
COQ2	-2.11317	-2.3349	-0.657061	0.899435
COQ3	-0.0678673	-2.14654	-0.117451	-4.75796
COQ4	-4.14292	-3.41382	-6.11273	1.11061
COQ5	0.229191	-0.949969	-0.237491	-1.4794
COQ6	-1.48176	-1.69876	0.393153	-0.260668
COQ7	-0.929649	-0.717618	-0.679092	-0.458266
COQ9	-1.53609	-0.886283	1.30489	0.648325
COX10	-2.93691	-1.74319	-1.94702	-5.44051
COX11	-4.49649	-3.30252	-1.54871	-5.51469
COX14	-1.62564	-1.83496	-0.512186	-1.43316
COX15	-3.07762	-4.90972	-0.126625	-2.53786
COX16	-3.01107	-4.14036	-4.21955	-6.66502
COX17	-4.99869	-5.09999	-1.14034	-5.56507
COX18	-0.172381	-0.676922	-0.45905	-1.26067
COX19	-0.997807	-1.72559	-1.944	-0.553995
COX20	0.516739	-0.887755	-2.54756	-3.02651
COX4I1	-3.5332	-2.79096	-2.14859	-0.804886
COX4I2	-2.36726	0.413447	-0.179644	0.941881
COX5A	-0.381641	0.273348	-0.102012	0.417546
COX5B	-1.7368	-2.02571	0.737744	-0.27594
COX6A1	0.0670285	-0.887534	-0.151203	-0.362952
COX6A2	0.518679	0.135572	0.719722	0.295657
COX6B1	-5.31904	-1.63558	-4.08914	-1.49629
COX6B2	-0.758158	0.2059	-1.50883	0.681802
COX6C	-2.10416	-1.08412	-2.13554	-4.32926
COX7A1	2.42208	-0.171276	-0.671316	-0.40171
COX7A2	-0.152221	1.55383	0.114182	-0.648319
COX7A2L	1.10076	-0.561122	0.216663	0.472682
COX7B	-4.51137	-1.10706	-0.630637	-0.730029
COX7C	-2.04823	-3.19909	-1.86784	-1.2455
COX8A	-1.23275	-1.14227	-1.06474	-2.11636
COX8C	0.836394	-0.663321	0.785878	1.43525
CP	-0.288984	1.26998	-1.10953	0.989428
CPA1	0.59118	-0.37476	-1.08239	-0.86717
CPOX	0.318684	-0.395581	0.690668	-0.207996
CPQ	0.906632	-0.273876	0.463333	1.59076
CPS1	0.381709	-0.200724	-2.28535	2.59927
CPSF4	-3.98232	-2.45516	-2.19354	-0.0624217
CPT1A	-0.841122	-1.55871	-0.0485554	0.808588
CPT1B	-1.08404	-1.46297	0.763225	1.18746
CPT1C	-0.184802	0.838058	0.697638	3.22899
CPT2	0.658157	-0.496849	-1.24201	2.00924
CPVL	0.310574	1.1804	0.0393547	0.360758
CRAT	-0.605789	0.648527	-0.912065	-1.85235
CREG1	-0.494847	-0.338362	-0.704306	-0.45472
CRIM1	1.48317	-0.00978459	-2.21538	-0.63193
CRLS1	-3.83847	-2.50845	-0.285641	-1.04938
CROT	0.50844	-0.211675	-0.0083481	0.559379
CRY1	-1.05256	-0.661525	1.23089	0.839458
CRYZ	1.14438	-0.430073	-2.05515	1.06179
CS	-0.601669	-0.77186	1.09523	0.0607068
CST3	1.35761	-0.564288	0.344658	-0.159821
CST7	0.0168503	0.0512905	-0.155374	1.8499
CTBS	0.961417	1.48686	1.40862	0.317403
CTH	0.876408	0.377328	0.237713	1.23684
CTNS	-0.517718	-0.0679418	-0.363569	-0.0719617
CTSA	-0.458304	-0.777817	1.53981	-0.840287
CTSB	1.30125	0.663368	-0.327074	-0.033737
CTSC	-0.75769	1.95904	1.5278	3.03372
CTSD	0.133699	1.39547	0.0947753	-2.21719
CTSE	-1.60054	0.422471	0.0372454	-0.472194
CTSF	0.858392	0.67885	0.211258	1.03185
CTSG	0.375995	0.590628	-0.256404	-0.913292
CTSH	0.98325	-0.101075	-1.27758	1.23385
CTSK	-0.449963	-1.32069	0.636238	0.615737
CTSL	-0.27833	0.677866	-0.139217	0.448555
CTSO	-0.203885	0.262133	0.252136	-0.362058
CTSS	-0.464456	0.243895	-0.634891	1.95761
CTSV	1.05762	0.841681	0.402999	-1.19665
CTSW	-0.411562	-0.582582	-0.953199	-0.534749
CTSZ	0.595176	-1.33522	-0.46604	0.594947
CUBN	0.231277	-1.37207	0.167906	0.828191
CXCL14	0.757573	-2.12607	0.788169	-2.68364
CXCR2	-0.34751	-0.246252	-0.557564	0.487738
CXorf36	0.26968	-1.22077	0.477882	-0.634346
CYB561A3	-1.34843	-0.0298729	-0.243965	-1.28996
CYB5A	-0.876517	0.191045	-0.759454	1.56827
CYB5B	-2.47927	-3.14862	1.17602	0.672476
CYB5R2	1.02355	-1.03659	0.372206	0.12539
CYB5R3	0.099512	0.220764	0.394376	0.92055
CYC1	-1.28097	-3.67362	-2.19471	-3.85148
CYCS	-5.47608	-5.56117	-2.35848	-1.89991
CYP11A1	-1.03909	1.12897	-1.346	-0.411631
CYP11B2	-0.138995	-0.0865703	-0.480831	-0.81431
CYP24A1	-0.325107	-0.689536	-0.324381	-0.447748
CYP27A1	-0.0521267	0.876676	-2.14473	-1.35969
CYP27B1	-0.923159	-1.36468	-0.827168	-0.13517
D2HGDH	-0.825247	-0.833091	-0.43374	-0.661181
DAGLB	0.177488	-0.243946	0.748685	-0.444582
DAP3	-5.08682	-4.30828	-3.0822	-5.00502
DAPK3	-0.167678	-0.461982	0.621146	0.0504379
DARS2	-3.51855	-1.75707	-3.94355	-5.65846
DAZAP1	-1.22143	-0.741427	-0.987201	0.892909
DBI	0.342931	0.386801	0.567805	-0.224942
DBT	-0.168723	-0.434187	0.367927	2.31783
DCAKD	0.293167	-2.03065	-1.53574	-2.65948
DCXR	-0.744267	-0.713004	-0.622835	-0.172057
DDAH1	0.777468	-0.86513	-0.112804	0.350518
DDX28	-1.9168	-2.23899	0.00211048	-5.16909
DECR1	0.852857	1.24409	0.0788328	-0.159851
DEPDC5	0.43048	-0.371661	-0.76949	0.365544
DERA	-0.756218	0.560171	-0.512596	2.26988
DGUOK	0.992392	0.0776267	0.891124	0.565742
DHCR24	-0.0394191	0.861599	0.0572819	-1.52249
DHFR	-4.5755	-0.678836	-1.78585	-2.5359
DHODH	0.801506	-0.272149	0.968683	-0.230896
DHRS1	0.192153	-0.996672	1.48735	-0.566981
DHRS4	0.976622	0.591115	-0.427108	-0.453522
DHRS7B	0.536631	0.244303	-2.17661	-1.77938
DHRS9	0.231892	0.223621	0.536113	-1.85534
DHRSX	-0.296577	0.472973	0.293035	1.55686
DHTKD1	-0.527466	-0.552789	0.653605	-1.64206
DHX30	-1.71321	-0.349567	-2.26143	-2.36417
DIABLO	-1.0777	0.211659	1.11722	1.66608
DLAT	-0.958295	-0.0348055	0.572215	-0.84126
DLD	-1.58029	-2.84242	0.00668028	0.52532
DLST	-2.71535	-3.28402	2.22154	2.12447
DLX1	0.323688	1.46339	0.317904	-0.391788
DMGDH	-0.0097354	-3.1259	-0.702121	-0.48184
DMPK	-0.236566	1.19862	0.205012	-0.829609
DNA2	1.41763	5.04895	-0.124801	-1.08856
DNAH10	-0.810279	-0.711758	-0.833116	0.934365
DNAJA3	-2.46639	-3.11496	0.0339692	-2.36495
DNAJB13	-0.250485	0.924203	0.920046	-1.3183
DNAJC11	-2.7622	-6.9112	-3.20926	1.50777
DNAJC13	0.696595	-0.0411676	0.683275	-1.16951
DNAJC15	-0.254359	0.311768	-0.776451	0.539088
DNAJC19	-0.462697	-2.39254	0.190787	-2.16996
DNAJC28	-0.145403	0.840812	-0.480059	-0.116034
DNAJC30	0.597254	-0.440717	1.88783	-1.20804
DNAJC4	0.895269	-0.662011	-0.445232	0.204255
DNAJC5	1.49622	-0.295788	0.378454	0.220558
DNAJC6	-0.717886	-0.763294	0.0856146	0.573107
DNASE1	-0.156289	0.419305	0.21891	0.730411
DNASE2	0.751878	0.306762	-1.31813	-0.774358
DNASE2B	2.30672	0.259413	-0.0701928	3.12486
DNLZ	-5.79735	-5.91017	-1.36062	0.132281
DNM1L	-4.15291	-6.97598	1.59947	0.516732
DNM2	-1.38796	-2.10037	-0.0306603	-0.563047
DOC2A	1.63975	0.704883	-0.607303	-1.05428
DOCK10	-1.36708	0.413735	0.0597265	-0.682214
DPP4	1.33249	0.45648	0.479818	0.715105
DPP7	-1.14819	0.707031	-0.298892	-0.729685
DRAM1	0.561641	-0.457392	-1.58239	-0.170761
DRAM2	-0.044354	-1.65138	1.88365	1.02127
DTWD2	6.18698	1.10711	-0.0348007	-2.23237
DTYMK	-2.71521	-9.49018	3.73718	-0.652185
DUS2	-0.368212	-0.279428	-0.0512288	0.264774
DUSP26	2.60721	-1.30651	-1.33795	-2.44179
DUT	-4.94541	-5.70801	0.727265	-1.77405
DZANK1	-1.88908	-0.0245434	2.4315	-0.870261
EARS2	-5.87091	-3.98888	-5.25645	-9.01768
ECE1	-2.09	-1.09598	-0.11842	-1.78032
ECH1	0.738476	0.422552	-0.892661	-0.241562
ECHDC1	0.741681	1.31063	-0.822259	0.986681
ECHDC2	0.0741723	-0.638683	-0.353864	-0.390871
ECHDC3	0.241249	-0.289464	-0.0689246	-0.0691415
ECHS1	-1.34268	-0.918992	0.311925	0.0570103
ECI1	0.484057	0.505614	0.287135	-0.0591317
ECI2	0.190496	-0.740553	-0.751012	0.853493
ECSIT	-0.507537	-1.23883	-1.0991	-0.318537
EDIL3	-0.0767896	-0.812926	0.0740684	-0.223116
EEFSEC	-2.29474	-0.345181	0.236609	1.87251
EFHD1	1.61001	-0.829639	-0.919457	0.147502
EFNA5	1.18313	0.72668	0.262427	-0.160671
EGF	1.32712	0.844688	0.00371851	-0.433052
EHHADH	2.89431	0.859966	-0.584361	2.29227
EIF5AL1	-0.374927	-3.50267	-0.72311	0.736569
ELAC2	-5.61871	-5.39824	-2.33765	-3.83783
ELANE	0.0334505	-0.566318	0.304921	0.30622
ELOF1	-1.48184	-1.40793	-0.873154	-1.82207
ELSPBP1	-0.428633	-0.220149	-0.191085	-0.869587
EMC2	-2.43333	-0.784381	1.3673	-0.720148
EME2	0.25476	0.62592	-0.0571363	-0.16687
ENDOG	1.12756	-0.734257	0.846465	0.000212292
ENO1	-4.02147	-4.93045	-0.63816	0.237809
ENO2	0.866494	0.881841	-0.96462	-0.333312
ENO3	-0.0247304	-0.54821	0.492201	1.5853
ENPEP	0.0311091	0.556477	0.0832616	-0.544671
ENPP1	0.113647	1.3233	0.741725	-0.0769763
ENTPD4	-0.0700318	1.10195	0.630961	0.118888
EPDR1	0.944129	0.295424	-0.150449	0.0385584
EPHX2	0.483873	0.820124	-0.593514	-0.559172
ERAL1	-1.15967	-3.4084	-1.50102	-5.21256
ERF	0.207933	0.334857	0.81213	-0.0795664
ETFA	-0.456138	1.23798	1.37916	0.420857
ETFB	0.396842	-0.572976	-0.184545	-0.345197
ETFDH	-1.09024	0.00209729	0.267394	-0.822627
ETHE1	-1.23861	-0.170879	0.0957308	-0.0712043
ETNK1	0.243672	-0.530345	-0.0526364	-2.15383
EVA1A	-0.615643	0.623583	-0.596874	1.24897
EXOG	0.200652	-0.609537	1.23873	-0.101978
EZH2	-1.50096	-2.21467	-0.622344	-0.0371394
F2RL1	-0.368914	-1.68191	0.886637	0.311229
FABP1	0.292345	-0.283014	1.02694	-0.594298
FAHD1	-0.77562	-0.55424	-0.177266	0.101094
FAHD2A	-1.22198	-1.41778	0.331744	-0.482398
FAM136A	-1.70649	-4.95478	1.22675	-0.06649
FAM162A	0.433921	0.612138	0.560481	-0.536815
FAM185A	-1.09522	0.243041	-0.0132708	-0.729491
FAM195A	0.31421	0.383601	-0.43121	-0.0303586
FAM210A	-2.74491	-2.03653	-0.112811	3.17714
FAM210B	0.0737087	0.38716	0.50933	-0.330303
FAM213A	1.39584	-0.768909	0.924933	0.801236
FARS2	-1.20857	-1.99715	2.3989	-3.95182
FASN	-0.20091	-0.313153	-2.76902	-0.47976
FASTK	-0.42286	1.48764	0.287223	0.555037
FASTKD1	1.15372	1.65635	1.3438	-0.230038
FASTKD2	-1.46854	-0.809266	1.1984	1.18153
FASTKD3	-0.134957	-1.83641	0.219615	-1.00444
FASTKD5	-3.72991	-1.85346	-2.10556	-3.27791
FBXL4	0.0848894	-1.3596	0.32293	0.402821
FDPS	-5.09755	-5.16742	-2.38359	3.28425
FDX1	-0.247999	-1.27141	-1.12361	-0.452464
FDX1L	-3.15821	-4.28764	-1.04177	-0.466824
FDXR	-4.38607	-2.81794	-4.94348	-1.12534
FECH	-1.55721	0.249168	1.43062	0.123287
FGF10	-1.67966	-0.0660035	0.437823	-0.00149797
FGFR3	-0.150247	-0.442446	0.923988	1.09797
FH	-2.04344	-3.72924	0.0425097	0.0935428
FHIT	-0.345628	-0.396232	0.811037	1.95695
FIS1	-2.52535	0.0602892	0.104361	-1.6536
FKBP10	-1.99291	-0.254335	-1.1802	-0.607024
FKBP8	-1.99298	-2.57801	0.813025	0.984024
FKRP	0.361395	-0.602996	-0.723505	1.26041
FLAD1	-1.67907	-0.695396	-1.12219	-0.369131
FLOT1	0.8898	-0.125183	0.82198	0.5492
FLOT2	0.133676	0.72903	-0.505311	0.203896
FNBP1	0.145765	0.898352	-0.777529	-0.799116
FOXRED1	-0.998815	-1.2178	0.211041	-0.837487
FPGS	-1.03852	-3.15639	-1.40716	0.716004
FTCD	-0.00911741	0.519002	-0.0459524	0.277457
FTH1	0.787724	-3.13317	-1.04617	-1.57219
FTMT	0.575262	-1.48682	-0.885315	-0.381394
FTSJ2	-3.78571	-3.24038	-1.22551	-1.45769
FUCA1	-0.0679593	-0.628798	-0.132578	-1.60909
FUCA2	-0.212277	-0.524013	-1.36606	-0.0242115
FUNDC1	0.672901	-0.110865	0.573035	0.000468257
FUNDC2	0.000469113	-0.657773	-0.448616	-0.119976
FXN	-1.50549	-1.41006	-1.59271	-1.46869
G6PD	0.348854	-0.908308	0.805387	0.922188
GAA	0.600466	-1.04683	-0.11062	0.669906
GABARAP	-0.925989	0.804405	-1.20475	2.44763
GADD45GIP1	-1.59097	-4.20423	-0.350414	-1.84688
GAK	0.675076	0.214846	1.08549	-0.142556
GALC	0.911375	-0.83859	0.810653	-2.23462
GALNS	-0.957494	0.33056	-1.04428	-1.01179
GALNT7	-0.34308	0.533014	0.621873	0.654265
GALNT8	-1.22715	0.507377	-0.802624	-0.0186185
GAPDH	-3.9387	-5.3813	0.802611	0.705614
GAPDHS	0.14271	-1.42221	1.15322	-0.946178
GAPT	-0.0729779	-2.02267	0.742226	-0.15268
GARS	-3.59629	-8.03854	-0.671566	-1.30284
GART	-2.26358	-4.49487	1.78784	1.41127
GATC	-4.34614	-3.2007	-1.08951	-2.94261
GATM	0.224282	1.81608	0.811078	-0.390548
GBA	-1.8849	-0.0962256	-0.145974	0.0968044
GBAS	-1.55045	0.797934	0.310561	0.114335
GC	1.08919	1.74522	-0.521366	-0.710364
GCAT	1.71687	-0.895408	-0.368557	-0.0273006
GCDH	-0.226693	0.0843123	1.54765	0.0968298
GCSH	-0.464391	-1.03374	0.142925	0.553825
GDAP1	1.21765	-0.0514866	1.55597	-0.186255
GDAP2	-0.609246	-1.29921	0.827036	1.71983
GFER	-4.48302	-6.36194	-0.144794	-3.35675
GFM1	-7.13094	-4.88127	-4.20349	-3.82478
GFM2	-0.496892	-0.403839	-1.03254	-2.27454
GGA1	0.412616	-0.278401	-0.187528	1.42527
GGA2	-0.296825	0.235451	-0.298598	0.342287
GGA3	-1.7609	-1.29816	-0.724885	0.588269
GGH	0.0498676	0.710171	-0.347504	-0.0908861
GHITM	1.94949	-1.57944	-1.03468	-2.35374
GJA1	-0.961586	-0.685012	-2.21068	-1.40624
GJC3	-0.924178	-0.852102	0.955764	0.0339883
GK	-0.488665	-0.474017	1.65265	1.05626
GKN1	1.07542	0.630269	0.505746	0.617008
GLA	0.682269	0.0944877	-1.44608	0.00657165
GLB1	-0.979813	-0.420764	-1.08284	0.945179
GLDC	1.72141	2.21619	0.00635401	0.0337571
GLOD4	-0.998072	1.85398	1.35666	0.784292
GLRX2	0.0279577	0.261887	0.162869	-1.04216
GLRX5	-3.41817	-5.25476	-1.70163	-6.33124
GLS	0.210113	-0.180779	-0.480094	-2.35347
GLS2	-0.550639	-0.436044	-0.144954	-0.598953
GLUD1	-0.00239949	0.663465	1.19761	0.623246
GLUD2	0.665625	-1.57937	0.00878474	-0.209599
GLYAT	-0.890335	-0.492574	-1.33641	-0.26222
GLYCTK	-0.0206951	1.59194	-0.174506	0.352942
GM2A	-0.222406	0.18514	-0.542361	0.250476
GNA11	-0.250456	0.803629	-0.156793	0.133718
GNAI1	0.835117	0.107647	1.10037	-0.4448
GNAI2	-0.840724	-0.212298	1.38857	1.39378
GNAI3	-0.175929	0.0715906	-1.8165	-0.650573
GNAQ	-0.630363	0.774293	0.42742	-0.2408
GNAT1	0.509706	0.126358	1.37754	-0.326566
GNB1	-0.340181	-2.3314	0.00476028	-0.172205
GNB2	1.20625	0.746479	-0.532813	1.52435
GNB4	0.381253	0.695512	0.360366	-0.290933
GNG11	-0.766663	-0.96927	1.87459	-0.256856
GNG5	-1.33179	-0.266701	-1.75565	-1.4971
GNPTAB	-0.308476	-1.14487	-0.332115	-0.0559877
GNPTG	-0.142968	0.0193869	-0.377417	-0.0892367
GNS	0.34072	1.703	-2.07786	0.629907
GOLM1	0.802739	-0.0762076	-0.530313	0.00405076
GOLPH3	-0.479769	-0.527974	0.239668	-0.136587
GOT1	-0.274241	0.868145	-2.33491	0.32027
GOT2	-0.48641	-0.429881	0.893401	0.371201
GPAM	0.467085	0.05858	0.982484	-0.447149
GPC3	-0.800958	-1.75705	1.34401	2.47904
GPD2	0.834662	0.709417	-1.72032	-1.50519
GPI	-4.0538	-2.71454	-1.22386	2.36581
GPLD1	0.521826	-0.945455	1.76714	-0.203403
GPR137	-0.199288	0.11895	1.181	0.530112
GPR137B	0.113899	1.10942	0.539421	0.742749
GPR143	0.413191	0.85897	-1.47069	0.700548
GPR150	0.516709	-1.2079	1.03627	-0.35095
GPR180	0.126724	1.77176	1.39538	-0.581354
GPR26	-1.31494	-0.820764	0.0620175	-1.26831
GPR68	-0.218854	-1.76113	0.376285	-0.376417
GPRC5D	-0.61404	-0.295148	0.421034	-0.513479
GPT2	2.77173	-0.693779	-3.51527	2.63495
GPX1	1.65806	1.02015	-0.195535	-0.0153559
GPX4	0.331265	-0.685468	-0.573213	0.306317
GRHPR	0.530751	-0.262845	2.98165	-0.74459
GRN	-1.51945	0.301979	-0.155554	0.304127
GRPEL1	-6.25645	-4.30225	-0.223089	-1.78059
GRPEL2	1.15251	-0.202969	-0.280271	-0.0857826
GRSF1	-0.430056	-0.43058	-0.773728	-0.712723
GSR	0.116366	0.876426	-0.0600482	-0.423541
GSTK1	0.213518	-0.127496	-1.3879	-0.0170547
GSTO1	-2.43193	0.346935	0.723495	1.31617
GSTZ1	1.36538	-1.37472	-0.573575	-0.465695
GTF2F1	-1.12675	-0.700568	-0.00773248	-0.771419
GTPBP10	-0.76782	-3.70549	-1.65401	-5.88025
GTPBP3	-0.611156	-0.39904	-1.24997	0.388641
GTPBP6	-1.24063	-1.66505	-0.124918	-2.13928
GUF1	-1.53991	0.32576	2.77021	-1.29604
GUK1	-3.09457	-3.29888	-3.59548	-2.40443
GUSB	-0.665174	0.682114	-0.201208	-0.317944
H6PD	0.323196	-0.530163	1.65256	-0.702513
HADH	-0.281926	0.488726	-1.81733	-0.285711
HADHA	1.25766	-0.0727723	0.13506	-0.0403127
HADHB	-1.95906	-0.823023	0.25131	1.15024
HAGH	-0.855111	-0.147543	0.207349	2.27202
HAO2	-1.34783	0.127572	-2.17506	-0.164429
HARS2	-4.21084	-6.06877	1.13601	-3.78201
HCCS	0.338047	-0.305515	-1.23248	-0.747325
HDHD3	0.850014	0.148391	0.827276	-0.0735307
HEBP1	-1.53948	1.04466	1.84291	-0.0898581
HEMK1	-0.203568	-0.126656	0.765257	-1.65224
HEXA	0.792761	0.371411	-0.529119	-1.55507
HEXB	0.646662	0.21649	-0.942552	-0.736552
HGSNAT	-0.349485	0.807423	0.77104	0.686794
HIBADH	0.923742	1.68547	-1.74821	-1.7351
HIBCH	0.771443	1.36405	1.39752	0.28995
HIGD1A	-1.01056	1.09665	-1.31137	-0.0661106
HIGD2A	-1.26354	-3.09163	-1.7595	-0.0944778
HINT1	-1.68221	0.740935	1.66041	-1.06354
HINT2	0.990282	-0.379092	2.23506	0.780164
HINT3	0.90205	1.91306	0.680692	-0.226772
HK1	0.410365	0.171756	0.718635	0.785876
HK2	-0.507625	-2.75667	1.48453	-0.688874
HK3	-0.0949701	0.983313	0.518492	0.296967
HKDC1	-1.24093	0.798555	-0.964167	0.495606
HLA-DMA	0.293612	1.19596	0.558053	0.347188
HLA-DMB	0.670027	-0.31192	0.215203	-0.346209
HLA-DOA	-0.286154	0.696742	1.82305	0.178763
HLA-DOB	0.23783	-0.445333	1.88177	0.59258
HLA-DPA1	0.758283	-0.249321	-0.460817	0.17193
HLA-DPB1	-1.19109	-0.394631	1.20743	0.567021
HLA-DQA1	0.22328	-0.328876	-0.0513576	0.135979
HLA-DQA2	-0.50149	1.30716	1.15834	-0.46794
HLA-DQB1	1.14665	1.84522	0.560036	-0.829295
HLA-DQB2	0.646435	-1.07672	0.093085	-0.191443
HLA-DRA	-0.904526	-0.212074	0.615325	-0.692599
HLA-DRB1	0.801614	0.392027	0.763404	-0.388189
HLA-DRB5	3.3686	-0.320302	-0.952343	-0.825735
HMBS	-2.74413	-0.635833	2.88352	-0.063391
HMGCL	0.66492	1.98641	-1.71674	-0.33178
HMGCS2	-1.27678	0.754909	-1.06461	-0.533799
HNRNPH1	-2.80364	-1.71836	-1.15066	1.32073
HOGA1	0.232651	-0.0478732	0.255882	-0.519244
HPD	-0.682163	1.67504	0.556178	1.13344
HPS1	-0.0328447	0.68073	1.08798	0.34883
HPS4	0.90421	1.31321	-0.0375157	-1.59042
HPSE	1.67425	0.43117	1.71918	0.0587309
HRSP12	-0.361351	-1.02191	0.838093	1.26841
HS3ST2	0.315311	-1.14011	1.64957	-0.232263
HSCB	-5.87211	-7.46168	-1.96198	-2.25445
HSD17B10	-6.38741	-8.63343	-5.59771	-6.30469
HSD17B4	-1.50814	-2.47464	0.773686	0.754464
HSD17B8	0.0675639	-0.072671	-0.300614	0.383381
HSDL1	-0.726538	-0.670667	0.438348	-0.135573
HSDL2	1.06991	0.606469	0.339738	-1.77827
HSPA8	-1.05169	-2.03881	-0.088925	0.165716
HSPA9	-3.77088	-5.48301	-0.636366	0.136356
HSPB7	0.221054	-0.491198	1.12348	-0.897117
HSPD1	-0.407734	-3.46538	-2.42428	-1.16531
HSPE1	-2.27638	-3.21101	2.4337	-1.17304
HTATIP2	-0.549942	0.0145151	0.732441	0.674551
HTR5A	-0.891751	0.751847	-0.239225	0.475889
HTRA2	0.0280909	-1.61118	1.26147	0.133315
HYAL1	0.491446	0.468125	-1.51359	0.157785
HYAL2	0.296653	0.140317	0.0122838	-0.0040201
HYAL3	-1.09129	0.499028	0.183285	1.30997
IARS2	-4.55361	0.608482	0.233584	-1.40248
IBA57	-3.38999	-2.74713	-1.66096	-3.02553
ICT1	-0.255282	-3.09889	-1.43463	0.470715
IDE	-0.00835259	-0.155329	0.534846	-0.566172
IDH1	-0.817807	0.447886	-0.151659	0.731737
IDH2	-0.537491	0.476731	0.159953	-0.0931166
IDH3A	-0.696386	-1.45822	-0.426188	2.87032
IDH3B	-1.04168	-2.56165	1.09679	0.125763
IDH3G	0.548239	0.00968658	0.251868	1.92295
IDI1	1.01936	-0.222732	-3.16648	0.0470438
IDS	-0.00204228	0.742895	-0.973697	-0.998307
IDUA	-0.990025	-0.514106	0.471458	-0.289705
IFI27	0.0868056	0.0413987	0.839206	0.296779
IFI30	-0.921299	-0.694025	1.3982	2.1227
IFIH1	-0.289579	0.775767	0.899195	-0.843517
IFNGR2	1.65217	-1.04846	-0.648365	-0.824675
IFT88	-0.411385	1.06216	1.44086	2.71301
IGF2R	-1.83247	-0.254986	3.12353	-0.844923
IL27RA	-0.176188	0.321958	-0.98975	-1.77899
IL4I1	0.709563	-0.783187	-0.286273	0.106067
IL9R	-0.544529	0.20792	1.18099	-0.563749
IMMP1L	0.43192	0.542715	0.760206	0.21278
IMMP2L	0.280947	-0.441798	1.24751	-0.35725
IMMT	-0.515561	0.255473	0.483628	-0.756068
INO80	-4.47965	-3.08723	-0.864691	0.345809
INVS	0.609239	0.0584816	1.6502	-0.782443
IQCJ-SCHIP1	0.14036	0.494287	0.748659	-0.911215
IRF4	-1.65507	0.0218791	-0.486525	0.0188458
ISCA1	-3.31282	-4.4029	0.339777	-3.30834
ISCA2	-4.2418	-4.79017	-1.50941	-7.6076
ISCU	-0.421528	0.627221	-0.0406792	-0.42482
ISOC2	-0.635468	0.183623	1.30153	-0.855223
ITM2C	-0.461845	-1.06263	-0.783705	-0.299215
IVD	0.859253	0.720837	1.55724	-1.26917
JMJD6	-0.910727	-2.54546	-3.38138	0.599427
JPH4	0.0267056	-1.23338	1.67039	1.30289
KAAG1	-0.938624	-0.234597	0.625752	0.947449
KARS	-7.83751	-4.05932	-0.657048	1.87722
KCNE1	0.804501	1.28164	0.28922	0.952679
KCNE2	-0.346414	1.66181	0.556035	-0.249668
KDM6A	-0.249618	-1.25689	1.62665	-0.476937
KDSR	-4.34856	-5.81663	-0.466325	0.590279
KIAA0100	-0.815265	-0.344821	-1.67408	-1.43055
KIAA0141	-0.621406	1.04145	-1.30592	-1.33173
KIAA0226	-0.816071	0.916554	0.0939367	-2.22233
KIAA0391	-2.5744	-4.92507	-3.19705	-4.18692
KIAA1107	0.329094	0.786232	-1.59639	-0.670976
KIAA1429	-1.68864	-2.65222	-0.167244	0.594663
KIF12	-0.455055	0.1632	-0.33013	0.838034
KIF1B	-0.893616	-0.564175	-0.881441	-0.00946389
KLHDC10	0.704176	-0.487058	-0.259305	-0.278949
KLHL26	0.402494	-1.36171	-1.05411	-0.0811106
KMO	0.23708	0.453136	1.48871	0.261003
KRT32	-0.367138	-2.03973	-0.895313	2.2325
KRT5	-0.0347325	0.356436	-0.426743	0.771091
KRTAP3-1	-1.23601	0.289692	-0.0982978	0.37774
L2HGDH	1.1506	-1.2679	1.43365	2.89359
LACE1	0.227576	0.512096	-0.243611	0.394687
LACTB	0.222103	0.21588	-0.100781	-1.96565
LACTB2	-0.833384	1.27457	0.793149	-1.22033
LAMC1	-2.0574	0.297982	0.102859	0.274591
LAMP1	1.82087	0.29996	0.252243	0.525545
LAMP2	-0.176558	0.98891	0.455188	0.29541
LAMP3	-0.701317	0.982774	-0.608432	-1.91915
LAMTOR1	-0.855697	-3.29269	-0.591863	-0.924908
LAMTOR2	-3.80456	-3.86924	-0.561312	0.640929
LAP3	-1.6724	-1.16945	1.34338	-0.725782
LAPTM4A	0.473061	1.45519	0.337912	-0.0273553
LAPTM4B	-1.16716	-0.440038	0.118074	-0.598135
LAPTM5	-0.356588	0.399093	0.389199	-0.36372
LARS2	-4.47795	-5.07197	-2.43408	-8.36241
LAYN	-0.410004	0.567052	2.1789	0.746686
LDHA	0.528226	0.630804	-2.62116	1.9012
LDHAL6A	-0.742903	-1.96136	-0.547521	0.626972
LDHAL6B	-0.476185	-0.863206	0.000731219	-0.378523
LDHB	-0.511222	-1.55024	-2.46596	1.55369
LDHC	0.889688	-0.456527	0.44791	1.81664
LDHD	-0.141844	0.95985	0.438777	-0.548452
LDLR	-0.238371	-0.44433	-3.29144	-1.16567
LETM1	-4.39297	-3.64215	2.17082	-2.45197
LETM2	0.566707	0.697357	0.469494	-0.834534
LETMD1	1.42582	-0.114648	0.765309	0.446095
LGMN	-1.54901	0.322799	2.42157	-0.396714
LHCGR	-0.934069	0.78546	-0.00711826	-1.18844
LIAS	-1.68889	-0.955955	-1.32462	-0.056129
LIPA	0.821415	0.0457354	-1.36512	-0.0889714
LIPT1	-2.10838	-2.3416	-4.07881	0.67398
LIPT2	-2.97187	-2.94739	0.221669	2.19664
LITAF	0.0991085	1.45437	1.32481	1.25911
LMBRD1	0.733396	0.20817	-1.25646	1.14803
LNPEP	-0.376774	-0.81943	0.607874	1.11625
LONP1	-2.69701	-3.37181	-3.99384	-1.44401
LONP2	-0.904091	1.00548	-0.0504853	-0.0878539
LRBA	0.019255	2.31456	0.829562	0.472151
LRP1	0.829379	0.567603	-0.575912	0.698192
LRP2	-0.092836	0.158472	0.844082	-1.16221
LRPPRC	-4.96053	-4.32649	-5.03954	-6.52811
LRRC26	0.359879	-0.49518	-0.673478	-0.524927
LRRC43	0.528495	-0.228328	0.570584	-0.380936
LYPLA1	-0.0295263	-1.15087	-0.137946	-0.0805479
LYPLAL1	1.64044	-0.904923	1.43806	-3.53516
LYRM1	0.213228	0.136965	0.0170825	-0.00530876
LYRM2	-1.32407	1.37306	-1.36693	-0.718081
LYRM4	-5.8787	-8.2111	-0.526304	-0.321081
LYRM5	1.61964	-2.45813	2.38094	2.21062
LYRM7	0.26639	2.38211	-0.0212824	0.203772
LYRM9	0.402262	-1.37979	-0.452792	1.31362
M6PR	-1.12285	0.327577	-0.279654	-0.319059
MACROD1	0.0248448	-1.60061	-0.261934	-0.739054
MAGEC2	-0.113692	-1.45032	1.87077	-0.974318
MALSU1	-0.975006	-4.77134	-2.05091	-4.79924
MAN2B1	-2.52151	-3.21121	-2.85128	-0.738589
MAN2B2	-0.784769	-0.421337	-1.17257	-0.134185
MANBA	0.265864	1.42411	-0.516237	0.0205208
MAOA	-0.726315	0.212118	0.275897	1.17473
MAOB	0.244689	0.269491	0.571098	0.458298
MARC1	-0.728888	0.10577	1.34185	-0.583472
MARC2	-0.617684	-1.2107	0.131526	-0.919375
MARCH1	-0.0785622	1.07361	0.931186	0.510948
MARCH11	4.0704	-0.86656	0.137826	-1.06358
MARCH2	-0.891475	-0.551622	-1.15537	-0.924368
MARCH3	0.667127	-0.0446893	-0.556486	0.823219
MARCH5	0.594788	-0.460203	0.324162	0.473445
MARCH8	-0.609523	0.544622	-1.71221	-1.02907
MARCH9	0.109667	-0.137732	0.800052	-0.794038
MARS2	-6.18702	-11.2785	-3.50202	-3.28271
MAT2A	-8.85836	-4.61316	0.271976	-0.70726
MAVS	-0.640711	0.938195	0.430156	-0.561318
MCAT	-3.46331	-2.72904	-3.40984	-4.06054
MCCC1	-0.579953	-0.510532	1.26364	-0.166256
MCCC2	0.0830577	0.617995	0.430821	-1.03563
MCEE	-0.404034	-0.720161	1.28925	1.15182
MCOLN1	0.138756	0.134693	-0.60085	-0.523768
MCOLN2	0.0346487	-0.200822	0.330576	0.749562
MCOLN3	0.0565746	-1.18563	-1.56181	-1.01897
MCU	0.492521	0.291573	-0.736227	-0.583898
MCUR1	-2.94407	-3.97015	1.25486	-0.401064
MDH1	-0.389409	1.8849	-0.355894	2.21905
MDH2	-0.401558	-0.894013	-1.2148	-0.437436
ME1	1.02662	-0.448034	-0.384094	-0.356493
ME2	0.658773	1.44827	-1.53771	1.71625
ME3	-0.642632	-0.434736	-0.0576931	1.43805
MECR	-2.67333	-1.43353	0.511376	-1.30459
MED20	0.281491	1.44905	2.06438	5.04423
MEF2C	1.05043	0.0866001	1.33151	-0.879304
MEMO1	-1.00491	-0.33047	1.51117	-1.93401
MEP1B	-1.20119	-1.32613	0.748782	2.18675
METAP1D	-2.12344	-4.3589	-0.367821	-0.196789
METTL14	-4.88315	-1.75287	-3.20209	-2.45784
METTL15	0.989908	0.23689	-0.306297	-0.26664
METTL17	-6.98259	-5.91383	-0.723947	-3.81463
METTL2B	0.094543	-2.0981	0.500375	-0.269
METTL5	0.0622308	0.295675	-1.38832	1.12374
METTL8	-0.671175	-0.43881	1.14539	-0.803578
MFF	0.92331	-0.040562	1.15361	-1.02475
MFN1	0.0407098	0.377658	-0.0132772	0.838039
MFN2	-1.06987	-2.79962	-0.612402	-3.88751
MFSD1	-0.510899	-1.83796	0.1924	-0.359943
MFSD12	-1.32848	-0.215989	1.79508	-0.535919
MFSD8	0.0488288	2.14266	0.972827	0.103001
MGARP	1.24743	-0.343138	2.15053	0.688321
MGME1	-1.05498	1.33046	-2.49067	-0.792767
MGST1	-0.14821	0.770147	0.241806	-1.26251
MGST3	-1.29716	0.828338	0.0180296	0.900552
MICALL2	-1.62502	-0.596192	-1.1257	-0.884845
MICU1	-1.06933	-0.942816	0.521616	-0.339891
MICU2	1.74628	0.806626	1.15351	0.387182
MIEF1	-0.768018	-1.12761	-1.63883	-1.38933
MINOS1	-1.16401	-1.13103	-1.64104	0.337219
MIOS	-1.04707	1.61057	0.763732	0.436814
MIPEP	-2.62993	-4.05409	-0.410704	-8.03711
MLH1	0.0886627	-0.507153	-1.44106	0.846034
MLYCD	0.988586	1.17766	0.113997	-0.12058
MMAB	-0.185755	1.58311	1.42825	0.152023
MMACHC	-0.520432	0.730139	-2.24905	-0.285006
MMADHC	0.693296	2.09443	0.0993886	0.778571
MMD	-0.797186	-0.113996	-1.69336	-1.69446
MOCS1	0.491815	-1.74724	0.801947	-0.902101
MON1B	0.436403	-1.09733	-0.235126	-1.79253
MPC1	1.526	0.285515	0.274987	0.551706
MPC1L	-0.509449	0.924712	-0.399012	-0.769704
MPC2	-0.805596	0.576673	0.172766	0.475579
MPO	-0.660024	-0.466123	-0.21814	0.0559517
MPST	2.29419	-0.964723	0.263342	-0.382141
MPV17	0.319061	0.663981	0.552026	-1.50578
MPV17L	0.812363	0.138014	-0.353387	-0.588159
MPV17L2	-2.68654	-1.91164	-0.720817	-2.7854
MRM1	0.846094	-1.78678	-1.07393	1.55949
MRPL1	0.5685	-0.619223	2.19217	-1.2857
MRPL10	-3.43921	-4.24953	-2.20302	-5.7601
MRPL11	-2.6566	-2.34531	-2.71795	-6.0074
MRPL12	-7.08549	-5.66499	0.134319	-2.63946
MRPL13	-1.5341	-2.94083	-2.05454	-2.18641
MRPL14	-1.45931	-3.44598	-1.08402	-3.08731
MRPL15	-5.34517	-2.9415	-3.30931	-3.16164
MRPL16	-2.92937	-2.64825	-0.104117	-2.87328
MRPL17	-5.98182	-9.91117	1.67432	-6.69451
MRPL18	-2.22784	-0.423651	1.03103	-1.66107
MRPL19	-3.29557	-5.63875	1.65568	-0.527545
MRPL2	-3.74778	-1.68423	-0.140803	-0.892847
MRPL20	-1.30596	-2.31671	-1.30459	-5.63466
MRPL21	-3.84773	-2.47025	-1.67899	-4.66482
MRPL22	-4.54983	-3.05895	0.142978	-1.25293
MRPL23	-5.14759	-3.8199	-2.23584	-5.05985
MRPL24	-0.810881	-3.17182	-1.17179	-0.498682
MRPL27	-3.80487	-1.10095	-1.37323	-0.996961
MRPL28	-3.77867	-4.33157	0.358398	-6.28495
MRPL3	-3.35529	-4.82575	-2.00039	-0.73461
MRPL30	-1.31513	-2.11946	2.34093	1.05459
MRPL32	-0.969081	-3.1818	0.0646612	-4.78757
MRPL33	-8.74118	-4.57794	-2.73922	-2.58411
MRPL34	-4.84917	-2.73349	-0.839444	-3.58322
MRPL35	-3.74898	-2.35662	-1.43221	0.776817
MRPL36	-4.41196	-1.30976	-2.55195	-1.68315
MRPL37	-0.306588	-1.55874	-0.135994	-1.33918
MRPL38	-4.66547	-2.44835	1.91098	-3.044
MRPL39	-1.03232	-4.48826	1.09209	0.726106
MRPL4	-6.10566	-3.98723	-1.96497	-4.50234
MRPL40	-2.87697	0.00426316	-1.00149	-0.607174
MRPL41	-6.37195	-8.02474	-0.155073	-4.34448
MRPL42	-4.01839	-2.09174	-0.688695	-1.70452
MRPL43	-7.50141	-5.45696	-4.26801	-1.26414
MRPL44	-2.76876	-4.86545	-3.99216	-4.702
MRPL45	-3.47077	-2.36096	-6.67813	-4.51626
MRPL46	-2.41486	-4.58873	-1.22702	-1.8744
MRPL47	-3.12482	-2.53256	-0.262462	-3.50312
MRPL48	-2.5376	-1.67895	1.27727	-3.88649
MRPL49	-1.0998	-2.25058	-1.85283	-2.37039
MRPL50	-0.976867	-0.414626	-0.852959	0.791406
MRPL51	-5.44104	-3.69218	1.15405	-6.71999
MRPL52	-1.85905	-1.59084	-4.8402	-4.82934
MRPL53	-4.18023	-5.36469	-2.97103	-3.69537
MRPL54	-1.88036	-1.73675	-0.218983	-2.97621
MRPL55	-2.0407	-5.49521	-0.616529	-2.8026
MRPL57	-5.03002	-9.67609	-1.78613	-3.76719
MRPL9	-1.76081	-4.34737	-0.695238	-2.24013
MRPS10	-2.57647	-0.990628	-0.706172	-0.570522
MRPS11	-3.1215	-2.52298	2.49588	-1.65587
MRPS12	-3.27994	-5.264	-1.3702	-5.06976
MRPS14	-2.60591	-6.70866	-1.01046	-2.1749
MRPS15	-0.829346	-2.41702	1.82256	-1.12468
MRPS16	-7.40852	-8.85562	-1.47043	-6.38464
MRPS17	-3.2877	-2.33281	1.07395	-3.58476
MRPS18A	-3.6488	-5.36151	-2.41687	-3.19792
MRPS18B	-3.23635	-1.47675	-1.67529	-0.518604
MRPS18C	-3.05842	-1.67302	2.38247	-2.31927
MRPS2	-3.34958	-2.66978	-1.77469	-3.07866
MRPS21	-5.29769	-3.14674	0.985265	-1.85465
MRPS22	-6.99875	-6.22353	1.67087	-4.30994
MRPS23	-7.56276	-4.95264	-3.74702	-6.67388
MRPS24	-4.55244	-4.40578	-1.25375	-1.16583
MRPS25	-6.76745	-4.78023	-2.68925	-1.32317
MRPS26	-6.03088	-5.84547	-0.608243	0.784419
MRPS27	-2.97898	-4.2685	0.692353	-4.16612
MRPS28	-0.563287	-2.14116	-1.09573	-0.756905
MRPS30	-2.2753	-6.0775	1.94066	0.214422
MRPS31	-3.74962	-2.48474	0.20326	-2.77167
MRPS33	-0.31316	-2.24653	0.717102	-2.2127
MRPS34	-1.6152	-3.54217	0.555768	-3.03655
MRPS35	-1.3094	-2.90425	-1.45783	-4.07425
MRPS36	0.213381	-1.11792	-0.199217	-0.30148
MRPS5	-2.7891	-2.19914	-3.84597	-1.56772
MRPS6	-6.03164	-4.91051	-0.0506268	-4.33326
MRPS7	-2.78602	-1.45245	2.4589	-1.7991
MRPS9	0.268836	-3.66845	2.41023	-3.41048
MRRF	-0.697143	-0.660635	-2.99131	-2.63756
MRS2	-0.306344	0.250544	-0.0542155	-0.329
MSRA	-1.1583	-0.356285	-0.739116	0.30094
MSRB2	0.486781	-0.746659	0.338032	-0.673035
MSRB3	0.535419	0.445817	1.61952	-0.183946
MTCH1	1.25551	-0.709879	-0.366364	0.859435
MTCH2	-1.11638	-1.26115	-0.432208	-1.66965
MTCP1	1.35586	-0.132113	0.726646	1.82778
MTERF	0.639687	0.795941	0.182767	-0.384149
MTERFD1	-1.71058	-1.84339	-0.584406	-2.22834
MTERFD2	-1.88263	-4.32482	-0.620756	-3.25274
MTERFD3	-0.445204	-2.4805	-0.346098	-1.76218
MTFMT	-2.13528	-2.11287	0.43522	1.9663
MTFP1	-0.575066	-0.677149	1.104	-0.828279
MTFR1	0.353428	0.55859	0.466321	-0.7827
MTFR1L	0.978733	0.468863	-0.0561595	-0.0794783
MTG1	-5.57295	-5.03789	-5.10498	-6.87306
MTG2	-5.4771	-6.71119	-2.04988	-4.16312
MTHFD1	-3.08704	-6.84079	1.98743	1.52779
MTHFD1L	-2.1073	-0.925314	0.0382516	-1.35672
MTHFD2	-3.34301	-3.11275	-1.93285	-0.577736
MTHFD2L	1.05865	-0.767274	-0.811037	-0.465726
MTHFR	-0.762566	0.0963628	-0.828207	0.159258
MTHFS	0.328288	-1.38686	-0.173453	0.0407305
MTIF2	-1.99934	-3.26601	1.72625	-1.95803
MTIF3	-1.25017	-1.64715	1.28115	1.13083
MTO1	-0.3926	-0.47039	0.13262	-0.744844
MTOR	-1.84722	-2.53862	-4.3713	1.5539
MTPAP	-6.55518	-5.14567	-1.18638	0.103464
MTR	-0.728896	-0.0340657	-0.183471	0.248005
MTRF1	-1.03375	-0.079507	0.63046	-0.274228
MTRF1L	-1.80506	-0.224006	0.346429	0.0760481
MTX1	-0.496641	-0.893033	0.160761	0.0343988
MTX2	1.41094	0.897619	0.212524	-0.707451
MUL1	0.874323	1.00972	1.08434	0.635919
MUT	0.461043	-0.401437	0.303845	-0.218914
MUTYH	0.751345	-1.11586	-1.96063	1.30726
MX2	-1.77151	-1.46498	-1.11199	-1.08252
MYADM	0.585919	-0.369212	0.623629	-0.0634573
MYLPF	-0.0150049	-0.277114	0.50251	-0.181104
MYO7A	1.1489	-1.61364	0.029104	-0.927447
N4BP3	0.184504	0.967823	-0.382263	-0.241064
N6AMT1	-5.79111	-3.239	-5.85012	-2.36868
NAAA	0.874336	-1.2467	-0.38847	0.463791
NADK2	-2.93197	-5.31706	-3.75119	0.0371032
NAE1	-0.347669	-4.33465	-0.207629	-1.66488
NAGA	-0.814248	0.284696	2.56383	0.194259
NAGLU	0.251969	-0.776772	1.41566	-0.38614
NAGPA	0.999462	0.353457	0.194243	-0.4953
NAGS	1.18667	-0.166407	-2.1832	-1.39472
NANOS1	2.00145	0.685893	1.28707	0.209448
NAPA	-5.51781	-1.79483	-1.87665	-3.32976
NAPG	-0.0621104	0.122345	-0.0787181	1.64432
NAPSA	0.528514	2.15765	-0.899775	-1.221
NARS2	-1.57147	-1.65415	-3.52039	-2.03011
NBR1	-0.389136	-0.288806	0.619119	-0.204127
NCEH1	-0.759652	-1.13321	0.400492	-0.0589525
NCK1	-0.351361	2.71211	0.427157	1.74514
NCOA4	-1.10767	-0.0506533	0.455139	0.732432
NCOA5	0.231281	0.778358	0.585959	-0.682678
NCSTN	-0.079032	1.74076	1.41012	1.33326
NDUFA1	-0.173234	1.00762	-2.22397	3.8193
NDUFA10	-1.83646	-0.704297	1.62124	0.173358
NDUFA11	-0.690466	0.195606	1.04902	-0.126596
NDUFA12	-1.82982	-1.67823	-1.04255	0.711148
NDUFA13	-0.889452	-0.333699	0.0704315	0.978326
NDUFA2	-2.03141	-1.45927	-0.188196	-1.05691
NDUFA3	-0.684464	1.56171	-0.892508	0.567314
NDUFA4	-1.18013	-1.00466	2.07199	0.421656
NDUFA5	-0.407788	-1.11828	1.53252	1.72163
NDUFA6	1.09046	-1.01005	-0.37359	0.181625
NDUFA7	-0.344954	0.918352	-0.122652	-2.46895
NDUFA8	-1.23634	1.15099	-0.446517	-0.383659
NDUFA9	-1.692	-0.725597	1.00695	0.509104
NDUFAB1	-2.1398	1.22886	-0.196225	1.50562
NDUFAF1	-2.47111	0.252982	0.888418	1.67629
NDUFAF2	0.478307	-0.678986	0.0930418	0.761677
NDUFAF3	-2.50951	-0.154108	-0.119795	-1.47883
NDUFAF4	1.16017	0.275699	1.35793	-1.26766
NDUFAF5	-1.47871	0.732925	-1.05342	1.26972
NDUFAF6	-0.0331625	0.989489	0.305823	0.273041
NDUFAF7	-2.71654	1.52237	-1.11408	-3.10898
NDUFB1	-1.11643	0.253142	-1.12656	0.0266931
NDUFB10	0.914475	-2.31919	-0.21901	-2.15696
NDUFB11	0.968058	2.84756	0.482719	0.784263
NDUFB2	0.883416	-0.199041	0.498653	-2.39218
NDUFB3	-1.38778	-3.19874	-0.0236961	-3.17185
NDUFB4	2.11554	-0.14752	-1.12007	2.0351
NDUFB5	-0.64053	-0.62956	-3.35476	-0.590271
NDUFB6	0.289069	0.994737	-1.68677	-0.247997
NDUFB7	-0.319349	-1.26302	0.0451566	0.374799
NDUFB8	1.23612	0.871791	0.662811	-0.981542
NDUFB9	-1.05101	-1.22829	0.678936	0.900106
NDUFC1	-0.71612	-1.11942	-1.26956	-0.961438
NDUFC2	-0.784489	-0.684383	1.0418	-0.492791
NDUFS1	1.43619	-0.728413	-0.68222	0.778248
NDUFS2	0.566179	-1.76183	0.515817	1.99169
NDUFS3	-1.62531	0.416947	-1.22815	-0.509023
NDUFS4	-0.0560927	0.0319632	-0.170664	-0.569418
NDUFS5	1.54801	-1.08765	-3.3339	-0.575045
NDUFS6	0.22464	-1.02208	0.449515	-0.190915
NDUFS7	0.853901	-0.609672	-0.182001	2.43766
NDUFS8	1.23135	-1.09314	-0.867333	0.0981775
NDUFV1	-1.55427	1.22507	0.213858	-1.64952
NDUFV2	-0.539467	0.876555	-0.808149	-0.677835
NDUFV3	0.415414	0.307214	0.580164	-0.407615
NEU1	-0.466019	1.12119	0.345798	0.494356
NEU4	0.583409	0.352398	0.73481	0.304365
NEURL1B	-0.494382	0.480337	0.8664	0.333269
NFRKB	0.336644	-0.183024	0.0745392	-1.02757
NFS1	-2.1687	-3.7016	2.87419	4.26297
NFU1	0.731584	-0.860618	0.435641	-0.22789
NGRN	-0.18929	-2.79245	-1.12619	-1.06062
NIF3L1	-0.297558	0.653588	-0.828609	-0.681294
NIPSNAP1	0.790984	-2.36705	-1.27691	0.723537
NIPSNAP3A	1.76636	-0.318935	-0.788834	-0.695975
NIPSNAP3B	0.917434	-0.0874649	1.67094	-0.292922
NIT1	0.544278	-1.1206	-0.405041	0.936958
NIT2	-1.48848	0.0754831	-1.65796	2.27258
NLN	0.377285	-1.80937	-0.694415	-0.4677
NLRX1	-0.672992	-0.419186	-0.254896	0.015597
NME3	-0.112257	-1.83853	1.02874	-1.05655
NME4	0.271764	0.0395676	-0.779341	-0.601141
NME6	2.68482	0.595113	0.49446	-0.451451
NMNAT3	-0.0365267	0.360245	0.179419	-1.04455
NNT	-0.927403	-2.9402	-1.14833	3.11023
NOA1	0.0437182	-2.49954	-2.78371	0.739897
NOM1	-1.06069	-0.279736	-1.78483	-1.15007
NO_CURRENT_10	-1.46182	2.31785	-0.11346	-1.0944
NO_CURRENT_100	-1.56265	4.88567	1.3387	1.69247
NO_CURRENT_101	0.500195	1.06196	0.408547	-0.293309
NO_CURRENT_102	-0.675781	-0.383028	-1.29147	0.607786
NO_CURRENT_107	-3.16052	1.66994	-1.04963	0.436367
NO_CURRENT_108	1.72885	-0.694458	1.30984	-0.88411
NO_CURRENT_109	3.36816	1.15989	-0.980812	3.00845
NO_CURRENT_11	-1.09966	-0.820098	-1.59099	-0.267057
NO_CURRENT_110	-0.718106	2.23805	-0.981569	-1.31749
NO_CURRENT_111	1.3226	-0.649631	-0.322102	0.792984
NO_CURRENT_113	0.523532	3.21868	-1.71132	2.04817
NO_CURRENT_115	5.16889	3.15356	0.723779	-0.895345
NO_CURRENT_119	-1.33808	-0.50735	3.07443	-0.73412
NO_CURRENT_122	-0.297198	7.25543	-0.97915	2.3474
NO_CURRENT_123	0.538657	-1.21873	-0.89024	1.04842
NO_CURRENT_124	2.04271	2.12397	-1.94322	2.82654
NO_CURRENT_127	-0.980296	-0.681983	2.43773	-0.650681
NO_CURRENT_129	-0.934765	-0.965279	-3.3918	1.78987
NO_CURRENT_131	1.25511	0.470335	1.12042	0.292646
NO_CURRENT_134	-3.28286	-2.08422	-2.83449	1.78664
NO_CURRENT_135	1.78188	1.90254	3.72249	0.872687
NO_CURRENT_136	0.275344	3.39556	1.07194	-1.57628
NO_CURRENT_138	-0.325173	-1.37959	1.09322	0.685315
NO_CURRENT_14	-1.48707	-3.48647	-3.13848	0.840924
NO_CURRENT_146	0.0341045	-1.10191	3.49766	1.33793
NO_CURRENT_147	1.6493	2.23477	-1.38119	0.807012
NO_CURRENT_15	1.2268	1.92102	-1.02349	0.453394
NO_CURRENT_150	-0.564289	-2.41427	-2.97773	-0.786266
NO_CURRENT_152	-2.28303	-0.548304	0.0573486	1.11479
NO_CURRENT_154	-0.806145	-0.382609	0.127236	-1.97828
NO_CURRENT_156	1.30957	1.15248	-0.0861704	-1.45304
NO_CURRENT_157	1.92217	0.983493	2.44733	-1.81778
NO_CURRENT_158	4.88735	0.896576	-0.451389	-2.86683
NO_CURRENT_159	2.76037	-2.90779	0.479086	-2.77241
NO_CURRENT_16	-4.5765	-2.31299	7.54713	0.409901
NO_CURRENT_161	-0.637959	0.777378	-0.247027	-0.644156
NO_CURRENT_163	-0.611122	-1.09432	1.66505	1.12197
NO_CURRENT_166	-0.876962	3.03412	-2.93183	-3.72015
NO_CURRENT_167	0.735229	-3.42836	2.87762	1.30486
NO_CURRENT_17	1.12027	1.13343	0.361312	-7.28082
NO_CURRENT_172	-1.65534	0.92664	0.909866	0.145211
NO_CURRENT_173	2.26927	1.01986	0.690406	1.04961
NO_CURRENT_174	3.06306	1.56218	-0.192971	0.494749
NO_CURRENT_175	-1.2853	1.51876	-0.0525517	-0.134107
NO_CURRENT_178	1.05175	0.885021	0.16933	0.473481
NO_CURRENT_179	2.06915	3.30533	0.300907	0.506819
NO_CURRENT_18	1.09178	-2.65342	2.56126	-0.543577
NO_CURRENT_181	-0.729224	0.898231	8.8918	1.23907
NO_CURRENT_186	-11.0157	1.74307	-1.16849	-6.55611
NO_CURRENT_187	-1.07219	-1.35771	0.851079	1.4278
NO_CURRENT_19	1.80752	1.06726	-1.61449	1.12278
NO_CURRENT_193	1.14077	0.824206	1.34741	0.57875
NO_CURRENT_194	1.01598	0.715257	0.358699	-0.701302
NO_CURRENT_195	3.0834	-0.240907	-0.52039	-0.453547
NO_CURRENT_198	11.9973	-3.49846	3.50205	-3.05078
NO_CURRENT_2	0.262995	-2.43451	-1.55943	-0.699212
NO_CURRENT_20	2.78573	1.92519	-2.92672	0.984291
NO_CURRENT_200	0.759338	2.01204	-0.576173	-1.98126
NO_CURRENT_201	4.53602	2.82281	-0.0460117	-0.364754
NO_CURRENT_202	-1.09154	2.2144	-0.979408	5.35045
NO_CURRENT_203	-0.661609	2.31914	0.244198	-0.880686
NO_CURRENT_204	2.91241	3.87421	0.879142	-6.07121
NO_CURRENT_206	0.899418	1.16474	0.783203	-0.515568
NO_CURRENT_207	1.9808	-1.07067	-1.07959	-1.97791
NO_CURRENT_209	-2.63922	2.26526	-1.41743	0.240152
NO_CURRENT_21	-0.475984	1.45475	-1.2625	0.823047
NO_CURRENT_210	0.907192	2.1873	-1.33798	0.615293
NO_CURRENT_211	1.12289	0.805476	-1.22017	1.18998
NO_CURRENT_212	-0.0312734	2.2934	4.51757	-1.69475
NO_CURRENT_213	2.73515	1.98949	-0.752435	2.47838
NO_CURRENT_216	-0.584911	0.588854	0.818239	-6.06163
NO_CURRENT_217	-0.280602	-1.74334	-0.546445	-1.95199
NO_CURRENT_218	3.0266	3.37671	0.19631	0.276021
NO_CURRENT_219	-0.391349	0.769752	1.22289	0.999452
NO_CURRENT_22	0.709851	0.580524	1.63822	2.73987
NO_CURRENT_220	-0.644995	-0.69268	4.43836	3.43099
NO_CURRENT_221	3.23538	-2.93166	3.60091	-0.345911
NO_CURRENT_226	1.9687	0.514193	5.90628	0.332659
NO_CURRENT_227	3.60957	-0.223904	1.27575	-0.154635
NO_CURRENT_228	-3.24121	-1.7355	-1.03459	0.591322
NO_CURRENT_23	1.31359	1.87071	1.03595	0.946178
NO_CURRENT_236	6.25697	0.659638	-1.7232	-1.00872
NO_CURRENT_237	1.70717	0.0849385	1.41805	2.15242
NO_CURRENT_238	5.39255	-1.50913	-4.00966	0.726077
NO_CURRENT_244	-0.657797	2.42742	2.11888	-3.40297
NO_CURRENT_245	-1.56001	1.3575	2.34306	-0.284665
NO_CURRENT_246	-1.03433	-1.30363	-0.859458	2.38352
NO_CURRENT_247	-0.0181984	-0.279629	4.72256	7.19121
NO_CURRENT_25	2.6227	-0.755466	0.777614	-4.23972
NO_CURRENT_250	0.865408	1.56564	-1.37587	-1.48399
NO_CURRENT_252	1.85489	2.37267	0.443641	2.85968
NO_CURRENT_255	3.02533	3.66568	-0.612241	1.66688
NO_CURRENT_257	3.636	-0.667541	0.964986	-2.37535
NO_CURRENT_258	0.328519	0.620348	3.68703	-1.22814
NO_CURRENT_26	0.685507	2.98963	1.74586	0.309669
NO_CURRENT_260	-3.12553	0.128715	-2.00878	1.47898
NO_CURRENT_263	-2.42193	1.7552	2.0949	0.868119
NO_CURRENT_264	2.12577	1.59694	0.173925	0.914057
NO_CURRENT_267	2.21906	-1.57224	2.89163	-2.77504
NO_CURRENT_268	0.994869	-0.186879	2.28786	-3.04466
NO_CURRENT_269	1.50407	0.381289	7.80712	-2.31051
NO_CURRENT_270	3.36862	1.30391	0.0516411	-0.100639
NO_CURRENT_272	-5.28031	1.27638	-1.83156	-0.928932
NO_CURRENT_275	-3.57542	-2.83145	0.352672	1.87738
NO_CURRENT_278	-1.74045	1.21388	1.36662	-0.452763
NO_CURRENT_279	1.30389	-1.21218	3.76349	-2.96409
NO_CURRENT_287	2.45388	-0.49549	-2.62942	2.2251
NO_CURRENT_289	-1.55622	-0.129571	-0.283956	2.06171
NO_CURRENT_29	3.07655	2.42466	-1.11994	1.48411
NO_CURRENT_290	-1.1488	1.91437	-1.40557	-1.83247
NO_CURRENT_292	3.99196	-4.39478	0.716223	-0.994327
NO_CURRENT_295	2.81417	-0.0453013	0.415669	-2.68257
NO_CURRENT_297	-0.283241	0.0607894	-2.24967	-4.52596
NO_CURRENT_299	-0.353798	0.343518	2.25702	-3.83206
NO_CURRENT_3	-3.35523	1.97188	0.537367	-2.48883
NO_CURRENT_304	-3.08919	0.680311	-0.545561	0.933361
NO_CURRENT_305	-1.52224	0.592539	1.20286	-0.657862
NO_CURRENT_307	-0.229333	3.97449	-1.491	2.19276
NO_CURRENT_308	-0.147106	-2.03638	4.7693	1.20982
NO_CURRENT_309	0.0511374	1.53646	-3.83867	2.18715
NO_CURRENT_310	2.11081	-0.286812	1.73	2.20137
NO_CURRENT_313	1.03228	0.83173	0.813928	-1.98141
NO_CURRENT_317	1.8553	-2.38003	-5.45908	-0.719153
NO_CURRENT_318	-2.17064	2.93299	-0.753408	-1.98046
NO_CURRENT_322	1.48922	-0.0900458	-2.93619	-2.1385
NO_CURRENT_323	-3.74026	4.3942	-3.58884	-4.50648
NO_CURRENT_325	-4.37581	4.9757	2.5847	0.329076
NO_CURRENT_326	1.26858	-2.51455	7.46457	-1.75118
NO_CURRENT_327	-0.978771	3.31681	0.273459	12.3454
NO_CURRENT_33	0.888669	3.5673	1.42291	0.131359
NO_CURRENT_330	0.7188	0.649618	-0.7367	2.60119
NO_CURRENT_333	0.796018	-3.47781	3.32809	-1.40529
NO_CURRENT_334	-4.90257	-3.43179	-3.22164	-0.232275
NO_CURRENT_335	1.27572	-0.789198	0.804558	-0.964722
NO_CURRENT_337	-2.56326	0.940857	0.258005	1.02572
NO_CURRENT_343	1.49487	-2.0378	-0.10326	2.66005
NO_CURRENT_345	-2.31295	-0.687439	1.75278	-1.03957
NO_CURRENT_350	3.0582	0.668289	-1.57667	-3.62484
NO_CURRENT_351	3.63132	0.360923	-2.18589	0.825688
NO_CURRENT_353	0.7188	1.9038	0.168809	0.450335
NO_CURRENT_358	-2.65615	-0.133452	-0.968492	-1.55111
NO_CURRENT_36	-1.3348	2.00244	-0.153687	1.09742
NO_CURRENT_360	4.16751	-0.810966	-2.02951	-0.900154
NO_CURRENT_362	2.08253	4.42619	-2.60877	1.75096
NO_CURRENT_363	-0.582826	2.2102	5.04123	1.37999
NO_CURRENT_365	-1.9378	-0.542653	1.64305	-1.58019
NO_CURRENT_366	1.53418	-1.8505	-1.52829	-0.708104
NO_CURRENT_368	0.0529885	2.035	-1.59499	-2.36811
NO_CURRENT_37	0.951259	-3.2595	-1.07153	0.652558
NO_CURRENT_374	0.382056	-1.58677	-0.719254	0.0645564
NO_CURRENT_376	0.48022	1.24202	1.78243	-0.417333
NO_CURRENT_378	0.642972	-0.654434	2.50902	-2.75962
NO_CURRENT_380	-0.957889	3.66218	0.2329	0.278992
NO_CURRENT_381	-1.77972	-0.0755798	-1.97867	0.200503
NO_CURRENT_382	-0.229306	1.24964	1.20225	3.17915
NO_CURRENT_385	1.18356	-0.147952	-2.39227	3.00976
NO_CURRENT_386	-2.07751	0.150223	-1.26462	0.237531
NO_CURRENT_387	1.69945	3.26778	-0.700495	0.547351
NO_CURRENT_389	0.895903	1.037	-0.324972	-1.40597
NO_CURRENT_392	1.82759	0.805697	3.01661	-0.559479
NO_CURRENT_393	-0.0844297	-0.952351	6.28333	1.44462
NO_CURRENT_396	-3.43544	-0.0921508	-3.44173	-2.24668
NO_CURRENT_398	0.267744	-0.341199	0.687549	0.105515
NO_CURRENT_402	0.101075	-3.23659	4.20575	2.43587
NO_CURRENT_403	0.492723	2.45913	-2.1309	-0.710517
NO_CURRENT_405	-2.37578	-1.69854	1.43668	0.977533
NO_CURRENT_406	7.73222	-1.2144	2.85459	-0.726954
NO_CURRENT_409	0.812796	-0.696849	-0.307659	0.0345756
NO_CURRENT_415	-3.49378	0.740345	-0.870696	2.68156
NO_CURRENT_416	-0.841117	-1.10191	-0.269807	0.617743
NO_CURRENT_419	4.55851	1.07092	-1.53252	-0.70938
NO_CURRENT_421	0.502438	1.57972	-0.428511	0.892384
NO_CURRENT_423	0.567426	-0.747681	1.58125	-0.275027
NO_CURRENT_424	1.88303	0.371117	-0.639406	0.110286
NO_CURRENT_425	-0.394155	0.1513	0.27519	-3.96277
NO_CURRENT_427	0.883985	-0.851993	0.38059	0.274882
NO_CURRENT_429	0.117278	1.3132	0.145044	-8.27237
NO_CURRENT_431	3.29631	0.701014	-1.98082	6.74038
NO_CURRENT_432	4.908	2.69044	0.787391	0.867393
NO_CURRENT_434	2.63439	2.60918	3.74493	3.15985
NO_CURRENT_435	-1.08894	-1.73964	-0.710971	-0.0288347
NO_CURRENT_437	-3.9186	4.2935	-2.92951	-5.49068
NO_CURRENT_440	4.29034	5.49913	-0.691592	-2.75441
NO_CURRENT_441	2.8328	-1.08239	0.499493	0.286864
NO_CURRENT_443	0.56861	1.01308	-1.44968	0.495891
NO_CURRENT_444	-1.60343	0.452987	2.3934	-2.61051
NO_CURRENT_447	1.5615	1.6308	-0.416957	1.27425
NO_CURRENT_45	3.08872	2.07334	-0.799676	0.718219
NO_CURRENT_450	-3.28073	-0.912543	3.45721	-1.71009
NO_CURRENT_451	-2.5319	1.38788	0.717467	-0.795134
NO_CURRENT_452	-0.700013	1.7305	1.68467	-0.248537
NO_CURRENT_453	0.675947	3.02213	1.91937	-0.913547
NO_CURRENT_454	-0.06283	-2.00849	-0.904895	-0.356515
NO_CURRENT_455	-2.19216	3.59073	0.415669	-2.62558
NO_CURRENT_457	5.14373	-0.677488	-1.43373	2.61386
NO_CURRENT_459	-0.294084	1.3591	-0.899737	-1.93439
NO_CURRENT_461	2.23505	-0.292648	2.02472	-3.18301
NO_CURRENT_462	-2.69766	1.96193	2.27954	0.933361
NO_CURRENT_464	2.21295	-0.613005	4.87472	1.87524
NO_CURRENT_465	2.38588	4.02477	2.85059	1.69123
NO_CURRENT_469	-0.724093	-0.376557	-1.80625	-0.0608687
NO_CURRENT_47	-0.500752	1.91803	3.14754	-1.95894
NO_CURRENT_471	0.0211511	1.58396	-2.4803	1.60934
NO_CURRENT_472	0.302665	-2.66492	-0.793132	-1.75114
NO_CURRENT_473	2.45648	0.561758	-1.09917	3.56126
NO_CURRENT_475	0.479324	1.48317	1.64681	-0.180036
NO_CURRENT_476	-0.971886	3.82559	-2.71585	-1.47135
NO_CURRENT_48	0.762891	-2.16952	-0.230391	-0.893967
NO_CURRENT_480	0.157728	-0.0802308	-6.8053	-1.13374
NO_CURRENT_481	-0.141967	0.703857	-0.232294	-0.677799
NO_CURRENT_484	0.0172883	-0.851854	-3.29074	0.145211
NO_CURRENT_486	1.43536	-1.4914	0.241452	0.0415418
NO_CURRENT_487	1.55025	1.7121	5.85953	2.65341
NO_CURRENT_488	4.50016	1.45588	-1.25184	0.931545
NO_CURRENT_489	-3.10378	1.46642	1.78924	0.947224
NO_CURRENT_492	-0.928635	0.259577	0.360118	-0.217533
NO_CURRENT_493	-4.00226	-1.20749	-1.93878	7.33891
NO_CURRENT_494	1.05572	0.228124	1.85208	2.84607
NO_CURRENT_495	-0.27124	3.00051	-1.04416	-0.022532
NO_CURRENT_499	1.1121	0.0323536	0.706785	-1.01199
NO_CURRENT_50	3.70502	-0.556456	2.50121	0.0726433
NO_CURRENT_502	2.95409	1.07208	0.813928	2.56796
NO_CURRENT_504	0.312928	-1.16319	-0.196002	3.90863
NO_CURRENT_505	-0.333791	2.83227	-1.16008	3.3419
NO_CURRENT_506	1.52482	-1.44969	-0.0766023	-0.993438
NO_CURRENT_51	2.06133	0.96185	-2.62195	7.54357
NO_CURRENT_510	-0.944863	4.3988	2.16847	-0.835338
NO_CURRENT_513	-1.2616	-2.05227	-0.603987	1.40253
NO_CURRENT_514	-0.530093	0.696497	0.0356177	1.24333
NO_CURRENT_518	0.724469	-1.87663	-0.650254	-1.67287
NO_CURRENT_522	3.11807	1.14878	-0.804371	1.12318
NO_CURRENT_524	-0.295218	-0.616201	-0.556971	-1.49808
NO_CURRENT_528	0.922339	2.19692	-3.19269	0.751337
NO_CURRENT_529	2.09651	-2.30916	-0.66103	0.179078
NO_CURRENT_531	0.340171	3.50962	2.62812	2.84351
NO_CURRENT_532	-0.599047	1.75521	3.39463	0.199724
NO_CURRENT_534	1.78329	-0.688843	-3.09017	-2.56396
NO_CURRENT_535	-1.87367	-0.691814	1.642	0.755981
NO_CURRENT_537	0.772659	1.36073	0.480102	-1.61434
NO_CURRENT_539	-3.32994	-1.76847	1.45106	-0.193241
NO_CURRENT_54	-1.26213	1.65611	0.474904	-1.10775
NO_CURRENT_541	1.47906	0.566034	-2.96107	-0.699615
NO_CURRENT_542	-3.91405	-1.14699	2.49349	0.676217
NO_CURRENT_544	-4.1621	-0.16158	1.17356	1.35067
NO_CURRENT_545	-0.434891	-1.62566	-1.29699	-1.06593
NO_CURRENT_548	0.176	-0.134599	0.0813832	1.94101
NO_CURRENT_549	3.38504	0.372713	-1.10641	1.4918
NO_CURRENT_55	2.65205	-0.326426	-0.0159189	-0.0536283
NO_CURRENT_553	-1.10357	-1.47792	4.75974	-0.205735
NO_CURRENT_554	1.54685	2.2457	3.40058	0.0828639
NO_CURRENT_557	-1.59979	-0.898055	-0.319727	1.09859
NO_CURRENT_559	-3.24094	0.381289	0.873921	-0.658843
NO_CURRENT_560	-0.906561	1.86973	1.13446	-3.78116
NO_CURRENT_561	0.667275	0.819452	0.823987	1.2798
NO_CURRENT_562	1.81955	-0.374677	-1.62402	-0.0655151
NO_CURRENT_565	0.818544	-0.521883	-2.66258	-0.384142
NO_CURRENT_568	-2.70774	1.66813	-0.696332	3.01721
NO_CURRENT_57	-0.309819	-2.09075	-2.65416	-5.41737
NO_CURRENT_575	-1.05078	1.36749	-5.23883	4.92336
NO_CURRENT_577	-1.28374	2.17851	1.66903	-0.0543309
NO_CURRENT_579	0.550775	4.73686	2.67792	3.19266
NO_CURRENT_58	1.53032	1.53649	-1.19579	-1.91425
NO_CURRENT_581	1.45759	3.88489	-1.01314	0.731511
NO_CURRENT_582	-0.254467	-2.13633	0.922141	2.55721
NO_CURRENT_584	0.529755	1.47051	-0.112013	2.99001
NO_CURRENT_587	1.00267	1.22248	-4.7105	0.675565
NO_CURRENT_589	0.050119	-2.09075	-3.30044	-0.710937
NO_CURRENT_594	1.47447	1.41159	-0.214112	-0.619939
NO_CURRENT_596	2.5284	1.0178	-0.11232	0.446001
NO_CURRENT_597	1.5927	1.29158	0.938745	1.40744
NO_CURRENT_598	0.44113	-2.35242	1.26309	5.5407
NO_CURRENT_605	-1.12523	2.72376	-0.532204	0.357526
NO_CURRENT_607	5.49309	-1.12695	2.53337	-0.813622
NO_CURRENT_609	4.14659	4.75787	-1.34802	-0.718931
NO_CURRENT_614	1.098	4.93802	2.00267	1.33466
NO_CURRENT_615	1.24712	0.232866	2.21449	-1.36469
NO_CURRENT_617	-0.676478	-1.70362	-0.167996	-0.576973
NO_CURRENT_619	0.695767	-0.652146	3.71999	2.81444
NO_CURRENT_62	0.440598	3.91106	1.46852	1.20642
NO_CURRENT_620	-0.678479	0.951599	-1.47772	-1.71269
NO_CURRENT_621	1.37946	0.432383	-0.589376	-0.4869
NO_CURRENT_622	-0.115647	2.47498	0.370427	-0.978246
NO_CURRENT_624	-4.44315	3.86078	0.58832	-4.3698
NO_CURRENT_627	-1.72816	-1.22959	-1.48854	0.588245
NO_CURRENT_629	0.989612	-2.18267	0.295689	1.648
NO_CURRENT_63	-0.984703	0.565397	0.144282	0.134006
NO_CURRENT_630	-0.7148	-0.367097	-0.626867	-1.3616
NO_CURRENT_632	5.62307	2.54748	-4.01854	6.78125
NO_CURRENT_633	1.81571	2.19373	2.49219	0.941668
NO_CURRENT_634	0.278879	1.8194	0.603266	-1.94576
NO_CURRENT_635	-0.0591327	4.21348	-2.8703	-1.57411
NO_CURRENT_637	2.27158	-1.64692	0.429982	-0.127636
NO_CURRENT_640	1.32243	1.15904	0.415855	1.68592
NO_CURRENT_641	1.80056	-4.72251	-2.1055	-1.22665
NO_CURRENT_642	-3.9832	0.485786	1.59124	-1.92062
NO_CURRENT_643	-0.542559	-0.0247661	0.00837973	-2.31711
NO_CURRENT_646	-1.32703	-7.17462	-1.77358	-0.950027
NO_CURRENT_647	0.520337	1.00825	-0.124357	-0.543531
NO_CURRENT_648	-0.178779	1.91946	-0.0610504	0.613435
NO_CURRENT_652	-0.63477	5.48008	-1.20288	2.67471
NO_CURRENT_653	2.47844	-0.673915	-0.247704	2.00457
NO_CURRENT_654	0.632221	1.47564	0.108987	1.75307
NO_CURRENT_656	7.89902	2.38927	2.73992	-0.420607
NO_CURRENT_657	-1.82357	-2.15545	2.4175	2.28693
NO_CURRENT_659	-0.616774	-0.652146	0.481126	1.25154
NO_CURRENT_66	1.16646	2.40905	-0.203316	-0.813491
NO_CURRENT_661	-0.214861	-0.6897	1.10462	0.30619
NO_CURRENT_662	2.76606	-0.194315	-0.738851	-2.47584
NO_CURRENT_665	-1.1675	-3.31546	3.47635	1.97337
NO_CURRENT_666	-0.348717	-1.49422	-7.22991	8.68074
NO_CURRENT_667	5.5549	2.01841	1.24093	-1.94148
NO_CURRENT_668	-0.901532	-1.36993	2.71571	1.44009
NO_CURRENT_670	0.987251	-4.45416	-4.3277	0.583455
NO_CURRENT_671	2.77659	1.47051	-2.22839	1.38071
NO_CURRENT_672	4.99039	4.62792	-2.85917	-3.80654
NO_CURRENT_674	1.61333	1.25765	-0.652086	-0.622263
NO_CURRENT_675	-2.37841	7.99634	-5.30142	3.56833
NO_CURRENT_68	-0.187703	0.466573	-2.23933	2.60025
NO_CURRENT_685	0.050119	1.37766	0.786982	0.414768
NO_CURRENT_686	3.40533	1.71721	0.190924	-0.181038
NO_CURRENT_688	1.78679	1.16078	0.854183	-3.11518
NO_CURRENT_69	-0.642876	0.161264	0.788768	3.64814
NO_CURRENT_690	2.23664	5.13399	-1.28615	-1.87799
NO_CURRENT_691	0.96446	-0.698237	-1.53711	-1.19481
NO_CURRENT_693	0.476381	1.08513	-1.03349	-0.784893
NO_CURRENT_696	2.71084	2.46466	4.71521	4.46044
NO_CURRENT_698	0.617077	-0.83383	0.500215	0.351257
NO_CURRENT_699	0.78616	2.61691	-1.33398	-0.0763399
NO_CURRENT_7	-2.44255	0.809781	-1.11946	0.427033
NO_CURRENT_70	3.05871	-1.05884	-1.66918	-0.102695
NO_CURRENT_700	2.01505	-3.97784	0.346365	-2.86733
NO_CURRENT_702	4.55927	0.592507	-1.47407	-1.18445
NO_CURRENT_706	-0.533193	-5.94216	1.04716	-0.0321485
NO_CURRENT_709	2.40779	0.2239	0.572265	2.87273
NO_CURRENT_71	-6.13756	6.19702	2.4543	7.94596
NO_CURRENT_713	0.513875	3.68132	0.32662	3.40516
NO_CURRENT_714	-1.13877	-1.64002	2.60056	-0.856137
NO_CURRENT_715	0.654185	0.278157	3.15716	-3.07793
NO_CURRENT_717	1.76477	-1.26841	2.23688	3.10705
NO_CURRENT_725	3.42069	0.0203664	1.90108	-0.904375
NO_CURRENT_728	0.455383	-0.426625	-1.23455	1.9943
NO_CURRENT_729	6.16009	-0.786621	-5.44159	-7.14294
NO_CURRENT_73	-0.460379	-0.437796	-0.53274	-0.400346
NO_CURRENT_730	0.880821	2.35775	2.72477	-1.61088
NO_CURRENT_733	0.998812	0.385998	0.717346	-0.133394
NO_CURRENT_734	-2.03687	2.16756	0.243148	0.242709
NO_CURRENT_736	0.358956	-0.5873	-1.24188	1.29256
NO_CURRENT_738	1.06379	-0.110437	-0.317673	-0.114175
NO_CURRENT_74	3.44229	5.50284	-2.21649	6.54986
NO_CURRENT_740	-0.350528	-1.9435	1.30199	1.43154
NO_CURRENT_741	4.50189	1.97096	-1.33007	5.36297
NO_CURRENT_743	0.292981	-2.14014	-1.11344	0.0419723
NO_CURRENT_744	3.39742	3.75364	-5.83061	0.0392039
NO_CURRENT_748	6.62092	0.681309	1.31289	-4.72451
NO_CURRENT_749	0.513452	-1.09463	-0.3241	-0.222164
NO_CURRENT_75	3.80073	-2.94619	0.10937	-0.490576
NO_CURRENT_751	1.68205	-1.40862	-0.00686299	-2.03641
NO_CURRENT_752	0.605723	2.14132	0.451556	0.118727
NO_CURRENT_755	1.22062	-1.24914	-0.238679	-1.29969
NO_CURRENT_757	4.10958	0.667562	-1.29699	-0.815922
NO_CURRENT_76	0.229515	-0.92171	2.87656	1.31018
NO_CURRENT_761	1.54007	2.52661	1.50686	2.82547
NO_CURRENT_763	2.10713	1.85324	0.406487	-0.369095
NO_CURRENT_765	-1.33297	-0.164447	-0.55768	-0.722999
NO_CURRENT_767	3.54016	-0.0935306	-3.01074	-0.34007
NO_CURRENT_768	0.117278	4.37698	-3.9474	-1.64818
NO_CURRENT_77	1.182	-0.277683	-0.982202	0.211994
NO_CURRENT_772	1.19495	-0.577119	0.937474	-1.75235
NO_CURRENT_773	0.969841	0.323597	-2.12474	-0.568454
NO_CURRENT_774	-0.203153	-1.14054	0.608814	-1.50235
NO_CURRENT_776	2.41891	0.875071	-2.54294	2.11667
NO_CURRENT_777	-0.352051	-1.6304	-6.2992	-0.192731
NO_CURRENT_78	2.45069	2.27697	2.53194	0.754688
NO_CURRENT_780	1.49487	-2.678	-1.37485	-0.290716
NO_CURRENT_782	1.78329	4.76171	-1.31938	6.45791
NO_CURRENT_783	-5.73718	-1.28506	-0.831294	-7.9288
NO_CURRENT_785	2.6227	3.98292	-1.214	-0.518375
NO_CURRENT_786	-0.443586	1.38722	-0.444805	-0.902511
NO_CURRENT_791	-0.742498	1.04244	-1.02666	-0.729329
NO_CURRENT_792	-0.618519	-0.795898	1.20409	0.0547788
NO_CURRENT_794	-1.35429	0.278157	-1.51205	0.489854
NO_CURRENT_796	-1.49497	-0.0515724	-0.273934	-6.30319
NO_CURRENT_797	-1.47869	-1.53069	0.604161	-1.44622
NO_CURRENT_798	3.37782	-1.37075	-2.36832	0.676658
NO_CURRENT_8	0.333208	-0.866141	1.24093	5.43936
NO_CURRENT_801	1.56095	0.418424	-1.62325	0.883192
NO_CURRENT_805	-0.86098	4.53241	-2.49096	1.75522
NO_CURRENT_807	2.38273	0.352891	1.18569	-1.1212
NO_CURRENT_808	2.27158	-1.15774	4.50798	1.11298
NO_CURRENT_809	0.959275	-1.90447	2.79757	1.54984
NO_CURRENT_81	0.327142	0.350426	-1.04261	-1.97129
NO_CURRENT_811	2.07953	-0.311791	-2.66265	1.20826
NO_CURRENT_813	1.65954	1.40566	-2.20319	0.161663
NO_CURRENT_814	-0.147448	2.07842	-0.217959	3.20251
NO_CURRENT_816	1.40126	-1.66423	-0.576859	0.764209
NO_CURRENT_817	7.149	0.801209	-2.283	-0.620406
NO_CURRENT_818	0.0533842	-2.24813	-3.54968	-0.177066
NO_CURRENT_819	0.767964	3.0256	0.701513	1.25216
NO_CURRENT_820	3.30025	2.05513	-3.12954	0.551846
NO_CURRENT_821	-1.75059	-0.631084	2.19021	0.975346
NO_CURRENT_823	-1.57168	-5.35579	1.02452	3.24625
NO_CURRENT_827	-2.55451	2.14362	0.188924	-1.58079
NO_CURRENT_828	-1.62726	2.02074	1.83601	-0.663085
NO_CURRENT_83	1.68588	-0.232444	-1.54795	3.05369
NO_CURRENT_831	1.57669	-0.881905	-0.039806	0.477058
NO_CURRENT_835	-0.166831	0.539369	0.429982	-0.279174
NO_CURRENT_836	2.80666	4.26133	0.871357	-0.699615
NO_CURRENT_838	-0.672957	0.0960931	9.90726	-0.58904
NO_CURRENT_843	-1.45352	2.78128	-0.367343	2.13849
NO_CURRENT_847	-3.04023	-1.28941	0.558262	-0.868133
NO_CURRENT_850	-0.0867609	0.707973	-0.729431	-1.86251
NO_CURRENT_852	0.944526	-4.40896	-0.604915	0.144103
NO_CURRENT_853	1.96225	4.00074	1.84908	2.08996
NO_CURRENT_854	-0.354155	-1.95923	2.14098	1.28324
NO_CURRENT_858	2.13517	0.446207	-0.784398	2.11246
NO_CURRENT_859	-3.77045	1.31408	6.38442	-3.79652
NO_CURRENT_86	-3.80328	-1.05278	0.949049	3.04549
NO_CURRENT_860	-0.677276	4.5095	2.62276	1.79322
NO_CURRENT_863	1.58316	-1.54576	3.26338	-4.5913
NO_CURRENT_864	2.48494	2.72555	-1.11622	-0.164382
NO_CURRENT_865	0.392169	2.18894	2.13925	-0.207954
NO_CURRENT_866	1.09763	-1.47193	1.94053	-1.30577
NO_CURRENT_867	1.00968	1.29004	3.17407	-5.7539
NO_CURRENT_868	0.0757117	-0.608569	2.30041	-2.62757
NO_CURRENT_869	-0.940843	2.19798	-3.09315	-1.17486
NO_CURRENT_87	-0.517803	-0.0832473	0.834309	4.88936
NO_CURRENT_870	0.187854	1.86327	3.68071	0.483507
NO_CURRENT_872	1.62889	1.4007	-0.073855	-0.84928
NO_CURRENT_874	-0.268865	0.358789	-0.12867	-1.54223
NO_CURRENT_879	1.58023	3.72873	-0.980425	-2.70204
NO_CURRENT_88	-0.280602	-0.0716954	0.0922558	-1.2771
NO_CURRENT_881	-1.19284	5.05865	-1.71439	-0.785404
NO_CURRENT_885	2.96662	2.95733	3.00525	4.39714
NO_CURRENT_89	0.432471	-2.35984	-0.444868	-0.313331
NO_CURRENT_890	1.31359	1.07753	-1.32011	6.54099
NO_CURRENT_891	0.806676	0.0484359	0.914475	0.647164
NO_CURRENT_892	-6.82441	2.73151	-3.84749	-4.49143
NO_CURRENT_895	-3.58002	2.43247	2.11359	0.613583
NO_CURRENT_897	2.6054	0.515418	2.47544	2.73823
NO_CURRENT_898	-0.187089	0.677531	1.60813	-1.04835
NO_CURRENT_899	2.79198	-2.71494	-1.06163	-0.754354
NO_CURRENT_9	-0.114665	2.48885	1.98983	2.76308
NO_CURRENT_90	0.202381	-2.11706	0.250801	-1.41168
NO_CURRENT_900	0.659366	-0.167309	1.94326	-3.0777
NO_CURRENT_903	0.562672	3.16418	2.33942	-0.32152
NO_CURRENT_904	1.27186	1.60834	0.0967959	-0.432419
NO_CURRENT_906	8.21528	-2.86355	-1.67024	0.183087
NO_CURRENT_909	0.914403	2.6054	2.15455	0.730979
NO_CURRENT_910	-0.447317	0.898231	3.51979	0.0911614
NO_CURRENT_911	0.634324	-2.13101	1.22773	-1.63362
NO_CURRENT_912	-1.89754	1.34671	-2.73087	-1.28794
NO_CURRENT_913	0.343847	5.65658	1.26288	0.119592
NO_CURRENT_914	-0.413609	3.28251	0.935982	1.44781
NO_CURRENT_916	-2.03226	-0.741313	-3.74482	0.42867
NO_CURRENT_917	-0.700013	3.212	0.35632	0.254427
NO_CURRENT_918	1.66456	2.53061	2.33188	4.01532
NO_CURRENT_926	0.200197	-1.47453	-0.47807	0.23779
NO_CURRENT_927	0.712817	-2.7594	-2.8189	-0.0401415
NO_CURRENT_929	-0.601445	-3.76999	2.09049	2.99321
NO_CURRENT_93	0.167359	1.92281	-1.41638	0.623805
NO_CURRENT_932	0.994934	-3.06838	-0.915685	-1.35068
NO_CURRENT_933	-0.56799	2.30244	-3.09363	-0.483218
NO_CURRENT_938	-0.616038	-2.23061	-2.15614	-2.77338
NO_CURRENT_939	0.154346	1.03352	-0.405136	-1.29478
NO_CURRENT_94	-0.1324	-0.477419	-1.65753	-1.18571
NO_CURRENT_940	1.11109	-0.16158	1.32569	1.9807
NO_CURRENT_941	0.610888	-3.65867	0.608814	-0.758402
NO_CURRENT_943	-1.85267	-0.989631	1.97348	-1.54416
NO_CURRENT_945	0.378089	-0.643073	1.50318	1.01108
NO_CURRENT_947	0.56861	1.48997	-0.125766	-0.513451
NO_CURRENT_949	-0.0328628	4.13861	-2.25116	4.07547
NO_CURRENT_95	-1.09551	1.35592	-0.708095	0.825688
NO_CURRENT_952	-1.3348	5.60831	-3.11893	-3.18998
NO_CURRENT_956	0.18151	3.43785	-0.0387613	-3.02769
NO_CURRENT_957	0.0876842	1.29471	2.11777	-0.838467
NO_CURRENT_959	-0.06239	-1.10482	0.791213	-1.08873
NO_CURRENT_962	1.92172	-3.39638	-0.954254	-0.938411
NO_CURRENT_963	1.3267	0.154414	-0.427584	1.28816
NO_CURRENT_964	0.664902	-1.92493	-0.964459	-0.00655929
NO_CURRENT_965	1.1559	-0.628207	1.5049	0.55935
NO_CURRENT_967	-2.66814	0.74699	0.637862	0.47233
NO_CURRENT_969	2.49672	0.371117	-0.97687	-0.461219
NO_CURRENT_970	-1.91204	0.397699	2.45046	2.50727
NO_CURRENT_971	1.71569	-0.864844	1.01777	3.09517
NO_CURRENT_972	-0.442588	2.24322	-0.832617	1.5063
NO_CURRENT_973	-1.46171	-1.07694	-1.03575	-0.512846
NO_CURRENT_977	1.64323	0.262722	0.00097448	3.09229
NO_CURRENT_978	2.63856	0.183603	0.789833	-0.92772
NO_CURRENT_979	0.127431	-3.69043	-1.21482	-0.373548
NO_CURRENT_981	0.978455	-2.45138	2.90245	-0.776057
NO_CURRENT_983	-1.2566	3.15312	-0.714114	2.52947
NO_CURRENT_984	-2.50921	0.254471	-1.29786	0.0265718
NO_CURRENT_985	2.47104	-3.2251	-1.24159	0.19609
NO_CURRENT_987	-1.02102	0.681959	-0.273132	-0.152274
NO_CURRENT_988	-3.12389	-1.85374	1.02471	-0.164213
NO_CURRENT_989	2.66805	3.47269	0.114498	0.447669
NO_CURRENT_990	0.512296	1.34843	-0.638668	-0.731893
NO_CURRENT_993	1.79591	0.145683	-1.28631	-0.77359
NO_CURRENT_995	0.667275	-0.189701	1.49042	-1.16159
NO_CURRENT_997	0.0294292	3.22001	0.752934	0.556682
NPC1	0.313758	0.679771	-0.158803	-0.852136
NPC2	1.06094	-1.05202	0.314934	-0.60416
NPPA	1.397	-0.725598	0.199402	0.839952
NRBP1	-3.59091	-0.762135	-2.06238	2.00151
NRD1	0.151425	0.794358	0.601142	-0.864546
NRP2	-1.55521	0.483392	0.595696	-0.15842
NSF	-2.61436	-5.7871	1.75493	2.69864
NSUN3	-0.334027	0.349103	-1.19342	-1.88203
NSUN4	-0.965275	-2.12908	-0.207762	-2.98019
NT5C	-0.850531	-0.470229	1.63359	-0.405562
NT5DC2	-0.21814	0.184845	0.767487	0.70004
NT5DC3	-0.176398	-1.53835	0.408693	0.632226
NT5M	-0.0799175	0.625598	-1.60443	-0.37234
NTHL1	0.350647	-1.77284	-0.663584	0.0266333
NTM	-0.441225	-0.943827	0.431438	-0.493354
NUBPL	-3.04721	-1.51348	0.847348	-1.22649
NUCB2	-1.69834	-0.231426	-0.11802	0.31659
NUDT13	0.202051	-1.78274	2.59403	-0.396613
NUDT19	-0.0515096	0.34235	-1.00825	-1.26621
NUDT2	-1.28955	1.21521	-0.889878	1.08042
NUDT5	-1.14856	0.679442	0.34974	0.573357
NUDT6	-0.584788	0.555309	0.218954	0.330278
NUDT7	0.459049	1.85252	1.68313	-0.523172
NUDT8	1.83482	0.19369	0.10315	-1.19031
NUDT9	0.490407	-0.271413	1.93456	-0.843319
NUP210L	1.07086	-1.55766	-1.09073	1.03527
OAS3	0.753496	3.66765	-0.858455	-0.68653
OAT	-0.621361	-0.668852	-0.0556141	0.0152973
OBSCN	-0.311857	-0.385335	-1.2444	0.884279
OCA2	0.750664	1.70428	0.302247	-1.31948
OCIAD1	0.931262	1.15224	-0.35615	0.706551
OCIAD2	1.14125	1.03964	-1.00924	1.68831
OGDH	-4.09242	-5.52602	0.69295	-0.570629
OGDHL	-0.260654	0.0688666	-1.3375	-2.05342
OGG1	-0.0421035	-1.01705	-0.000955847	0.548254
OMA1	-0.540828	0.126734	1.93124	0.209513
OMG	-1.73274	-2.17771	2.22149	-0.0941969
OPA1	-1.99598	-0.622856	0.0227386	-2.78856
OPA3	-0.583415	-0.26537	-0.352033	-0.484055
OR14I1	-0.875272	1.68022	-0.911516	-1.14839
OSBPL1A	-0.938133	1.30572	0.599255	0.454449
OSGEPL1	1.25904	-0.546548	-0.0560327	-1.65733
OSTM1	0.572908	-0.367063	-0.76155	-0.393593
OTC	-0.0975309	0.474124	-0.57554	0.914866
OTUD5	0.127142	-1.43579	-1.62822	-1.27251
OTUD7B	-0.0549899	-1.07454	0.306291	-0.412774
OXA1L	-1.37883	-2.19314	-0.900653	-0.0674268
OXCT1	0.334027	1.17854	0.615216	-0.230532
OXLD1	-0.242856	-1.5008	-0.625767	-1.48056
OXNAD1	0.994688	-0.611782	-0.388698	-1.02798
OXR1	0.633881	-1.04877	1.90616	0.992578
OXSM	-1.3401	-1.55249	0.587077	0.0501557
OXSR1	-0.498389	-2.1359	-0.491365	-1.32418
P2RX4	-0.103937	1.71876	-0.337294	0.911716
P2RY2	1.72038	1.25157	-0.0243587	-0.669631
P4HB	-0.871336	-1.1996	1.0108	-0.0885941
PABPC5	-0.349852	0.615445	0.537422	0.212916
PACSIN2	0.113973	-1.76068	0.358898	-0.222867
PADI3	-0.703718	-0.331107	-1.07279	-0.409967
PAICS	-3.53343	-4.43799	-3.7138	1.71722
PAK7	-2.02026	-0.297576	2.01168	-0.797378
PAM16	-0.555185	-3.29545	-3.58789	0.0269852
PANK2	1.17598	-0.795119	0.55374	-0.568897
PARK7	0.692805	0.148418	-0.728827	0.0221862
PARL	-0.789014	-2.13482	1.40989	-0.149187
PARS2	-2.89876	-4.79887	-4.51381	-1.2545
PBX3	0.836959	1.06055	2.1429	1.00155
PC	-0.599781	0.322519	-0.297269	-0.356407
PCBD2	1.96494	0.0194583	-0.238017	-1.34165
PCCA	0.828796	1.66532	-1.17784	-0.037626
PCCB	-1.94049	2.18609	1.34045	0.978331
PCDHB13	0.0298573	0.4658	0.239607	-0.445276
PCDHGA2	0.492875	0.27998	-0.103948	1.67833
PCK2	-1.14328	-0.793234	-0.930321	-0.438997
PCSK9	0.814498	0.0283099	0.000702106	0.46309
PCYOX1	-0.159205	1.28314	-0.0985895	0.212572
PDE12	-0.292551	-5.05076	-1.63017	0.303519
PDF	1.10563	0.676435	0.140795	-0.318965
PDHA1	-0.00055195	0.0506221	-0.208346	-0.069264
PDHA2	-0.70986	-0.307506	-0.799034	-0.335093
PDHB	-0.687868	-0.503775	0.0524204	-0.529455
PDHX	0.774747	-0.0684538	-0.173415	0.426584
PDK1	0.513451	-1.06319	-1.89698	0.399365
PDK2	-0.71828	-0.00883086	0.193474	0.234622
PDK3	-1.10445	0.754237	0.332653	0.431729
PDK4	-0.714631	-0.125929	0.35781	-0.670422
PDP1	0.270542	-1.10138	-0.965252	0.794971
PDP2	0.0676318	-0.500492	0.260283	-0.159119
PDPR	1.30907	-0.911849	0.743475	1.01301
PDSS1	-1.38975	-1.62647	-0.469371	-1.0948
PDSS2	-1.67359	0.350564	-1.1741	0.806532
PDZD2	1.22078	-1.4699	-0.250332	-1.82155
PDZRN3	0.0366061	-1.54476	0.215554	-1.11315
PEBP4	0.329914	-0.871943	0.457459	-0.0978189
PET100	-1.04293	0.0922531	-0.318149	-0.136244
PET112	-2.99679	-2.03008	-3.495	-4.30835
PET117	-3.40412	-3.20545	-1.71617	-4.45624
PEX11B	0.849464	-0.895931	-0.283852	1.67289
PFKL	0.381929	1.44783	0.297693	-0.791616
PFKM	0.0331855	-0.036583	1.40906	2.54938
PFKP	-1.12517	-1.14791	-1.63391	1.1267
PGAM1	-2.67306	-4.44546	0.289275	0.455949
PGAM2	0.680009	-0.741651	0.381408	0.690606
PGAM4	-1.10615	-1.2135	-1.31211	0.468424
PGAM5	0.268619	-1.71101	-1.56277	-0.222363
PGD	-3.48509	-5.14892	-2.70635	-4.50121
PGK1	-5.09188	-5.7942	-2.93973	0.336837
PGK2	0.878436	1.02817	-0.260771	0.239656
PGLS	-2.6052	-2.48437	-2.32285	-0.00773054
PGS1	-4.91095	-5.63589	-2.11876	0.305849
PHB	-5.63889	-2.17442	1.60867	1.8272
PHB2	-4.31975	-6.81502	1.6694	0.760631
PHGDH	1.07699	0.45414	-0.414686	0.118332
PHOSPHO2	0.615604	0.981815	-0.717947	-1.58529
PHYH	0.000418403	0.445733	-1.57592	-1.24663
PI15	-0.639015	-1.7905	-2.70847	1.70864
PI4K2A	0.206287	0.0973616	0.435447	-0.726138
PI4KA	-5.16667	-4.08446	0.891889	0.684606
PICK1	-0.167953	-0.564227	-0.655273	0.635707
PIF1	0.601735	0.606992	1.57759	-0.9521
PINK1	0.57426	1.39432	-0.0945197	-0.87487
PISD	-3.74674	-3.17348	-1.49298	0.235581
PITRM1	-2.41325	-3.72994	1.44331	-3.60695
PKLR	-2.11578	2.08777	-0.390947	-0.491992
PKM	-1.70459	-2.19217	-0.878361	1.9251
PLA2G15	0.531719	0.203202	-1.4919	-0.395906
PLA2G4E	-2.01583	0.421248	-1.02878	0.295339
PLA2G4F	1.04937	0.776503	-0.462873	0.920203
PLBD1	1.08275	1.51374	0.266677	-0.484246
PLBD2	-0.163082	-0.428895	-0.633256	-0.0757158
PLD1	-1.51993	-0.883125	1.10045	-0.850367
PLD3	1.01328	-0.150332	0.214164	-1.23138
PLEKHF1	-0.130413	1.33552	-0.689278	-0.698487
PLGRKT	-1.33782	-1.26564	0.252164	-1.10378
PLIN3	0.602207	0.246731	-0.663754	-0.825296
PLOD1	-1.2519	0.491969	-0.936871	0.0154755
PMAIP1	1.6223	1.18566	-0.807921	-0.841935
PMPCA	-0.832743	-1.22358	-2.08513	-0.23804
PMPCB	-1.50709	-6.62054	-0.862555	-1.57962
PNPLA7	0.298814	-0.438136	0.590276	-0.536928
PNPLA8	-0.390593	-0.844993	-2.17304	0.330299
PNPO	-1.43144	-1.35874	2.25116	-1.12502
PNPT1	-5.91973	-7.3994	-3.85585	-3.77309
POLDIP2	-0.263009	-1.14435	0.292779	1.28559
POLG	-3.2918	-3.40193	-4.31052	-5.60301
POLG2	-3.05779	-3.26439	-5.84239	-6.22975
POLRMT	-3.60501	-1.21178	-0.689486	-0.432194
PON2	0.0417158	1.92453	0.672626	0.199582
POU5F2	1.92941	-0.475062	2.24165	-2.25274
PPA2	-1.3414	-0.839811	2.38139	1.79382
PPIF	0.414577	0.646517	-0.235889	0.478684
PPM1K	0.741328	0.972977	-1.58569	-0.144724
PPOX	-0.31758	-2.39915	-0.212801	0.0880072
PPT1	-0.381167	-0.601324	-1.06687	0.144809
PPT2	-1.24843	0.375089	-0.428177	0.0665791
PPTC7	-0.338281	-0.0509371	-0.349056	0.682185
PPWD1	-4.52421	-1.75766	-0.666273	1.81723
PRCP	-0.00150485	0.245981	-1.43614	-0.144367
PRDX2	-1.18508	-0.0688206	-1.65826	0.535262
PRDX3	1.00104	-0.111055	-0.0477064	-0.4879
PRDX4	-0.941485	-1.32487	-0.309742	0.334319
PRDX5	1.24379	-0.0973321	-0.0290964	-1.32098
PRDX6	0.847542	-0.350291	0.495349	0.413439
PRELID1	-2.70501	-2.40427	1.80389	0.668546
PRELID2	-0.205513	1.79938	0.177597	-2.73804
PREPL	1.1975	0.184755	-3.66633	0.859078
PRF1	0.862039	-0.285812	1.76986	0.312926
PRKAA1	-1.50523	-1.05045	-2.95006	-1.37054
PRKAB1	-0.648732	-0.87841	-0.727051	-0.969614
PRKAG1	-1.96366	2.75341	0.0496527	-0.158078
PRODH	-0.693362	-2.30962	0.353536	1.60395
PRODH2	0.480411	0.622565	-0.871727	0.935691
PROSC	0.715339	0.105195	-0.707542	-0.626983
PROSER1	-0.493521	0.716056	-1.49239	0.742046
PRPS1	2.46179	0.266076	-0.171718	-1.37472
PRPS1L1	0.69244	0.497881	0.750097	0.496595
PRPS2	-0.423008	-0.448745	-1.46587	0.211402
PRSS35	0.118275	0.239567	-1.41204	-0.601488
PRTN3	-0.259143	-1.10933	0.455814	-0.53769
PSAP	3.27332	-0.305108	-0.16628	-0.0930277
PSAPL1	-0.15044	-0.284734	1.00873	-0.577586
PSAT1	-1.01941	0.979358	1.18741	-1.09506
PSEN1	-0.930451	-0.236734	-0.634063	2.02429
PSEN2	1.92248	-0.690485	-1.76204	0.381959
PSMA6	-5.35227	-1.93021	-2.77439	-3.19659
PSPH	1.42337	0.821333	-0.362559	1.14123
PSPN	0.946403	0.739195	0.49102	0.621679
PSTK	-1.54605	-2.41465	2.05318	1.09454
PTCD1	-3.16646	-0.157275	-1.5963	-5.42729
PTCD2	1.01454	-0.185431	0.741976	-0.249513
PTCD3	-3.41133	-4.00355	-0.89008	-2.05008
PTGDS	1.34146	-1.75785	-0.120746	0.363991
PTGES2	-0.28932	-0.993905	-0.589128	0.248216
PTN	-0.928046	0.356163	-0.374281	-0.358438
PTPMT1	-4.45082	-6.55636	-1.62049	-3.87101
PTPN2	-1.19559	-4.48446	-0.717597	1.15437
PTPN4	1.47725	0.849071	-0.256117	-1.2643
PTRH1	1.14548	1.55041	0.487055	0.486705
PTRH2	-0.762218	-0.714472	-0.684451	4.35885
PTS	-1.97177	-1.71525	-0.67922	-0.782204
PUS1	-0.698775	-0.107742	1.30875	-0.344741
PUSL1	0.65952	0.289192	-0.986203	1.42418
PVRIG	0.12621	0.392583	-0.445879	-0.352936
PXMP2	-1.08357	-1.0672	0.213268	1.48063
PXMP4	-0.157527	-0.597608	1.27192	-0.769307
PYCR1	-0.146304	-0.173783	0.803043	-0.260892
PYCR2	1.28704	0.7682	-0.816722	0.448438
PYURF	0.944735	-0.915343	1.59652	-0.853017
QDPR	-1.23062	0.297403	0.389914	-0.149229
QRSL1	-4.60377	-2.64805	-0.882248	-6.57252
QTRT1	0.590347	-1.39962	1.10619	0.373521
RAB11FIP5	0.282541	-0.746979	-0.142696	0.232668
RAB14	1.56813	0.791136	-1.04598	-0.379347
RAB24	0.365857	-0.514198	2.10087	0.474648
RAB27A	0.125052	2.029	0.694262	-1.95735
RAB2A	-0.696844	0.438285	-1.08009	-0.171784
RAB32	-0.524362	2.17254	1.12723	-0.121993
RAB35	-1.8556	-1.81124	-0.994579	-4.73302
RAB39B	1.18051	1.16291	-0.277798	1.04904
RAB3GAP1	0.256846	1.18679	-0.87402	-0.152003
RAB5C	0.876959	-0.435677	-1.44202	-0.39681
RAB7A	1.55518	-0.176462	-0.901267	-0.52737
RAB7B	0.0500576	-1.22942	0.817872	0.203395
RAB9A	-0.0482009	0.513668	-2.16178	1.43017
RAMP2	0.627888	-0.623863	-0.313442	0.530054
RAMP3	0.48619	0.218967	1.15922	-0.365345
RARS	0.244173	-1.95954	0.198724	-0.459196
RARS2	-4.79241	-5.10953	-2.36026	-5.19655
RASIP1	2.85885	-0.165709	-0.102857	-0.035908
RBBP6	-1.95345	-1.96028	-5.22536	-1.57221
RBFA	-3.95361	-3.48843	0.0512544	-5.88037
RBKS	-1.33537	1.30179	1.6501	0.620526
RBM27	-0.561557	-2.07018	-1.67778	-0.94997
RBM42	0.349242	-1.52874	-0.249517	-0.211552
RCN2	0.521737	-1.06577	4.45816	1.56247
RDH11	-0.546431	0.0342572	0.497619	-0.947655
RDH13	0.134538	0.871837	1.81866	-0.266374
RDH14	-0.203578	-1.70813	-0.860867	-0.706733
RECQL4	-0.241729	-0.662463	0.950852	-0.409804
RENBP	0.586915	-0.442831	-0.0085775	0.474226
REXO2	-9.86608	-10.4423	-1.85518	-4.39125
RFK	-3.88586	-7.73652	-1.575	-0.241834
RGMA	2.06866	0.119889	-0.905652	0.325536
RHD	0.0787558	0.287298	0.0529161	0.822504
RHOB	0.606558	0.570191	-0.0661443	0.355384
RHOT1	-0.482902	-0.280518	1.68719	-0.383509
RHOT2	-0.225785	-0.507617	-0.907844	0.886206
RILP	-0.947973	-0.0050383	0.519559	-0.349202
RMDN1	-0.968965	0.806501	1.49125	-1.05633
RMDN3	0.0725415	-1.45146	-0.251661	-1.07147
RMND1	-0.669336	-0.465156	-1.07322	-1.54761
RNASE1	4.12351	-0.693736	1.43204	-0.29123
RNASE2	0.0582236	0.145832	-0.773336	-1.41041
RNASE6	-0.334572	1.11691	-1.30462	-0.607518
RNASEH1	-2.18571	-0.140968	-0.436298	-2.46023
RNASEH2C	0.165588	-0.883509	-0.658319	-0.463535
RNASET2	0.601246	-1.28857	-0.152645	0.156582
RNF13	0.623118	0.83404	1.16911	-0.976879
RNF152	1.5167	0.302344	0.390679	-0.268454
RNF222	-2.13694	-0.592681	-0.0833372	0.603624
RNMTL1	-0.657105	-0.856845	0.322626	-1.7672
ROMO1	-4.66421	-6.527	-0.214712	2.42698
RPE	-4.0372	-3.21186	1.07656	1.42215
RPEL1	-0.323926	-1.09454	-2.05793	-2.38134
RPH3A	0.307244	0.0718686	0.0363826	0.734132
RPIA	-1.46508	-2.53286	0.411032	1.62969
RPL10A	-2.1245	-6.8003	-1.84111	1.54293
RPL34	-2.63128	-2.64499	0.637365	-0.736698
RPL35A	-1.15633	-3.01194	4.13203	1.69748
RPS14	-3.45847	-1.59448	0.612481	1.44336
RPS15A	3.02421	-3.68778	1.76889	1.058
RPS18	-7.96195	-3.69343	-0.0398048	-1.13203
RPTOR	-0.936749	-3.44924	-1.24074	-2.59239
RPUSD3	0.230947	-1.62978	-0.699	-2.05758
RPUSD4	-5.47072	-5.30315	-3.63471	-6.79886
RRAGA	-2.62572	-0.867786	1.16086	1.35494
RRAGB	1.91993	1.05997	0.0869111	0.563567
RRAGC	-1.52643	0.415652	-0.00607791	-1.91687
RRAGD	0.443945	-0.0907064	-0.862144	2.18785
RRBP1	-1.06815	-0.0827474	0.946549	1.34288
RRM2B	1.87529	0.87587	-0.202352	-1.88519
RSAD1	1.34967	-0.822515	-1.31868	0.650193
RTN4IP1	-1.63773	-1.41035	-0.519726	-0.491085
SAFB	-1.34237	-1.21202	1.10778	-0.14884
SAMM50	-4.6952	-6.91473	-0.238437	-0.0887011
SARDH	-1.46688	-0.0536222	-0.893597	-0.610411
SARS2	-5.42029	-6.85436	-2.6611	-1.87077
SBNO2	-0.281099	-0.878526	0.00889665	-0.0754615
SCAPER	0.865034	0.0502919	0.669285	-0.269363
SCARB1	-0.122176	-1.08895	0.800562	0.0104416
SCARB2	-0.0795674	0.732141	-1.02238	-0.984826
SCCPDH	0.0498212	-0.151064	-0.903242	-0.48917
SCO1	-2.03462	-2.5314	-2.54973	-2.90789
SCO2	-0.500268	-1.55802	-1.64925	-2.03303
SCP2	0.0384076	1.33559	0.513422	1.14539
SCPEP1	-0.417093	-0.518907	-0.220942	-0.901618
SDHA	-6.04945	-3.47733	2.07172	-2.00909
SDHAF1	0.217196	-0.140834	-1.62236	0.848766
SDHAF2	0.138622	-0.890257	1.13165	1.89476
SDHB	-4.91719	-4.96987	1.55415	-0.626813
SDHC	-7.00529	-4.04125	-0.0130184	-1.84085
SDHD	-3.98325	-3.76967	3.88215	0.234953
SDR39U1	-0.242828	0.207618	1.69393	-0.125506
SDSL	-1.08111	1.09049	0.133532	0.196292
SECISBP2	-0.73019	1.01665	-0.106262	-1.65029
SELO	0.592278	0.926272	0.033832	-0.217785
[truncated: 365 more rows]

## Sheet: ExtDataFig2d
	Screen
	G/M, A375	Succ (+Pier), A375	Asc/TMPD (+Anti), A375	D-lactate (+Anti), A375	ATP (+Anti), A375	Succ (+Pier), K562	G3P (+Pier), K562
Mean GPD2 Z-scores	0.889732	1.03873	-0.530722	-0.909292	0.229435	0.772039	-1.61276
