# Supplementary material for: PMF-seq: a highly scalable screening strategy for linking genetics to mitochondrial bioenergetics
Source: Nat Metab. 2024 Feb 27;6(4):687–96. doi: 10.1038/s42255-024-00994-0 (PMC11052718; doi:10.1038/s42255-024-00994-0)
Supplement: Supplementary file 11 — Numerical data for Extended Data Fig. 3. [file 42255_2024_994_MOESM11_ESM.xlsx]

## Sheet: ExtDataFig3a
MitoPathway	A375 GM	A375 Pier-Succ	A375 Anti-AscTMPD
Mitochondrial central dogma	4.10293e-11	0	0
mtDNA maintenance	0.232501	0.0011289	0.000160567
mtDNA replication	0.0379745	6.41464e-05	0.000140415
mtDNA nucleoid	0.052047	0.000525891	5.57392e-06
mtDNA repair	0.451929	0.0888611	0.0533874
mtDNA stability and decay	0.0354149	0.283579	0.219894
mtRNA metabolism	0.000216023	2.98641e-10	8.08199e-09
Transcription	0.0220626	0.018012	0.00820682
mtRNA granules	7.47665e-06	3.96888e-07	1.501e-06
Polycistronic mtRNA processing	0.00720008	0.00521968	0.000140415
mt-tRNA modifications	0.159678	0.130972	0.187146
mt-rRNA modifications	0.0150553	2.24061e-05	3.69877e-05
mt-mRNA modifications	0.302745	0.283579	0.219894
mtRNA stability and decay	0.0350908	1.51272e-05	1.72379e-05
Translation	2.38142e-10	0	0
Mitochondrial ribosome	7.34041e-08	0	2.2398e-08
Mitochondrial ribosome assembly	1.86979e-05	2.86781e-10	1.43334e-10
Translation factors	0.519948	0.00039478	0.000621659
mt-tRNA synthetases	0.0149501	9.22595e-14	8.88178e-16
fMet processing	0.302745	0.0307248	0.219894
Protein import, sorting and homeostasis	0.355571	0.405673	0.399175
Protein import and sorting	0.223584	0.0831761	0.130642
TOM	0.052047	0.202133	0.484763
SAM	0.302745	0.283579	0.219894
MIA40	0.302745	0.00114671	0.0178125
TIM22 carrier pathway	0.0127598	0.199294	0.152533
TIM23 presequence pathway	0.514136	0.487033	0.0759776
Import motor	0.140894	0.124286	0.391688
OXA	0.113197	0.10515	0
Preprotein cleavage	0.052047	0.00590777	0.127806
Protein homeostasis	0.752278	0.858256	0.692644
Proteases	0.258398	0.714244	0.273817
Chaperones	0.815134	0.442103	0.687276
OXPHOS	0	9.96536e-13	5.76904e-09
OXPHOS subunits	0	2.89417e-06	0.0176316
OXPHOS assembly factors	2.88658e-14	5.03883e-08	1.88877e-09
Complex I	0	0.985962	0.945824
CI subunits	0	0.984287	0.954598
CI assembly factors	8.09123e-08	0.609742	0.452814
Complex II	0.140894	6.7349e-05	0.0759776
CII subunits	0.0655811	0.000118923	0.281933
CII assembly factors	0.213635	0.0110061	0.00626499
Complex III	3.89558e-05	3.67049e-09	0.0934394
CIII subunits	0.000123154	1.07505e-07	0.156078
CIII assembly factors	0.0120279	0.00054551	0.0533874
Complex IV	5.19672e-08	2.38032e-13	4.55191e-15
CIV subunits	0.00827902	1.51272e-05	1.72379e-05
CIV assembly factors	1.9719e-07	5.74549e-10	6.95488e-12
Complex V	0.0354149	0.283579	0.0178125
CV assembly factors	0.0354149	0.283579	0.0178125
Respirasome assembly	0.0354149	0.283579	0.219894
Cytochrome C	0	0	0
Metabolism	0.947664	0.976516	0.998644
Carbohydrate metabolism	0.990047	0.948094	0.980143
Gluconeogenesis	0.661648	0.632919	0.525849
Malate-aspartate shuttle	0.514136	0.487033	0.391688
Glycerol phosphate shuttle	0.113197	0.10515	0.0793991
Pyruvate metabolism	0.854909	0.832237	0.735323
TCA cycle	0.398671	0.150983	0.479997
TCA-associated	0.836219	0.812344	0.712294
Itaconate metabolism	0.451929	0.426575	0.33907
Ketone metabolism	0.569312	0.541146	0.440144
Propanoate metabolism	0.302745	0.283579	0.219894
Lipid metabolism	0.98949	0.993064	0.944996
Fatty acid oxidation	0.951698	0.935031	0.840392
Type II fatty acid synthesis	0.618249	0.202133	0.127806
Lipoate insertion	0.3818	0.359032	0.281933
Cardiolipin synthesis	0.0941791	0.283845	0.18538
Cholesterol, bile acid, steroid synthesis	0.442581	0.404052	0.276313
Cholesterol-associated	0.213635	0.0110061	0.152533
Phospholipid metabolism	0.0547182	0.609742	0.187146
Eicosanoid metabolism	0.302745	0.283579	0.219894
Amino acid metabolism	0.999718	0.999415	0.975268
Branched-chain amino acid metabolism	0.79401	0.757113	0.602763
Branched-chain amino acid dehydrogenase complex	0.514136	0.487033	0.391688
Lysine metabolism	0.854909	0.832237	0.735323
Serine metabolism	0.451929	0.426575	0.33907
Glycine metabolism	0.836219	0.812344	0.712294
Glycine cleavage system	0.3818	0.359032	0.281933
Glutamate metabolism	0.569312	0.541146	0.440144
Proline metabolism	0.514136	0.487033	0.0759776
Glyoxylate metabolism	0.618249	0.589576	0.484763
GABA metabolism	0.569312	0.541146	0.440144
Catechol metabolism	0.302745	0.283579	0.219894
Kynurenine metabolism	0.213635	0.199294	0.152533
Urea cycle	0.569312	0.541146	0.440144
Nucleotide metabolism	0.991232	0.928756	0.829768
Nucleotide import	0.700135	0.671704	0.563679
Nucleotide synthesis and processing	0.945101	0.931707	0.864444
Creatine metabolism	0.3818	0.359032	0.281933
Metals and cofactors	1.19877e-05	0.00146404	0.149444
Carnitine synthesis and transport	0.514136	0.487033	0.391688
Carnitine shuttle	0.451929	0.426575	0.33907
Coenzyme A metabolism	0.451929	0.426575	0.33907
Coenzyme Q metabolism	2.90568e-06	0.0216063	0.598509
Copper metabolism	1.25119e-05	8.055e-06	1.49106e-06
Iron homeostasis	0.451929	0.426575	0.33907
Heme synthesis and processing	0.0800057	0.064014	0.0260892
Fe-S cluster biosynthesis	0.461839	0.0221242	0.531819
Molybdenum cofactor synthesis and proteins	0.302745	0.283579	0.219894
NAD biosynthesis and metabolism	0.661648	0.632919	0.525849
Tetrahydrobiopterin synthesis	0.302745	0.283579	0.219894
Fe-S-containing proteins	0.00108664	0.0317379	0.702535
Heme-containing proteins	0.0193177	0.0149587	0.0388674
Vitamin metabolism	0.589396	0.520242	0.885054
Choline and betaine metabolism	0.569312	0.541146	0.440144
Biotin utilizing proteins	0.451929	0.426575	0.33907
Vitamin A metabolism	0.3818	0.359032	0.281933
Vitamin B1 metabolism	0.113197	0	0.0793991
Vitamin B2 metabolism	0.0354149	0.0307248	0.219894
Vitamin B6 metabolism	0.113197	0.10515	0.0793991
Vitamin B12 metabolism	0.0127598	0.199294	0.152533
Vitamin C metabolism	0.213635	0.0110061	0.00626499
Vitamin D metabolism	0.3818	0.359032	0.281933
Folate and 1-C metabolism	0.430566	0.665246	0.82572
Detoxification	0.973936	0.729926	0.892479
Xenobiotic metabolism	0.910701	0.892907	0.810512
ROS and glutathione metabolism	0.811982	0.289172	0.624552
Amidoxime reducing complex	0.213635	0.199294	0.152533
Selenoproteins	0.3818	0.0572194	0.281933
Electron carriers	0.119103	0.10027	0.0504051
Cytochromes	0.00143222	0.00114671	0.00049124
Q-linked reactions, other	0.618249	0.589576	0.484763
Sulfur metabolism	0.700135	0.671704	0.563679
Small molecule transport	0.962472	0.871576	0.786129
SLC25A family	0.935209	0.78874	0.917962
ABC transporters	0.618249	0.589576	0.484763
Sideroflexins	0.451929	0.426575	0.33907
Calcium uniporter	0.3818	0.359032	0.281933
Signaling	0.808267	0.556499	0.573667
Calcium homeostasis	0.70634	0.665246	0.506345
Calcium cycle	0.140894	0.487033	0.0759776
Mitochondrial permeability transition pore	0.569312	0.162357	0.440144
EF hand proteins	0.700135	0.671704	0.563679
Immune response	0.0655811	0.0572194	0.0337748
cAMP-PKA signaling	0.213635	0.199294	0.152533
Mitochondrial dynamics and surveillance	0.91964	0.327174	0.104562
Fusion	0.140894	0.00150183	0.0759776
Fission	0.764521	0.364815	0.0114106
Organelle contact sites	0.734262	0.10027	0.215375
Intramitochondrial membrane interactions	0.618249	0.589576	0.0204056
Trafficking	0.3818	0.359032	0.281933
Mitophagy	0.271053	0.632919	0.525849
Autophagy	0.442581	0.76525	0.660098
Apoptosis	0.753499	0.441626	0.273817
Cristae formation	0.514136	0.124286	0.391688
MICOS complex	0.451929	0.426575	0.33907

## Sheet: ExtDataFig3b
gene	A375 Mean	A375 Pier-Succ Mean	A375 Anti-AscTMPD Mean
AADAT	-0.355912	-0.902187	-0.479969
AARS2	-1.48115	-2.16922	-0.0889292
AASS	-0.224267	0.921856	1.17187
ABAT	0.587884	0.112171	-0.0103725
ABCA13	-0.14494	-0.767066	-0.354622
ABCA2	-1.37457	-3.14247	-0.663935
ABCA3	1.24819	0.177949	0.939402
ABCA5	0.592372	1.1568	-0.273682
ABCA9	-0.168243	0.348618	-0.532223
ABCB10	0.531373	0.140897	0.450498
ABCB6	1.4384	-0.114883	-0.0275149
ABCB7	-0.969785	2.01307	1.69095
ABCB8	-0.470132	0.174855	-0.380732
ABCB9	0.125923	-0.241051	-0.39707
ABCC10	-0.328232	-0.334064	-0.522993
ABCD1	-0.41413	0.578235	-1.50917
ABCD2	-0.157924	0.958304	-0.307186
ABCD3	-0.0291987	0.212329	-0.987683
ABCF2	-0.704633	-0.907515	-1.20144
ABHD10	0.808496	0.992015	-1.23713
ABHD11	0.154626	0.190488	-1.08891
ACAA1	-0.0550458	-0.967343	0.242342
ACAA2	-0.316623	0.0435196	-0.552623
ACACA	2.97378	3.39286	3.01976
ACACB	0.85133	0.216259	-0.273692
ACAD10	-0.770118	0.412617	0.771246
ACAD11	-0.163782	-0.569111	0.357388
ACAD8	0.516148	-0.098404	-0.244933
ACAD9	-4.25596	1.02324	2.02393
ACADL	-0.493925	-0.119558	-0.547662
ACADM	1.12898	-1.4998	0.984005
ACADS	0.385595	-0.176994	0.39102
ACADSB	-0.236256	0.434951	-0.637473
ACADVL	-0.0425129	-1.12288	-0.725374
ACAT1	0.858866	-0.0243215	0.688731
ACCS	0.659751	0.740273	0.321786
ACLY	-1.06702	-1.87766	0.20406
ACN9	-1.97814	-0.555024	0.231722
ACO1	0.379874	0.924551	0.0811209
ACO2	-0.0768561	0.904631	1.7051
ACOT13	-0.0992256	-0.291591	-0.866016
ACOT2	0.515033	0.797917	-0.0857765
ACOT7	0.555999	0.755051	1.50683
ACOT9	1.12617	-0.447881	0.257622
ACOX1	1.84006	-0.838371	-0.0287753
ACOX3	0.743599	-0.347518	-0.938543
ACP2	-0.784149	-0.800021	-0.668421
ACP5	-0.280769	-0.8389	0.00659177
ACP6	-1.16143	1.17318	-0.66372
ACPP	0.67399	0.120845	-0.443475
ACSF2	1.3109	0.560937	1.01314
ACSF3	0.729765	-0.0420635	0.1341
ACSL1	0.535013	0.793087	-0.0835391
ACSL4	0.424269	0.400351	1.47537
ACSL6	-0.358909	-0.055492	-0.307579
ACSM1	0.168991	-0.51941	-0.506702
ACSM2A	0.0902207	-1.88003	-0.19842
ACSM3	0.930505	-0.368666	-0.359052
ACSM5	-0.966139	-0.425925	-0.513214
ACSS1	-0.0398657	-0.288037	-1.29505
ACSS3	0.238093	-0.577232	2.44726
ACTR5	0.0418072	-0.038	0.0903789
ACYP2	0.0228702	0.105491	0.0729019
ADA	0.0543681	0.119226	0.489544
ADAM15	-0.228727	0.350978	-0.678016
ADAM8	0.197964	0.111204	-0.36766
ADCK1	1.08916	-0.10299	-0.172543
ADCK2	0.617529	0.0921296	-0.193327
ADCK3	-0.436292	-0.578235	-0.55728
ADCK4	1.19409	-0.705862	-0.646296
ADCK5	-0.314363	-0.239687	0.343654
ADHFE1	-0.16699	0.290171	-0.567954
ADI1	-0.675305	-0.176604	-0.727227
ADRB2	1.26676	0.0930071	0.889395
AEBP2	-3.10917	-0.918333	-0.340815
AFG3L2	0.0289802	0.232499	0.160354
AGA	-0.207291	-0.851249	0.0947972
AGGF1	0.857073	-0.545497	-0.599445
AGK	-2.16715	-0.127921	-1.06753
AGMAT	-0.610131	-0.0917177	0.710127
AGPAT5	-0.518964	-0.557396	0.434016
AGR2	-1.05304	0.715826	-0.582082
AGXT	0.246568	0.780586	0.135115
AGXT2	-0.738775	-0.241662	-0.74123
AHCY	1.96241	-3.08613	-0.73822
AHCYL1	3.02453	1.61836	3.35588
AHNAK	-0.00893088	-0.2412	0.640902
AIFM1	-1.01151	-3.77043	-4.44892
AIFM2	0.426861	0.472238	0.0800648
AIFM3	0.174938	-1.10991	-0.615258
AK2	1.3007	-1.0236	-0.0620809
AK3	0.509285	-0.00417289	-0.981669
AK4	-1.59857	1.70636	-1.5655
AKAP1	0.00641356	-0.554011	0.439711
AKAP10	1.68878	2.28107	1.15297
AKR1B10	-0.130784	-0.584157	0.0351799
AKR7A2	-0.578399	0.00469693	-0.26286
ALAS1	0.116131	-1.08624	-0.827683
ALAS2	-0.0401627	-0.0485508	-0.183357
ALDH18A1	0.952899	0.754549	-2.11036
ALDH1B1	-0.425886	-0.0881286	0.696837
ALDH1L1	-0.365222	-0.355155	0.0716181
ALDH1L2	0.506595	0.529253	0.097372
ALDH2	-0.311988	-0.424875	0.134632
ALDH3A2	-0.825578	-0.451943	0.862368
ALDH4A1	-0.52674	0.785786	0.754122
ALDH5A1	0.440563	0.244438	-0.177469
ALDH6A1	1.60891	0.822824	0.465472
ALDH7A1	-0.0931086	0.122747	0.181103
ALDH9A1	0.0535096	0.724699	-0.860816
ALDOA	-0.385199	0.0547961	2.44087
ALDOB	0.40285	0.457301	0.00579899
ALDOC	0.996765	-0.499144	0.633214
ALKBH1	-0.775581	0.911288	0.0765906
ALKBH3	0.588302	0.348796	-1.66168
ALKBH7	-1.48007	0.165584	0.414351
AMACR	1.19303	0.0895948	0.712914
AMD1	1.97953	-0.263787	0.94916
AMT	0.0385792	-0.447539	0.646574
ANGEL2	-0.00314769	-0.0245799	2.16414
ANKFY1	-0.871616	0.03024	-2.05019
ANKRD27	0.1792	0.532996	-0.566784
ANKRD34C	-0.226105	0.737377	0.410246
ANKRD36	-1.53127	-1.06034	-0.142318
ANPEP	-0.046143	-0.0714713	0.68676
ANXA11	-0.114584	0.0963193	0.14466
AP1B1	-0.360983	-0.382684	-0.493839
AP1G1	-1.45661	-2.25972	-0.234459
AP1M1	1.38155	0.797367	0.0460528
AP1M2	-0.152456	0.0558893	-1.55963
AP1S1	-1.26227	0.36517	-1.165
AP1S2	0.302073	0.281419	1.39021
AP1S3	-0.803247	0.420903	0.597212
AP3B1	0.260565	0.336913	0.876722
AP3B2	-1.11697	0.944424	-0.934713
AP3D1	-0.265478	0.866286	0.944135
AP3M1	0.140939	1.79564	0.810744
AP3M2	-0.767677	0.273927	-0.638433
AP3S1	-0.788841	-1.93697	-0.535895
AP3S2	-0.271782	-0.333876	-0.558065
AP4B1	-1.71896	-0.791138	-0.402187
AP4E1	-0.584266	0.773744	-0.402405
AP4M1	-0.868324	-1.94261	-0.226644
AP4S1	-0.807813	-0.212558	-0.697294
AP5B1	-1.27301	1.98386	-0.388581
AP5Z1	-0.505578	0.331011	0.469691
APEX2	-1.81452	1.03754	0.358611
APOA1BP	-0.963889	-0.139089	0.00675551
APOO	0.601536	-0.283935	1.43032
APOOL	0.129937	0.380025	0.0497879
APOPT1	0.917941	0.242651	-0.739896
AQP2	0.219688	1.40386	1.43024
ARF1	0.8063	2.21888	1.48377
ARF5	0.373273	-0.951143	-0.181885
ARFGEF1	0.0820469	0.203029	-0.427385
ARG2	-0.347117	-0.134158	0.486142
ARHGAP39	0.709162	-1.10284	-0.422084
ARL13A	0.299342	0.6184	-0.308666
ARL2	-0.718749	0.572367	1.01106
ARL8A	-0.0494395	-0.321914	-0.879502
ARL8B	-3.26427	0.265818	-0.0931601
ARMC10	-0.639125	-0.638349	2.02286
ARMS2	-0.221992	-0.604888	0.0807122
ARRB1	-1.07367	-0.552897	-1.1716
ARSA	-0.0707022	0.822826	-0.350762
ARSB	-0.249853	-0.0444087	0.418353
ARSD	0.379424	0.0880686	-0.926064
ARSG	-0.279154	-0.67438	-0.274894
ARSI	-1.92671	-1.3488	-0.301373
ASAH1	-0.440485	-0.432937	0.0324978
ASAH2	0.253162	-0.700075	0.173343
ASL	-0.508443	0.56052	0.257379
ASS1	0.649926	0.850658	-1.06267
ASZ1	0.165142	1.32944	0.781191
ATAD1	-0.36009	-0.171377	-0.771958
ATAD3A	0.876875	-0.271414	0.0875043
ATAD3B	-0.677469	-0.998384	-2.93461
ATF6B	-1.08973	-0.642222	-0.895289
ATIC	-1.28552	-0.951414	-0.0761515
ATOX1	2.05446	1.28576	0.0219043
ATP10D	-0.197461	0.814911	-0.0811714
ATP11A	-0.178176	-0.759473	-0.860128
ATP11C	-1.31247	-0.132686	0.135877
ATP13A2	-1.05417	-0.580078	-0.410873
ATP5A1	-3.83668	-4.42339	-3.04027
ATP5B	-1.738	-3.91218	0.151881
ATP5C1	-3.78784	-1.57482	0.595199
ATP5D	-2.68186	-1.84855	4.26492
ATP5E	-1.64282	-2.29221	-2.70075
ATP5F1	-3.9796	-0.401573	1.0253
ATP5G1	-0.0736974	1.95658	1.81614
ATP5G2	0.547568	1.50161	1.23523
ATP5G3	0.307466	-0.048868	0.231902
ATP5H	-2.06126	-1.9985	-1.98479
ATP5I	-4.09859	0.0244433	-0.490196
ATP5J	-1.06795	-1.30274	-0.706951
ATP5J2	-1.98651	0.623626	0.542325
ATP5J2-PTCD1	-2.45969	-2.87549	-1.02478
ATP5L	-2.2286	-1.18271	-0.995311
ATP5O	-2.34269	-1.41429	-0.388067
ATP5S	0.453651	-0.635125	-0.985616
ATP5SL	-6.42951	-0.785069	0.596319
ATP6AP1	-0.267273	0.247578	2.40843
ATP6V0A1	0.0417522	0.835926	-0.783969
ATP6V0A2	0.466564	1.15464	-0.24873
ATP6V0A4	-1.16872	-0.2937	0.37827
ATP6V0B	0.229789	2.40058	-0.151399
ATP6V0C	-3.02229	-0.230961	-0.266381
ATP6V0D1	-0.618715	-0.943192	-0.397672
ATP6V0D2	-0.81716	-0.178271	-0.187975
ATP6V1A	-1.72887	-0.047832	0.866763
ATP6V1B1	0.491008	0.495915	-0.825432
ATP6V1B2	-1.47242	-1.34958	1.28199
ATP6V1C1	-1.74993	-1.01212	0.334296
ATP6V1C2	0.109258	1.12621	1.4982
ATP6V1D	0.0875969	-0.127281	2.48155
ATP6V1E1	-0.810233	-0.67081	1.09298
ATP6V1F	1.81862	-0.0608448	-1.98739
ATP6V1G1	-1.53332	0.133606	1.14288
ATP6V1H	0.833041	0.0860914	0.696853
ATPAF1	-1.70984	-0.641478	0.443262
ATPAF2	-2.91013	-0.108424	-2.64994
ATPIF1	-0.109136	1.03451	-0.419899
ATXN2	-0.79493	-0.695056	0.0883792
AUH	-0.214741	-0.00895306	-0.81329
AURKAIP1	-1.27749	1.45515	1.63707
AZU1	0.922846	0.234341	1.1088
BAD	0.289134	-1.16313	0.842884
BAK1	-0.386855	-0.779683	-0.26794
BAX	0.289808	1.6846	1.0673
BCAM	-0.774856	-0.255696	0.15863
BCAT2	-1.31594	-0.671642	0.820288
BCKDHA	-1.18431	-1.41288	0.815951
BCKDHB	-0.80235	-0.0437416	0.637255
BCKDK	0.662273	-0.980481	-0.0752862
BCL10	1.41868	0.279264	-0.102152
BCL2	0.826576	0.573194	-0.467425
BCL2L1	-0.534094	0.50378	-1.78381
BCL2L13	-0.426578	-1.36954	0.793508
BCL2L2	0.866968	-0.815802	-0.873289
BCS1L	-7.75735	-7.98785	-0.0208532
BDH1	-0.254375	-0.855756	-0.297944
BEND2	0.398356	-0.722245	-0.728646
BEX2	-1.05398	-0.793192	0.349146
BID	-0.442103	-0.760039	0.0191924
BLOC1S1	-1.39699	-2.79333	-0.644004
BLOC1S6	-0.492999	0.266996	-0.444849
BNIP3	-0.108468	0.431268	1.29448
BNIP3L	0.343996	-0.522463	-0.135933
BOLA1	0.119846	0.66218	0.11238
BOLA3	-0.615841	-2.53452	-0.565711
BPHL	0.26494	-0.425165	0.349836
BRD2	1.2707	2.43819	2.84294
BRINP1	-0.160218	-0.220464	0.0272434
BTD	-0.832235	-0.713022	0.163498
BTG1	2.02337	0.33554	-0.671518
C10orf10	-0.0738909	-0.411026	-0.40478
C10orf2	-2.81727	-4.03318	-3.39578
C11orf30	1.50854	1.11179	0.166657
C12orf10	-0.268861	0.247354	-0.210152
C12orf65	-1.88593	-0.980012	-1.32506
C14orf159	-0.0397253	-0.881863	1.56849
C14orf2	-2.15349	0.028844	-0.553155
C14orf79	-0.595534	0.116202	0.310954
C15orf40	0.14934	-0.668765	-0.474867
C15orf48	-0.16893	0.352573	-0.500309
C15orf61	1.27022	0.730194	0.324847
C16orf91	0.189536	-0.321888	0.488446
C16orf97	0.299803	2.63016	0.465245
C17orf67	-0.572316	-0.114323	-1.19396
C17orf89	-6.76953	1.02831	0.743704
C18orf64	0.953157	-0.398677	-0.580381
C18orf8	2.7682	2.42052	1.46522
C19orf52	-3.391	0.471202	1.83394
C19orf66	-0.920625	1.97331	-0.722189
C19orf70	1.10515	-0.0941523	-2.85808
C1orf85	-0.477091	0.842884	0.0543257
C1QBP	-2.92223	-2.27483	-2.40152
C20orf24	0.444309	-0.829781	0.00241873
C21orf33	0.184624	-0.803674	-0.064258
C2orf43	0.0627272	1.85568	0.15197
C2orf47	0.631781	0.747998	-0.27134
C2orf69	-0.857085	-1.4786	-0.178063
C3orf33	0.933363	-1.28757	-1.37942
C5orf63	-1.171	-0.688011	0.357395
C6orf136	1.03387	-0.568712	0.89591
C6orf203	0.352642	0.362576	1.07698
C6orf57	-0.942547	-1.49194	1.57379
C7orf55	0.431716	-0.421901	-1.72757
C8orf82	-0.246092	-1.36694	-0.58044
CA5A	2.04865	0.416228	1.23194
CA5B	0.172356	0.28799	1.45676
CAMK2A	0.12421	0.0655644	-0.640161
CAP2	0.522373	1.14057	0.508562
CARKD	1.45868	0.274129	-0.306061
CARS2	-8.29514	-6.58012	-8.81963
CASP8	0.237385	-1.21018	-0.748193
CAST	0.290405	1.14782	0.90741
CAT	1.15993	0.041677	-0.436008
CBR3	-0.151337	0.25891	0.154631
CBR4	0.536974	0.822972	-0.692931
CBS	-1.51393	-0.822751	-0.262112
CCBL2	-0.219093	0.276089	0.126024
CCDC109B	0.974927	-0.586639	0.158876
CCDC115	-0.445046	-0.550389	-0.241286
CCDC127	-1.24969	1.46419	-0.0618045
CCDC51	-1.24601	-0.628899	-0.479015
CCDC58	1.51344	-1.15299	-2.84509
CCDC65	0.173801	1.07319	0.591289
CCDC90B	-1.38174	-0.970094	-0.279481
CCDC97	2.18254	0.0887061	1.48067
CCKAR	0.482872	0.148595	0.2357
CCL15	-0.745602	-0.461473	-0.930533
CCT7	-1.04577	-1.79872	1.01947
CCZ1	0.466616	2.34815	-1.81182
CCZ1B	-2.69614	0.370063	0.643145
CD164	-2.02254	-0.329621	-0.343623
CD1B	-0.716487	0.529908	-0.652486
CD1D	0.190859	0.237222	-0.0200709
CD1E	-0.376153	0.110964	0.0349421
CD244	0.0811804	0.709248	1.30173
CD63	-0.277091	1.02248	-0.145478
CD68	0.874127	-0.556989	0.499568
CD74	0.977913	-1.22113	1.04721
CDC14B	0.553755	0.7612	-0.299926
CDC25C	-0.119056	-0.745968	-0.543823
CDC42EP1	0.294471	-0.887068	0.0798807
CEBPG	0.573025	0.531746	-0.426508
CECR1	-0.723742	-1.20738	-0.178567
CECR5	0.253632	-0.073851	0.170139
CEP89	0.296649	-1.31002	-0.846661
CERCAM	0.375128	-0.265271	-0.783331
CHCHD1	-1.346	0.199987	-0.99414
CHCHD10	-0.196017	1.95096	0.637273
CHCHD2	-0.964072	-0.802128	-0.0501693
CHCHD3	-0.46812	-0.750288	-1.29575
CHCHD4	1.10392	-2.69242	1.53936
CHCHD5	-0.35472	0.0989303	0.311784
CHCHD6	1.03284	-0.247676	0.0822341
CHCHD7	0.348054	-0.459051	0.92944
CHDH	-0.154628	-0.499795	-0.0539045
CHID1	0.536157	0.319722	-0.716993
CHIT1	1.13701	0.442853	-0.04545
CHMP6	-0.185238	0.515556	0.0746104
CHPT1	0.337312	-1.08407	0.428289
CHRNB3	-0.855211	0.60124	-0.559995
CISD1	-1.91221	0.302577	-1.40852
CISD2	0.540607	-0.193803	1.4952
CISD3	0.19811	1.29532	1.1116
CIZ1	-0.884327	0.418612	0.693345
CKMT1A	-0.532511	0.652543	1.82056
CKMT1B	0.667426	-1.39339	-0.0242016
CKMT2	-0.826682	-0.0316497	1.43932
CLCN5	-0.0598704	-0.286034	0.388846
CLCN6	-0.54666	-0.844513	-0.44739
CLCN7	-0.129282	1.02489	0.555937
CLDN15	-0.570571	0.241607	1.22885
CLDN3	0.00989696	0.245486	1.82284
CLEC5A	-0.750552	-0.231229	0.204101
CLIC4	0.413903	0.729372	-0.484389
CLIP2	-0.252898	1.23244	1.18382
CLN3	0.0959673	0.876124	0.166486
CLN5	-0.897098	-1.4857	-0.470024
CLPB	1.20679	0.338888	-2.2595
CLPP	-0.375248	0.477414	1.05582
CLPX	-2.18241	0.151751	-0.255516
CLSTN1	-0.145277	-0.126687	0.113291
CLTA	-0.635485	0.961731	-0.41371
CLTB	-0.887999	0.780306	1.51527
CLTC	-1.27544	-0.417761	2.83396
CLTCL1	0.0708696	-0.122076	0.769753
CLU	-0.306011	-0.102383	-0.511074
CLYBL	0.00379307	-0.515775	-0.979933
CMC1	-1.59928	-0.392349	0.83827
CMC2	-0.734716	-0.180259	1.17114
CMC4	-0.363355	-0.64915	0.699264
CMPK2	0.483396	-1.42908	-0.404484
CNTNAP5	0.552901	-0.353897	-0.314651
COA1	-0.140982	0.322487	0.591088
COA3	-0.564642	-4.11265	-4.58418
COA4	0.30479	-1.60648	-1.31429
COA5	-7.46595	-9.29942	-7.4232
COA6	-7.36942	-9.52714	-8.66747
COA7	-10.9004	-11.2145	-10.9645
COASY	0.813285	-0.716924	1.84724
COG2	-1.55137	2.08357	-0.00714771
COG3	1.49356	-0.288451	0.00932069
COG5	3.14322	2.91339	1.93231
COL14A1	-0.065167	1.68852	-0.153051
COL6A1	0.365635	0.181835	-0.817882
COMT	-0.379957	0.536252	0.843451
COMTD1	0.597595	0.995061	0.550039
COPS2	-1.98067	0.529509	-0.457317
COQ10A	-0.203012	0.18681	1.83747
COQ10B	-0.30262	0.494064	0.487653
COQ2	-2.15146	-1.01549	1.89186
COQ3	-3.31006	-2.09481	0.18816
COQ4	-8.82795	0.505507	3.84004
COQ5	-3.77666	-3.94214	0.742671
COQ6	-1.06327	-0.0956467	0.375487
COQ7	-2.64761	-1.16346	0.536243
COQ9	0.672832	-1.68511	-1.39912
COX10	-3.60943	-4.96186	-4.47756
COX11	-7.97581	-5.5544	-4.87146
COX14	0.712209	-1.16858	0.124803
COX15	-3.34999	-9.34713	-7.3506
COX16	-6.37039	-7.50456	-6.62765
COX17	-1.92927	-6.49487	-5.63464
COX18	-1.47283	-0.897752	-2.10517
COX19	-4.61024	-5.36399	-4.76871
COX20	-6.23981	-2.04863	-1.54134
COX4I1	-5.68585	-6.03568	-4.44764
COX4I2	-0.951251	0.265475	0.183528
COX5A	-3.14057	-5.98847	-4.76152
COX5B	-3.21932	-4.08328	-3.68477
COX6A1	0.370549	-0.355634	-0.920291
COX6A2	-1.45037	0.452567	0.393047
COX6B1	-3.73741	-6.54138	-5.21625
COX6B2	2.12581	0.210919	0.337755
COX6C	-6.94405	-5.8814	-4.68482
COX7A1	-0.603976	0.292291	-0.0902799
COX7A2	0.389841	0.195838	0.337698
COX7A2L	-0.578139	-0.668436	0.0927559
COX7B	-1.69578	-4.87042	-3.50337
COX7C	0.946984	-3.45752	-4.40852
COX8A	-0.382598	-2.32037	-0.906084
COX8C	0.110108	2.43987	1.4729
CP	0.397346	0.0503052	-0.732297
CPA1	-0.448855	-0.663445	-0.316497
CPOX	-0.420147	0.522607	-1.21771
CPQ	0.117358	-1.23182	-0.163057
CPS1	-0.470877	0.13151	0.288602
CPSF4	0.387819	-0.453632	0.515887
CPT1A	-0.805918	-0.929738	-0.0848304
CPT1B	0.282655	0.155313	-0.819575
CPT1C	0.209279	-0.240488	0.287471
CPT2	0.291475	-1.27173	0.158809
CPVL	0.0935742	-0.974351	0.0595578
CRAT	0.0369527	-0.461169	-0.329842
CREG1	-0.0153517	0.937464	-1.45995
CRIM1	0.725342	0.810264	0.108476
CRLS1	-1.64778	-1.1622	-1.2488
CROT	-0.188679	0.110551	0.967355
CRY1	2.54419	-1.36458	-1.58005
CRYZ	0.380308	1.83412	-0.201075
CS	-1.80173	1.76217	-0.908101
CST3	-0.640112	0.611353	1.08604
CST7	0.129868	-0.40631	0.616933
CTBS	0.0469768	0.174289	-0.556382
CTH	0.773483	-0.352755	-0.0087671
CTNS	0.343997	-0.0842841	-0.196495
CTSA	0.547267	-0.0130861	0.283386
CTSB	0.481802	0.093156	1.10689
CTSC	0.68525	-0.0880454	-0.435458
CTSD	1.07604	0.245429	1.30946
CTSE	-0.58556	-0.412469	0.432819
CTSF	0.214522	-0.834915	-0.174392
CTSG	-1.33666	0.00633029	0.41748
CTSH	-0.701709	-1.03269	0.209184
CTSK	0.587894	0.635837	0.110364
CTSL	1.06131	0.378881	0.0434986
CTSO	0.231469	-0.398854	0.217539
CTSS	-0.209406	0.404665	0.187589
CTSV	-1.6284	0.646335	-0.540741
CTSW	0.266036	0.360063	0.553395
CTSZ	0.0219537	-1.32382	-0.199081
CUBN	-0.516769	-0.863358	-0.70859
CXCL14	-0.814784	-0.376314	-1.26392
CXCR2	0.2782	1.361	-1.34784
CXorf36	-0.218054	0.434339	0.0139726
CYB561A3	-1.12184	0.722797	0.216879
CYB5A	0.867954	-0.892378	-0.406817
CYB5B	1.18901	1.55778	2.33221
CYB5R2	0.427613	0.723263	0.19715
CYB5R3	0.455217	-0.295283	-0.95054
CYC1	-5.97973	-6.25446	-2.28036
CYCS	-4.535	-7.72258	-3.98884
CYP11A1	-0.103867	0.208373	0.000865281
CYP11B2	-0.0177981	0.860314	-0.758123
CYP24A1	0.714282	0.260968	1.04413
CYP27A1	-0.810138	-0.412843	-0.730566
CYP27B1	0.74983	1.03148	0.368239
D2HGDH	0.932123	0.0144924	0.406858
DAGLB	0.784574	0.119461	0.346019
DAP3	0.362731	-1.21396	0.490232
DAPK3	0.147123	0.165018	-0.786369
DARS2	-7.19078	-6.76093	-6.9325
DAZAP1	-1.06887	-0.626273	-0.739014
DBI	-0.615417	0.611254	-0.0866302
DBT	-0.147483	0.0921155	-0.527666
DCAKD	0.414355	-1.40267	0.30763
DCXR	0.0654268	-0.893616	-0.0644185
DDAH1	-0.436863	1.00366	0.635474
DDX28	-1.71286	-4.28862	-2.27437
DECR1	0.234947	-0.626796	-0.410976
DEPDC5	0.978619	0.385443	0.265471
DERA	0.782878	0.542409	0.472454
DGUOK	0.834934	-0.524173	0.114331
DHCR24	-0.433117	-0.887525	0.95602
DHFR	0.19681	1.13181	0.233252
DHODH	-1.2184	-0.1545	1.20351
DHRS1	0.526883	-1.32587	-1.06573
DHRS4	0.741938	0.779597	0.419653
DHRS7B	-1.11065	-3.19808	-1.39568
DHRS9	0.0876682	-0.197427	-0.0664919
DHRSX	-1.03149	-1.24884	1.12895
DHTKD1	0.170997	0.31391	0.808116
DHX30	-3.92384	-0.75424	0.515599
DIABLO	0.0120798	-0.14505	-0.185667
DLAT	0.63411	-0.184655	0.14506
DLD	-0.451808	1.1041	1.71904
DLST	4.4594	0.189514	0.367177
DLX1	-0.203986	0.604882	0.627991
DMGDH	-0.396583	-0.0908958	-1.38109
DMPK	0.768121	0.878625	0.802413
DNA2	0.647123	0.482768	0.670146
DNAH10	0.353261	0.593764	-0.0140541
DNAJA3	-1.31313	-0.494376	-0.807916
DNAJB13	1.21044	-1.68589	0.586555
DNAJC11	-1.56046	2.04005	-5.79155
DNAJC13	-0.513222	0.565732	-0.285701
DNAJC15	-0.827454	-0.800995	1.40899
DNAJC19	-1.0651	0.336974	-1.07534
DNAJC28	-0.709008	-0.126786	0.463871
DNAJC30	0.821728	1.2278	0.498233
DNAJC4	0.584763	1.59946	0.245287
DNAJC5	0.776202	1.30366	1.32463
DNAJC6	0.476417	-1.22444	0.460647
DNASE1	0.736186	0.241986	-0.19206
DNASE2	1.36857	-0.667534	1.68043
DNASE2B	-0.0660903	0.684684	-0.0316952
DNLZ	-0.721606	1.01966	2.16894
DNM1L	-1.86916	-3.9443	-9.31285
DNM2	-0.142904	1.4529	1.18036
DOC2A	-0.0470576	-0.408044	-0.338649
DOCK10	0.492048	-0.141493	-0.203545
DPP4	-0.165106	-0.768267	0.991601
DPP7	-0.980676	-0.189661	1.71715
DRAM1	-0.087541	0.0184387	0.856835
DRAM2	-0.684701	-0.149991	0.16868
DTWD2	-0.860286	0.710823	-0.924562
DTYMK	0.830154	0.110879	0.720039
DUS2	0.0585906	-1.77467	0.975543
DUSP26	-1.32948	1.34877	-0.326318
DUT	-0.778264	1.45769	-0.805066
DZANK1	0.0189319	0.44338	0.477992
EARS2	0.235274	-4.61528	-3.65154
ECE1	-0.01809	0.353811	0.533983
ECH1	1.35842	0.303373	-0.312717
ECHDC1	-0.331009	-0.0309336	-0.435547
ECHDC2	-0.796878	0.214055	0.787229
ECHDC3	-0.0217638	-0.477603	0.234975
ECHS1	0.67562	0.0154878	-0.568976
ECI1	-0.705262	-0.370764	-0.900844
ECI2	-1.04217	-0.632317	0.582178
ECSIT	-7.23942	0.413736	0.782014
EDIL3	-0.0269199	0.779651	-0.425961
EEFSEC	0.026211	-0.0959603	0.574999
EFHD1	-0.26567	-0.20403	-0.177168
EFNA5	-0.353704	0.303706	-0.893207
EGF	1.57037	-0.367047	-0.399156
EHHADH	-0.26091	-0.480066	-0.735792
EIF5AL1	0.0864925	0.455207	-1.45392
ELAC2	0.775918	-0.892713	1.37644
ELANE	0.644889	-0.0821385	-0.0281064
ELOF1	0.114091	2.04432	-1.60179
ELSPBP1	-1.02689	0.595972	-0.620643
EMC2	1.92595	6.37024	2.47788
EME2	-0.396263	1.45623	0.144365
ENDOG	0.0425279	-0.631341	0.341861
ENO1	1.94508	-1.21224	-0.413859
ENO2	-0.749847	-0.964806	0.244858
ENO3	1.19074	-1.22532	-1.03739
ENPEP	-0.0186313	-0.0979515	-0.093335
ENPP1	0.587554	-0.577922	0.285106
ENTPD4	-0.776533	0.162874	-1.02429
EPDR1	1.06554	0.125031	0.121756
EPHX2	-0.0321918	-0.486043	-0.526242
ERAL1	-2.81295	-3.53228	-1.11601
ERF	0.15033	-0.116327	-0.409984
ETFA	-1.30022	-1.18103	0.329162
ETFB	-0.0613113	-0.0423118	0.69469
ETFDH	0.546406	-0.237755	-0.27877
ETHE1	1.09817	0.250404	-0.964212
ETNK1	2.02277	-0.106176	0.836549
EVA1A	-0.0685264	-0.00103897	0.12011
EXOG	-0.0422895	-0.409249	-1.21079
EZH2	-2.57646	1.27502	-1.87909
F2RL1	-0.0200935	-0.985927	0.247655
FABP1	-0.0908548	0.170806	-0.425781
FAHD1	-0.0604652	0.206071	0.0119477
FAHD2A	0.869976	-0.340846	0.3858
FAM136A	-1.42373	-0.150239	-1.9535
FAM162A	-0.597211	0.358808	0.0548642
FAM185A	-0.495057	-0.207051	0.622501
FAM195A	-1.4552	-1.05629	1.95162
FAM210A	-2.37644	-0.311318	-0.309496
FAM210B	-0.425411	-1.22057	0.724086
FAM213A	-0.400169	0.836483	-1.41996
FARS2	-0.11767	-2.69186	-4.64051
FASN	1.07714	-1.00971	-0.0218963
FASTK	0.375238	-0.438118	1.23202
FASTKD1	-0.651024	-1.19444	-0.4333
FASTKD2	-1.68281	-2.14446	-2.4722
FASTKD3	-0.303306	-0.631084	-0.243598
FASTKD5	-4.43833	-5.08156	-7.4096
FBXL4	-1.50154	-0.651087	-0.334275
FDPS	-1.75082	1.21445	-1.364
FDX1	-0.0946578	1.40042	2.03003
FDX1L	-0.418493	1.0571	1.57242
FDXR	-0.378094	0.53831	0.398617
FECH	0.699055	-0.537567	-0.0158578
FGF10	0.362791	-0.936436	-0.535676
FGFR3	0.0818885	0.773992	0.757537
FH	-0.14174	1.51322	0.902391
FHIT	0.182162	0.101877	-0.18566
FIS1	-1.65101	-1.05973	-2.4757
FKBP10	-0.123725	-0.34793	0.712342
FKBP8	-1.80343	2.20338	0.262067
FKRP	1.08986	0.461812	0.886249
FLAD1	-0.733627	0.385861	0.569444
FLOT1	-1.99003	-1.37013	-0.730546
FLOT2	-0.771726	-0.654164	-0.284271
FNBP1	1.79976	0.0627565	0.846714
FOXRED1	-10.8606	1.52483	-0.888659
FPGS	-2.31288	-0.0476062	-0.933862
FTCD	-0.488256	-0.123959	0.346216
FTH1	-0.600366	-0.398039	0.615777
FTMT	-0.0679413	0.328172	0.135958
FTSJ2	-3.77651	-1.74057	-2.09337
FUCA1	-0.0193817	0.486541	1.29517
FUCA2	0.099545	-0.248841	0.125137
FUNDC1	0.113726	0.182293	-0.476008
FUNDC2	-0.355085	0.991341	0.233943
FXN	1.16226	-0.701337	-0.353953
G6PD	0.0222187	-1.18269	1.3628
GAA	-0.347681	-0.729613	0.0873752
GABARAP	1.43383	-1.11924	2.23022
GADD45GIP1	-0.753345	-0.641579	-1.46908
GAK	-2.05348	-1.57777	-1.022
GALC	-0.733837	0.809284	-1.13327
GALNS	0.159787	-0.609675	0.23142
GALNT7	-0.630267	-0.04264	0.235523
GALNT8	-0.881246	0.344873	0.41632
GAPDH	-0.221027	0.854674	0.665512
GAPDHS	-0.774916	-0.105351	-0.812772
GAPT	-1.31183	0.715813	-1.49955
GARS	-0.827018	-1.03223	1.93237
GART	0.0405044	-0.637092	-1.36635
GATC	0.141005	-3.16422	-4.32404
GATM	0.35115	0.207679	-0.27834
GBA	-0.982979	1.84043	-1.02514
GBAS	-0.699286	-0.210321	1.26965
GC	0.348268	0.0616827	0.124852
GCAT	0.288387	0.563454	0.122617
GCDH	0.689495	-0.872693	0.0948575
GCSH	1.87962	-0.795711	0.0295362
GDAP1	-0.557649	0.242775	-1.42827
GDAP2	-2.97498	-0.00588435	-0.0640664
GFER	-0.620456	0.0333897	0.247061
GFM1	-1.16329	-2.15489	-1.7536
GFM2	-0.455939	-4.86449	-5.86674
GGA1	0.491148	0.876236	-0.635095
GGA2	-0.327343	0.034345	-0.114219
GGA3	-0.20067	-0.208907	-0.948361
GGH	-0.843258	-1.1176	-0.366204
GHITM	1.50737	-0.305398	-0.148763
GJA1	-1.3041	-1.30335	-0.807791
GJC3	-0.91968	-0.10325	0.909726
GK	-1.26707	-0.126686	-0.687915
GKN1	-0.889412	-1.04969	-1.25488
GLA	0.97072	-1.15188	0.35551
GLB1	0.538751	-0.755217	0.363652
GLDC	0.384767	0.158862	-0.901951
GLOD4	0.0598739	0.528226	-0.496971
GLRX2	-0.0243949	0.599724	0.387203
GLRX5	-1.71095	-3.72269	-0.524643
GLS	-1.83368	-0.760584	-0.880276
GLS2	0.139625	0.535277	1.77945
GLUD1	0.657914	-0.553137	-0.0627212
GLUD2	0.348085	-0.293656	-0.597633
GLYAT	-1.33331	0.206511	-0.911438
GLYCTK	-0.859255	0.17244	0.264634
GM2A	0.868283	-0.772842	-1.90383
GNA11	-0.708023	-0.0813488	-0.316818
GNAI1	0.444229	-0.665195	-2.60282
GNAI2	-0.266248	0.884902	-0.882801
GNAI3	-0.386603	0.582753	-1.0808
GNAQ	0.833082	-2.37095	-0.93538
GNAT1	-1.07501	-0.279324	-0.911607
GNB1	-2.56108	-3.30672	-0.841406
GNB2	-0.127574	-0.717282	-0.849889
GNB4	0.807236	-0.859104	1.12882
GNG11	-0.103221	0.389082	-0.888827
GNG5	0.944636	0.75101	-0.94234
GNPTAB	-1.74848	-1.19043	-0.371704
GNPTG	0.711445	0.440404	-0.468827
GNS	0.0551393	0.221278	-0.472477
GOLM1	0.293531	0.854094	-0.179009
GOLPH3	1.57542	1.31895	0.0986649
GOT1	0.447612	0.773204	-0.525485
GOT2	-0.16158	-1.44793	0.34052
GPAM	-0.252152	0.939117	-0.323785
GPC3	-0.237074	0.104937	0.738995
GPD2	0.690307	1.03873	-1.10643
GPI	-2.40152	-2.9263	-0.0868446
GPLD1	0.393959	0.462837	-0.32086
GPR137	0.275583	0.575828	-0.321377
GPR137B	-0.793911	-0.163158	0.878423
GPR143	0.317144	-0.798076	0.595121
GPR150	0.155933	-0.162975	0.289482
GPR180	0.488332	0.543358	-0.100371
GPR26	-1.12458	-0.634396	0.455208
GPR68	0.597751	0.67628	1.566
GPRC5D	0.0128896	-0.0931551	0.166735
GPT2	0.736437	0.820613	0.578711
GPX1	-0.504867	-0.085166	-0.0955774
GPX4	0.00394046	0.619332	0.676731
GRHPR	-1.11543	-0.945745	-0.435031
GRN	0.0943104	0.726129	0.553682
GRPEL1	0.065789	-0.13804	-0.994443
GRPEL2	0.459286	-0.89082	-0.16695
GRSF1	-2.18221	-1.58991	-2.08249
GSR	-1.48535	-0.861794	0.0386742
GSTK1	1.78427	0.773776	1.0136
GSTO1	0.0157191	-0.580187	-1.22103
GSTZ1	0.81181	-0.600065	-0.245119
GTF2F1	0.304289	0.287818	2.48756
GTPBP10	-4.4607	-5.63157	-5.22471
GTPBP3	0.218959	0.327204	-1.7883
GTPBP6	-0.732343	-4.79531	-4.36807
GUF1	0.519091	-0.506221	-0.767964
GUK1	0.171767	-0.354095	-0.318992
GUSB	-0.642233	1.33162	1.41158
H6PD	-0.0320798	-0.582106	0.256496
HADH	-0.0584494	-0.089928	-0.0269091
HADHA	-0.0464352	-0.558119	-0.454431
HADHB	-0.142877	0.210277	0.12133
HAGH	-0.0898458	0.370245	0.118317
HAO2	-0.566352	-0.384765	0.328152
HARS2	-0.0533961	-6.56219	-3.06917
HCCS	-3.18393	-4.03045	-6.41588
HDHD3	0.109251	-0.483667	-0.387592
HEBP1	0.239249	-0.106334	0.803977
HEMK1	-0.80955	0.110923	0.763662
HEXA	-0.593807	0.45448	0.475265
HEXB	0.469349	-0.13658	0.365843
HGSNAT	-0.38477	-0.0507155	-0.922351
HIBADH	0.187982	0.122817	-0.447057
HIBCH	0.778268	0.0827809	-0.341157
HIGD1A	1.74759	-0.728964	-1.19158
HIGD2A	-2.13062	-0.0216439	-1.41617
HINT1	-1.72553	-0.0961628	0.591665
HINT2	-0.354732	0.851215	-1.18016
HINT3	-0.326778	-0.208033	-0.155355
HK1	1.12337	-0.00560319	-0.400611
HK2	-1.78922	-0.461169	-1.46914
HK3	0.842662	0.725243	0.0744947
HKDC1	0.57908	0.943157	-0.0909467
HLA-DMA	0.0784523	-0.293377	0.110739
HLA-DMB	-0.197211	-1.01307	-0.103676
HLA-DOA	-0.364924	-0.945736	-0.686779
HLA-DOB	0.453523	0.923031	0.167374
HLA-DPA1	-0.679107	0.125969	-0.371464
HLA-DPB1	-0.286937	0.567446	0.27243
HLA-DQA1	0.468828	0.239767	-0.139802
HLA-DQA2	-0.566683	0.610597	-0.471123
HLA-DQB1	0.304643	-0.0898983	0.520072
HLA-DQB2	1.03888	-1.01225	-0.102809
HLA-DRA	-0.287419	-0.8452	-0.512857
HLA-DRB1	-0.0706475	0.852394	-0.144247
HLA-DRB5	0.369387	0.393593	0.328104
HMBS	1.15752	-0.584768	1.05683
HMGCL	0.298212	-0.0235318	0.144056
HMGCS2	-0.486458	-0.109192	0.275311
HNRNPH1	1.60879	2.79859	2.45466
HOGA1	0.369171	1.56479	0.481755
HPD	-0.726022	-0.145524	0.492457
HPS1	0.669312	0.355282	-0.267452
HPS4	0.312587	0.214236	-0.150254
HPSE	-0.570152	-0.782114	-0.660977
HRSP12	1.43508	-0.803204	-0.906109
HS3ST2	-0.018011	0.269294	0.146516
HSCB	-1.00038	0.743963	0.103571
HSD17B10	-2.15368	-4.02061	-4.03295
HSD17B4	0.662986	-1.64859	0.255439
HSD17B8	0.0761898	0.00209562	-0.301158
HSDL1	-1.48413	-1.16585	0.0950722
HSDL2	-0.491631	0.921159	-0.509894
HSPA8	-0.381449	1.83091	-0.971387
HSPA9	1.71428	-0.380809	0.798847
HSPB7	0.63716	-1.38033	0.413026
HSPD1	0.389322	-1.12334	0.475833
HSPE1	1.80994	-1.08502	-1.40405
HTATIP2	-0.182603	-0.354448	0.422644
HTR5A	0.486318	0.189164	0.0179236
HTRA2	0.872982	1.17546	0.0548885
HYAL1	0.530179	0.699261	-0.318916
HYAL2	-0.79841	0.172445	0.0852502
HYAL3	0.122698	0.383239	0.0870712
IARS2	-1.77587	0.379751	1.65679
IBA57	1.86756	-3.96176	1.14416
ICT1	-2.51247	-2.48397	-0.839891
IDE	-0.538529	-0.276601	-0.240597
IDH1	-0.330106	0.298919	-0.396102
IDH2	0.507493	0.816782	0.206368
IDH3A	-4.30358	-0.938923	-2.24187
IDH3B	-0.859315	-0.636751	0.171069
IDH3G	-0.0947888	-0.46438	0.201874
IDI1	2.21842	-2.40235	0.27437
IDS	-0.227636	-0.454832	0.247504
IDUA	-0.461426	-1.81994	-0.117542
IFI27	0.412666	-0.154451	0.247282
IFI30	0.0975256	0.116093	-2.45525
IFIH1	-2.38755	-0.537927	0.610648
IFNGR2	-0.36132	0.100875	0.582316
IFT88	-0.286447	-1.26264	-0.384892
IGF2R	0.626979	0.583029	-0.241797
IL27RA	-0.0564823	-1.98481	-0.100396
IL4I1	0.508166	1.11717	-0.000600137
IL9R	-0.505357	0.128841	-1.87762
IMMP1L	-0.20856	0.0426483	1.05034
IMMP2L	0.0505068	0.11752	-1.11367
IMMT	-1.86181	0.0350301	-1.14999
INO80	-0.0145559	3.16902	0.0847323
INVS	0.359403	0.125014	-0.0734339
IQCJ-SCHIP1	-0.0636467	0.113379	-0.232339
IRF4	0.849646	0.266738	-0.212435
ISCA1	0.319536	-3.6071	0.824758
ISCA2	-1.74945	-4.55551	-4.48011
ISCU	1.91754	0.60522	0.663673
ISOC2	-0.0763858	-0.915706	-1.67768
ITM2C	-0.232	-1.0858	0.186364
IVD	-0.12371	-0.211756	0.191863
JMJD6	-0.783572	0.569079	0.105094
JPH4	-0.127245	0.472144	0.778544
KAAG1	0.255545	0.646254	0.028818
KARS	-0.399527	-0.925473	-1.29374
KCNE1	1.0218	0.133337	-0.0587244
KCNE2	0.877262	0.330401	-0.387983
KDM6A	1.21834	1.00317	-0.429267
KDSR	-0.153264	2.27305	2.00734
KIAA0100	-1.85523	-0.488696	-1.51185
KIAA0141	-1.17369	-0.687987	-1.17449
KIAA0226	-0.877498	0.665987	-0.531751
KIAA0391	1.39841	-0.92085	-1.6953
KIAA1107	-0.0264753	0.992065	-0.431649
KIAA1429	-2.86463	-0.829595	-2.64473
KIF12	0.00986079	-0.517921	0.462778
KIF1B	-0.6142	0.234303	-0.625854
KLHDC10	0.224534	-0.129527	1.28173
KLHL26	0.631111	-0.0853779	0.027578
KMO	0.591149	0.70808	0.935065
KRT32	-0.616238	-0.693061	-0.746883
KRT5	0.0928753	-0.336607	-0.115329
KRTAP3-1	-0.179835	0.0388747	-0.409891
L2HGDH	0.00763309	0.615351	-0.244244
LACE1	-1.97507	0.528787	-0.659176
LACTB	0.589707	1.01626	1.12741
LACTB2	0.785671	-1.85019	0.916824
LAMC1	-0.802671	1.10502	-0.71186
LAMP1	0.624075	0.913041	-0.459588
LAMP2	1.31589	-0.447902	0.651624
LAMP3	1.76742	0.149965	0.414549
LAMTOR1	-1.46871	-0.495699	-2.25261
LAMTOR2	-2.88312	-2.11036	1.58223
LAP3	-0.332484	-1.81138	-0.0983326
LAPTM4A	-0.963493	-1.22197	0.888999
LAPTM4B	-0.116805	0.437981	0.513016
LAPTM5	0.643213	-0.682585	-0.353962
LARS2	-1.81603	-3.78599	-2.25921
LAYN	0.787875	0.107133	-1.02363
LDHA	0.554527	0.877867	-0.463177
LDHAL6A	-0.100886	-1.41279	-0.513057
LDHAL6B	-0.145739	0.551956	-0.506425
LDHB	-0.821385	-0.0475425	0.561654
LDHC	-0.157957	-0.739379	-0.681744
LDHD	1.14836	-0.361403	-0.631874
LDLR	-9.28825	-3.91628	-3.53124
LETM1	-0.0227481	0.553385	-2.67276
LETM2	-1.06211	-0.713772	0.81202
LETMD1	-0.383157	0.687173	0.305391
LGMN	1.04518	-0.468221	-0.437601
LHCGR	1.56469	0.692807	0.671715
LIAS	1.22829	-0.961415	0.129983
LIPA	-1.03489	-0.169312	-2.18728
LIPT1	3.39057	1.08896	-0.695878
LIPT2	1.57758	0.611973	1.38057
LITAF	-0.66999	0.560271	-0.877083
LMBRD1	-0.446837	-0.948129	0.54801
LNPEP	-0.364887	-0.559438	0.340297
LONP1	0.191476	0.732097	0.567477
LONP2	0.51967	0.353037	0.708487
LRBA	-0.264537	0.33739	0.0103493
LRP1	-0.547282	-0.0829528	0.421399
LRP2	0.819651	0.127078	-0.37948
LRPPRC	-1.73373	-4.73924	-5.4806
LRRC26	-0.420934	0.437781	-0.998677
LRRC43	-0.0556153	0.253133	-0.668827
LYPLA1	-0.874817	0.53637	-0.0721177
LYPLAL1	0.0143288	0.649067	0.044848
LYRM1	-0.67197	-0.291947	0.443486
LYRM2	0.182673	-1.1255	-1.23711
LYRM4	-1.37875	-0.701169	1.14371
LYRM5	0.439093	-0.825909	-0.920474
LYRM7	-0.562728	-0.315885	-0.607719
LYRM9	-0.772951	0.0871842	1.59677
M6PR	-0.390018	-0.648629	-0.752774
MACROD1	-0.307229	-0.379013	1.01422
MAGEC2	-0.182653	0.156023	1.56931
MALSU1	0.74443	-1.64409	-0.530712
MAN2B1	0.359974	0.449714	-0.147691
MAN2B2	-0.15033	-1.02024	1.26217
MANBA	-0.852773	-0.0639836	1.37138
MAOA	-0.954813	0.0965153	0.0261055
MAOB	0.448045	0.420151	-1.8425
MARC1	-0.745493	-0.0420416	0.667364
MARC2	1.1091	0.351273	-0.208271
MARCH1	0.244001	-0.118287	0.188237
MARCH11	0.61328	-0.173888	1.2134
MARCH2	0.730236	-0.495578	-0.946722
MARCH3	-1.31226	0.700182	-0.43211
MARCH5	1.09633	0.927971	0.65713
MARCH8	-1.4062	-0.674688	-0.811084
MARCH9	0.0510842	0.699049	-0.606904
MARS2	-0.568888	-3.363	-3.96962
MAT2A	-0.614407	-0.97285	0.0667393
MAVS	-0.186809	1.04958	0.638187
MCAT	0.270099	-2.92698	-4.7216
MCCC1	-0.0808575	-0.58428	-0.294999
MCCC2	0.211101	0.340127	-0.132905
MCEE	0.311098	0.37801	-0.674454
MCOLN1	0.0819707	0.0875808	-0.0684726
MCOLN2	0.211734	-1.34931	-0.192524
MCOLN3	0.138484	0.201539	-0.489609
MCU	0.16211	0.192222	0.293517
MCUR1	-0.705692	-0.194352	0.175538
MDH1	-0.360995	0.783663	0.244558
MDH2	0.710249	-0.423125	0.843005
ME1	-0.945429	0.499251	-0.189572
ME2	-0.673214	-0.0064886	1.8289
ME3	-0.368645	-0.346913	-0.203665
MECR	1.59542	0.146143	2.85882
MED20	-1.73167	-0.480291	-1.35436
MEF2C	-1.18954	0.565384	0.0271674
MEMO1	0.904566	-0.743562	-0.0253306
MEP1B	-0.403462	1.01523	-0.811373
METAP1D	-1.07383	-0.217539	0.294388
METTL14	1.34	-3.30831	0.291753
METTL15	-0.721703	-1.081	-0.116079
METTL17	-1.09225	-5.89244	-4.11102
METTL2B	-0.0230004	-1.80123	-0.363297
METTL5	0.817709	-0.0551086	-0.342112
METTL8	0.0722115	0.371956	0.385966
MFF	-0.0283622	0.0242416	-0.646161
MFN1	-0.840719	-0.506482	0.275093
MFN2	-1.2937	-2.23226	0.110011
MFSD1	0.109347	0.258475	0.240236
MFSD12	0.824277	-0.617221	0.607825
MFSD8	-0.649333	0.284191	0.0606859
MGARP	0.311001	0.222484	-0.187919
MGME1	-2.22715	-1.51776	-0.816697
MGST1	-0.195466	-0.295864	-0.378048
MGST3	0.144852	-0.480835	-0.24351
MICALL2	0.16172	0.349083	-0.414279
MICU1	-0.343466	0.179202	0.0946041
MICU2	0.652336	-0.772255	-0.463009
MIEF1	-1.04555	-0.890143	-5.29576
MINOS1	-2.72158	-2.49432	-6.06981
MIOS	-3.65909	-2.06169	-3.92456
MIPEP	-1.44856	-4.94385	-3.53528
MLH1	1.46331	0.568582	0.265848
MLYCD	-0.474604	0.222906	0.182701
MMAB	-2.53287	-0.795878	-0.332905
MMACHC	-0.318552	-0.428655	-0.230875
MMADHC	0.91763	-0.178324	0.82661
MMD	-5.04972	-4.1664	-3.20158
MOCS1	0.560204	-0.191335	0.559675
MON1B	1.39666	0.459912	0.723736
MPC1	-0.268408	0.125765	-0.225113
MPC1L	0.0279438	0.853138	0.141101
MPC2	-0.184988	-1.17807	-0.789037
MPO	0.568285	-0.381137	-1.63478
MPST	-0.151254	0.197712	0.237421
MPV17	0.603284	-0.691295	1.29508
MPV17L	0.215943	1.2852	-1.031
MPV17L2	1.10256	-1.92246	-0.180527
MRM1	0.281983	-0.609711	-0.565237
MRPL1	-1.98287	-1.5419	0.428153
MRPL10	0.0712873	-1.36604	-1.75024
MRPL11	-3.79832	-4.25928	-1.02512
MRPL12	-1.58836	-0.905639	-0.886182
MRPL13	-0.611936	-2.98521	-1.70495
MRPL14	-2.57411	-4.39011	-0.859802
MRPL15	-2.29086	0.462581	0.325737
MRPL16	-1.32336	-0.732874	-1.70316
MRPL17	-0.902805	-3.66194	-2.65751
MRPL18	-0.902874	-0.992613	-1.45713
MRPL19	-1.84021	1.08492	-3.0485
MRPL2	-1.26295	-2.91658	-0.976327
MRPL20	-4.73864	-1.07337	-3.06965
MRPL21	-1.62038	-0.295631	-1.70029
MRPL22	-0.63361	-1.57287	-0.962147
MRPL23	0.139112	-3.40014	-2.68594
MRPL24	-2.08825	-0.155507	-2.25784
MRPL27	0.478684	-1.77675	-2.10673
MRPL28	1.2812	-2.14528	0.11765
MRPL3	-1.35989	-5.29303	-2.90436
MRPL30	-0.42302	-1.58848	-1.61753
MRPL32	1.83665	-3.69969	-1.32044
MRPL33	-0.726261	-1.52784	0.973482
MRPL34	-1.59302	-1.36551	1.39528
MRPL35	-0.0696062	2.18558	0.424811
MRPL36	-1.53982	-0.939403	0.60951
MRPL37	-1.06243	-3.76389	-1.12216
MRPL38	-1.70266	-3.70652	-1.39472
MRPL39	-0.434559	-2.48064	-1.62499
MRPL4	-3.30258	-2.03421	0.697364
MRPL40	-2.36146	-4.13952	-2.78254
MRPL41	-4.27515	-4.14621	-0.572434
MRPL42	1.10997	0.748274	0.22989
MRPL43	-4.35498	-2.86727	-2.20747
MRPL44	-0.171085	-4.56777	-1.46271
MRPL45	-0.977375	1.6676	-1.45153
MRPL46	-2.59111	-2.39244	-2.81677
MRPL47	-1.99458	-2.14653	-0.646943
MRPL48	-3.363	-2.64286	1.15479
MRPL49	-1.72514	-2.53187	-1.15902
MRPL50	0.234181	0.117237	1.02983
MRPL51	-2.77199	-3.22945	-2.25901
MRPL52	-0.537545	-2.70785	-1.6082
MRPL53	-3.02869	-1.96817	-2.24264
MRPL54	-2.09066	-1.06301	-1.99657
MRPL55	-0.808833	-3.13688	-2.56619
MRPL57	-3.56553	-3.09422	0.141991
MRPL9	-1.10725	-0.212004	1.89137
MRPS10	-0.917632	-6.21892	-2.16792
MRPS11	-2.87384	-2.94278	0.00213781
MRPS12	1.75378	-0.860498	-2.7725
MRPS14	-3.96365	-1.06604	-2.93709
MRPS15	-2.86012	-2.18029	-0.0814103
MRPS16	-0.0993705	-5.87337	-1.00972
MRPS17	-2.88484	-2.29056	-2.30598
MRPS18A	-2.51203	-4.12959	-1.92637
MRPS18B	-2.01108	-1.9371	-3.35845
MRPS18C	0.671434	-2.3572	-1.6817
MRPS2	-1.42181	-2.99292	-3.78452
MRPS21	-4.41763	1.27171	0.565752
MRPS22	0.370485	-1.45878	-1.46645
MRPS23	-2.81306	-4.17159	-1.7907
MRPS24	-1.8906	-2.59962	-1.95059
MRPS25	-3.26188	-0.886036	-0.302602
MRPS26	-0.86791	-1.14349	-2.13286
MRPS27	0.354674	-6.69938	-5.083
MRPS28	-0.0975688	-0.349189	-1.6922
MRPS30	-0.634354	-1.15292	-0.573237
MRPS31	-0.483527	-3.78438	-0.806846
MRPS33	-0.0423131	0.466774	0.0643434
MRPS34	-3.34931	-2.02942	-2.76896
MRPS35	-0.805375	-0.898723	-0.894028
MRPS36	-0.890462	-0.0616896	-0.676284
MRPS5	-3.00483	-3.58239	-1.49662
MRPS6	-1.11497	-4.33166	-1.77369
MRPS7	0.621397	-1.03611	-1.76924
MRPS9	-1.33248	-0.362526	0.917405
MRRF	-0.95613	-3.61831	-2.76522
MRS2	-0.9189	0.385577	0.526584
MSRA	1.5348	-0.407098	-0.957134
MSRB2	-0.173199	0.152205	-0.244456
MSRB3	-0.159226	0.8121	0.291666
MTCH1	0.36255	-1.28899	1.2582
MTCH2	-4.57492	-2.68982	-2.87034
MTCP1	0.679997	1.06117	-0.0411588
MTERF	0.419435	0.0133226	0.457003
MTERFD1	-0.414774	-2.86888	-1.58347
MTERFD2	-2.85213	-2.60103	-2.85964
MTERFD3	1.40075	-0.805397	0.866556
MTFMT	-1.90588	-2.40757	-0.118612
MTFP1	-0.079361	0.515037	-0.969669
MTFR1	-1.09114	0.903181	-0.357133
MTFR1L	-0.16692	0.757937	0.050402
MTG1	-2.30368	-4.89168	-3.80646
MTG2	-1.29319	-4.2705	-1.64304
MTHFD1	-2.27607	-1.80424	1.321
MTHFD1L	-0.903268	-1.17503	-0.321542
MTHFD2	-0.605654	-0.86092	0.787284
MTHFD2L	0.869778	0.0281342	1.10949
MTHFR	0.37524	-0.985168	0.564132
MTHFS	-0.0719989	-0.202282	-0.693394
MTIF2	-1.93654	-1.51444	-5.2014
MTIF3	-0.593083	-0.777802	-0.12748
MTO1	-2.14786	0.261135	1.11612
MTOR	-2.41241	-3.90879	-2.7731
MTPAP	-0.66542	-1.73584	-0.944592
MTR	1.11626	-2.43123	-1.30864
MTRF1	-1.44495	-0.555006	-0.973353
MTRF1L	-5.9384	0.10457	0.0832149
MTX1	-1.53666	-0.445327	0.442313
MTX2	-1.62191	-0.830569	-1.64334
MUL1	-0.530579	0.469811	-0.125126
MUT	-0.260863	-0.0847514	-0.294028
MUTYH	0.920931	0.369247	-0.620318
MX2	-0.754403	-0.205341	-0.432935
MYADM	0.117219	-0.952734	-0.12177
MYLPF	0.802118	-1.20183	-1.03973
MYO7A	-0.929791	-1.10059	-1.5413
N4BP3	1.22582	-0.674368	0.343488
N6AMT1	1.97232	1.86919	1.74547
NAAA	-0.165372	0.131282	0.770374
NADK2	2.94703	-0.707753	-0.755911
NAE1	1.20087	-2.23717	-1.53801
NAGA	0.208825	-0.851663	-0.241572
NAGLU	-0.204558	-0.284787	-0.0796283
NAGPA	0.536178	1.09565	0.216835
NAGS	0.595787	1.93621	-0.424877
NANOS1	0.628198	-0.226073	-0.658607
NAPA	1.20374	-0.292328	2.08635
NAPG	-1.01914	1.18826	-0.289475
NAPSA	-0.0936112	-0.722104	0.0166251
NARS2	-1.79072	-1.85539	-4.11567
NBR1	0.443513	1.10652	-0.126589
NCEH1	-1.25984	-1.55506	-1.75622
NCK1	-0.384817	-0.202928	0.296235
NCOA4	-0.211806	-0.481523	-1.59711
NCOA5	-0.8833	-0.629747	-1.55718
NCSTN	0.706012	2.1591	0.718894
NDUFA1	-9.67095	0.127783	-0.0279468
NDUFA10	-8.27355	-0.503729	0.267068
NDUFA11	-6.4629	1.08961	0.456778
NDUFA12	0.793103	0.952256	-0.0993197
NDUFA13	-8.99572	1.19316	-0.599083
NDUFA2	-13.7518	1.54018	3.14539
NDUFA3	-3.22729	-0.225811	1.11021
NDUFA4	0.167697	-1.53884	-1.56771
NDUFA5	-2.93968	0.514591	0.679843
NDUFA6	-3.69253	-1.34523	-1.23823
NDUFA7	-0.658489	0.0631989	-0.472964
NDUFA8	-8.63852	-0.152298	2.70323
NDUFA9	-7.88519	-1.08513	-0.038693
NDUFAB1	0.0661846	0.873739	-0.81825
NDUFAF1	-11.4582	0.842179	0.757175
NDUFAF2	-0.899663	0.348363	-0.754947
NDUFAF3	-10.5401	-0.682986	1.34852
NDUFAF4	-4.54613	-0.70274	-0.08696
NDUFAF5	-8.09755	0.329365	0.136619
NDUFAF6	-1.90137	0.269061	0.450102
NDUFAF7	-7.16919	0.37055	0.435773
NDUFB1	-2.34334	0.284972	0.488384
NDUFB10	-7.31045	2.81733	0.119909
NDUFB11	-6.02511	0.0294906	-0.257177
NDUFB2	-7.18705	1.1298	1.00573
NDUFB3	-6.76451	1.33675	1.67609
NDUFB4	-5.77681	-1.01797	0.585042
NDUFB5	-8.59493	0.888085	0.516567
NDUFB6	-4.94378	0.419679	3.29516
NDUFB7	-3.52789	1.73471	0.914284
NDUFB8	-5.58802	-0.297497	0.206653
NDUFB9	-8.39726	0.0554937	-0.951528
NDUFC1	-2.41799	0.165358	0.845624
NDUFC2	-7.73893	-0.0639139	1.3028
NDUFS1	-10.7521	-0.447075	-0.447775
NDUFS2	-7.722	-0.595614	-0.0340358
NDUFS3	-6.21356	1.42077	-0.944711
NDUFS4	0.106024	0.199838	0.836013
NDUFS5	-8.19991	-0.560711	1.17702
NDUFS6	-1.44473	-1.29885	0.483318
NDUFS7	-8.88988	0.711088	2.27546
NDUFS8	-7.02351	-0.422537	-0.215242
NDUFV1	-12.8641	0.789673	-0.285807
NDUFV2	-8.24287	1.06799	0.589079
NDUFV3	0.198876	-0.929617	0.857745
NEU1	-0.249248	-0.0884322	-0.642627
NEU4	0.393216	-0.205213	0.362785
NEURL1B	-0.229967	-1.28962	0.535274
NFRKB	-0.299499	-1.02753	1.08813
NFS1	-0.196052	0.619149	1.89171
NFU1	-3.65541	-0.718136	2.96587
NGRN	-0.834453	-3.09929	-1.5996
NIF3L1	-1.00029	-0.669884	-0.315576
NIPSNAP1	0.452919	0.556652	-0.798446
NIPSNAP3A	0.865917	0.960714	-1.11903
NIPSNAP3B	-0.552071	-0.460195	-0.296162
NIT1	-0.663517	-0.677706	-0.596631
NIT2	0.161369	-1.3266	0.810988
NLN	0.0496187	0.860468	-0.015036
NLRX1	0.222269	0.0411519	-0.095245
NME3	-1.02618	0.0212636	1.0774
NME4	0.926797	-0.00719703	-0.586082
NME6	-0.558508	-1.29381	1.29223
NMNAT3	0.54661	-1.08023	0.0793208
NNT	-0.706191	0.345961	0.388567
NO_CURRENT_10	0.352411	-0.151047	-0.914661
NO_CURRENT_100	0.145077	0.84085	-1.31626
NO_CURRENT_101	-0.224542	-2.24921	-0.885303
NO_CURRENT_102	-2.47235	-1.53247	2.21228
NO_CURRENT_107	1.81279	0.138098	-1.87422
NO_CURRENT_108	-0.0952757	1.58634	-1.6068
NO_CURRENT_109	0.0420147	-1.35019	0.559927
NO_CURRENT_11	0.631316	-1.49231	0.866503
NO_CURRENT_110	0.310858	-1.79124	-0.666049
NO_CURRENT_111	-1.29296	-0.309967	2.62673
NO_CURRENT_113	-1.07302	0.038434	-0.727817
NO_CURRENT_115	0.332212	0.581506	-2.60048
NO_CURRENT_119	0.696648	-1.00631	2.11145
NO_CURRENT_122	-1.11032	-0.162757	-0.892773
NO_CURRENT_123	-1.11322	0.215291	-1.95532
NO_CURRENT_124	-0.00980482	-1.10944	-2.42647
NO_CURRENT_127	2.41835	0.318823	-1.1755
NO_CURRENT_129	-0.568263	0.39042	0.251259
NO_CURRENT_131	-2.50347	-2.57651	-3.47005
NO_CURRENT_134	-2.245	0.113035	1.03876
NO_CURRENT_135	-2.22399	1.46618	2.92677
NO_CURRENT_136	-0.139676	-0.852011	0.0428948
NO_CURRENT_138	-0.340867	-4.4467	-1.13168
NO_CURRENT_14	0.312858	-2.15603	0.562926
NO_CURRENT_146	2.61618	1.21015	-0.631055
NO_CURRENT_147	-0.258305	1.6159	1.07839
NO_CURRENT_15	1.50753	1.15515	-0.752841
NO_CURRENT_150	-0.617899	0.214326	-1.24537
NO_CURRENT_152	-0.551097	0.709358	0.571893
NO_CURRENT_154	-0.609032	-1.7977	-0.22895
NO_CURRENT_156	-2.23147	1.34255	2.37867
NO_CURRENT_157	0.742744	-0.0744639	0.964728
NO_CURRENT_158	-3.0359	-2.43557	0.50774
NO_CURRENT_159	1.52014	-0.147339	-0.20054
NO_CURRENT_16	-1.07618	0.239949	0.856682
NO_CURRENT_161	-1.48669	-2.33179	-1.39558
NO_CURRENT_163	-0.775686	-0.471447	-1.18879
NO_CURRENT_166	2.23859	-4.14272	-2.59159
NO_CURRENT_167	0.234303	-0.820448	1.39669
NO_CURRENT_17	-3.31291	0.148573	-0.0231638
NO_CURRENT_172	-0.41235	-1.00094	1.95964
NO_CURRENT_173	-0.982012	1.22421	-0.603344
NO_CURRENT_174	0.760205	1.56986	0.304186
NO_CURRENT_175	-0.518845	1.35484	1.68664
NO_CURRENT_178	-1.29872	-2.36577	-1.61572
NO_CURRENT_179	1.71923	-0.949093	-0.721977
NO_CURRENT_18	-1.39235	-1.28938	-0.798913
NO_CURRENT_181	-1.56805	0.513294	-0.0699179
NO_CURRENT_186	-2.60676	-1.96974	-0.524268
NO_CURRENT_187	-0.453835	0.115849	0.145622
NO_CURRENT_19	-1.41394	1.09205	0.472844
NO_CURRENT_193	-0.444078	-1.33137	-0.759572
NO_CURRENT_194	0.268269	-0.813996	0.0286169
NO_CURRENT_195	0.13347	-0.372917	-0.953623
NO_CURRENT_198	1.23932	1.71853	-3.62514
NO_CURRENT_2	-0.184163	-1.29642	-1.15164
NO_CURRENT_20	1.29124	-1.0912	1.11889
NO_CURRENT_200	0.247334	0.665475	0.855299
NO_CURRENT_201	-1.48852	-1.21076	0.466049
NO_CURRENT_202	-1.89586	-1.4848	-0.400292
NO_CURRENT_203	0.325428	1.08055	-0.768362
NO_CURRENT_204	0.327245	-0.765492	0.190453
NO_CURRENT_206	0.412057	2.63656	-0.499993
NO_CURRENT_207	0.328532	0.62712	1.20332
NO_CURRENT_209	-1.2553	-0.0245034	-0.462442
NO_CURRENT_21	0.632902	0.120466	0.831674
NO_CURRENT_210	1.10497	1.34007	-0.958609
NO_CURRENT_211	-1.08259	0.217013	0.706621
NO_CURRENT_212	-0.852938	2.11847	0.254226
NO_CURRENT_213	0.362461	-2.63295	-2.06736
NO_CURRENT_216	-1.26109	-3.45327	-0.754707
NO_CURRENT_217	0.136454	1.42673	1.52642
NO_CURRENT_218	-1.15185	-0.422783	-2.064
NO_CURRENT_219	-2.1923	2.38804	-2.10377
NO_CURRENT_22	0.366005	-1.35269	-2.49819
NO_CURRENT_220	0.307039	0.72992	-1.64899
NO_CURRENT_221	0.684907	-1.91638	-1.38389
NO_CURRENT_226	1.05753	0.100996	-1.17608
NO_CURRENT_227	0.0494091	0.297613	0.808723
NO_CURRENT_228	-0.0715823	-0.721215	-2.02656
NO_CURRENT_23	1.58867	-0.0210048	-1.53127
NO_CURRENT_236	0.786393	0.412583	2.30985
NO_CURRENT_237	0.442359	-1.29232	0.175294
NO_CURRENT_238	0.753585	-0.0332756	-0.74777
NO_CURRENT_244	0.979604	0.756647	-0.279501
NO_CURRENT_245	-1.07436	-2.03301	-1.55036
NO_CURRENT_246	-3.49019	-0.213801	0.625691
NO_CURRENT_247	-1.022	0.725367	-0.712506
NO_CURRENT_25	1.33699	0.300127	-0.954037
NO_CURRENT_250	-2.34892	1.19737	-2.95509
NO_CURRENT_252	-2.84885	-1.14677	-1.24514
NO_CURRENT_255	0.982899	0.587954	0.127867
NO_CURRENT_257	0.778427	1.34257	0.180799
NO_CURRENT_258	-2.51242	-0.590412	-0.201712
NO_CURRENT_26	-1.88525	-1.76651	4.49375
NO_CURRENT_260	-3.34545	-3.03472	1.99152
NO_CURRENT_263	-1.50116	-0.700706	0.0471087
NO_CURRENT_264	-2.08915	1.29384	-0.582683
NO_CURRENT_267	0.475999	-0.257219	1.3331
NO_CURRENT_268	1.05574	1.03591	-1.00676
NO_CURRENT_269	-0.389129	1.81761	-0.804413
NO_CURRENT_270	1.55946	0.178204	-0.621242
NO_CURRENT_272	0.151734	2.47455	1.24648
NO_CURRENT_275	-0.900139	-3.61769	-0.214187
NO_CURRENT_278	-0.897041	0.160802	-0.979536
NO_CURRENT_279	-1.88298	0.133108	-1.56908
NO_CURRENT_287	0.2315	1.31207	0.218109
NO_CURRENT_289	-0.861533	-1.22384	-0.557611
NO_CURRENT_29	-1.41165	-1.94176	-0.69403
NO_CURRENT_290	-0.0236994	1.16686	-0.360089
NO_CURRENT_292	-0.891216	2.65012	1.22196
NO_CURRENT_295	-0.110719	-1.80673	-2.60823
NO_CURRENT_297	-0.63197	-0.963387	-0.479153
NO_CURRENT_299	-2.19711	-3.31206	-1.55809
NO_CURRENT_3	0.0368022	-0.55192	-0.43193
NO_CURRENT_304	0.630542	0.330876	1.13287
NO_CURRENT_305	1.0772	-1.44284	-1.30757
NO_CURRENT_307	-0.105586	1.38303	-3.10403
NO_CURRENT_308	-2.6286	-0.514584	-2.01382
NO_CURRENT_309	-1.39706	-0.755106	-2.16062
NO_CURRENT_310	0.757687	-1.94148	3.79535
NO_CURRENT_313	0.414065	-0.846182	-0.0423387
NO_CURRENT_317	2.21682	1.18735	-1.35439
NO_CURRENT_318	-1.08865	2.70191	-1.01678
NO_CURRENT_322	0.576825	1.5619	1.11016
NO_CURRENT_323	-0.778673	-1.75917	-3.05572
NO_CURRENT_325	-0.706523	-1.10527	-0.501216
NO_CURRENT_326	0.267849	-0.480483	-2.0761
NO_CURRENT_327	-2.22909	-1.05612	-2.19818
NO_CURRENT_33	0.040834	-1.07134	-0.759061
NO_CURRENT_330	1.6958	1.02345	2.27697
NO_CURRENT_333	1.0393	2.0448	-0.25436
NO_CURRENT_334	-0.706843	1.13985	-1.60204
NO_CURRENT_335	-0.799587	-0.42518	0.133509
NO_CURRENT_337	1.35334	-1.4959	-2.06457
NO_CURRENT_343	-0.480661	-0.767081	-1.57764
NO_CURRENT_345	0.39012	0.43106	-1.36256
NO_CURRENT_350	0.819097	-1.46932	-0.161616
NO_CURRENT_351	-0.0913991	-1.26625	-2.72106
NO_CURRENT_353	-0.381188	-0.201216	1.09784
NO_CURRENT_358	-3.39691	-3.02853	-0.915163
NO_CURRENT_36	-0.735048	-2.00831	-1.11551
NO_CURRENT_360	-1.50757	-0.558334	-0.750032
NO_CURRENT_362	-0.849881	-1.40621	-0.197371
NO_CURRENT_363	1.36905	-0.603927	-2.23757
NO_CURRENT_365	-1.99157	0.479544	-0.153103
NO_CURRENT_366	1.35704	-0.787931	2.33992
NO_CURRENT_368	0.975508	2.91246	-1.12867
NO_CURRENT_37	0.468366	-0.745104	-2.82757
NO_CURRENT_374	-0.545743	-1.81479	-1.61767
NO_CURRENT_376	-1.9561	-0.241288	2.11297
NO_CURRENT_378	-0.347538	0.587426	1.24739
NO_CURRENT_380	0.146617	-1.79476	-0.0916342
NO_CURRENT_381	-5.78987	-4.02837	3.12392
NO_CURRENT_382	-1.21832	-0.180102	-0.936498
NO_CURRENT_385	2.066	2.33841	-0.949383
NO_CURRENT_386	-0.969924	-1.84902	2.16846
NO_CURRENT_387	-0.00998044	0.326876	0.477144
NO_CURRENT_389	1.3334	0.866928	-0.333862
NO_CURRENT_392	1.91062	-1.64658	-2.16854
NO_CURRENT_393	-1.70006	-1.10818	-1.67653
NO_CURRENT_396	0.183195	0.749939	-1.00043
NO_CURRENT_398	-1.72928	-1.94531	-2.14419
NO_CURRENT_402	0.337011	1.0604	-0.340553
NO_CURRENT_403	-1.29775	0.78891	1.35313
NO_CURRENT_405	-0.142354	1.27795	1.54473
NO_CURRENT_406	2.3994	7.54433	5.74667
NO_CURRENT_409	0.902568	0.422487	1.00753
NO_CURRENT_415	-0.816777	-0.237188	1.14545
NO_CURRENT_416	0.582841	-3.0719	2.05669
NO_CURRENT_419	0.139594	1.44229	0.847029
NO_CURRENT_421	-0.275824	-2.61029	-2.05856
NO_CURRENT_423	-0.482863	0.559196	-0.117577
NO_CURRENT_424	2.05056	0.786524	-3.63547
NO_CURRENT_425	1.17816	0.278585	1.27864
NO_CURRENT_427	-2.23913	0.5239	0.525188
NO_CURRENT_429	2.78001	1.75506	-1.48221
NO_CURRENT_431	1.1039	0.643022	-1.31588
NO_CURRENT_432	-1.88958	-0.144598	-2.15314
NO_CURRENT_434	-0.283772	-0.347649	1.40224
NO_CURRENT_435	-2.27222	-0.970823	-0.662581
NO_CURRENT_437	-3.48147	0.302706	-2.67927
NO_CURRENT_440	-1.27992	0.303268	-2.52539
NO_CURRENT_441	3.24653	4.18855	-2.95599
NO_CURRENT_443	-0.340751	0.625206	-0.552106
NO_CURRENT_444	2.69984	0.783745	2.56916
NO_CURRENT_447	-1.77486	0.36714	-1.0604
NO_CURRENT_45	-1.08767	1.10574	1.13419
NO_CURRENT_450	-0.737814	-1.88675	-0.57894
NO_CURRENT_451	-0.413279	3.01951	2.00907
NO_CURRENT_452	-2.05041	1.43392	-1.04514
NO_CURRENT_453	-0.183238	0.645895	2.27301
NO_CURRENT_454	0.955884	-0.781657	-2.16734
NO_CURRENT_455	1.59964	0.678703	0.239329
NO_CURRENT_457	-2.97938	1.3154	0.934305
NO_CURRENT_459	-0.362094	-0.723766	1.96271
NO_CURRENT_461	0.1763	0.0430285	-0.85278
NO_CURRENT_462	-0.818171	-0.863284	0.306596
NO_CURRENT_464	0.407181	-0.253805	0.0395111
NO_CURRENT_465	-0.286801	0.290152	-1.3498
NO_CURRENT_469	0.818185	-1.10591	-0.896248
NO_CURRENT_47	-0.705633	0.0705144	0.746966
NO_CURRENT_471	0.625891	-0.305187	0.762949
NO_CURRENT_472	-0.122715	-0.91312	2.81984
NO_CURRENT_473	-0.976375	-1.04501	-3.3114
NO_CURRENT_475	-0.645659	-0.604542	2.21628
NO_CURRENT_476	1.9691	-0.0951825	2.05849
NO_CURRENT_48	0.981706	0.684301	0.0560755
NO_CURRENT_480	0.713905	-0.87469	-0.447035
NO_CURRENT_481	0.866928	-2.37684	0.90751
NO_CURRENT_484	-0.0256509	-2.2892	-1.86681
NO_CURRENT_486	-0.846854	-0.600334	1.51295
NO_CURRENT_487	-1.3884	-1.13887	-0.0372608
NO_CURRENT_488	0.319836	0.808688	2.49657
NO_CURRENT_489	-0.340883	-1.41993	0.287333
NO_CURRENT_492	-1.51553	1.11589	-0.365036
NO_CURRENT_493	-3.40912	0.773206	-0.952616
NO_CURRENT_494	0.41609	0.0222036	0.843082
NO_CURRENT_495	0.389001	0.528706	-0.181165
NO_CURRENT_499	1.04139	0.910285	-1.58373
NO_CURRENT_50	0.341111	1.02042	-1.31465
NO_CURRENT_502	0.634193	0.00348096	-1.40339
NO_CURRENT_504	-2.03582	-1.45826	-1.22214
NO_CURRENT_505	-0.362736	0.950214	-1.00001
NO_CURRENT_506	-0.558174	-0.336461	-1.13562
NO_CURRENT_51	1.3089	0.053034	-0.332035
NO_CURRENT_510	0.754653	-1.99848	-0.456642
NO_CURRENT_513	0.262883	-2.07076	2.88181
NO_CURRENT_514	0.236273	-0.590107	-0.613611
NO_CURRENT_518	1.74312	-1.93969	0.857492
NO_CURRENT_522	1.61483	0.87637	1.92571
NO_CURRENT_524	0.94927	-1.14076	0.839377
NO_CURRENT_528	-1.26748	0.544851	-2.41615
NO_CURRENT_529	0.950807	0.151442	0.580658
NO_CURRENT_531	1.12508	0.0390921	-0.401074
NO_CURRENT_532	0.512074	-0.464203	-0.925823
NO_CURRENT_534	0.322616	0.448467	0.748211
NO_CURRENT_535	0.134947	-0.784968	1.37299
NO_CURRENT_537	1.31761	-1.47025	2.37703
NO_CURRENT_539	-0.280509	0.81232	-0.581359
NO_CURRENT_54	-1.19022	-0.0203879	1.13477
NO_CURRENT_541	2.65154	-0.661063	1.20601
NO_CURRENT_542	-4.67175	1.75632	0.852145
NO_CURRENT_544	-0.317444	0.0866527	-0.998407
NO_CURRENT_545	-0.616104	0.449966	0.612186
NO_CURRENT_548	0.995535	-0.862258	1.05973
NO_CURRENT_549	-0.92823	0.0215768	0.528941
NO_CURRENT_55	-0.486058	-0.548108	-1.86566
NO_CURRENT_553	0.513578	1.24743	0.263123
NO_CURRENT_554	-0.103219	1.9844	1.52981
NO_CURRENT_557	-0.157613	-1.9095	0.175328
NO_CURRENT_559	0.346581	1.20639	0.0646967
NO_CURRENT_560	-2.3931	0.0242809	-0.253269
NO_CURRENT_561	0.0305641	0.225663	-0.606959
NO_CURRENT_562	-0.687958	-0.883621	1.04355
NO_CURRENT_565	-0.189903	-0.449261	-0.405447
NO_CURRENT_568	2.21487	-0.491218	-0.272193
NO_CURRENT_57	1.51656	-3.31326	0.772778
NO_CURRENT_575	-0.596236	-0.763834	0.306437
NO_CURRENT_577	-0.490416	0.0813221	-0.553754
NO_CURRENT_579	0.336302	2.47116	0.375316
NO_CURRENT_58	-0.77205	0.594	-1.6727
NO_CURRENT_581	0.349554	0.275237	0.246674
NO_CURRENT_582	0.0925157	-2.14941	0.181454
NO_CURRENT_584	1.59222	-2.13078	-2.8524
NO_CURRENT_587	-0.190326	2.73196	-1.76248
NO_CURRENT_589	0.350751	-2.28076	-1.06128
NO_CURRENT_594	0.400096	-1.61429	-0.174092
NO_CURRENT_596	-0.386121	0.00873543	1.09476
NO_CURRENT_597	-2.40595	1.64474	0.566467
NO_CURRENT_598	0.582578	1.94602	-0.14818
NO_CURRENT_605	0.642088	-0.47323	2.75249
NO_CURRENT_607	0.300944	1.70472	-1.29349
NO_CURRENT_609	1.42747	0.104568	-3.14145
NO_CURRENT_614	-1.24255	-1.89056	1.1371
NO_CURRENT_615	0.886301	2.57519	1.38449
NO_CURRENT_617	-0.96199	-1.31429	-1.45654
NO_CURRENT_619	-1.76587	-1.55471	-0.049284
NO_CURRENT_62	0.228777	-0.381221	1.82153
NO_CURRENT_620	-0.0725959	0.412699	0.166577
NO_CURRENT_621	0.19931	1.91829	-0.521587
NO_CURRENT_622	1.66513	0.149858	-0.267781
NO_CURRENT_624	0.151878	-0.64005	2.25317
NO_CURRENT_627	-2.79736	-1.01599	0.0575717
NO_CURRENT_629	1.54655	-0.303196	-1.22255
NO_CURRENT_63	-1.57895	-3.82274	0.112893
NO_CURRENT_630	-0.34342	0.171527	-0.263532
NO_CURRENT_632	-2.46114	0.625718	-0.786467
NO_CURRENT_633	-2.17267	-1.39803	-0.0325321
NO_CURRENT_634	-0.21207	-1.26511	-1.55441
NO_CURRENT_635	0.609195	5.51266	-1.15049
NO_CURRENT_637	-2.12066	-0.0369238	-0.186273
NO_CURRENT_640	0.525585	-0.377591	-1.83086
NO_CURRENT_641	-1.28698	-0.970098	0.501984
NO_CURRENT_642	-0.714024	2.08435	-0.934906
NO_CURRENT_643	-0.577654	-1.1093	-0.425204
NO_CURRENT_646	2.76523	3.07482	0.811041
NO_CURRENT_647	3.44189	0.188922	0.428008
NO_CURRENT_648	-0.0628577	0.418675	-1.72954
NO_CURRENT_652	0.522599	-1.20546	-0.953601
NO_CURRENT_653	0.107599	2.97699	2.07948
NO_CURRENT_654	-1.68813	0.0997453	0.583365
NO_CURRENT_656	3.24698	-0.28871	2.58804
NO_CURRENT_657	1.4067	-0.186595	0.028918
NO_CURRENT_659	1.97198	0.137059	-0.976824
NO_CURRENT_66	-0.786662	0.370822	-0.909487
NO_CURRENT_661	-0.632779	2.15967	0.302035
NO_CURRENT_662	0.0567364	-0.685416	-0.800691
NO_CURRENT_665	-0.859231	0.382245	0.539304
NO_CURRENT_666	-0.893785	-0.708196	7.23007
NO_CURRENT_667	-2.53726	-0.602323	-2.70488
NO_CURRENT_668	-1.18309	-1.46354	1.82139
NO_CURRENT_670	1.52883	2.41889	-0.0182598
NO_CURRENT_671	2.7702	1.33132	-0.454902
NO_CURRENT_672	-0.195192	-2.125	1.99903
NO_CURRENT_674	-0.785728	0.636096	-0.580994
NO_CURRENT_675	3.21994	-5.21154	-0.607744
NO_CURRENT_68	-1.31435	1.54148	1.23405
NO_CURRENT_685	0.649208	0.296749	-2.19123
NO_CURRENT_686	2.15427	0.168147	-0.653383
NO_CURRENT_688	-1.18363	1.48196	0.578884
NO_CURRENT_69	-0.726606	0.526944	-1.042
NO_CURRENT_690	-0.828544	3.02599	-0.0182284
NO_CURRENT_691	-0.408431	0.167736	-0.162317
NO_CURRENT_693	-1.31888	-1.49605	0.378291
NO_CURRENT_696	0.475083	0.616166	1.58641
NO_CURRENT_698	-0.715857	0.170011	2.48875
NO_CURRENT_699	0.0106998	-1.10535	1.89847
NO_CURRENT_7	-0.80673	0.565974	-0.873523
NO_CURRENT_70	-1.23561	0.0391337	1.20393
NO_CURRENT_700	-0.654945	-3.07151	0.657349
NO_CURRENT_702	1.56478	-0.37925	0.0413388
NO_CURRENT_706	0.096078	-0.86889	-0.188021
NO_CURRENT_709	-1.56997	-0.153343	3.50035
NO_CURRENT_71	-1.11825	-0.146976	-1.08251
NO_CURRENT_713	-0.0309781	-0.685119	0.32918
NO_CURRENT_714	-1.52115	0.856759	0.145515
NO_CURRENT_715	1.05405	0.20233	0.533068
NO_CURRENT_717	-1.34378	-1.01288	0.518267
NO_CURRENT_725	0.0419771	0.0769836	2.36607
NO_CURRENT_728	0.0901656	-1.50018	0.368538
NO_CURRENT_729	0.9175	-2.50888	0.504148
NO_CURRENT_73	0.54844	-0.724371	-0.996524
NO_CURRENT_730	2.44596	-1.14226	-0.433532
NO_CURRENT_733	0.301484	-0.878606	0.308933
NO_CURRENT_734	-0.779406	-1.15894	0.462031
NO_CURRENT_736	0.867221	0.65345	-1.77231
NO_CURRENT_738	0.415543	-0.893051	-0.228416
NO_CURRENT_74	0.0438084	0.266891	0.406022
NO_CURRENT_740	-0.898637	0.0306781	-1.39174
NO_CURRENT_741	0.841588	2.90946	2.29824
NO_CURRENT_743	0.396674	-0.843842	-2.93341
NO_CURRENT_744	1.19742	-1.06553	0.426613
NO_CURRENT_748	2.10498	-0.646693	0.663473
NO_CURRENT_749	0.0932787	0.165728	-1.76769
NO_CURRENT_75	-0.297894	0.912497	1.78612
NO_CURRENT_751	0.106933	-0.100702	-0.568715
NO_CURRENT_752	0.171281	1.61729	-0.0848826
NO_CURRENT_755	-0.798712	-0.257648	1.2184
NO_CURRENT_757	-0.29455	-2.5077	-2.01436
NO_CURRENT_76	1.81155	-0.56498	0.805689
NO_CURRENT_761	-0.539056	3.94128	-1.24944
NO_CURRENT_763	2.99891	-2.54867	0.136407
NO_CURRENT_765	-0.386851	3.31624	-2.29701
NO_CURRENT_767	0.13549	0.801128	-0.753491
NO_CURRENT_768	0.497278	-1.37257	-1.27202
NO_CURRENT_77	2.83069	-0.190291	-1.73039
NO_CURRENT_772	-0.000909002	2.09142	1.3486
NO_CURRENT_773	1.06562	-1.61411	-1.08782
NO_CURRENT_774	3.34983	1.32819	-1.18096
NO_CURRENT_776	-1.93956	-0.408008	2.07896
NO_CURRENT_777	-0.641302	0.309476	0.231047
NO_CURRENT_78	-0.173185	0.571245	-1.43828
NO_CURRENT_780	0.709646	0.183499	2.65257
NO_CURRENT_782	0.0773448	0.3713	0.381086
NO_CURRENT_783	-0.189049	-0.312282	-0.167182
NO_CURRENT_785	0.786088	2.9315	1.33461
NO_CURRENT_786	-0.370729	1.0531	1.84852
NO_CURRENT_791	-0.58369	-2.28586	1.71791
NO_CURRENT_792	0.143114	-0.321396	0.00110938
NO_CURRENT_794	1.25722	-0.826481	-1.26779
NO_CURRENT_796	-1.84353	0.558106	0.244753
NO_CURRENT_797	-1.89093	-0.172446	0.383348
NO_CURRENT_798	1.59029	1.77279	0.157181
NO_CURRENT_8	-0.662455	1.60973	-0.288681
NO_CURRENT_801	-0.107027	-1.51589	-1.67227
NO_CURRENT_805	-1.1686	-0.130737	-0.184683
NO_CURRENT_807	0.696324	0.528085	2.62056
NO_CURRENT_808	2.709	-0.526096	0.240993
NO_CURRENT_809	1.50674	-2.48632	-0.735029
NO_CURRENT_81	0.695057	0.581149	-0.670602
NO_CURRENT_811	0.360048	-0.082515	-0.0938461
NO_CURRENT_813	0.0755708	0.152076	0.0931189
NO_CURRENT_814	-1.23703	2.91948	-2.47099
NO_CURRENT_816	-1.35351	-0.295853	-1.91464
NO_CURRENT_817	3.3273	-0.203221	-0.0595214
NO_CURRENT_818	-1.25423	-1.19698	4.25012
NO_CURRENT_819	-0.82455	-1.89462	0.75953
NO_CURRENT_820	-0.69266	0.267774	1.50204
NO_CURRENT_821	-1.05138	-1.79071	-0.975278
NO_CURRENT_823	1.37325	0.622141	-0.105668
NO_CURRENT_827	-0.674531	3.68799	0.409783
NO_CURRENT_828	2.31467	1.18037	0.00458005
NO_CURRENT_83	1.90128	-0.497229	1.6065
NO_CURRENT_831	1.04164	1.03164	0.769522
NO_CURRENT_835	-1.8313	-2.33729	-0.379594
NO_CURRENT_836	3.10693	0.301284	1.06482
NO_CURRENT_838	0.508872	-1.40539	-1.94385
NO_CURRENT_843	-0.485715	-0.582551	0.632731
NO_CURRENT_847	-1.2441	-0.782712	-0.750439
NO_CURRENT_850	-0.0598619	-0.105155	-0.532833
NO_CURRENT_852	0.734772	1.06963	-1.63444
NO_CURRENT_853	-2.17306	-1.96808	-1.15857
NO_CURRENT_854	-1.79699	1.00929	-1.35946
NO_CURRENT_858	-0.510776	0.768849	-1.10111
NO_CURRENT_859	0.232995	-0.130785	-0.967968
NO_CURRENT_86	3.67338	-0.132978	-0.878088
NO_CURRENT_860	1.11597	0.760317	-1.37787
NO_CURRENT_863	-0.386196	-1.99411	1.18382
NO_CURRENT_864	0.197664	0.123135	-1.17013
NO_CURRENT_865	0.20411	0.320294	-4.38564
NO_CURRENT_866	-1.0138	3.64868	-0.378008
NO_CURRENT_867	-0.526919	-1.93251	0.0530138
NO_CURRENT_868	-0.268322	0.433922	-1.21504
NO_CURRENT_869	0.619973	-0.804528	-1.22287
NO_CURRENT_87	-2.07154	0.088338	0.0294499
NO_CURRENT_870	-3.90506	-3.37436	0.209972
NO_CURRENT_872	0.283031	-1.06532	-0.931161
NO_CURRENT_874	-1.30563	-0.0776131	0.489383
NO_CURRENT_879	-1.73945	-0.702055	-0.138256
NO_CURRENT_88	1.70099	0.393954	-0.749123
NO_CURRENT_881	0.543029	1.01754	-2.72681
NO_CURRENT_885	-0.375808	1.65838	-0.727905
NO_CURRENT_89	-0.76439	-0.244178	0.751222
NO_CURRENT_890	0.846331	-1.85198	-1.29256
NO_CURRENT_891	-0.716737	-2.44764	-1.04504
NO_CURRENT_892	-0.704994	-1.20184	-0.745869
NO_CURRENT_895	-0.238934	-0.281056	-1.19979
NO_CURRENT_897	1.11583	-2.46793	0.553231
NO_CURRENT_898	-0.52876	-2.297	-2.22294
NO_CURRENT_899	-1.80318	-2.53483	-0.569019
NO_CURRENT_9	1.43831	-2.33745	-1.70076
NO_CURRENT_90	-0.287962	-2.32552	-0.0756698
NO_CURRENT_900	0.286833	1.68756	-1.8484
NO_CURRENT_903	0.648984	-1.62534	-1.71923
NO_CURRENT_904	-0.807848	-0.114191	1.64046
NO_CURRENT_906	1.54932	-0.777818	-0.263997
NO_CURRENT_909	-0.257948	0.269725	0.997037
NO_CURRENT_910	-1.29715	0.763363	-1.05466
NO_CURRENT_911	3.19992	1.19058	0.567037
NO_CURRENT_912	-0.635576	-2.55065	-0.279994
NO_CURRENT_913	0.357564	2.38974	-0.347716
NO_CURRENT_914	1.59216	-1.45977	3.67947
NO_CURRENT_916	1.00734	0.253306	-0.789026
NO_CURRENT_917	-1.46062	-0.856697	1.26406
NO_CURRENT_918	0.190887	-1.39608	-0.707962
NO_CURRENT_926	-0.337119	0.225836	0.0288432
NO_CURRENT_927	1.01813	-0.811933	0.402907
NO_CURRENT_929	-0.578488	0.836993	0.0965114
NO_CURRENT_93	3.09085	-0.0540419	-0.224554
NO_CURRENT_932	1.48773	1.08177	-1.19294
NO_CURRENT_933	-0.504319	0.39072	1.4052
NO_CURRENT_938	1.05917	-0.383524	0.763852
NO_CURRENT_939	1.14839	-1.32733	-1.29863
NO_CURRENT_94	-0.822425	0.78529	-1.40232
NO_CURRENT_940	-0.243859	0.708727	-0.611014
NO_CURRENT_941	0.151819	-1.15307	0.0721566
NO_CURRENT_943	1.66321	0.430139	-2.12479
NO_CURRENT_945	-1.55361	-0.48255	-1.4879
NO_CURRENT_947	1.06814	1.1439	-0.0277566
NO_CURRENT_949	-0.965175	2.8518	-0.527303
NO_CURRENT_95	0.0554982	-0.241049	-1.87309
NO_CURRENT_952	-1.5888	-1.42218	0.495406
NO_CURRENT_956	0.234621	-0.898739	-1.31742
NO_CURRENT_957	0.11738	-4.50623	0.179956
NO_CURRENT_959	0.507533	0.753499	-1.66174
NO_CURRENT_962	-1.93738	-0.28318	-0.327858
NO_CURRENT_963	1.30772	-3.45231	-0.127768
NO_CURRENT_964	-0.912673	-0.287713	-2.18479
NO_CURRENT_965	0.431734	1.19245	0.888413
NO_CURRENT_967	1.30872	1.10984	0.384185
NO_CURRENT_969	-1.78835	0.86842	-1.15756
NO_CURRENT_970	0.575359	-0.934908	-0.200508
NO_CURRENT_971	0.222237	-0.220383	1.83015
NO_CURRENT_972	0.56721	-0.370527	-1.31103
NO_CURRENT_973	-0.442519	-1.21714	0.616551
NO_CURRENT_977	-1.15091	0.405926	-1.14475
NO_CURRENT_978	0.577775	-1.10786	0.893532
NO_CURRENT_979	-0.799047	-0.886146	2.66324
NO_CURRENT_981	-0.405884	-0.357256	2.25108
NO_CURRENT_983	-2.96796	-2.50265	-0.178743
NO_CURRENT_984	2.50286	2.05718	-0.373128
NO_CURRENT_985	0.343457	0.982725	2.17945
NO_CURRENT_987	-0.412966	-0.175414	-2.07199
NO_CURRENT_988	1.29247	1.00576	0.106738
NO_CURRENT_989	-0.199929	-0.30932	0.998675
NO_CURRENT_990	-1.33364	0.519365	0.540078
NO_CURRENT_993	-0.476597	-0.18034	-2.34885
NO_CURRENT_995	0.667492	0.774764	-1.31911
NO_CURRENT_997	-0.69062	0.0414996	1.73761
NOA1	-4.76523	-3.28782	-3.76196
NOM1	1.61562	2.72499	1.27943
NPC1	-3.83694	-4.87381	-1.92704
NPC2	-0.779185	-1.24186	0.125407
NPPA	0.407128	1.66573	0.62432
NRBP1	0.471359	0.200811	1.26477
NRD1	-0.966386	-2.22861	-2.34761
NRP2	2.38805	-0.331692	-0.514339
NSF	-0.559091	1.19535	-0.523781
NSUN3	-1.39705	-0.61481	0.838068
NSUN4	-0.986381	-5.16488	-4.67389
NT5C	-1.61076	-0.374133	1.52001
NT5DC2	-0.622124	-1.9122	-1.82846
NT5DC3	0.70278	0.168169	0.0976969
NT5M	0.0102141	0.354214	-0.209117
NTHL1	1.14358	0.0546786	0.16348
NTM	2.00741	0.176102	-0.901835
NUBPL	-6.575	-0.366437	-0.873228
NUCB2	-0.106651	0.214968	0.398168
NUDT13	-0.71929	0.856325	-0.202113
NUDT19	0.498843	-0.874685	-0.255188
NUDT2	0.615538	1.15084	-0.139147
NUDT5	-0.309916	0.40602	-0.1006
NUDT6	-0.215218	0.583682	0.146399
NUDT7	0.114938	0.0212253	-0.731339
NUDT8	1.02447	0.219852	0.105353
NUDT9	-1.00731	0.034599	-0.268543
NUP210L	-0.453191	0.338083	-0.2215
OAS3	-0.937055	0.51402	0.266146
OAT	0.970932	1.11685	-0.197933
OBSCN	-1.01144	0.523397	-0.0359205
OCA2	0.526445	0.159917	-0.337806
OCIAD1	0.0561121	0.174644	-1.63046
OCIAD2	-0.437217	0.704271	-0.706079
OGDH	0.0404958	0.763668	-0.0294616
OGDHL	0.132571	0.608492	-0.20134
OGG1	0.412074	-0.169516	-0.335778
OMA1	0.711608	-0.260643	-1.02639
OMG	0.614983	0.561748	0.540359
OPA1	-0.437059	-2.96014	-0.843416
OPA3	0.646718	-0.525397	0.112873
OR14I1	1.31152	1.22478	1.0867
OSBPL1A	0.0368633	-1.00007	-0.192358
OSGEPL1	-0.640993	0.133706	0.769092
OSTM1	-0.0145089	0.0434018	1.35932
OTC	-0.672716	-0.453931	0.117477
OTUD5	-1.39627	-0.481782	-0.49281
OTUD7B	-0.939498	0.855961	1.4291
OXA1L	0.514183	-1.32013	-2.84388
OXCT1	0.399935	0.293671	0.733462
OXLD1	0.209014	0.233894	0.203998
OXNAD1	0.169362	-0.50975	0.577232
OXR1	0.0349203	0.165296	0.528839
OXSM	-1.80409	0.165471	3.41268
OXSR1	-0.806066	-0.691301	-1.49204
P2RX4	-1.12262	-0.497708	-0.591506
P2RY2	1.61517	0.672688	-0.315633
P4HB	0.340266	-0.271794	-0.973795
PABPC5	-1.1108	0.00524857	0.17661
PACSIN2	-0.463345	0.206337	0.224564
PADI3	-0.0275946	-0.819146	-0.376539
PAICS	-1.73258	-0.55968	0.448213
PAK7	0.291599	-0.00850576	0.246803
PAM16	-2.72302	-2.30964	1.08893
PANK2	-0.469899	-0.293636	-0.636875
PARK7	-0.514193	0.0368412	-0.418955
PARL	-3.04126	-0.396108	-0.578725
PARS2	0.360565	-5.88296	-4.86816
PBX3	0.62383	0.588276	1.86035
PC	1.32968	-1.03723	0.00568632
PCBD2	0.126576	-0.76463	0.467298
PCCA	0.187589	0.20613	0.356857
PCCB	2.26444	-0.0893258	-0.433189
PCDHB13	-0.49051	1.10362	0.0453221
PCDHGA2	0.0440045	-0.0674099	-1.49451
PCK2	0.563099	0.0965423	-0.292464
PCSK9	-0.599127	0.339382	-0.712283
PCYOX1	-0.893033	-1.47789	-1.25409
PDE12	0.0164649	0.32887	0.413259
PDF	0.207794	-0.947229	0.0223552
PDHA1	0.236018	1.12322	-0.0387157
PDHA2	-0.899291	0.460555	-0.276762
PDHB	-0.268845	0.617636	1.23227
PDHX	0.324026	0.216621	0.0543923
PDK1	-0.259199	0.0225711	-0.264493
PDK2	1.24312	-0.258942	0.249935
PDK3	-0.480926	-0.104527	-0.465507
PDK4	0.346427	0.20587	0.271352
PDP1	1.19169	-0.338106	-1.19524
PDP2	-0.22288	-0.960391	-0.16548
PDPR	-1.05593	-1.91226	0.820144
PDSS1	-2.65848	-2.76014	2.20224
PDSS2	-2.18004	-1.44729	0.522946
PDZD2	0.162417	-0.706564	0.187189
PDZRN3	0.0524792	-0.197512	0.0531622
PEBP4	0.488227	0.485744	0.0228647
PET100	-4.66323	-4.56046	-4.64972
PET112	-0.633412	-1.42343	-4.14275
PET117	-6.32981	-6.4201	-9.10875
PEX11B	-0.0505411	0.316663	-1.03579
PFKL	0.133119	0.241296	-0.54935
PFKM	1.19699	0.361336	-0.710869
PFKP	-0.165376	-1.7397	-0.469419
PGAM1	1.87981	-0.625574	0.432999
PGAM2	0.895568	0.14386	-1.72448
PGAM4	-1.38676	-1.1522	1.14723
PGAM5	1.77008	0.358816	0.40956
PGD	-0.337644	-0.622112	-3.56668
PGK1	-0.0829454	-0.530731	0.404248
PGK2	1.3618	-0.345408	0.747924
PGLS	-0.495243	0.0769854	0.677474
PGS1	1.31981	-0.190936	1.23876
PHB	0.383289	-1.99803	-0.390709
PHB2	-1.86661	-2.1613	0.35691
PHGDH	0.185212	-0.787924	0.158342
PHOSPHO2	0.112991	-0.169336	-0.384808
PHYH	-0.310941	-0.51951	-0.020253
PI15	-1.1646	-1.07644	-0.501379
PI4K2A	0.32018	-0.450539	1.44397
PI4KA	0.857096	0.219796	0.223915
PICK1	0.321116	0.424657	-0.113222
PIF1	-0.0202987	0.568895	1.34247
PINK1	0.587395	0.216108	0.386744
PISD	-0.518622	1.61348	-0.725318
PITRM1	-2.09709	-0.388079	-0.0267193
PKLR	-0.688198	0.554385	1.75211
PKM	-2.40616	-3.1542	-3.54916
PLA2G15	1.28675	1.18701	-0.372415
PLA2G4E	-0.532429	0.263586	2.16578
PLA2G4F	0.448637	0.733529	1.23636
PLBD1	-0.463128	-0.631257	-0.822518
PLBD2	0.388219	-1.19243	0.383802
PLD1	0.61049	0.0364808	-0.693487
PLD3	0.31802	0.0288238	0.550816
PLEKHF1	1.30446	0.497987	-0.389762
PLGRKT	0.659073	-0.377697	0.131179
PLIN3	0.870908	0.454443	0.587578
PLOD1	0.158711	0.275602	0.388177
PMAIP1	-0.0839842	-0.0850376	-0.947949
PMPCA	0.458602	-0.925854	0.531496
PMPCB	2.22034	0.877525	-0.203321
PNPLA7	-0.327744	-0.116016	-0.740525
PNPLA8	2.195	2.02852	-0.586842
PNPO	0.506133	0.28707	-0.390654
PNPT1	-0.00681537	-2.30243	-1.54674
POLDIP2	-0.787302	1.86107	1.64376
POLG	0.935245	-3.55184	-3.04758
POLG2	-1.4902	-4.82913	-2.88316
POLRMT	-2.27999	-0.706622	-0.915764
PON2	0.00688007	-1.52109	-0.644179
POU5F2	-0.498545	-0.201505	-0.914391
PPA2	-0.50473	-5.61221	-6.3583
PPIF	0.195533	0.618863	0.516824
PPM1K	0.353156	1.89582	0.633683
PPOX	-0.0811732	-0.478858	0.515226
PPT1	-0.552339	-0.394845	-0.144305
PPT2	0.0872581	0.311822	1.1413
PPTC7	-0.130275	-0.459138	-1.93219
PPWD1	-1.64588	0.586762	2.80775
PRCP	0.170593	0.0382325	-0.381124
PRDX2	2.58459	-1.13245	-0.577009
PRDX3	-1.07557	-0.369129	-0.151531
PRDX4	0.0903864	-0.771259	0.77375
PRDX5	-0.537982	-1.82261	0.721616
PRDX6	1.86407	1.99553	1.52911
PRELID1	-1.54868	-0.96605	-1.00897
PRELID2	-0.445452	0.13768	0.60542
PREPL	-0.688927	-0.186023	0.683353
PRF1	-0.180801	-0.281725	1.06147
PRKAA1	0.164846	0.60748	2.44723
PRKAB1	1.52863	0.377124	1.84205
PRKAG1	-1.05403	-0.590012	-0.565504
PRODH	0.330467	0.075593	-0.588111
PRODH2	0.549514	0.752662	0.0311639
PROSC	0.115689	-0.126896	-1.28084
PROSER1	-0.198094	0.215558	0.498243
PRPS1	0.322916	0.732801	0.142181
PRPS1L1	-0.511777	-0.167902	2.22177
PRPS2	-0.446492	0.294115	-0.153023
PRSS35	0.450944	-0.230327	-0.616009
PRTN3	0.278572	-0.649475	-0.219875
PSAP	-1.16698	-0.968472	0.732654
PSAPL1	1.22151	-0.985421	-0.0917582
PSAT1	-0.0211196	0.225732	-0.631985
PSEN1	1.45343	-0.101458	0.487119
PSEN2	0.190779	0.319093	0.592488
PSMA6	1.61304	-2.0077	0.251076
PSPH	-1.09926	0.119763	-0.150012
PSPN	-0.0973701	-0.229937	1.24792
PSTK	-0.212671	0.0527997	-0.543646
PTCD1	-5.61202	-0.310746	-0.954392
PTCD2	0.106405	-0.0743098	-1.42841
PTCD3	-0.605754	-2.59525	0.645396
PTGDS	0.256115	-0.543199	-0.549724
PTGES2	-0.0906192	0.703292	2.33159
PTN	0.72016	-0.295644	-0.167038
PTPMT1	1.39692	-1.40832	0.151824
PTPN2	-0.368284	0.69235	0.859022
PTPN4	-0.254077	1.38033	0.241889
PTRH1	1.58611	0.204804	0.316565
PTRH2	-2.19743	-0.759162	-0.422318
PTS	0.651004	-0.751566	0.352081
PUS1	1.29459	0.758285	-0.411126
PUSL1	1.01388	-0.719802	-0.894902
PVRIG	-0.476212	-1.03975	0.198855
PXMP2	0.779794	-0.193754	1.94604
PXMP4	1.02551	-0.440198	-1.01558
PYCR1	0.501584	-0.176276	1.23431
PYCR2	0.691787	-0.211454	0.700149
PYURF	0.941663	0.271778	0.113508
QDPR	-0.995152	-0.431767	0.806782
QRSL1	-4.19197	-6.17256	-4.76889
QTRT1	0.885719	-1.21136	-0.213717
RAB11FIP5	1.29991	0.936365	-0.668095
RAB14	1.58097	-1.4022	0.988756
RAB24	-0.0652207	0.944475	0.997895
RAB27A	-0.184568	-1.01622	0.550835
RAB2A	0.747745	0.360835	-0.25052
RAB32	-0.466689	-0.889699	0.0830546
RAB35	-0.43241	1.01266	0.598941
RAB39B	-0.139893	-0.587915	1.24699
RAB3GAP1	-0.228168	0.291995	0.578049
RAB5C	-1.20896	-0.00109533	-1.55212
RAB7A	2.18855	0.941142	1.81624
RAB7B	-1.18023	-0.13652	1.47495
RAB9A	-0.594266	-0.4484	-1.11034
RAMP2	-0.0964626	-0.774607	0.321518
RAMP3	0.74598	-0.507059	-0.00930186
RARS	-1.34145	-1.24958	0.317713
RARS2	1.5819	-0.949262	1.83831
RASIP1	-0.488679	1.49672	0.499388
RBBP6	0.424309	0.951274	3.28692
RBFA	-3.184	-1.36381	-3.21681
RBKS	0.445311	-0.216264	-0.847812
RBM27	-2.57393	-1.58655	-1.78325
RBM42	-2.58363	0.380856	-0.122834
RCN2	0.612147	1.24443	0.888955
RDH11	0.762472	0.390496	-1.50564
RDH13	-0.523687	0.0425232	-0.287713
RDH14	0.0662413	-0.283991	-0.827951
RECQL4	0.74409	-1.30168	-1.4026
RENBP	-0.118144	0.088888	-0.212674
REXO2	-4.21091	-2.58875	-1.59083
RFK	-2.17216	-3.33798	0.759211
RGMA	1.05423	0.238085	0.242499
RHD	-0.00938274	-0.199855	0.51901
RHOB	1.16953	0.23319	-0.0107971
RHOT1	-0.567016	0.340081	-0.510258
RHOT2	0.0245493	-0.345201	-0.238972
RILP	0.163378	0.364851	-0.260629
RMDN1	-0.101457	0.199459	0.206579
RMDN3	-0.612398	-0.890394	0.156993
RMND1	-1.3797	-2.83346	-0.69574
RNASE1	-0.528807	0.642337	0.844372
RNASE2	0.0011338	-0.639465	0.233892
RNASE6	0.573846	0.166106	-0.116663
RNASEH1	-0.128876	-2.85997	-2.57961
RNASEH2C	-0.106614	0.595198	-0.333499
RNASET2	-0.0850691	-0.279836	-0.941737
RNF13	-0.550869	-0.147465	0.0805845
RNF152	1.80904	0.044699	0.831573
RNF222	-0.398064	0.00446602	0.308567
RNMTL1	-4.90686	-5.1081	-2.1308
ROMO1	0.665492	-1.66367	-2.07138
RPE	-0.230881	-1.99067	-0.476221
RPEL1	1.05304	0.401048	-1.10481
RPH3A	-0.0509904	1.00035	0.496068
RPIA	-1.11163	-1.48491	-1.92893
RPL10A	0.199493	1.49784	-0.938515
RPL34	-0.185037	0.126357	-0.860181
RPL35A	-0.38189	-0.750763	-1.04259
RPS14	1.65145	1.68451	0.194791
RPS15A	1.0508	-1.50424	0.298584
RPS18	0.806099	-0.581552	-0.763495
RPTOR	-3.12453	-0.795186	0.588696
RPUSD3	-5.43076	-3.4683	-2.41933
RPUSD4	-3.71646	-2.99177	0.312578
RRAGA	-1.32563	-1.35342	0.442954
RRAGB	-0.273317	-0.939303	-0.776557
RRAGC	-3.95865	-2.97571	-4.64976
RRAGD	-0.889717	0.233175	-1.42176
RRBP1	-0.0374061	-0.543321	0.952152
RRM2B	-0.331174	-0.472005	-1.13169
RSAD1	0.448468	0.344398	0.182155
RTN4IP1	-4.39698	0.358386	0.636388
SAFB	-2.23219	-1.68255	-1.36722
SAMM50	1.31754	0.545999	-0.715275
SARDH	0.112805	0.510727	-0.0969222
SARS2	-1.64323	-3.54643	-2.32779
SBNO2	-2.31921	-1.39102	-1.83749
SCAPER	-0.415101	-0.857405	0.266205
SCARB1	0.213338	-0.152533	-0.48358
SCARB2	0.498124	0.0974218	-0.662291
SCCPDH	-0.601051	0.664257	-0.126157
SCO1	-4.72938	-6.84753	-6.85654
SCO2	-4.97471	-4.9995	-5.96305
SCP2	0.112987	0.215414	-0.390624
SCPEP1	-1.24959	-0.301175	0.0483103
SDHA	0.627984	-3.70768	0.479756
SDHAF1	0.426186	-0.256942	0.131962
SDHAF2	-1.99701	-3.10933	-2.06769
SDHB	0.996634	-5.92569	2.31573
SDHC	-3.62643	-4.70258	-0.530742
SDHD	0.933395	-1.18214	-0.542278
SDR39U1	0.0312331	1.16515	1.50033
SDSL	-0.102276	-0.421382	-0.0735519
SECISBP2	-0.227546	-0.857145	0.982987
SELO	0.266197	0.394768	1.36794
[truncated: 365 more rows]
