# Supplementary material for: PMF-seq: a highly scalable screening strategy for linking genetics to mitochondrial bioenergetics
Source: Nat Metab. 2024 Feb 27;6(4):687–96. doi: 10.1038/s42255-024-00994-0 (PMC11052718; doi:10.1038/s42255-024-00994-0)
Supplement: Supplementary file 12 — Numerical data for Extended Data Fig. 4. [file 42255_2024_994_MOESM12_ESM.xlsx]

## Sheet: ExtDataFig4a
5 mM ATP
time (s)	TMRM (A.U.)
1	700.625
2	695.383
3	691.914
4	689.563
5	685.648
6	682.044
7	678.833
8	676.296
9	673.143
10	671.058
11	669.986
12	669.648
13	668.698
14	666.202
15	664.068
16	663.228
17	662.14
18	660.02
19	657.935
20	656.695
21	655.543
22	653.192
23	651.364
24	650.81
25	651.329
26	648.88
27	647.505
28	645.94
29	644.819
30	643.183
31	642.28
32	642.6
33	642.61
34	641.036
35	641.582
36	641.372
37	641.35
38	639.268
39	637.57
40	636.626
41	635.352
42	634.46
43	633.549
44	633.929
45	634.456
46	634.576
47	634.137
48	632.712
49	631.278
50	630.997
51	631.39
52	631.279
53	629.884
54	628.854
55	628.483
56	627.709
57	627.304
58	625.916
59	625.597
60	623.921
61	624.39
62	623.34
63	624.451
64	624.195
65	623.928
66	623.752
67	623.401
68	624.218
69	623.744
70	624.139
71	623.529
72	622.222
73	621.187
74	622.016
75	623.966
76	624.003
77	622.536
78	621.37
79	617.984
80	605.717
81	588.568
82	579.725
83	580.944
84	585.102
85	584.965
86	584.415
87	583.733
88	582.161
89	580.005
90	579.469
91	579.497
92	579.915
93	579.323
94	578.595
95	577.247
96	576.863
97	575.524
98	575.344
99	575.382
100	575.859
101	576.159
102	576.488
103	577.402
104	578.11
105	577.823
106	577.576
107	577.939
108	578.063
109	577.461
110	576.377
111	575.705
112	576.068
113	576.561
114	576.275
115	575.817
116	575.323
117	575.481
118	576.383
119	576.085
120	577.088
121	576.558
122	576.315
123	575.678
124	575.052
125	576.553
126	575.629
127	575.016
128	574.114
129	574.021
130	574.98
131	574.196
132	573.592
133	572.85
134	573.208
135	574.575
136	574.475
137	574.312
138	574.007
139	574.026
140	573.805
141	573.484
142	573.281
143	573.172
144	573.638
145	574.201
146	574.731
147	574.37
148	574.314
149	574.013
150	573.86
151	574.872
152	574.028
153	570.492
154	566.486
155	564.937
156	565.834
157	565.625
158	564.742
159	563.78
160	563.359
161	562.864
162	562.748
163	563.376
164	565.381
165	566.985
166	567.98
167	568.378
168	568.998
169	569.639
170	570.954
171	573.154
172	575.004
173	575.622
174	576.063
175	577.469
176	579.004
177	580.591
178	582.464
179	583.135
180	583.061
181	582.871
182	583.686
183	584.808
184	585.617
185	585.688
186	584.123
187	583.212
188	583.148
189	584.432
190	584.268
191	584.985
192	585.238
193	585.31
194	584.636
195	584.662
196	584.854
197	584.871
198	584.729
199	584.79
200	585.378
201	586.239
202	586.946
203	586.768
204	586.025
205	585.061
206	584.108
207	584.703
208	586.39
209	588.342
210	588.195
211	588.381
212	587.667
213	587.818
214	588.186
215	589.137
216	589.301
217	587.811
218	587.249
219	585.279
220	584.888
221	584.035
222	585.496
223	585.224
224	584.957
225	584.678
226	583.913
227	583.123
228	582.57
229	583.047
230	583.604
231	584.283
232	584.627
233	584.559
234	584.34
235	584.06
236	583.793
237	583.271
238	582.271
239	581.82
240	582.396
241	582.896
242	582.692
243	582.083
244	582.736
245	583.336
246	583.318
247	581.985
248	581.677
249	581.997
250	582.11
251	582.305
252	582.125
253	581.666
254	581.301
255	581.435
256	582.787
257	582.853
258	582.4
259	582.249
260	582.566
261	582.232
262	581.743
263	581.829
264	582.601
265	583.318
266	583.238
267	582.466

## Sheet: ExtDataFig4b
Anti	Anti+ATP
TMRM: PE-A	TMRM: PE-A
26355.5	26595.3
28472.2	24735.2
10843.9	3229.38
45580.7	17127.5
8744.55	33629.2
11860.4	35175.3
25352.9	34540.7
4454.44	23960.4
11214.4	65045.8
22623.4	21402.6
21785.2	21119.3
14359.3	26232.3
34920.9	22281.9
8847.95	18112.1
31011.8	28701
22895.3	16246.2
20863.4	24022.5
27552.4	1702.2
23519.5	22929.7
25791	31703.7
20373.7	34501.3
41566.9	37869
16919.2	28439.8
35256.7	36500.1
44840.9	27137.9
6133.77	27712.8
23680.1	17398
22194.4	25229.7
35001.7	44372.3
19356.9	19372.5
38374.7	26972.5
36728.1	24741
22453.5	26525.7
28717.5	29998.2
28171.8	31326.2
20431.7	29557.8
25116.5	31646
13925	37988
7889.07	26657
19829.9	34389.6
26297.5	34486.6
14477	24918.3
28774.6	34025.3
42158.3	37426.2
22098.1	47215.9
31899.7	25837.6
30678.2	20437.3
24860.5	53258.8
30171	22867.6
9126.46	32411.2
19582.1	29072.7
9353.82	47401.2
32247.4	21371
22248.3	51064.1
7635.34	44245.5
31559.6	8432.61
19242.5	20239.1
9675.52	25582.3
25248	39219.3
22102.6	22859.2
23710.2	39777.9
19923.1	18557
17004.1	18836.2
14628.4	23591.6
9916.44	23098.7
14535	27879
26564.9	39267.3
20742.1	60358.6
24284.7	31313.5
13255.5	21692.8
23540.6	19672.7
21989	22220.9
25256.9	13815
4453.17	18127.8
1035.44	25552
15026.4	5423.04
15064.2	29134.4
30887	31114.3
10319.8	41817.1
19709.6	33668.6
36537	63307.8
32715.4	1898.66
23204.9	33226
18705.8	38751.3
12458	37110.3
19949.9	27630.3
16723.2	25904.4
19048.1	18131.4
20012.5	35984.8
21192.8	46288.2
20146.8	27353.6
14708	31102.2
30744.8	25065.1
11297.9	28696
22553.1	30229.4
13154	20783.7
4843.44	6660.15
17613.3	32170.4
24565.9	62749.6
15057.7	33839.7
23884.7	27706.5
19041.4	3675.95
19798	38057.4
11000.8	35717.4
13277.7	28436.4
37228.5	25845.4
25456.6	5834.6
11984	31466.3
25075	27661.9
22798.8	15495.7
26994.1	18418.2
21718.4	26299
26337.7	31051.4
25117.8	32131.1
29651.1	44006.7
22858.1	25281.5
25779.3	20129.1
27115.9	35203.6
19028.4	54732.1
21152.3	33551.2
19848.6	25293.1
23799.3	51485
22657.7	33053.1
22286.8	26953.6
40206.7	43321.3
23731.2	7658.46
14661.5	20657.7
17011.2	32142.9
24171.4	10065.1
23532.3	17362.9
43262.8	27797.9
25855.4	26475.5
27345.9	25015.1
10604.3	27613.2
19774.3	32064.3
23028.3	27821.3
55705	28911.2
23851.5	1229.74
16917.3	30372.2
17757.2	2468.5
15754.2	1453.8
17377.6	22919
26196.6	34481.5
25528.8	14794
30039.4	1626.77
22722.3	23953.7
35783.1	27096.5
16064.8	39432.8
28237.7	8375.66
7266.61	21059.1
14962.6	26097.6
32077.9	40553.2
12578.3	26149.7
33128	53081.1
7579.99	61379.8
21266.4	31870.2
25576.6	30018.4
5662.5	66252.9
18932.6	27283.6
10544	35690.5
19056.6	37789.8
25714.7	30299.8
33228.1	22201.4
47882.1	27249.2
3533	40483.5
17833.1	19634.3
13535.6	4426.54
21999.1	27360.2
30949.7	39669.8
20078.7	51728
21118.6	16858.8
26146.3	38645.2
14153.2	15957.5
37214.8	18766.8
5400.62	24837.8
18013.3	5323.83
31539.9	21362.2
18699.7	21962.2
22739	20430.3
34740.9	26537.6
28536.9	48340.6
18872.7	16820.7
30565.9	27271.6
31849.3	20313.6
20651.9	9839.02
24845.6	3913.75
18240.5	28452.2
12090.5	24051.9
11623.8	21364.3
45150.8	44141.4
24854.9	9281.91
25739.4	25689.8
20006.3	26984.1
39975.2	44101.4
18851.3	4396.08
26078	25745.8
15278	10208.3
19652.2	36918.3
16657.7	23402.9
17272.5	8646.89
16922.8	35338.2
23866.8	36858.9
20385.6	18106.9
24974.7	2070.56
18105.7	44187.5
25212	39297.6
23468.9	31270.2
22078.2	22479.8
12283.8	29576.2
36461.9	2210.69
29754	25307.1
17442.4	25398.1
24104.5	23904.7
16566.8	22191.4
28491.5	23047.3
22416.9	43031.2
4802.7	20742.7
22099.6	2408.07
41325.9	34984.2
9455.76	21306.2
12041.1	34706.5
23206.4	30539.4
29333.9	27981.5
25493.3	16240.6
16334	35764.1
43358.1	1863.98
34632.3	25742.5
15194.1	21490.9
16203.9	18056.6
25015.6	39381.7
22551	19432.2
17019.2	19279.1
16392.8	19658.4
33912.7	32454
24326.5	33919.2
23033.4	25863
21832.7	24282.1
16632	38975.2
28185.2	37635
43293.2	34229.9
23085	24450.5
7959.26	1888.53
19267.5	44395.3
23802.5	1979.99
20978.7	15154.1
9429.36	2355.41
9542.95	43942.4
33356.1	26897.7
9553.35	30074.3
12892.7	21484
6431.36	32890.2
6116.55	47133.2
24605.5	20317.1
10354.4	36621
8426.33	21389.7
12891.4	27672.4
19390.2	23587.6
37096.9	19609.9
19623.2	20087
18724.6	42888.7
17577.7	13580
24056.8	15190.2
38957	22806.9
23593.1	17277.6
31829.5	4416.12
20867.6	30442.4
20505	34964
12298.2	26716.6
19242.8	22086.5
28533.6	29016.6
33342.3	40508.5
18069.4	37297.8
14641	20508
7934.45	26094.7
25431.8	1888.78
26127.3	40338.2
21733.6	9604.72
16202.8	33619.9
27695.4	19474.7
30276	23673.8
44775.8	12818.9
10482	41774.1
36537.9	37955
16489.2	21857
33969.1	27812.8
14279	37415.1
28989.1	32098.9
21600.9	26435.4
44345.5	39167.7
26338	23252.5
20619.5	41921.6
22961.3	40601.5
9946.14	27848.1
16724.4	30623.3
29028.1	23694.7
33391.6	27492.4
20739.4	13808.8
14195.3	28226.7
20245.9	28697.5
14716.3	25224.8
21805	30012.3
9210.19	2586.32
29536.7	10920.2
21303.7	16715.7
26938	28881.3
18258.1	16289.3
20416	11855.4
17739.5	21335.3
32941.8	5504.42
13737.5	14611.5
16655.6	19390.6
30829.5	30507.8
22596.2	16550.3
22719.4	34899.6
20920.1	36783.9
33695.4	27625.8
14146.4	20879.2
23651.8	29991.6
26135.7	30376.8
33813.8	18796.5
23961.2	21752.2
31643.7	17800.3
16125.7	40014.6
15916.1	25959
24052.4	8297.24
25831.9	44618.4
31116	40833.8
21082.3	11334.6
38432.4	50058
17250.9	42101.5
31381.8	38493.8
48761.2	28162.9
14547.3	27396.1
16839.3	41776.4
19150	18304.3
7030.75	25449.2
14437.8	34833.1
30048.2	30366.3
15464.5	27216.4
23516.4	26859.9
34589.2	70705.1
39162.4	48117.8
38639.4	32692.7
17547.9	24605.8
41529.4	15698.4
20426.3	24725.1
11059.3	37469.6
23152.2	41020.4
22477.6	29807.2
28507.3	32903.6
37577.5	34946.4
23553.2	32524.4
8165	30492.5
21798.7	36160.2
36859.2	19735.6
24554.7	18418.7
37550.1	38388.7
22803.2	39075.9
32735.7	22535
13434.9	21937
25008.5	23691.3
21805	18533
32795.8	10530.6
13351.4	43990.8
12462.4	33989.2
33694.3	45702.5
26819.3	25609.2
26344.3	24878
17995.4	14464.3
13869.3	30251.6
27865	25108.8
17698.8	53190.6
21126.9	23489.7
10136.6	38785.9
22848.8	35527.3
14901.2	47215.8
19964.1	22504.1
18854.9	45334.6
18870.9	26742.1
35076.9	27137.9
7520.14	27802.8
20906.1	36743.8
23265.5	51319.6
27676.3	20090.7
11049.5	13883.9
25491.3	29485.4
26947.5	39412.3
25293.5	21941.7
28425.2	27392.4
34851.3	34292.4
14352	25428.5
27906.3	33258.8
24055.6	24499
27479.1	19479
33320.5	22924.9
23108.8	16804
52293.3	10932.3
19168.8	19651.4
7352.08	35799.7
16433.1	19402.6
22924.3	31689.9
30283.6	32092.1
16700.6	31849.7
24391.7	43795.3
2236.6	38850.4
19492.2	18136.6
24658.8	31202
33512	12142.8
14064.2	18088.4
15361.6	16640.4
20066.5	32100
29932.8	20024.1
36468.7	25299.9
19055.9	23552.2
16071.5	10203.4
26333.4	37211.8
21051.8	29909.7
19537.2	31328.4
20035	17930.1
20256.4	18059.9
41932.3	23746.5
29664.4	13997
19545.9	41137.4
18828.1	39750.3
40893.1	20717.3
25375.9	20131.7
9887.54	43334
23969.3	22494.8
16292.2	21625.7
34098.7	47166.4
19302.1	17537.7
36959.9	22252.3
2341.78	33774.4
47544.2	71444.7
24824.5	25382
15682.2	43014
21484.6	13026.2
29222.8	2997.07
13478.7	23620.5
18144.9	5456.69
18535.4	43706.5
6213.97	21625.6
10661.8	25801.8
24543.4	27799.1
23900	8899.06
6505.95	20609.1
27702.7	34589.8
16288.6	31947.4
22087.9	37584.1
36729.1	32718.1
8403.05	33114.6
18434.7	25541.1
18874.8	42949.3
32582.6	30965.7
16486.4	22072.5
25257.5	48596.6
16915.2	31386.2
10748.5	17578.8
15795.5	54922.8
21744.6	43824.9
22103.4	32304.7
47360.9	17420.3
26593.8	26288.6
11965.3	39780
13026.6	36124.8
23902.8	39244.3
17575.3	16332.5
22033.2	35601.5
21744.9	34839.8
20732.8	39283.3
24884.1	40062
2740.18	34773.5
25867.4	3472.57
18782.6	30994.1
76588	12929.2
14275.9	24838.7
13090.2	37050.6
26442.8	28291.3
13993	18668.1
30282.7	38081.3
26068.6	28445.6
13084.3	1586.46
39051.6	19750.6
20996.1	19118.5
18359.1	26385.4
25498.5	18022.5
27222.5	12245.3
13318	1964.37
21430.4	23622
23926.5	2447.07
25226.5	44019
9988.24	27167.7
28420.4	44892.3
27926.4	36215.4
24830.1	30467.9
29766	39581.2
4678.39	14704.8
19807.7	45900.5
8953.12	26367.4
13681.7	24409.1
14696.5	42593.7
15736.6	48363.2
18913.5	23683.3
19250.2	29651.7
11381.9	18412.2
13751.9	29969.8
15770.1	35235.4
20563.7	28578.6
8225.12	26790.1
36409.4	19316.8
10095.9	36927.4
31675.2	27030.7
35938.6	40431.5
31694.2	44332.2
18620.2	34476.1
20775.9	17342.8
26571.9	41443.8
14109.6	20269.5
16876.7	2730.68
22384.1	2218.15
26224.2	27164.7
22175.1	17815
35294.6	23428.3
4940.31	24401.9
17299.9	28421.7
11551.2	17696
25954.7	16401.8
16611.3	27781.9
20835.7	27707.7
9061.11	33869.7
30825.1	26392.7
39693.2	7654.56
26055.9	24001
19824.9	15835.3
23224.7	-641.603
29842.3	30846.3
24063.5	17939.4
26107.3	40053
29957.2	27154.5
31927.5	27850.6
17841.7	16229.9
29551.6	18724.9
26392.8	14958.9
8905.37	39761.1
22872.5	23561
16965.3	2071.1
10920.4	19751.3
35261.7	35153.2
28538.9	37630.9
22919.7	45557
30275.7	41266.6
32538.4	18130.3
24628.1	14268.3
6934.66	10674.1
14313.4	8112.17
5225.18	33941.8
31877.1	6038.88
16231	47709.2
15667.4	18118.7
10151.9	27789.5
19471.5	31898.4
23471.8	7031.51
6450.92	18474.3
39316.8	17381.8
14546.4	31759.1
18459.8	24777.6
19672.1	44484.4
4630.83	27476.5
28230.4	32264
20399	18947.1
26001.5	25523.4
6858.08	36826.5
23013.2	32319.5
17170.5	30288.6
14415.1	29314.6
26579	31444
19564.7	14474.1
29064.8	32072.1
48623.9	28522.7
10532	32460.5
18024.8	27200.5
19080.8	17240.4
27591.6	42099.7
7035.13	37950.2
20497	18812.3
24077	26170.8
17053.1	23918.1
29127.9	18151
21640.3	19792.4
11100.7	26554.8
34318.8	37579.4
31998.9	55150.2
27633.6	18871.2
26341.8	29683.1
32521.9	19746.5
15781.4	35659.3
25580.8	2382.6
34509.2	27536.3
22047.3	34088.1
17839.8	2124.1
16819.4	22656.4
27076.3	24366.6
8851.59	50447.8
7778.24	30282.9
17730.8	23495.2
15174.3	35713.6
20910.6	40339.6
25526	25165.4
20577	21353.7
21531.4	3553.82
22151.5	27940.9
28256.4	23926.6
20786.1	25808
23786	51821.2
15659.3	30093.7
7783.08	14701.6
33690.9	38880.9
19483.4	28694.6
24728.4	27262
12353.9	4123.97
19728	7929.37
15579.9	16892
19221	23376.6
14893.3	16159.1
15038.5	28704.7
25896.3	21998.2
13483.6	26358.6
6513.03	29056
22290.7	28330.9
23678.4	47858.1
18362	1959.21
15698.1	22524.6
25090.1	33009
30107.1	47117.1
36731	3012.21
28154.4	19995
11340.5	22144.1
24817.5	30600.2
12322.1	2576.91
20415.8	55248.2
14455.8	25239.9
28781.4	30785.8
18783.2	25640.9
15882.2	18370.6
33100.5	12556.5
39771.5	29419
18466.6	19841.5
28626.2	27084.5
13724.9	20393.8
15763.9	27340.2
12210.5	29269.7
22156.9	25904.3
15625.7	27649.4
13513.3	31677.2
20204.1	22848
10427.1	23696.7
4624.67	7072.21
17587.6	3787.99
14429.2	25911.3
15612	25489.7
49370.4	27552.3
21989.5	4724.35
20303.3	30063.7
20975.6	15478.8
16373.5	9461.15
25526.5	15011.2
31060.1	19187.5
11089.2	10198.8
13433.6	21760.9
19423.4	15039.5
22524.1	32406
29745.9	22477.4
22607.3	2169.47
9138.48	24002.4
11394.7	20626.2
18308.6	19960.5
19973.6	26501.6
20811.5	3923.45
26503.1	21436.3
21458.8	24223.1
16365.5	28491.3
32408.1	24952
35669.8	18592.4
19893.1	30525.6
48329.7	2248.81
35216.9	19910.4
36929.2	18343
31127.8	32273.4
14747.6	34487.8
17406.2	26036.2
34778.7	37265.3
12659.9	23088.9
18474.6	11968.8
20928.9	20441.1
26288.8	38627.2
26375.9	24864.8
21935.1	60140.5
29062.4	21177.8
17434.8	27046.8
15610.1	34317.4
23840.9	14479.8
38422.1	7098.39
23601.3	19410.7
27030.8	21634.9
18409	16840.2
27214.9	19635.5
45603.1	26259.9
18314.9	2270.01
26866	24951.4
11135.5	36525.9
14988	25806.9
23591.2	32499.3
6219.22	28435.7
10080.3	29804
16026	35034.4
13284	34636
8871.94	23418.1
18259.5	26140.5
15718	45023.1
16113.9	19886.2
21070.5	8271
25093.5	27223.3
14239.8	26226.9
14666.6	31513.4
24732	24120.7
18581.2	22469
14034	39049.7
23653.7	41300.8
17788.7	38111.6
24532.7	23071.6
28795.4	31216.8
20224.3	25087.9
29817.4	17624.9
14463.8	52372
36885.5	26451.6
52993.7	42756.5
22617.5	33844.5
28712.1	28049.3
20721.2	36956.1
24640.7	2177.7
17270.5	32434.9
9337.43	28819.1
16739.2	37487.6
14717.7	29416.9
19034.4	34166.2
25024.2	26952.3
17726.4	31491.6
10901.7	33866
21055.8	34413.7
19157.3	32068.3
27648.6	15836.2
38072.5	2757.89
22914	12055.7
13632.6	34377.5
30525.9	21425.1
32763.3	10960.1
22259.1	20927.6
18681.3	36096.8
31675.9	37676.6
14599.8	45432.6
19909.1	16202.9
35486.2	22031.9
11120.6	22736
23873.1	17563.4
10799.4	24067.8
9218.08	16981
17221.7	23994.1
25863.3	13028.1
16498.2	28041.6
19822.7	21429.8
30642.6	19553.2
18986.3	22577.2
5613.51	41246.3
20778.6	31868.5
45512.7	26625.5
37057.3	15205.2
6378.08	59403.3
40289.5	24708.4
5787.65	33480.4
24301.4	32369.9
11324.2	39827.6
23107.7	36125.6
26488.1	30607.3
10885.6	34699.5
31324.4	22512.4
16904.2	46657.4
13497	1849.03
8863.54	37931.6
8245.41	29520.2
9875.77	40670.2
40385.9	32008.8
17169.3	15619.4
19405.6	2456.51
17835.4	30696.4
11935.7	1958.96
15853.9	11634.6
18563.7	28352
16524.6	45896.6
7766.41	26395.1
17519.4	44406.6
31206.1	35906
20971.4	26166.1
36066	29743.3
25894.4	37715.3
22046.5	21741.1
18363.4	26872.4
17170.5	28630.7
41253.5	33508.6
42473.6	30296.9
12617.9	25989.9
15140.8	28001.4
21857.7	38473.5
13796	34199.3
16453.1	34253.4
35606.1	21350.9
33617.3	36742.8
18502.4	15020.5
18170.6	32566.1
11936	28586.3
9602.64	2113.68
33761.5	25929.4
24900.1	18936.9
7814.34	15787.1
12658.2	18234.4
50201.6	19132.7
14901.9	28616.3
18879.2	24363.1
37145.1	22905.6
15774.3	23824
18415.2	27931.4
26395.4	17680.1
24448.8	21999.5
26427.5	15546.6
7318	38563.5
14054.4	30368.2
11150.9	3404.86
17413.6	15589.7
15496	22279.3
23115.1	25419.1
12747.6	24580.8
16481	22784
12188.6	21901.4
17944.3	26937.2
20293.5	22633.2
23439.7	26079
17877.1	12696.1
13882	28316.5
15009.1	31061
17987.9	32112.1
17250.7	25676.2
6390.9	16622.3
19747.9	15036.6
6829.61	36021.7
26910.9	30370.9
7671.32	20917.1
16351.9	19256.8
10894.8	28993.1
26142.9	27883.1
29738.5	15009.7
9990.45	2581.22
13070.8	53723.5
27643.9	20619.1
28883.8	21682.1
25997.4	24969.7
35421.3	28364.9
26093.1	1698.22
19526.4	37213.3
24774	34243.2
39573.7	37951.6
31468	2339.84
8264.7	14316.5
19632.4	43222.4
11703.4	33543.3
17358	36541.6
15829.7	4565.39
12325.3	23753.6
25256	19436.5
28397.2	36469.5
18476.7	32068.2
22118.7	39333.1
4870.83	28516.7
33272.7	48526
7086.63	2550.69
16288	45320
20450.6	30251
29881	23351.2
30384.6	31559.6
20667.8	23811.4
20501.5	37876
27787.4	43252.3
36715	22164.2
13005.1	20301.2
16392.6	18355.5
37384.1	57485.4
20766	12717.3
12420.1	40914.7
22488.7	48370
15014.5	36644.1
26010.8	16663.3
13007.4	41207.8
26658.5	1845.37
50776.8	20278.3
18630.6	40579.3
11971.3	22846.2
24836.5	30566.8
7092.25	30430
26631.7	26104.3
17780.9	15550.8
9922.19	27139.8
57361	45444.5
18300.5	50405.5
11190	33019.5
15795.8	21667.7
40984	17114.5
12731.1	44183.4
21786.9	31699.7
27153.7	30989.4
21570.2	19984.9
24664.1	20356
25318.8	13807.8
19848.8	43093.8
22077.1	26376.2
16435.7	34104.5
13111.2	19400.5
18893.4	35383.8
26530.2	26485.6
50952.5	39200.4
31079.8	17960.6
16818	25366
45749.6	40734.3
49198.1	22961.7
11419.3	39033.1
47254.1	32886.3
7756.84	44098.3
21755.5	2486.83
18426.7	40645.7
25652.3	3296.15
14167.6	32264.4
17945.2	22577.9
32343.4	57963
13461.7	44335.2
18111.8	36753.7
25696.7	12819.8
14682.2	8429.58
40342.8	31370.3
37548.4	37765.6
18595.1	41498.8
11453.7	20023.9
26462.3	26003.7
20633.4	4815.59
23892.2	24431.3
15244	24435.3
30243.3	40804.8
31389.2	34210.7
27345.6	18813.6
17341.7	23969.6
8534.33	36338.6
17234.7	32843.7
17245.6	32192.7
21562.5	30143.8
2867.3	28689.1
28747.8	1953.58
14502.4	32978.1
14513.1	12239.4
11860.9	26502.7
41354.6	23641.5
17348.3	35998.1
20279	23189.8
12613.5	20038.8
26547.9	34906.9
19929.2	47220
19800.3	32986.5
26821.3	42169.2
19949	9442.1
30671.5	15423.6
21288	14863.6
15133.9	2019.08
29972.4	26497.5
49039.4	31428.2
10367.9	23102.7
22475.3	21866.5
28033.7	32152.8
11401.7	46527.6
20130.5	49496.2
13006.2	38367.6
11559.3	40903.4
26303.4	19551.4
7525.98	23710.4
14876.8	3958.15
10722.7	32675.4
30641.2	22764.2
19429.6	53716.4
25516.9	24633.2
24527.4	32317.6
22962.4	3488.57
7323.46	1968
17306	40058.9
22433.4	18823.8
24307.3	29249.8
13798.1	25794.8
22155.6	20202.2
26941.5	20640.6
33415.7	17354.1
35530.2	43681
19096	33421.9
10817.1	25932.3
19517	36054.1
13618.1	37445.6
23104.2	29158.8
29056.8	5092.09
12720	34744.6
48103.5	31157.2
27617	30512.5
18321.1	2454.68
13938.3	35541.1
18005.7	33239.5
22242.9	52424.1
27722.4	30023.9
42641	28020.2
21480	16043
27216.4	12297.8
17603	26610.5
13224.9	35035.9
31779.3	27403.3
20125.5	51111.5
24213.6	28232.6
9734.69	52831.5
21689.1	20737.4
30475.3	41219.3
51786.9	32646.7
12336	3308.3
23169.3	24997.3
41378.6	23858.6
33594.4	27027.8
23484.9	28801.9
25995.7	16463.3
15449.5	26709.4
24762.9	37328.5
34936.6	23772.7
11702.7	14322.6
31792.5	23280.7
7270.86	36594.4
28364.6	22465.7
11726.7	38519.4
22087	25479
16821.9	27650.2
44797.3	28155.4
30134	17468.8
19236.3	44083.9
11281.4	17320.2
24102.2	36192.5
31097.2	26552.4
27489.3	37317.3
18474.2	78517
20901.6	17425.7
22947.4	33198.2
16351.4	9998.87
21948.6	21646.9
24552.8	26782.7
25720.3	69462.2
6006.32	26636.1
45743	34523.9
28371.7	21321.9
30685.3	45749
25350.4	31501.6
31880.3	27605.7
17921.1	26853.9
19023.4	22917.6
4993.37	17067.2
26374.6	32964.6
6644.07	31078
10312.7	35398
21561.6	16403
9813.05	33837.6
11017.1	21217.7
24555	7489.94
22817.7	19645
39809.2	13072.7
33734.3	39438.8
9686.05	31068
26054.8	22646.3
23366.1	17147
36049.6	39655.5
21802.7	29449.9
25764.9	20046.8
17988.2	15505.3
37319.2	36400
42061.1	29853.1
27236	22686
17718.8	19387.2
23709.9	20047.9
14916.4	44551.9
19600.3	18677.9
29368.9	35459.1
45893.4	31012.3
12356.3	11929.8
21013.1	12695.4
12821.5	43108.6
12994.1	22642.4
39092.8	24133
37392.5	23498.5
8694.05	27454.4
16225.5	24324.4
18486.5	26458.7
12881.4	29265.2
21720	26457.8
14798.2	33621
7618.81	39262
20710.9	16694.9
18873.1	37741.4
11732.5	29447.2
20010.8	32523.4
18855.5	18427.8
24124.7	28793.9
50570.6	14484.4
24668.4	18240.3
24156.7	26175.8
25537.3	10987.4
9028.49	30437
25788.6	16650.4
10544.5	25996.5
13699.3	34348
32019.5	39085
23484.9	46113.3
5241.69	36659.3
23980.8	23773.4
24096.8	47933.9
22863.3	35228.1
22943.3	23936.2
11459.6	40232.1
22617	35835.5
27441.9	2141.44
16893.1	32921
23726	39049.6
25866.8	25728.3
16080.8	51834.6
20664.2	25249.6
15715.6	20170.2
9901.06	14948.8
27316.7	23485.9
24874.9	18591.8
31011.3	47484.3
9885.53	6805.76
20456.4	40244.3
40350.8	28247.5
21934.7	30608
22762	25524.4
17445.8	11055.9
14670.8	3288.54
17739	22002.5
21470.4	22522.2
46714.7	38369.4
19101.8	19247
27061.3	1858.57
15339.7	22156
25162.8	48876.7
8478.62	33271.2
33913.4	24501
32343.9	21202.3
34588.2	24118.3
56126.5	44855
13334.7	32804.5
10361.4	22822.2
32008.2	33237.7
33879.1	48126.4
13019.7	16872.1
16584	13294.4
26745	24258.4
15435.7	20626.8
43182.5	27029.4
15267.6	16324.6
15074.6	5129.8
19114.5	20719.9
19066.3	23977.9
9801.23	32536.7
17254.2	27909.9
17013.3	16872.8
18919.9	20143.3
28093.5	35445
20528.9	27253.5
12313.7	31545.8
46900.8	17714.6
19347.6	24668.2
43875.4	3736.85
12656.8	24350.8
18491.7	14065.5
12093.5	38168.2
24414.3	43150.3
36565.5	16798
19696.8	32145.8
16878.8	36756.8
41856.3	39305.8
33759.2	14686.6
10825.6	20621.2
8286.57	15784.4
35227.8	30948
27007.1	12376.7
27016	22911.7
9231.13	29496.3
6072.63	36978.2
11924.4	25062.2
17797.6	3564.12
17300.4	3346.2
30242.1	29422
9093.16	34239.1
14276.4	25342.5
21614	36553.6
38051.6	34352.1
35587.8	24567
24479.5	32426.5
13735.4	13476.9
12803.9	22244.3
17583.1	38555.9
11596.4	64385.9
21906.5	25429.8
19479.5	37194.8
38173.3	21062.7
21438.9	20253.9
18127.8	34815.2
14799.5	36865.8
23986.5	24036
32926.4	29078
3844.22	30705.8
34148.7	30803.5
16727.1	31233.2
31108.5	1812.46
63488.6	23591.9
20193.5	20550.2
14904.5	23559.1
27590.2	27083.5
21199.5	25711.5
20872.2	19344.7
10439.8	20793.2
25540.6	36262.1
36578.5	25990.5
19534.2	8439.43
30646.8	17073.6
16646.5	40025
16229	41184.7
28720.9	28105.1
10602.7	38762.1
29653.2	7946.88
22404.7	40941.8
25306.9	28051.7
17421	23095.4
16426	19396.8
26088	37921.1
26726.4	37504
25514	30508.5
10321.6	21369
12203.5	22380.9
24312.1	21288.5
16804.7	27543.7
18667	15040.5
20920.4	44357.8
17181.8	27615.8
23558.2	9338.02
36028	26722.9
25642.3	24563.3
18036.3	22681.5
29688	31458.8
29254.6	20937.7
23402.2	7907.5
21244.4	35601.6
32038.5	10019.4
21884.4	18327.3
15192.8	17674.8
13301.7	23763.3
24662.4	42879.7
48530.3	16976.1
27824.3	27533.6
38636.5	20541.7
13639.2	29888
25564.4	36437.7
25252.5	15446.8
26661.5	12261.7
40529.8	32086.4
25864.4	28802
18388.1	7030.78
43187.2	17202.5
25975.2	28118.2
8394.46	3074.84
39385.2	19381.5
28497.4	14458.8
12482.1	32207.8
31355.1	31429
34393.1	23986
9355.75	46388.8
11340.4	4352.59
28982.6	39684.8
34225.1	25128.7
10103.3	32747.2
13607.2	28447.1
42711.4	20290.1
15963	31698.9
26044.7	24740.1
21556.9	30103.4
19309.2	22299.5
16772	3395.42
8592.02	25487.6
13788.7	29510.7
24964.4	21111.4
37548.3	18340.6
20875.2	32358.4
26922	14700
16580.4	15195.4
10804	50365.2
26236.4	21578.8
7713.39	41538
4782.54	16381.7
9853.99	21896.9
35554.5	43194.1
21170.1	27111.7
18251.8	39451.1
20402.3	24684.9
21979.5	42290.9
42999.6	46581.3
32983.4	55366.9
29402.6	2624.95
34530.6	27512.9
33791.1	3412.82
31529.2	30815.9
12342.6	24004.9
44579.8	34584.8
18075.7	23244.9
10030.3	20608.8
7892.46	32686.1
17901.5	26010.3
24684.9	29585.1
51870.7	20250.4
10444.9	55899.9
28520.8	29706.4
20077.3	44148.2
29063.4	15641.9
6827.72	40831
15118.9	41785.6
24247.7	18043.7
6981.38	34612.6
2020.29	32076.3
13292.1	11394.2
24718.1	18434.4
17888	20173.9
46289.3	36537.9
16025.1	34367
25649	17688.2
18490.3	27822.8
5612.78	6700.06
24449.5	25701.7
17090.2	29916.3
25113.9	5943.86
26459.7	35197.5
40632.4	25973.7
18684.4	27638.7
10524.3	29544.4
15810.2	15006.6
15234.3	27912
13704.3	27559.5
31870.3	37965.8
13693	22171.7
19069.3	30372.1
18306.1	24069.4
33987.8	34139.2
21699.6	51467.2
21968.9	33201.1
30329.9	23544
29404.5	42016.6
25361.2	24481.7
32686.8	40852.7
14519.1	34489.9
16074.1	33278.2
10900.2	47758.4
31272.6	23221.9
28368.3	39629.6
5602.68	26637.8
41801.8	19947.4
28914.5	30728.7
6280.33	18917.6
27336.6	28200.8
31689.4	41708
25074	30178.3
23025.9	28775.8
12457.4	29938.7
13083.9	23254.5
58171.6	38274.1
10115	53971.8
22349.3	18287.9
33217	28374.6
16539.6	34779.2
19365.8	28361.5
22284.6	2580.39
16961.4	23095.9
8080.14	20499.5
17236.9	29713.7
37019.2	20555.8
10466.5	20450.1
16753.6	16722.3
22021.2	39861.7
14883.2	36568.8
6547.4	5984.42
21551.5	23539
26587	23692.8
26163.1	29417.4
9971.93	29632.9
10530.4	38218.8
12739.5	14068.1
18681.4	32070.3
21031.5	13709
24942.9	16923.2
11491.2	22416.3
38045.8	2460.89
24984.9	18608.9
14644.1	21962.6
21981.6	20439.1
14699.2	34369.4
27157.2	44028.8
17657.3	27592.3
18875.8	33937.8
22235.7	33628.3
30733.3	18368.2
38070.7	19033.7
25094	54464.1
29636.6	26586.5
17162	22316.4
27388.6	18777.2
13213.5	22224.6
25022.2	19892.7
12856	17061.1
10643.3	28222.1
37197.4	51585.3
17108.4	30764.7
12745.9	35403.6
47344.2	28328.4
11141.4	21739.3
14370.2	16641
20537	9185.46
5801.97	31243.8
37072.8	2124.5
11262.6	14061.2
7427.17	15897.3
49918	22600.2
45162.8	13872.9
10713.6	20885.2
50104	18676.2
24002.1	26495.2
11921.6	39542.8
15491.6	22398.4
23706.5	19747.1
18113.1	11856.8
21176.7	51755.1
23937.5	22405.4
17537.5	10646.4
18245.2	40969.1
18331.9	18042.8
12408.1	28071.3
7399.68	51627.8
30804.3	33176.9
27184.7	36625.8
19440.3	45965.3
28574.5	25467.9
13257.5	3380.26
44113.8	34028.7
16919.8	23836.7
27460.7	10665.6
24429.5	18547.5
9577.19	5198.57
17997	39787.2
14645.7	24768.2
11166.5	30921.2
19628.6	40312.8
16607.2	18744.5
31813.3	23749.1
15839.1	58496
26219.7	60392.8
48868.5	1391.87
16848.7	20323.6
35014.1	37545
29150.6	23787.2
8490.76	16922.2
14232.7	33645.9
13760.4	36448.5
35533.5	7450.05
21417.6	25667.1
26343.2	22762.2
35155.4	39386.2
39569.7	38800.6
29608	4143.76
21095.7	16470.5
15701.8	31879.2
9617.87	43073.6
9397.23	36195.6
7742.64	32688.6
8549.5	46794.5
34897.6	32812.8
13204.3	50792.3
11165	23788.4
16324.6	10140.1
28330.1	22209.6
16905.2	20654.1
17367.7	21513
23162.5	16472
26024.4	28352.2
20802.9	21783.9
34516.3	30615.9
23008.5	28143.6
56939.9	16946.4
15811.2	27470.2
38393.6	25575.7
13085.3	44192.9
18639.1	19985.7
18912.9	26567.7
34069.3	26887.9
17444.3	21188.9
14926.9	26626.7
23030.7	21461.5
14620.5	15975.2
11132.2	19576.7
21108.8	47496.2
8860.59	7737.76
28048.6	32535.2
25785.7	2076.84
19285	50598.5
29997.2	2455.9
20400.4	27874.4
13490.1	27456.2
24973.6	39290.9
18087	33677.5
36219	1851.06
18633.9	24280.8
15142.6	37466.3
24084.2	43304.1
25016.7	10085
6997.04	27132.3
26199.8	33725.1
11477.7	46965.3
21586.2	24676.7
21012.8	21757.4
32287.5	40607.8
18458.6	32221.9
36837.2	27938.1
12954.6	2768.23
28701	16179
18636.3	42142.8
3066.02	28976.1
21546.2	39661.5
15026.7	15423
13401.8	17813.8
24431.5	17954
16240.3	43924.8
16136.2	11995.3
16168.1	25597.8
45474.3	21256.7
26826.4	22605.4
25994.3	24334.1
15463.8	38666.9
7801.86	29151.3
29342.6	19133.3
25422.1	2306.05
6224.21	30060.1
14429.5	21327.8
39739.4	35184.4
7837.02	18535.8
7689.73	35284.1
16993.9	1971.45
27121.9	6348.83
27144.3	32722.1
14361.2	36935.8
18188.5	37501.7
34286.7	40330.7
33818.8	26795
16424.5	25838.4
16409.9	51006.2
26400	12444.1
17181.5	22840
11222.2	73684.8
42497.6	34112.7
20817	45580.9
29083.4	46150.6
16407.6	24991
34252.9	23470.4
29572.3	32397.8
16990.2	51383
27469.4	58977.2
16572.1	56193.1
28085.9	56640.4
42468.1	27902.1
20121.6	27293.3
29510.9	39427.4
33937.4	20098.1
28509.6	27921.7
29865.7	27990.2
23881.8	37294.2
12961.6	27212.7
29802.3	34794.3
29172.7	32080.3
18001.8	18946.7
37775.4	22846.9
54276.8	36716.4
36806.5	31021.7
21671.1	28240.4
25153.8	18595.5
11547.9	5190.62
20080.3	21125.3
32678.9	22938.6
15673	25823.6
13728	15220.2
23783.2	31294.3
4579.61	28093.6
12201.8	29976.9
30982.7	29025
21622.3	39097.7
7240.49	26030.6
20542	39396.4
20551.2	28947.8
22172.4	31653.5
29888.3	18531
17218.5	35278.5
39462.6	25453.8
28879.2	2458.62
22799.4	34094.8
16330.8	38236
27681.9	25606
23954.9	27885
15960.5	28133.2
20652.5	10572.6
35667.4	27119.3
26824	32035.7
26997.9	55757
11530.2	34810.2
22107.7	3575.68
18628	37933.1
18568.3	28496.8
28405.7	24139.4
22842.8	27020.6
19684.5	21651.5
22350.1	24087.6
36897.2	15500.9
16701	2863.72
9239.83	15730.7
10428.5	26790.1
8586.44	33094.8
28895.6	2787.35
28479	44425.6
25261.9	37949.2
22822.8	22934.1
30259.9	29359.3
22205.8	18659.9
19714.9	34994.4
23869.8	28371.7
32248.8	26407.5
23967.2	34021.5
24340	21810.1
11568.9	17974.9
14416	20859.7
31099.3	16232
21344.6	30862.8
35458.4	23186.5
25648	24524.9
19246.6	5738.4
50921.3	23414.5
17095.1	5227.03
32769.3	30318.9
15727.1	22164.2
24078.3	26259.8
37924.9	26582.8
30372.3	21368.6
28456.8	33378.7
48969.3	39580.9
19448.8	31931.9
34306.4	13876.6
11851.2	38985
14699.8	33572.6
14288.8	35889.5
49040.6	35843
36046.6	24592.4
18483.4	25177.5
21783.5	30875.8
31589.1	21082.2
37014.2	48305.3
20436.9	33545.2
10489.2	21473.4
13610.6	19724.5
20940.5	32779.5
11882	22386.4
17652.8	32136
38619.3	29290.8
19649.5	35628.3
11214.8	42721.8
23026.2	55639.2
18853.3	19996
22892.1	40564
24856.4	39044.5
17904.2	34339.7
7293.05	58032.5
21381.7	36464.6
21289.2	43278.8
10365.7	21437.6
33809.2	3177.41
22500.7	16144.4
10266.9	9818.92
21282.8	18603.7
10400.5	22897.6
12505	20735.9
6134.96	24266.8
31532.6	22677.7
21092.2	26801
25241.7	36974.4
34663.2	25603.7
5681.79	26932.7
32237.7	35758.9
19711.1	17354.9
23272.8	23579.5
22678.9	31745.8
23448.5	27862.2
16722	35149.5
31824.4	11511.2
22332.8	29435.9
14216.4	19521.4
11049.8	27552
18025.1	19963.8
27771.8	26707.7
34624.1	26476.9
23495.3	28933.8
24597.9	31327.7
35199	20660.4
34930.4	18589.8
20894.2	50112
21656.3	29439.1
28263.5	22170.6
18703	22579.1
15331.1	22729.7
19051	45627.6
20852.8	20875.8
27015	47901.6
13506.6	50061.5
30303.2	22860.8
25586.6	19801
23570.5	40068.4
32774.4	37674.6
6597.2	51046.2
25249.1	35587.3
19823	17624
23794.5	23636.1
14440.2	32579
35398.7	25456.2
19030.1	46776.7
21888.1	20037.2
21261.7	14461.2
16138.2	37059.6
17170	21436.7
32705.1	40871.9
16152.3	34725.4
11995.1	12225.5
18201.6	39820.7
25082.8	27499.2
31748.6	37415.6
20865.8	30424.8
13914.9	28744.9
14151.5	38808.9
19153.5	27372.3
25710.5	21651.8
14025.3	34910.3
23493.6	19264.4
31065.8	42429.4
40185.5	31380.2
17029.9	14089.7
26557.5	50565.4
22807.8	38853.6
30790	24642.5
33176.7	37435.9
13763.3	38934.1
30022.9	30530.8
26298	44597.5
13746.8	32527.8
19405.8	8086.91
14470.6	27097
8869.66	3358.08
9859.56	24636.9
19924.1	2513.25
22403.5	33009.2
28803	36451.7
13359.7	21957.1
17080.1	47127.1
25202.4	21744
19483.6	27214.4
25532.9	44633.3
25463.8	17684.8
14914.8	34372.4
17370.3	35092.5
3572.52	49817.3
18906.3	14665.8
30344.1	33306.3
17892.7	36795
28140.4	40361.9
17695.1	29880.7
21157.4	21052.8
27649.9	27303.1
38027.7	16351.6
25072.3	28433.2
19539.9	34528.8
24720.9	49379.6
3967.81	29281.5
11419.1	30320.1
30955.2	42868.8
11471.2	54432.2
34361.1	22466.8
27143.3	30003.8
21010.8	30855.5
21035.8	24624.3
29108	36100.4
17259.3	27732.2
9997.26	2597.45
21871.6	23109.3
44184.7	18852.2
37428.2	32236
22116.9	28815.7
33343.1	22203.8
17155.8	20225.9
16176.8	46040
38261.7	20915.2
36611.3	29321.9
29256.5	40603.7
32788.7	34230.7
17176.7	25408.2
23204.3	48572.8
8614.15	28323.5
24086.1	22297.4
11404.4	16578.1
23099.1	1875.39
33195.7	22016.6
28204.6	14910.1
23439.5	35279.5
25436.8	35394.2
47782.8	15198.3
18385.6	23973.6
21862.2	35793.2
18466.1	15533.2
14464.3	20215
24823.7	35123.7
9101.61	18219.5
16780.7	25297.4
12046.5	23707.7
25972.8	32060.9
32728.6	27197.4
16909.7	32949.9
28598.9	14442.6
26487.5	1992.49
45383.9	44020.6
19892.9	23381.7
23255	17739.4
24572.6	44738.6
13687.3	23424.7
18660.6	18285.2
25504.5	11354.6
48894.6	4278.51
30682.3	47873.5
9655.67	19173.9
27190.7	26684.9
29524.9	31922.8
38629.6	17750.8
34227	3449.7
13211.3	28519
26357.4	12643.2
31920.6	17738.7
17428.4	31753.7
10464.5	39174.7
12100.7	23365
15648.5	26612
18777	29898.8
24588.3	30888.6
21030.7	18861.6
36936.9	34511.2
29572.3	21261.4
19754.4	19016.9
7685.5	35749.2
22488.6	20052
16615.3	25912.8
35543.5	27020.7
15657.8	26664.5
12021.6	7377.84
18357.5	18311
28421.6	22013.4
29447.8	22027.1
21876.5	33047.5
13030.3	20882.7
13946.7	19354.3
13699.2	21619.2
34657.3	33302.6
31019.7	17215.9
9647.85	35383
26358.6	38469.9
23539.6	47177
4702.25	35113.1
20830.9	25813.5
21053.4	35190.3
15778.8	22143.5
32673.5	4569.61
22005.7	30169.7
17750.8	14804.9
22413.1	37845.3
25253.6	46346.7
17286.5	17649.8
33835.5	34932.4
24267	20729
33247.3	21990.8
29214.5	24080.3
36341.5	41379.2
17402.6	45891
37311.5	17876.3
8325.82	43759.2
30909.6	20397.3
11752.1	32723.3
26803.6	2225.75
8422.45	25671.4
22176.3	26266.2
32721.5	28311
18021.3	24948.3
12312.3	33981.5
13091.9	17445.2
21715.6	6486.14
16194.5	36501.3
7974.98	35126.7
24926.9	26606.7
21154	24601
32762.1	24610.6
16680.9	37389.6
31888.4	34048
23590.9	36311.7
21228.6	49555.2
29917.5	36959.6
9018.15	18725
29000.3	23180
23726.2	15590.9
36495.9	33688.4
28430.9	36252.8
19473.4	20577.5
24238.7	37894.8
58412.1	23724.7
18976.5	10753
14997.4	15996
32128.5	60680.2
13299.5	36563.5
18016.3	33114.3
32369.1	1844.46
24029.4	37211.5
12152.7	49138.1
34066.2	24064.5
32924.5	27183.8
6398.39	37114.5
9398	35870.3
18665	24914.1
34270.3	36258.8
26610.7	45200.9
14839.9	22862.4
38843.2	30770.9
7921.16	19598.1
10031.4	13935.8
27183.7	25908.3
37158.8	29671.7
16855.9	32400.9
38265	19659.4
14517.9	34460.2
27712.9	12595.3
19066.7	2853.3
19933.3	20829
12459.8	31890.8
27573.6	28580.4
18259.2	16406
30441.1	26889.6
17596	32653.7
33170.4	30070.5
29826.9	12859.3
8929.17	36556.2
11105.6	20406.6
10900	42476.2
22399.4	33895
13307.2	21255.1
1619.42	39600.8
13693	20427.9
16682.8	36122.1
25568.3	1957.31
33601.1	14104.9
50284.6	8444.94
21789.2	31876.4
19105.6	39388.8
9801.64	1689.67
20397.1	2318.76
25681.8	30453.4
10962.1	21495.7
30656	31276.5
19195.6	29718.4
17512.3	13315.5
17985.1	44879.3
18644.8	20652.5
22449.9	32427.9
45450.9	14115.8
8972.1	20606
12563.7	38897.2
21112.7	16073.1
[truncated: 2,203 more rows]
