# Supplementary material for: PMF-seq: a highly scalable screening strategy for linking genetics to mitochondrial bioenergetics
Source: Nat Metab. 2024 Feb 27;6(4):687–96. doi: 10.1038/s42255-024-00994-0 (PMC11052718; doi:10.1038/s42255-024-00994-0)
Supplement: Supplementary file 13 — Numerical data for Extended Data Fig. 5. [file 42255_2024_994_MOESM13_ESM.xlsx]

## Sheet: ExtDataFig5a
[Methylglyoxal]	sgControl cell count (10^6)				sgLDHD cell count (10^6)
0 mM	1.04	1.15	0.993		0.795	0.887	0.572
0.5 mM	0.535	0.7	0.531		0.509	0.56	0.322
2 mM	0.0152	0.0106	0.0141		0.0117	0.00352	0.0152
5 mM	0.00117	0.00117	0		0	0	1e-05
2 way ANOVA
multiple comparisons test	Mean Diff.	95.00% CI of diff.	Below threshold?	Summary	Adjusted P Value
sgControl - sgLDHD
0 mM	0.3097	0.1151 to 0.5042	Yes	**	0.0016
0.5 mM	0.125	-0.06955 to 0.3195	No	ns	0.3158
2 mM	0.00316	-0.1914 to 0.1977	No	ns	>0.9999
5 mM	0.0007767	-0.1938 to 0.1953	No	ns	>0.9999

## Sheet: ExtDataFig5b
[Methylglyoxal]	sgControl viability (%)				sgLDHD viability (%)
0 mM	97.4	97.8	95.5		97.7	97.9	90.7
0.5 mM	96.8	97.5	96.4		98	98.6	87
2 mM	100	100	100		100	75	76.5
5 mM		33.3	0		0	0	0

## Sheet: ExtDataFig5c
	Screen
	G/M, A375	Succ (+Pier), A375	Asc/TMPD (+Anti), A375	D-lactate (+Anti), A375	ATP (+Anti), A375	Succ (+Pier), K562	G3P (+Pier), K562
Mean LDHD Z-scores	1.03199	-0.361403	-0.388852	-3.44096	-1.60441	0.409003	-0.0548376
